# Supplementary material for: Identification of proteins and miRNAs that specifically bind an mRNA in vivo
Source: Nat Commun. 2019 Sep 16;10:4205. doi: 10.1038/s41467-019-12050-7 (PMC6746756; doi:10.1038/s41467-019-12050-7)
Supplement: Supplementary file 5 — Supplementary Data 1 [file 41467_2019_12050_MOESM5_ESM.xlsx]

## Sheet: Sample_description
RNA sequencing data: kallisto counts and re-normalized TPMs summed per gene
PAR total RNA (gld-1::gfp), see Supplementary Figure 1a
PAR-XL input RNA (gld-1::gfp), see Figure 1c and Supplementary Figure 1a
PAR-XL elution RNA (gld-1::gfp), see Figure 1c, d, and Supplementary Figure 1b
PFA-XL elution RNA (gld-1::gfp), see Figure 1d
cXL elution RNA (gld-1::gfp), see Supplementary Figure 1b
cXL input RNA (gld-1::gfp), Supplementary Figure 1d
cXL elution RNA (gfp::lin-41), Supplementary Figure 1f
cXL input RNA (gfp::lin-41), Supplementary Figure 1e,f
cXL input RNA (N2), Supplementary Figure 1g, j, k, l
cXL elution RNA (gld-1), Supplementary Figure 1j
cXL elution RNA (lin-41), Supplementary Figure 1k
cXL elution RNA (alg-1), Supplementary Figure 1l
Abbreviations
I	Input
E	Elution
gld1tg	gld-1::gfp transgene

## Sheet: PAR total (gld-1gfp)
target_id	sequence name	sum.tpms	length.mean	mean.eff_length	sum.counts	transcript
gld1tg	T23G11.3	148.223	2889	2739	7124.92	protein_coding|
WBGene00166185	AC7.23	0	21	4.32717	0	piRNA|
WBGene00049913	AC7.17	0	21	4.32717	0	piRNA|
WBGene00007064	2RSSE.1	20.0941	1503.5	1353.5	444.396	protein_coding|
WBGene00050269	AC7.18	0	21	4.32717	0	piRNA|
WBGene00047233	AC7.11	0	21	4.32717	0	piRNA|
WBGene00000724	AC3.6	0.614869	987	837	9	protein_coding|
WBGene00007066	3R5.2	0	447	297	0	pseudogene|
WBGene00165544	AC7.21	0	21	4.32717	0	piRNA|
WBGene00007070	AC3.2	38.6751	1831	1681	1136.93	protein_coding|
WBGene00044951	2RSSE.3	0.220905	565	415	1.6032	pseudogene|
WBGene00006428	AC7.1	1.61078	1272.5	1122.5	32	protein_coding|
WBGene00004098	AC3.4	22.9403	1314	1164	466.967	protein_coding|
WBGene00049689	AC7.15	0	21	4.32717	0	piRNA|
WBGene00007065	3R5.1	9.7452	808	658	112	protein_coding|
WBGene00007071	AC3.5	40.5611	3462	3312	2339	protein_coding|
WBGene00195634	AC3.14	0	149	18.3184	0	ncRNA|
WBGene00197051	2RSSE.5	0	192	43.8678	0	ncRNA|
WBGene00200016	AC3.16	0	150	18.6723	0	ncRNA|
WBGene00007067	4R79.2	2.80956	1062	912	51	protein_coding|
WBGene00167512	4R79.4	0	21	4.32717	0	piRNA|
WBGene00003525	4R79.1	2.31455	802.5	652.5	29	protein_coding|
WBGene00200402	2L52.2	0	151	19.0356	0	ncRNA|
WBGene00000024	AC3.3	34.5485	1403	1253	757.033	protein_coding|
WBGene00199275	AC3.15	0	147	17.6378	0	ncRNA|
WBGene00050631	AC7.20	0	21	4.32717	0	piRNA|
WBGene00007073	AC3.8	15.1793	1687	1537	408	protein_coding|
WBGene00077502	AC3.11	0.510561	262	112	1	pseudogene|
WBGene00049793	AC7.16	0	21	4.32717	0	piRNA|
WBGene00007063	2L52.1	8.11854	1284	1134	161	protein_coding|
WBGene00195865	2RSSE.4	0	72	6.4104	0	ncRNA|
WBGene00047873	AC7.12	0	21	4.32717	0	piRNA|
WBGene00007072	AC3.7	6.96011	1711	1561	190	protein_coding|
WBGene00174183	4R79.5	0	21	4.32717	0	piRNA|
WBGene00077503	AC3.12	4.20462	354	204	15	protein_coding|
WBGene00044022	AC3.9	10.5538	1801	1651	304.713	pseudogene|
WBGene00166273	AC7.24	0	21	4.32717	0	piRNA|
WBGene00004964	AC3.10	5.53725	1224	1074	104	protein_coding|
WBGene00077504	AC3.13	0.659196	329	179	2.06349	pseudogene|
WBGene00166115	AC7.22	0	21	4.32717	0	piRNA|
WBGene00049302	AC7.14	0	21	4.32717	0	piRNA|
WBGene00005532	AC3.1	0	1068	918	0	protein_coding|
WBGene00046675	AC7.10	0	21	4.32717	0	piRNA|
WBGene00048175	AC7.13	0	21	4.32717	0	piRNA|
WBGene00201913	2RSSE.8	0	61	5.82226	0	ncRNA|
WBGene00199940	2RSSE.7	0	192	43.8678	0	ncRNA|
WBGene00007069	6R55.2	0.783325	296	146	2	protein_coding|
WBGene00050493	AC7.19	0	21	4.32717	0	piRNA|
WBGene00199694	2RSSE.6	0	77	6.71877	0	ncRNA|
WBGene00007076	AC8.4	0	654	504	0	protein_coding|
WBGene00173598	AC7.69	0	21	4.32717	0	piRNA|
WBGene00003352	AC8.8	0	21	4.32717	0	miRNA|
WBGene00174541	AC7.78	0	21	4.32717	0	piRNA|
WBGene00171680	AC7.56	0	21	4.32717	0	piRNA|
WBGene00174865	AC7.82	0	21	4.32717	0	piRNA|
WBGene00173357	AC7.68	0	21	4.32717	0	piRNA|
WBGene00004929	AC7.2	39.9417	2230.6	2080.6	1440	protein_coding|
WBGene00007083	AH10.2	0.194499	738	588	2	protein_coding|
WBGene00172652	AC7.64	0	21	4.32717	0	piRNA|
WBGene00167182	AC7.29	0	21	4.32717	0	piRNA|
WBGene00171248	AC7.49	0	21	4.32717	0	piRNA|
WBGene00172871	AC7.65	0	21	4.32717	0	piRNA|
WBGene00171760	AC7.57	0	21	4.32717	0	piRNA|
WBGene00166862	AC7.27	0	21	4.32717	0	piRNA|
WBGene00007085	AH10.4	5.79202	219	69.1089	7	protein_coding|
WBGene00043990	AC8.12	0	690	540	0	protein_coding|
WBGene00168146	AC7.34	0	21	4.32717	0	piRNA|
WBGene00043987	AC8.9	0	527	377	0	pseudogene|
WBGene00172181	AC7.60	0	21	4.32717	0	piRNA|
WBGene00197015	AH10.7	0	50	5.33426	0	ncRNA|
WBGene00046547	AC7.9	0	21	4.32717	0	piRNA|
WBGene00170813	AC7.45	0	21	4.32717	0	piRNA|
WBGene00170034	AC7.42	0	21	4.32717	0	piRNA|
WBGene00014997	AC7.3	3.0579	711	561	30	protein_coding|
WBGene00171386	AC7.51	0	21	4.32717	0	piRNA|
WBGene00169517	AH10.6	0	21	4.32717	0	piRNA|
WBGene00045960	AC7.6	0	21	4.32717	0	piRNA|
WBGene00045644	AC7.4	0	21	4.32717	0	piRNA|
WBGene00169502	AC7.40	0	21	4.32717	0	piRNA|
WBGene00174554	AC7.79	0	21	4.32717	0	piRNA|
WBGene00007082	AH10.1	19.6055	1760	1610	552	protein_coding|
WBGene00170852	AC7.46	0	21	4.32717	0	piRNA|
WBGene00197630	AH10.8	0	91	7.75839	0	ncRNA|
WBGene00007079	AC8.7	0	690	540	0	protein_coding|
WBGene00174289	AC7.75	0	21	4.32717	0	piRNA|
WBGene00171565	AC7.55	0	21	4.32717	0	piRNA|
WBGene00172403	AC7.62	0	21	4.32717	0	piRNA|
WBGene00171384	AC7.50	0	21	4.32717	0	piRNA|
WBGene00167004	AC7.28	0	21	4.32717	0	piRNA|
WBGene00172176	AC7.59	0	21	4.32717	0	piRNA|
WBGene00170013	AC7.41	0	21	4.32717	0	piRNA|
WBGene00171555	AC7.54	0	21	4.32717	0	piRNA|
WBGene00173918	AC7.72	0	21	4.32717	0	piRNA|
WBGene00171933	AC7.58	0	21	4.32717	0	piRNA|
WBGene00168874	AC7.38	0	21	4.32717	0	piRNA|
WBGene00172593	AC7.63	0	21	4.32717	0	piRNA|
WBGene00172942	AC7.66	0	21	4.32717	0	piRNA|
WBGene00173293	AC7.67	0	21	4.32717	0	piRNA|
WBGene00007078	AC8.6	0	441	291	0	pseudogene|
WBGene00174508	AC7.77	0	21	4.32717	0	piRNA|
WBGene00166350	AC7.25	0	21	4.32717	0	piRNA|
WBGene00007075	AC8.3	0	1322	1172	0	protein_coding|
WBGene00201406	AH10.9	0	50	5.33426	0	ncRNA|
WBGene00173664	AC7.70	0	21	4.32717	0	piRNA|
WBGene00167808	AC7.32	0	21	4.32717	0	piRNA|
WBGene00169384	AC7.39	0	21	4.32717	0	piRNA|
WBGene00171487	AC7.52	0	21	4.32717	0	piRNA|
WBGene00174797	AC7.81	0	21	4.32717	0	piRNA|
WBGene00174933	AC7.83	0	21	4.32717	0	piRNA|
WBGene00171549	AC7.53	0	21	4.32717	0	piRNA|
WBGene00046424	AC7.7	0	21	4.32717	0	piRNA|
WBGene00173942	AC7.73	0	21	4.32717	0	piRNA|
WBGene00043991	AC8.13	0	21	4.32717	0	miRNA|
WBGene00043989	AC8.11	0	654	504	0	protein_coding|
WBGene00167475	AC7.31	0	21	4.32717	0	piRNA|
WBGene00166608	AC7.26	0	21	4.32717	0	piRNA|
WBGene00007077	AC8.5	1.59251	1176	1026	28.5735	pseudogene|
WBGene00046478	AC7.8	0	21	4.32717	0	piRNA|
WBGene00168177	AC7.35	0	21	4.32717	0	piRNA|
WBGene00170720	AC7.44	0	21	4.32717	0	piRNA|
WBGene00174636	AC7.80	0	21	4.32717	0	piRNA|
WBGene00174181	AC7.74	0	21	4.32717	0	piRNA|
WBGene00170308	AC7.43	0	21	4.32717	0	piRNA|
WBGene00167927	AC7.33	0	21	4.32717	0	piRNA|
WBGene00045876	AC7.5	0	21	4.32717	0	piRNA|
WBGene00043988	AC8.10	0	1322	1172	0	protein_coding|
WBGene00171119	AC7.48	0	21	4.32717	0	piRNA|
WBGene00174401	AC7.76	0	21	4.32717	0	piRNA|
WBGene00219777	AH10.10	0	80	6.91818	0	ncRNA|
WBGene00168839	AC7.37	0	21	4.32717	0	piRNA|
WBGene00172200	AC7.61	0	21	4.32717	0	piRNA|
WBGene00173783	AC7.71	0	21	4.32717	0	piRNA|
WBGene00007084	AH10.3	14.1226	563	413	102	protein_coding|
WBGene00007074	AC8.2	0	741	591	0	pseudogene|
WBGene00170969	AC7.47	0	21	4.32717	0	piRNA|
WBGene00168295	AC7.36	0	21	4.32717	0	piRNA|
WBGene00004054	AC8.1	0.0472816	2214	2064	1.70662	pseudogene|
WBGene00167410	AC7.30	0	21	4.32717	0	piRNA|
WBGene00007092	B0001.7	39.207	1931.33	1781.33	1265	protein_coding|
WBGene00007088	B0001.3	30.9426	1925.67	1775.67	961	protein_coding|
WBGene00007094	B0019.2	30.3919	2345	2195	1166.61	protein_coding|
WBGene00007093	B0001.8	24.9075	1655.5	1505.5	657	protein_coding|
WBGene00007101	B0024.11	33.768	1818	1668	985	protein_coding|
WBGene00007089	B0001.4	68.9557	1136	986	1189	protein_coding|
WBGene00007104	B0024.15	0.686693	1227	1077	12	protein_coding|
WBGene00005032	AH6.10	0	1194	1044	0	protein_coding|
WBGene00007103	B0024.14	18.3093	2433	2283	839	protein_coding|
WBGene00219290	AH6.17	0	297	147	0	protein_coding|
WBGene00007090	B0001.5	22.813	1862	1712	683	protein_coding|
WBGene00007091	B0001.6	78.5009	2273.5	2123.5	2912	protein_coding|
WBGene00219557	B0019.4	0.31379	403	253	1.38833	antisense|
WBGene00000138	B0019.1	16.1677	2357	2207	624	protein_coding|
WBGene00005030	AH6.8	0.0636071	1049	899	1	protein_coding|
WBGene00169949	B0024.16	0	21	4.32717	0	piRNA|
WBGene00168499	B0001.9	0	21	4.32717	0	piRNA|
WBGene00200968	B0001.12	0	150	18.6723	0	ncRNA|
WBGene00003010	B0001.1	76.2399	861.5	711.5	1114	protein_coding|
WBGene00005029	AH6.7	0.193403	1037	887	3	protein_coding|
WBGene00007087	B0001.2	38.6309	2921	2771	1872	protein_coding|
WBGene00197715	B0024.17	0	144	16.6818	0	ncRNA|
WBGene00003342	AH9.5	0	24	4.43353	0	miRNA|
WBGene00003231	AH6.5	161.855	1902	1752	4959	protein_coding|
WBGene00219643	AH9.8	0	125	12.1004	0	lincRNA|
WBGene00007080	AH6.2	7.13221	1064	914	114	protein_coding|
WBGene00175029	AH9.7	0.752334	871	721	9.48594	ncRNA|
WBGene00007102	B0024.13	48.2644	1022	872	736	protein_coding|
WBGene00005035	AH6.14	0	1193	1043	0	protein_coding|
WBGene00005028	AH6.6	0.0680748	990	840	1	protein_coding|
WBGene00005041	AH6.16	0.116344	1133	983	2	pseudogene|
WBGene00001528	AH6.1	0.062246	3414	3264	3.55301	protein_coding|
WBGene00000722	B0024.1	11.1436	1048	898	175	protein_coding|
WBGene00219776	AH9.9	0	104	9.03472	0	ncRNA|
WBGene00007100	B0024.10	33.4956	1835	1685	987.013	protein_coding|
WBGene00014999	AH9.3	8.41132	959	809	119	protein_coding|
WBGene00000797	AH9.2	5.39677	1146	996	94	protein_coding|
WBGene00001646	B0024.12	9.04791	624	474	75	protein_coding|
WBGene00015000	AH9.4	0.612336	1364	1214	13	protein_coding|
WBGene00005033	AH6.11	0.0680748	990	840	1	protein_coding|
WBGene00007081	AH6.3	19.0906	791	641	214	protein_coding|
WBGene00005034	AH6.12	0	1053	903	0	protein_coding|
WBGene00005031	AH6.9	0	987	837	0	pseudogene|
WBGene00005027	AH6.4	0.0607681	1091	941	1	protein_coding|
WBGene00197796	B0001.11	3.12161	149	18.3184	1	ncRNA|
WBGene00196931	B0001.10	0.388999	297	147	1	ncRNA|
WBGene00005042	AH6.13	0.114137	651	501	1	pseudogene|
WBGene00044701	AH9.6	2.96354	999	849	44	protein_coding|
WBGene00014998	AH9.1	0.924759	1604	1454	23.5141	protein_coding|
WBGene00219779	B0025.8	0	91	7.75839	0	ncRNA|
WBGene00198238	B0207.15	0	65	6.02314	0	ncRNA|
WBGene00015004	B0034.4	2.32108	692	542	22	protein_coding|
WBGene00007108	B0035.5	40.645	1744	1594	1133	protein_coding|
WBGene00206362	B0041.11	5.57532	488.5	338.5	39	protein_coding|
WBGene00007105	B0035.1	80.6597	1208	1058	1502	protein_coding|
WBGene00001019	B0035.14	52.7785	1361.67	1211.67	1426	protein_coding|
WBGene00202471	B0198.10	0	77	6.71877	0	ncRNA|
WBGene00200808	B0034.16	0	276	126	0	ncRNA|
WBGene00198491	B0024.18	2.98594	207	57.452	3	ncRNA|
WBGene00006646	B0198.1	3.90605	1409	1259	86	protein_coding|
WBGene00197531	B0198.5	0	139	15.2475	0	ncRNA|
WBGene00045087	B0041.9	0	54	5.5017	0	snoRNA|
WBGene00015007	B0041.2	71.9239	2670.67	2520.67	3404	protein_coding|
WBGene00006932	B0025.1	32.8843	2654.5	2504.5	1519	protein_coding|
WBGene00007106	B0035.3	50.7361	833	683	606	protein_coding|
WBGene00000403	B0034.3	69.1019	1803.67	1653.67	2633	protein_coding|
WBGene00000099	B0207.4	67.7831	1121	971	1151	protein_coding|
WBGene00001533	B0024.6	0.0922558	3255	3105	5	protein_coding|
WBGene00015024	B0205.10	40.5195	1479.5	1329.5	958	protein_coding|
WBGene00001922	B0035.8	4979.95	504	354	30829.2	protein_coding|
WBGene00199321	B0034.12	0	140	15.5194	0	ncRNA|
WBGene00044644	B0205.13	8.75247	444	294	45	protein_coding|
WBGene00235095	B0035.21	4.26016	168	26.8454	2	protein_coding|
WBGene00195755	B0207.13	0	223	73.0638	0	ncRNA|
WBGene00015028	B0207.5	1.57435	11048	10898	300	protein_coding|
WBGene00000491	B0024.8	3.34058	2472	2322	155	protein_coding|
WBGene00000232	B0207.12	5.62981	1143.33	993.333	121	protein_coding|
WBGene00015015	B0047.4	0.59566	651	501	5.2188	protein_coding|
WBGene00199621	B0034.13	0	96	8.20746	0	ncRNA|
WBGene00015010	B0041.6	7.62375	465.5	315.5	42.0001	protein_coding|
WBGene00004415	B0041.4	1720.77	1145	995	29942	protein_coding|
WBGene00007114	B0035.16	5.97952	1135	985	103	protein_coding|
WBGene00197958	B0034.11	1.04306	169	27.4111	0.5	ncRNA|
WBGene00044290	B0035.18	96.2345	273	123	207	protein_coding|
WBGene00015001	B0025.4	46.272	585	435	352	protein_coding|
WBGene00015021	B0205.6	28.6362	1428	1278	640	protein_coding|
WBGene00202395	B0034.17	4.08736	134	13.9902	1	ncRNA|
WBGene00015032	B0207.9	11.3269	463	313	62	protein_coding|
WBGene00007112	B0035.13	33.1542	1021	871	505	protein_coding|
WBGene00007096	B0024.3	1.41971	875	725	18	protein_coding|
WBGene00001919	B0035.10	3876.32	664	514	34843.1	protein_coding|
WBGene00007111	B0035.12	52.9563	2829.67	2679.67	2496	protein_coding|
WBGene00200579	B0034.15	0	134	13.9902	0	ncRNA|
WBGene00007115	B0198.2	4.06474	1229	1079	74	protein_coding|
WBGene00001020	B0035.2	31.5014	1255	1105	608.734	protein_coding|
WBGene00003355	B0034.6	0	19	4.24702	0	miRNA|
WBGene00015013	B0047.2	2.3245	888	738	30	protein_coding|
WBGene00015030	B0207.7	7.58907	1122	972	129	protein_coding|
WBGene00200550	B0207.16	0	53	5.45884	0	ncRNA|
WBGene00200669	B0025.6	0	177	32.3971	0	ncRNA|
WBGene00015023	B0205.9	31.4262	1915	1765	970	protein_coding|
WBGene00196414	B0034.8	0	202	52.7573	0	ncRNA|
WBGene00015011	B0041.8	46.52	810.5	660.5	566	protein_coding|
WBGene00015005	B0034.5	0.837404	1106	956	14	protein_coding|
WBGene00015016	B0047.5	2.83305	917	767	38	pseudogene|
WBGene00001921	B0035.7	4950.29	586	436	37744.4	protein_coding|
WBGene00007113	B0035.15	26.7363	1121	971	454	protein_coding|
WBGene00007107	B0035.4	95.4005	548	398	664	protein_coding|
WBGene00015018	B0205.2	0.441566	958.5	808.5	6	protein_coding|
WBGene00015034	B0207.11	9.95216	828	678	118	protein_coding|
WBGene00007116	B0198.3	2.69879	1878.5	1728.5	154	protein_coding|
WBGene00197204	B0034.9	1.04306	169	27.4111	0.5	ncRNA|
WBGene00006961	B0041.7	39.4346	4506	4356	3004	protein_coding|
WBGene00219778	B0025.7	0	71	6.35206	0	ncRNA|
WBGene00199905	B0198.9	0	214	64.2035	0	ncRNA|
WBGene00015012	B0047.1	1.06344	1016	866	16.0825	protein_coding|
WBGene00015017	B0205.1	29.0721	2565	2415	1208.39	protein_coding|
WBGene00001676	B0207.3	1.59283	1167	1017	30	protein_coding|
WBGene00198743	B0198.6	0	215	65.1802	0	ncRNA|
WBGene00015008	B0041.3	10.6154	721	571	106	protein_coding|
WBGene00007097	B0024.4	18.6321	1350	1200	391	protein_coding|
WBGene00015027	B0207.2	3.37611	692	542	32	protein_coding|
WBGene00198935	B0198.8	0	77	6.71877	0	ncRNA|
WBGene00015019	B0205.4	0.943611	1362	1212	20	protein_coding|
WBGene00003287	B0035.17	0	22.5	4.38169	0	miRNA|
WBGene00015014	B0047.3	7.31104	807	657	84	protein_coding|
WBGene00044413	B0205.12	61.6192	196	47.3282	51	protein_coding|
WBGene00044646	B0205.14	3.43094	250	100.001	6	protein_coding|
WBGene00001920	B0035.9	1925.3	312	162	5454.42	protein_coding|
WBGene00219550	B0035.20	0	57	5.63456	0	antisense|
WBGene00015035	B0212.1	1.80296	2088.33	1938.33	64	protein_coding|
WBGene00015003	B0034.2	0	122	11.5609	0	protein_coding|
WBGene00000814	B0025.2	71.4497	1633.5	1483.5	1858	protein_coding|
WBGene00197736	B0207.14	0	150	18.6723	0	ncRNA|
WBGene00007099	B0024.9	40.687	1034	884	628.988	protein_coding|
WBGene00004466	B0205.3	69.9128	1285	1135	1387	protein_coding|
WBGene00194999	B0205.15	0	108	9.50728	0	snRNA|
WBGene00015026	B0207.1	4.72555	1711	1561	129	protein_coding|
WBGene00015020	B0205.5	0	220	70.0955	0	protein_coding|
WBGene00015025	B0205.11	44.3095	954	804	623	protein_coding|
WBGene00007110	B0035.11	54.0035	1445	1295	1223	protein_coding|
WBGene00196331	B0198.4	0	135	14.2286	0	ncRNA|
WBGene00196590	B0035.19	3.42784	144	16.6818	1	ncRNA|
WBGene00015033	B0207.10	0.953046	270	120	2	protein_coding|
WBGene00015031	B0207.8	0.414368	426	276	2	protein_coding|
WBGene00015002	B0034.1	7.73691	963	813	110	protein_coding|
WBGene00044394	B0034.7	9.00516	277	127	20	protein_coding|
WBGene00197686	B0034.10	0	100	8.60292	0	ncRNA|
WBGene00198848	B0205.16	0	114	10.3037	0	ncRNA|
WBGene00000723	B0024.2	12.0166	978	828	174	protein_coding|
WBGene00015022	B0205.8	44.2297	512	362	280	protein_coding|
WBGene00200211	B0034.14	0	149	18.3184	0	ncRNA|
WBGene00198865	B0198.7	0	215	65.1802	0	ncRNA|
WBGene00015009	B0041.5	42.462	1529	1379	1024	protein_coding|
WBGene00194700	B0025.5	105.111	323	173	318	protein_coding|
WBGene00015029	B0207.6	32.2	974	824	464	protein_coding|
WBGene00015006	B0041.1	3.10896	665	515	28	protein_coding|
WBGene00007109	B0035.6	52.3849	2486	2336	2140	protein_coding|
WBGene00198277	B0041.10	0	193	44.7194	0	ncRNA|
WBGene00002191	B0205.7	183.619	1467	1317	4229	protein_coding|
WBGene00015112	B0281.5	1.53815	705.5	555.5	17	protein_coding|
WBGene00000907	B0240.3	0.63935	3817	3667	41	protein_coding|
WBGene00077723	B0286.7	0	23	4.39936	0	miRNA|
WBGene00167141	B0273.55	0	21	4.32717	0	piRNA|
WBGene00015073	B0238.9	66.0059	2090.5	1940.5	2164	protein_coding|
WBGene00045168	B0285.12	3383.13	293	143	8460.37	ncRNA|
WBGene00166142	B0273.49	0	21	4.32717	0	piRNA|
WBGene00002048	B0244.2	81.673	2590	2440	3485	protein_coding|
WBGene00015062	B0228.5	1.40577	577.5	427.5	11	protein_coding|
WBGene00007120	B0250.3	2.98786	782	632	33.0227	pseudogene|
WBGene00169354	B0218.9	0	21	4.32717	0	piRNA|
WBGene00007137	B0285.4	24.4254	1152	1002	428	protein_coding|
WBGene00015102	B0280.5	901.562	1729	1579	24895	protein_coding|
WBGene00006745	B0273.4	9.89779	2658.33	2508.33	474	protein_coding|
WBGene00015038	B0212.4	4.33614	1097.5	947.5	83	protein_coding|
WBGene00170390	B0273.78	0	21	4.32717	0	piRNA|
WBGene00015061	B0228.4	61.0142	10372	10222	17898	protein_coding|
WBGene00015111	B0281.4	0.837843	696	546	8	protein_coding|
WBGene00015106	B0280.11	10.9754	1390	1240	238	protein_coding|
WBGene00003609	B0280.8	19.4857	1541	1391	474	protein_coding|
WBGene00006141	B0213.8	0	1089	939	0	protein_coding|
WBGene00175021	B0273.110	0	21	4.32717	0	piRNA|
WBGene00046476	B0273.15	0	21	4.32717	0	piRNA|
WBGene00022896	II|-|7756952|7757023|WBGene00022896|B0228.t1|tRNA|tRNA	0	72	6.4104	0	tRNA|
WBGene00015101	B0280.3	82.0573	968.5	818.5	1156	protein_coding|
WBGene00001613	B0280.12	2.08583	2830.5	2680.5	100	protein_coding|
WBGene00174172	B0273.105	0	21	4.32717	0	piRNA|
WBGene00015117	B0294.1	7.80858	626	476	65	protein_coding|
WBGene00168541	B0273.65	0	21	4.32717	0	piRNA|
WBGene00044537	B0238.15	1.01208	263	113	2	protein_coding|
WBGene00003889	B0212.5	1.17513	2875	2725	56	protein_coding|
WBGene00165816	B0273.47	0	21	4.32717	0	piRNA|
WBGene00023225	B0281.7	0.109546	672	522	1	pseudogene|
WBGene00171690	B0273.90	0	21	4.32717	0	piRNA|
WBGene00206505	B0250.18	0	114	14.8933	0	protein_coding|
WBGene00045805	B0273.10	0	21	4.32717	0	piRNA|
WBGene00015050	B0218.6	25.9051	1212.5	1062.5	483.374	protein_coding|
WBGene00047355	B0273.17	0	21	4.32717	0	piRNA|
WBGene00045667	B0273.6	0	21	4.32717	0	piRNA|
WBGene00169279	B0273.70	0	21	4.32717	0	piRNA|
WBGene00166225	B0273.51	0	21	4.32717	0	piRNA|
WBGene00015057	B0222.9	21.3798	3849	3699	1383	protein_coding|
WBGene00015087	B0252.1	4.24015	2564	2414	179	protein_coding|
WBGene00007132	B0284.2	2.06023	1399	1249	45	protein_coding|
WBGene00015049	B0218.5	5.97521	1107	957	100	protein_coding|
WBGene00000717	B0222.6	150.894	953	803	2118.96	protein_coding|
WBGene00015116	B0286.3	33.2868	1447	1297	755	protein_coding|
WBGene00171532	B0273.88	0	21	4.32717	0	piRNA|
WBGene00170205	B0273.77	0	21	4.32717	0	piRNA|
WBGene00165300	B0273.44	0	21	4.32717	0	piRNA|
WBGene00015072	B0238.8	0.066569	1056.5	906.5	1	protein_coding|
WBGene00194990	B0213.23	0	105	9.14886	0	snRNA|
WBGene00015096	B0261.8	14.8124	648	498	129	protein_coding|
WBGene00015092	B0261.4	42.7589	931	781	584	protein_coding|
WBGene00015053	B0222.1	2.5659	1086	936	42	protein_coding|
WBGene00003767	B0213.4	196.35	368	218	748.553	protein_coding|
WBGene00015041	B0213.11	3.27089	1537	1387	78	protein_coding|
WBGene00000599	B0222.8	90.9698	963	813	1293.37	protein_coding|
WBGene00015054	B0222.2	0	1434	1284	0	protein_coding|
WBGene00015086	B0244.11	0	595	445	0	protein_coding|
WBGene00197767	B0285.15	3.06244	150	18.6723	1	ncRNA|
WBGene00007129	B0272.3	62.9327	1055	905	996	protein_coding|
WBGene00003825	B0286.4	50.5072	1531	1381	1306	protein_coding|
WBGene00050926	B0250.11	2.8797	428	278	14	pseudogene|
WBGene00022894	IV|-|3552189|3552260|WBGene00022894|B0212.t1|tRNA|tRNA	0	72	6.4104	0	tRNA|
WBGene00004359	B0240.1	4.06886	1457	1307	93	protein_coding|
WBGene00023425	B0286.6	2.02086	914	764	27	protein_coding|
WBGene00172377	B0273.93	0	21	4.32717	0	piRNA|
WBGene00002207	B0302.1	25.0014	3557.2	3407.2	1587	protein_coding|
WBGene00219781	B0240.7	0	90	7.67407	0	ncRNA|
WBGene00015081	B0244.6	2.1978	1581	1431	55	protein_coding|
WBGene00015064	B0228.7	62.6251	941.5	791.5	872	protein_coding|
WBGene00174526	B0273.108	0	21	4.32717	0	piRNA|
WBGene00015095	B0261.7	85.0657	1159	1009	1501	protein_coding|
WBGene00022895	B0213.18	0	106	9.26561	0	snoRNA|
WBGene00171468	B0273.87	0	21	4.32717	0	piRNA|
WBGene00049170	B0273.29	0	21	4.32717	0	piRNA|
WBGene00004850	B0280.16	0	107	9.38506	0	snRNA|
WBGene00007124	B0250.7	13.8839	893.333	743.386	277.148	protein_coding|
WBGene00015046	B0213.17	178.826	260	110	344	protein_coding|
WBGene00189978	B0250.14	0	19	4.24702	0	ncRNA|
WBGene00169971	B0273.75	0	21	4.32717	0	piRNA|
WBGene00201697	B0212.9	0	80	6.91818	0	ncRNA|
WBGene00015094	B0261.6	35.7231	425	275	278	protein_coding|
WBGene00000886	B0252.4	52.5619	534	384	381	protein_coding|
WBGene00015079	B0244.4	0.774643	976.667	826.667	12	protein_coding|
WBGene00172697	B0273.96	0	21	4.32717	0	piRNA|
WBGene00050255	B0273.33	0	21	4.32717	0	piRNA|
WBGene00199439	B0286.8	0	89	7.59147	0	ncRNA|
WBGene00003845	B0280.4	7.20958	729	579	73	protein_coding|
WBGene00200213	B0286.9	0	89	7.59147	0	ncRNA|
WBGene00044582	B0222.11	1.49607	1182	1032	27	protein_coding|
WBGene00015098	B0273.3	11.758	1422	1272	261.549	protein_coding|
WBGene00015097	B0273.1	34.8815	557.5	407.5	308	protein_coding|
WBGene00015074	B0238.10	112.255	1044	894	1755	protein_coding|
WBGene00007131	B0284.1	12.3548	1663	1513	326.896	protein_coding|
WBGene00015070	B0238.6	0.278262	972	822	4	protein_coding|
WBGene00045708	B0273.8	0	21	4.32717	0	piRNA|
WBGene00003768	B0213.5	29.1954	718	568	290	protein_coding|
WBGene00007123	B0250.6	0.081457	852	702	1	protein_coding|
WBGene00170921	B0273.81	0	21	4.32717	0	piRNA|
WBGene00050772	B0273.37	0	21	4.32717	0	piRNA|
WBGene00006142	B0213.7	0.134231	1002	852	2	protein_coding|
WBGene00015036	B0212.2	0.165109	1189	1039	3	protein_coding|
WBGene00015100	B0280.2	1.29514	2007	1857	42.0596	protein_coding|
WBGene00170769	B0273.80	0	21	4.32717	0	piRNA|
WBGene00015104	B0280.9	42.1323	1400	1250	921	protein_coding|
WBGene00173250	B0273.101	0	21	4.32717	0	piRNA|
WBGene00165546	B0238.16	0	21	4.32717	0	piRNA|
WBGene00045189	B0284.6	106.91	293	143	267.356	ncRNA|
WBGene00015045	B0213.16	2.61568	1571	1421	65	protein_coding|
WBGene00002003	B0285.5	28.4238	2198	2048	1018	protein_coding|
WBGene00015099	B0280.1	34.5837	1696.5	1546.5	653.056	protein_coding|
WBGene00007130	B0272.4	26.7597	868	718	336	protein_coding|
WBGene00007136	B0285.3	13.0078	1038	888	202	protein_coding|
WBGene00167612	B0273.58	0	21	4.32717	0	piRNA|
WBGene00168414	B0273.64	0	21	4.32717	0	piRNA|
WBGene00167134	B0273.54	0	21	4.32717	0	piRNA|
WBGene00046327	B0273.14	0	21	4.32717	0	piRNA|
WBGene00045963	B0273.11	0	21	4.32717	0	piRNA|
WBGene00050927	B0250.12	1.8346	877	727	23.3243	pseudogene|
WBGene00007133	B0284.3	3.09431	612	462	25	protein_coding|
WBGene00166027	B0273.48	0	21	4.32717	0	piRNA|
WBGene00015071	B0238.7	0.144128	1737	1587	4	protein_coding|
WBGene00174126	B0273.104	0	21	4.32717	0	piRNA|
WBGene00015114	B0281.8	0	879	729	0	protein_coding|
WBGene00171552	B0273.89	0	21	4.32717	0	piRNA|
WBGene00015040	B0213.10	4.92028	1533	1383	119	protein_coding|
WBGene00047502	B0273.20	0	21	4.32717	0	piRNA|
WBGene00167412	B0273.56	0	21	4.32717	0	piRNA|
WBGene00199390	B0273.111	0	57	5.63456	0	ncRNA|
WBGene00004848	B0280.15	0	109	9.63236	0	snRNA|
WBGene00015047	B0218.1	30.022	1752.5	1602.5	883.776	protein_coding|
WBGene00048145	B0273.23	0	21	4.32717	0	piRNA|
WBGene00015103	B0280.7	2.22567	1152	1002	39	protein_coding|
WBGene00206513	B0244.15	0.0461524	1389	1239	1	protein_coding|
WBGene00048936	B0273.27	0	21	4.32717	0	piRNA|
WBGene00172519	B0222.13	0	21	4.32717	0	piRNA|
WBGene00015089	B0252.5	24.7277	964	814	352	protein_coding|
WBGene00049511	B0273.30	0	21	4.32717	0	piRNA|
WBGene00015093	B0261.5	6.64625	606	456	53	protein_coding|
WBGene00015065	B0228.8	0.188256	1365	1215	4	protein_coding|
WBGene00002252	B0286.2	2.21166	3151.5	3001.5	152	protein_coding|
WBGene00022899	III|-|5762057|5762126|WBGene00022899|B0244.t3|tRNA|tRNA	0	70	6.29477	0	tRNA|
WBGene00171053	B0273.85	0	21	4.32717	0	piRNA|
WBGene00015068	B0238.3	0	843	693	0	protein_coding|
WBGene00167435	B0252.9	0	21	4.32717	0	piRNA|
WBGene00015088	B0252.3	12.4831	1406.33	1256.33	279	protein_coding|
WBGene00168977	B0273.68	0	21	4.32717	0	piRNA|
WBGene00000512	B0285.9	6.47907	1315	1165	132	protein_coding|
WBGene00165253	B0273.43	0	21	4.32717	0	piRNA|
WBGene00174467	B0273.107	0	21	4.32717	0	piRNA|
WBGene00014641	B0285.11	0.919093	1050	900	14.4656	pseudogene|
WBGene00166188	B0273.50	0	21	4.32717	0	piRNA|
WBGene00048189	B0273.24	0	21	4.32717	0	piRNA|
WBGene00050016	B0273.31	0	21	4.32717	0	piRNA|
WBGene00002583	B0261.2	43.7038	8557.5	8407.5	6425	protein_coding|
WBGene00015076	B0238.12	8.84715	680	530	82	protein_coding|
WBGene00015108	B0281.1	0.129667	591	441	1	protein_coding|
WBGene00172953	B0273.97	0	21	4.32717	0	piRNA|
WBGene00172484	B0273.94	0	21	4.32717	0	piRNA|
WBGene00049158	B0273.28	0	21	4.32717	0	piRNA|
WBGene00007122	B0250.5	65.6497	1082	932	1070	protein_coding|
WBGene00015083	B0244.8	175.633	1802	1652	5074	protein_coding|
WBGene00198895	B0284.7	0	59	5.72684	0	ncRNA|
WBGene00165144	B0273.40	0	21	4.32717	0	piRNA|
WBGene00000718	B0222.7	34.8103	901	751	457.175	protein_coding|
WBGene00046804	B0273.16	0	21	4.32717	0	piRNA|
WBGene00050285	B0273.34	0	21	4.32717	0	piRNA|
WBGene00015066	B0228.9	0.048378	1332	1182	1	protein_coding|
WBGene00045684	B0273.7	0	21	4.32717	0	piRNA|
WBGene00166269	B0222.12	0	21	4.32717	0	piRNA|
WBGene00050436	B0273.36	0	21	4.32717	0	piRNA|
WBGene00015044	B0213.15	34.1911	1253.33	1103.33	886	protein_coding|
WBGene00195674	B0280.19	0	148	17.9737	0	ncRNA|
WBGene00196688	B0250.15	0	132	13.5315	0	ncRNA|
WBGene00015082	B0244.7	0.140844	962	812	2	protein_coding|
WBGene00006274	B0213.9	0.0600029	1103	953	1	protein_coding|
WBGene00007118	B0240.4	51.0415	1975	1825	1629	protein_coding|
WBGene00194991	B0213.24	0	102	8.81402	0	snRNA|
WBGene00197514	B0285.14	0	62	5.8712	0	ncRNA|
WBGene00007135	B0285.1	43.504	2449	2299	1752	protein_coding|
WBGene00201154	B0212.8	0	54	5.5017	0	ncRNA|
WBGene00172308	B0238.17	0	21	4.32717	0	piRNA|
WBGene00015037	B0212.3	2.70054	2090	1940	91.6193	protein_coding|
WBGene00173015	B0273.98	0	21	4.32717	0	piRNA|
WBGene00022898	III|+|5769904|5769985|WBGene00022898|B0244.t2|tRNA|tRNA	0	82	7.05764	0	tRNA|
WBGene00170614	B0273.79	0	21	4.32717	0	piRNA|
WBGene00003769	B0213.6	127.889	446	296	662	protein_coding|
WBGene00167505	B0273.57	0	21	4.32717	0	piRNA|
WBGene00168201	B0273.60	0	21	4.32717	0	piRNA|
WBGene00007475	III|+|4362524|4362643|WBGene00007475|B0285.t1|tRNA|tRNA	0	84	7.20265	0	tRNA|
WBGene00015051	B0218.7	36.4059	1072	922	587	protein_coding|
WBGene00001438	B0286.5	11.1305	972	822	160	protein_coding|
WBGene00171349	B0273.86	0	21	4.32717	0	piRNA|
WBGene00006418	B0222.4	1.33802	1774	1624	38	protein_coding|
WBGene00166731	B0273.53	0	21	4.32717	0	piRNA|
WBGene00048871	B0273.26	0	21	4.32717	0	piRNA|
WBGene00169494	B0273.71	0	21	4.32717	0	piRNA|
WBGene00219783	B0285.17	0	104	9.03472	0	ncRNA|
WBGene00007138	B0285.6	1.26351	1734	1584	35	protein_coding|
WBGene00044615	B0252.8	38.7251	308	158	107	protein_coding|
WBGene00047891	B0273.21	0	21	4.32717	0	piRNA|
WBGene00169548	B0273.72	0	21	4.32717	0	piRNA|
WBGene00004413	B0250.1	2829.59	876	726	35924.8	protein_coding|
WBGene00015048	B0218.2	43.5479	1924	1774	1351	protein_coding|
WBGene00000513	B0285.10	0.418265	1107	957	7	protein_coding|
WBGene00166659	B0273.52	0	21	4.32717	0	piRNA|
WBGene00000511	B0285.8	5.98124	1259	1109	116	protein_coding|
WBGene00172203	B0273.92	0	21	4.32717	0	piRNA|
WBGene00219780	B0228.10	73.2411	163	24.2032	31	snoRNA|
WBGene00200460	B0212.7	0	225	75.0483	0	ncRNA|
WBGene00173798	B0273.102	0	21	4.32717	0	piRNA|
WBGene00015052	B0218.8	146.524	989	839	2149.85	protein_coding|
WBGene00023224	B0280.6	0.339497	759	609	3.61566	pseudogene|
WBGene00170202	B0273.76	0	21	4.32717	0	piRNA|
WBGene00048849	B0273.25	0	21	4.32717	0	piRNA|
WBGene00004837	B0280.14	0	107	9.38506	0	snRNA|
WBGene00050390	B0273.35	0	21	4.32717	0	piRNA|
WBGene00015115	B0286.1	17.2466	1022	872	263	protein_coding|
WBGene00165227	B0273.42	0	21	4.32717	0	piRNA|
WBGene00197937	B0250.16	0	109	9.63236	0	ncRNA|
WBGene00174316	B0273.106	0	21	4.32717	0	piRNA|
WBGene00047396	B0273.19	0	21	4.32717	0	piRNA|
WBGene00172001	B0273.91	0	21	4.32717	0	piRNA|
WBGene00004243	B0273.2	116.038	1866	1716	3488.47	protein_coding|
WBGene00171045	B0273.84	0	21	4.32717	0	piRNA|
WBGene00165158	B0273.41	0	21	4.32717	0	piRNA|
WBGene00015077	B0238.13	0.293818	2543	2393	12.2958	protein_coding|
WBGene00165009	B0273.39	0	21	4.32717	0	piRNA|
WBGene00172635	B0273.95	0	21	4.32717	0	piRNA|
WBGene00174624	B0213.20	0	21	4.32717	0	piRNA|
WBGene00004055	B0218.3	16.2291	1651	1501	426	protein_coding|
WBGene00168746	B0273.67	0	21	4.32717	0	piRNA|
WBGene00006538	B0272.1	1.41542	1564	1414	35	protein_coding|
WBGene00170995	B0273.83	0	21	4.32717	0	piRNA|
WBGene00007126	B0250.9	5.05679	1492	1342	118.676	protein_coding|
WBGene00007134	B0284.4	0.616526	1263	1113	12	protein_coding|
WBGene00007121	B0250.4	3.67152	1505	1355	87	pseudogene|
WBGene00199932	B0273.112	1.57384	259	109	3	ncRNA|
WBGene00202409	B0273.114	0	201	51.8352	0	ncRNA|
WBGene00201444	B0213.25	0	66	6.07556	0	ncRNA|
WBGene00015113	B0281.6	0.196504	732	582	2	protein_coding|
WBGene00201910	B0280.20	0	148	17.9737	0	ncRNA|
WBGene00045584	B0273.5	0	21	4.32717	0	piRNA|
WBGene00045983	B0273.12	0	21	4.32717	0	piRNA|
WBGene00168411	B0273.63	0	21	4.32717	0	piRNA|
WBGene00015118	B0294.3	1.99062	207	57.452	2	protein_coding|
WBGene00166544	B0280.18	0	21	4.32717	0	piRNA|
WBGene00197623	B0240.5	0	85	7.27733	0	ncRNA|
WBGene00015091	B0261.1	43.211	2622	2472	1868	protein_coding|
WBGene00015110	B0281.3	15.3401	1067	917	246	protein_coding|
WBGene00022897	III|+|5762286|5762356|WBGene00022897|B0244.t1|tRNA|tRNA	0	71	6.35206	0	tRNA|
WBGene00165520	B0273.46	0	21	4.32717	0	piRNA|
WBGene00045733	B0273.9	0	21	4.32717	0	piRNA|
WBGene00015105	B0280.10	15.1802	1152	1002	266	protein_coding|
WBGene00235316	B0222.15	0.568983	351	201	2	protein_coding|
WBGene00007139	B0285.7	7.41648	2864	2714	352	protein_coding|
WBGene00015084	B0244.9	7.19436	611	461	58	protein_coding|
WBGene00198398	B0250.17	0.705786	231	81.0201	1	ncRNA|
WBGene00015078	B0238.14	0	723	573	0	pseudogene|
WBGene00007117	B0240.2	2.56403	2514	2364	106	protein_coding|
WBGene00047392	B0273.18	0	21	4.32717	0	piRNA|
WBGene00200969	B0273.113	0	143	16.3796	0	ncRNA|
WBGene00173052	B0273.99	0	21	4.32717	0	piRNA|
WBGene00015080	B0244.5	0.627233	1244	1094	12	protein_coding|
WBGene00015043	B0213.14	14.2576	1650	1500	374	protein_coding|
WBGene00174863	B0273.109	0	21	4.32717	0	piRNA|
WBGene00003765	B0213.2	134.183	603	453	1063	protein_coding|
WBGene00199827	B0238.18	0	150	18.6723	0	ncRNA|
WBGene00169688	B0273.73	0	21	4.32717	0	piRNA|
WBGene00015058	B0222.10	7.52405	796	646	85	protein_coding|
WBGene00050822	B0273.38	0	21	4.32717	0	piRNA|
WBGene00219782	B0250.19	0	125	12.1004	0	snoRNA|
WBGene00169011	B0273.69	0	21	4.32717	0	piRNA|
WBGene00015055	B0222.3	3.34994	1618	1468	86	protein_coding|
WBGene00196359	B0244.13	0	83	7.12943	0	ncRNA|
WBGene00015067	B0238.1	19.8266	1802	1652	572.788	protein_coding|
WBGene00044674	B0280.17	45.6516	909	759	605.944	protein_coding|
WBGene00007119	B0250.2	2.23435	841	691	27	protein_coding|
WBGene00165403	B0273.45	0	21	4.32717	0	piRNA|
WBGene00015107	B0280.13	10.2259	1907	1757	314.2	protein_coding|
WBGene00007125	B0250.8	1.68805	692	542	16	protein_coding|
WBGene00045188	B0284.5	3.03784	1430	1280	68	pseudogene|
WBGene00194989	B0213.22	0	105	9.14886	0	snRNA|
WBGene00046097	B0273.13	0	21	4.32717	0	piRNA|
WBGene00050032	B0273.32	0	21	4.32717	0	piRNA|
WBGene00201384	B0222.14	0	132	13.5315	0	ncRNA|
WBGene00015042	B0213.12	1.22656	1502	1352	29	protein_coding|
WBGene00015056	B0222.5	26.5492	1522	1372	637	protein_coding|
WBGene00000211	B0252.2	9.33735	1828	1678	274	protein_coding|
WBGene00047994	B0273.22	0	21	4.32717	0	piRNA|
WBGene00015069	B0238.5	0.0696502	971	821	1	protein_coding|
WBGene00195057	B0261.9	1.77687	504	354	11	protein_coding|
WBGene00003766	B0213.3	158.877	333	183	508.447	protein_coding|
WBGene00200415	B0244.14	0	89	7.59147	0	ncRNA|
WBGene00174671	B0252.10	0	21	4.32717	0	piRNA|
WBGene00015063	B0228.6	5.4683	882	732	70	protein_coding|
WBGene00174076	B0273.103	0	21	4.32717	0	piRNA|
WBGene00165500	B0213.19	0	21	4.32717	0	piRNA|
WBGene00015059	B0228.1	24.3538	737	587	250	protein_coding|
WBGene00169739	B0273.74	0	21	4.32717	0	piRNA|
WBGene00173139	B0273.100	0	21	4.32717	0	piRNA|
WBGene00198702	B0240.6	0	144	16.6818	0	ncRNA|
WBGene00007127	B0250.10	0	921	771	0	protein_coding|
WBGene00169029	B0285.13	0	21	4.32717	0	piRNA|
WBGene00015085	B0244.10	2.04787	1965	1815	65	protein_coding|
WBGene00168404	B0273.62	0	21	4.32717	0	piRNA|
WBGene00168158	B0273.59	0	21	4.32717	0	piRNA|
WBGene00168718	B0273.66	0	21	4.32717	0	piRNA|
WBGene00015075	B0238.11	71.2867	1119	969	1208	protein_coding|
WBGene00206473	B0273.115	1.02453	410	260	4.65835	protein_coding|
WBGene00198795	B0285.16	0.851687	217	67.1406	1	ncRNA|
WBGene00007128	B0272.2	4.53278	642	492	39	protein_coding|
WBGene00168355	B0273.61	0	21	4.32717	0	piRNA|
WBGene00194988	B0213.21	0	105	9.14886	0	snRNA|
WBGene00170971	B0273.82	0	21	4.32717	0	piRNA|
WBGene00015223	B0507.6	3.63519	2204	2054	130.576	protein_coding|
WBGene00046785	B0350.10	0	21	4.32717	0	piRNA|
WBGene00003868	B0334.11	39.2021	1577	1427	979	protein_coding|
WBGene00196084	B0454.14	0	97	8.30314	0	ncRNA|
WBGene00015230	B0511.4	9.95976	1149	999	174	protein_coding|
WBGene00001137	B0365.3	516.892	3195.5	3045.5	27425	protein_coding|
WBGene00015137	B0310.1	13.0324	897	747	181	protein_coding|
WBGene00049267	B0513.34	0	21	4.32717	0	piRNA|
WBGene00195535	B0432.17	0	55	5.54527	0	ncRNA|
WBGene00200898	B0350.77	0	114	10.3037	0	ncRNA|
WBGene00197918	B0344.3	0	78	6.78398	0	ncRNA|
WBGene00015216	B0496.7	16.5064	441	291	84	protein_coding|
WBGene00045374	B0393.10	3.61947	141	15.7986	1	snoRNA|
WBGene00007152	B0365.5	3.955	463	313	24	protein_coding|
WBGene00171599	B0513.72	0	21	4.32717	0	piRNA|
WBGene00004980	B0464.5	154.386	2753.18	2603.18	6991	protein_coding|
WBGene00202231	B0457.19	4.55187	351	201	16	ncRNA|
WBGene00197982	B0410.4	0	132	13.5315	0	ncRNA|
WBGene00045617	B0350.4	0	21	4.32717	0	piRNA|
WBGene00001562	B0513.1	52.1937	2827.33	2677.33	2533	protein_coding|
WBGene00006814	B0496.3	24.0752	4741.8	4591.8	1941	protein_coding|
WBGene00004469	B0393.1	2272.28	1003	853	33565	protein_coding|
WBGene00014659	V|-|19557639|19557711|WBGene00014659|B0399.t16|pseudogene|pseudogene	0	73	6.46982	0	pseudogene|
WBGene00004393	B0414.2	2.18319	1512	1362	52	protein_coding|
WBGene00007166	B0391.11	0.111359	1089	939	2	protein_coding|
WBGene00003508	B0379.3	62.663	3934	3784	4143.21	protein_coding|
WBGene00015150	B0336.13	29.9185	1074	924	483.445	protein_coding|
WBGene00000296	B0432.5	1.49988	1614.33	1464.33	40	protein_coding|
WBGene00007153	B0365.6	193.003	1936	1786	6067	protein_coding|
WBGene00006943	B0336.1	46.9731	2788	2638	2167	protein_coding|
WBGene00007192	B0491.5	190.55	1159.33	1009.33	3291.99	protein_coding|
WBGene00006712	B0403.2	2.41001	2238	2088	88	protein_coding|
WBGene00168905	B0350.43	0	21	4.32717	0	piRNA|
WBGene00050419	B0513.41	0	21	4.32717	0	piRNA|
WBGene00015220	B0507.3	19.5032	1267	1117	441	protein_coding|
WBGene00047205	B0350.11	0	21	4.32717	0	piRNA|
WBGene00014653	V|-|19594041|19594112|WBGene00014653|B0399.t10|pseudogene|pseudogene	0	72	6.4104	0	pseudogene|
WBGene00015148	B0336.11	21.9929	1279.5	1129.5	573	protein_coding|
WBGene00015142	B0310.6	5.38679	288	138	13	protein_coding|
WBGene00173135	B0513.80	0	21	4.32717	0	piRNA|
WBGene00001094	B0464.1	149.183	1771.5	1621.5	4255	protein_coding|
WBGene00169880	B0350.48	0	21	4.32717	0	piRNA|
WBGene00004348	B0336.4	8.89741	1933.5	1783.5	282	protein_coding|
WBGene00167556	B0513.59	0	21	4.32717	0	piRNA|
WBGene00195710	B0416.8	0	122	11.5609	0	ncRNA|
WBGene00015171	B0410.2	2.54292	1898	1748	78	protein_coding|
WBGene00007054	B0379.4	97.8036	1504.33	1354.33	2880.79	protein_coding|
WBGene00015182	B0416.7	9.66939	407	257	58	protein_coding|
WBGene00002251	B0457.1	89.2731	2664	2514	4810	protein_coding|
WBGene00005543	B0454.2	0.485188	975	825	7	protein_coding|
WBGene00198054	B0495.17	0	115	10.4478	0	ncRNA|
WBGene00197704	B0379.11	0	124	11.9161	0	ncRNA|
WBGene00172227	B0350.55	0	21	4.32717	0	piRNA|
WBGene00005061	B0304.8	0.131153	1022	872	2	protein_coding|
WBGene00015164	B0361.10	66.9557	933	783	1151	protein_coding|
WBGene00167275	B0478.12	0	21	4.32717	0	piRNA|
WBGene00196769	B0457.10	0	141	15.7986	0	ncRNA|
WBGene00172175	B0513.77	0	21	4.32717	0	piRNA|
WBGene00201064	B0302.7	0	114	10.3037	0	ncRNA|
WBGene00015159	B0361.5	45.2636	1438.5	1288.5	1020	protein_coding|
WBGene00015170	B0410.1	2.95773	324	174	9	protein_coding|
WBGene00006359	B0336.9	41.8135	1626.4	1476.4	1225	protein_coding|
WBGene00007172	B0393.7	0.312474	882	732	4	protein_coding|
WBGene00015132	B0303.14	4.2638	1585	1435	107	protein_coding|
WBGene00195973	B0495.12	0	130	13.096	0	ncRNA|
WBGene00015194	B0432.13	25.6537	1458	1308	576	protein_coding|
WBGene00202018	B0454.24	1.14341	199	50.0107	1	ncRNA|
WBGene00219789	B0511.18	0	92	7.84447	0	ncRNA|
WBGene00165853	B0350.27	0	21	4.32717	0	piRNA|
WBGene00015199	B0454.8	0.128717	1927	1777	4	protein_coding|
WBGene00195248	B0334.15	77.2323	694	544	734.738	protein_coding|
WBGene00006780	B0350.2	89.4191	6903.31	6753.31	13494	protein_coding|
WBGene00007176	B0399.1	5.04593	2348.5	2198.5	198	protein_coding|
WBGene00015157	B0361.3	29.1919	2036	1886	962	protein_coding|
WBGene00166549	B0414.9	0	21	4.32717	0	piRNA|
WBGene00169787	B0350.47	0	21	4.32717	0	piRNA|
WBGene00169006	B0513.64	0	21	4.32717	0	piRNA|
WBGene00015225	B0507.8	4.7737	1276	1126	94	protein_coding|
WBGene00167671	B0496.9	0	21	4.32717	0	piRNA|
WBGene00005580	B0462.2	0.137129	984	834	2	pseudogene|
WBGene00171290	B0350.53	0	21	4.32717	0	piRNA|
WBGene00007156	B0379.2	29.8505	725	575	300.161	protein_coding|
WBGene00022901	X|-|1590080|1590153|WBGene00022901|B0344.t2|tRNA|tRNA	0	74	6.53033	0	tRNA|
WBGene00005016	B0491.2	39.1868	1035.33	885.333	607	protein_coding|
WBGene00014646	V|+|19581713|19581784|WBGene00014646|B0399.t3|pseudogene|pseudogene	0	72	6.4104	0	pseudogene|
WBGene00001228	B0511.10	64.2123	1720	1570	1763	protein_coding|
WBGene00007163	B0391.6	0.407575	1553	1403	10	protein_coding|
WBGene00015193	B0432.12	10.4813	581	431	79	protein_coding|
WBGene00002178	B0478.1	3.44716	1667.75	1517.75	87	protein_coding|
WBGene00195464	B0454.13	0	137	14.7247	0	ncRNA|
WBGene00171376	B0478.18	0	21	4.32717	0	piRNA|
WBGene00002061	B0348.6	189.682	1024	874	3045.99	protein_coding|
WBGene00049219	B0513.33	0	21	4.32717	0	piRNA|
WBGene00015224	B0507.7	0.94085	697	547	9	protein_coding|
WBGene00049933	B0350.25	0	21	4.32717	0	piRNA|
WBGene00015237	B0511.12	41.5558	6855	6705	4857	protein_coding|
WBGene00171470	B0350.54	0	21	4.32717	0	piRNA|
WBGene00004435	B0336.10	1501.09	566	416	8791	protein_coding|
WBGene00007147	B0334.9	0.600239	1579	1429	15	pseudogene|
WBGene00047184	B0513.20	0	21	4.32717	0	piRNA|
WBGene00015181	B0416.5	40.6126	1906	1756	1299	protein_coding|
WBGene00007190	B0491.3	52.4841	795	645	592	protein_coding|
WBGene00049112	B0513.31	0	21	4.32717	0	piRNA|
WBGene00006660	B0334.2	17.676	1015.67	865.667	271	protein_coding|
WBGene00001856	B0414.3	268.767	867	717	3370	protein_coding|
WBGene00015172	B0410.3	35.3758	858	708	438	protein_coding|
WBGene00003312	B0395.4	0	23.5	4.41645	0	miRNA|
WBGene00196557	B0432.18	0	53	5.45884	0	ncRNA|
WBGene00202499	B0507.15	0.340881	821	671	4	protein_coding|
WBGene00174454	B0496.10	0	21	4.32717	0	piRNA|
WBGene00195482	B0350.68	0	133	13.7578	0	ncRNA|
WBGene00015227	B0507.10	13.849	1430	1280	310	protein_coding|
WBGene00015153	B0348.5	0.836821	765	615	9	protein_coding|
WBGene00000895	B0412.1	4.94148	1355.5	1205.5	104	protein_coding|
WBGene00007143	B0334.3	173.35	2037	1887	5706	protein_coding|
WBGene00014658	V|-|19557947|19558020|WBGene00014658|B0399.t15|pseudogene|pseudogene	0	74	6.53033	0	pseudogene|
WBGene00202113	B0457.18	1.53717	336	186	5	ncRNA|
WBGene00007141	B0331.2	0.577215	1636	1486	15	protein_coding|
WBGene00045788	B0350.5	0	21	4.32717	0	piRNA|
WBGene00198668	B0496.14	0	145	16.9921	0	ncRNA|
WBGene00000529	B0491.8	4.98868	2965.33	2815.33	245	protein_coding|
WBGene00172460	B0513.78	0	21	4.32717	0	piRNA|
WBGene00022902	X|-|1589667|1589740|WBGene00022902|B0344.t3|tRNA|tRNA	0	74	6.53033	0	tRNA|
WBGene00198226	B0495.18	0	149	18.3184	0	ncRNA|
WBGene00015185	B0432.3	67.0459	637	487	571	protein_coding|
WBGene00047912	B0513.25	0	21	4.32717	0	piRNA|
WBGene00001177	B0348.4	38.9085	4071.67	3921.67	3034	protein_coding|
WBGene00050186	B0350.26	0	21	4.32717	0	piRNA|
WBGene00165887	B0513.49	0	21	4.32717	0	piRNA|
WBGene00194828	B0361.12	0	23	4.39699	0	miRNA|
WBGene00005540	B0454.3	0.243331	1090	940	4	protein_coding|
WBGene00201487	B0350.80	0	136	14.4734	0	ncRNA|
WBGene00199312	B0457.13	7.10994	142	16.0853	2	ncRNA|
WBGene00047734	B0350.15	0	21	4.32717	0	piRNA|
WBGene00167377	B0513.56	0	21	4.32717	0	piRNA|
WBGene00165275	B0513.44	0	21	4.32717	0	piRNA|
WBGene00173882	B0513.85	0	21	4.32717	0	piRNA|
WBGene00005060	B0304.7	0.747487	1068	918	12	protein_coding|
WBGene00014654	V|-|19587264|19587335|WBGene00014654|B0399.t11|pseudogene|pseudogene	0	72	6.4104	0	pseudogene|
WBGene00046434	B0513.16	0	21	4.32717	0	piRNA|
WBGene00167089	B0350.33	0	21	4.32717	0	piRNA|
WBGene00169100	B0513.65	0	21	4.32717	0	piRNA|
WBGene00195794	B0393.11	0	147	17.6378	0	ncRNA|
WBGene00001948	B0304.1	3.2224	1065.33	915.333	51	protein_coding|
WBGene00048924	B0350.21	0	21	4.32717	0	piRNA|
WBGene00015236	B0511.11	27.0771	1736	1586	751	protein_coding|
WBGene00198942	B0353.2	0	62	5.8712	0	ncRNA|
WBGene00000090	B0334.8	26.1244	3766	3616	1652	protein_coding|
WBGene00048889	B0350.20	0	21	4.32717	0	piRNA|
WBGene00007199	B0513.7	0	1185	1035	0	pseudogene|
WBGene00000772	B0414.5	54.8576	2806	2656	2548	protein_coding|
WBGene00201815	B0457.17	1.91879	173	29.8014	1	ncRNA|
WBGene00047225	B0350.13	0	21	4.32717	0	piRNA|
WBGene00198460	B0416.9	1.40983	188	40.5603	1	ncRNA|
WBGene00172007	B0513.74	0	21	4.32717	0	piRNA|
WBGene00198994	B0478.24	0	142	16.0853	0	ncRNA|
WBGene00235162	B0361.13	0	63	5.92097	0	ncRNA|
WBGene00168704	B0350.41	0	21	4.32717	0	piRNA|
WBGene00199462	B0495.20	6.85569	144	16.6818	2	ncRNA|
WBGene00166092	B0350.29	0	21	4.32717	0	piRNA|
WBGene00049202	B0513.32	0	21	4.32717	0	piRNA|
WBGene00200257	B0350.75	3.30332	146	17.3107	1	ncRNA|
WBGene00197047	B0334.17	0	142	16.0853	0	ncRNA|
WBGene00048639	B0513.29	0	21	4.32717	0	piRNA|
WBGene00005541	B0454.4	0.199243	1011	861	3	protein_coding|
WBGene00197163	B0495.15	3.55497	142	16.0853	1	ncRNA|
WBGene00015192	B0432.11	3.58888	628	478	30	protein_coding|
WBGene00049502	B0513.36	0	21	4.32717	0	piRNA|
WBGene00198839	B0414.11	0	149	18.3184	0	ncRNA|
WBGene00172309	B0350.56	0	21	4.32717	0	piRNA|
WBGene00015126	B0303.4	62.9461	2230	2080	2302	protein_coding|
WBGene00015178	B0416.2	2.46579	637	487	21	protein_coding|
WBGene00015119	B0302.2	0	409	259	0	protein_coding|
WBGene00015147	B0336.7	19.4049	1560	1410	482.555	protein_coding|
WBGene00005542	B0454.10	0.0619532	1073	923	1	protein_coding|
WBGene00168438	B0513.62	0	21	4.32717	0	piRNA|
WBGene00015128	B0303.7	17.2414	1750.5	1600.5	481	protein_coding|
WBGene00015158	B0361.4	2.99579	1238	1088	57	protein_coding|
WBGene00015149	B0336.12	2.59921	282	132	6	protein_coding|
WBGene00007159	B0379.7	39.8365	1333	1183	842.253	protein_coding|
WBGene00173382	B0350.60	0	21	4.32717	0	piRNA|
WBGene00007189	B0491.1	24.4623	1431	1281	548	protein_coding|
WBGene00165768	B0513.48	0	21	4.32717	0	piRNA|
WBGene00015238	B0511.13	20.5403	1447.5	1297.5	558	protein_coding|
WBGene00049159	B0350.23	0	21	4.32717	0	piRNA|
WBGene00199392	B0310.8	0	144	16.6818	0	ncRNA|
WBGene00198986	B0496.15	0	134	13.9902	0	ncRNA|
WBGene00007195	B0513.2	67.5091	612.5	462.5	675	protein_coding|
WBGene00015190	B0432.9	3.3281	717	567	33	protein_coding|
WBGene00007162	B0391.5	2.24586	1143	993	39	protein_coding|
WBGene00169633	B0350.45	0	21	4.32717	0	piRNA|
WBGene00015146	B0336.6	62.4698	1561	1411	1541	protein_coding|
WBGene00048375	B0513.28	0	21	4.32717	0	piRNA|
WBGene00015206	B0495.7	56.5072	2926	2776	2737.02	protein_coding|
WBGene00199221	B0393.16	0	146	17.3107	0	ncRNA|
WBGene00171978	B0478.19	0	21	4.32717	0	piRNA|
WBGene00007178	B0457.2	17.4408	1150	1000	305	protein_coding|
WBGene00172570	B0507.12	0	21	4.32717	0	piRNA|
WBGene00197442	B0491.9	0	145	16.9921	0	ncRNA|
WBGene00206372	B0454.26	2.93245	501	351	18	protein_coding|
WBGene00196221	B0350.70	9.18731	150	18.6723	3	ncRNA|
WBGene00167091	B0350.34	0	21	4.32717	0	piRNA|
WBGene00023226	B0344.1	25.6414	738	588	263.665	pseudogene|
WBGene00235307	B0507.17	0.463823	1013	863	7	pseudogene|
WBGene00048349	B0513.27	0	21	4.32717	0	piRNA|
WBGene00050672	B0513.42	0	21	4.32717	0	piRNA|
WBGene00046109	B0350.6	0	21	4.32717	0	piRNA|
WBGene00008179	II|-|11334013|11334084|WBGene00008179|B0491.t2|tRNA|tRNA	0	72	6.4104	0	tRNA|
WBGene00007044	B0495.10	9.65841	2310.33	2160.33	368	protein_coding|
WBGene00167110	B0350.36	0	21	4.32717	0	piRNA|
WBGene00044636	B0393.9	32.9511	813.5	663.5	361	protein_coding|
WBGene00000268	B0464.4	70.1528	2074	1924	2331.09	protein_coding|
WBGene00206462	B0391.14	0	411	261	0	protein_coding|
WBGene00015208	B0495.9	35.9141	927	777	488	protein_coding|
WBGene00046100	B0513.14	0	21	4.32717	0	piRNA|
WBGene00015207	B0495.8	47.7996	627.667	477.667	705	protein_coding|
WBGene00050381	B0513.40	0	21	4.32717	0	piRNA|
WBGene00197662	B0403.10	0	194	45.5802	0	ncRNA|
WBGene00014652	V|-|19594505|19594576|WBGene00014652|B0399.t9|pseudogene|pseudogene	0	72	6.4104	0	pseudogene|
WBGene00169126	B0478.16	0	21	4.32717	0	piRNA|
WBGene00197697	B0432.19	0	66	6.07556	0	ncRNA|
WBGene00007168	B0393.3	55.9283	2110	1960	1917	protein_coding|
WBGene00023468	B0412.6	4.50881	128	12.6824	1	snoRNA|
WBGene00167133	B0513.53	0	21	4.32717	0	piRNA|
WBGene00015203	B0495.2	43.7235	2593	2443	1867.98	protein_coding|
WBGene00014657	V|-|19559029|19559101|WBGene00014657|B0399.t14|pseudogene|pseudogene	0	73	6.46982	0	pseudogene|
WBGene00007170	B0393.5	3.26713	3738	3588	205	protein_coding|
WBGene00202180	B0350.83	0	147	17.6378	0	ncRNA|
WBGene00015222	B0507.5	0.462083	623.5	473.5	4	protein_coding|
WBGene00015235	B0511.9	63.3065	883	733	809.001	protein_coding|
WBGene00001600	B0414.6	21.0134	2493	2343	861	protein_coding|
WBGene00046131	B0513.15	0	21	4.32717	0	piRNA|
WBGene00170721	B0412.8	0	21	4.32717	0	piRNA|
WBGene00014644	V|+|19577390|19577461|WBGene00014644|B0399.t1|pseudogene|pseudogene	0	72	6.4104	0	pseudogene|
WBGene00219785	B0350.85	0	80	6.91818	0	ncRNA|
WBGene00003472	B0414.7	36.395	4399	4249	2720	protein_coding|
WBGene00201108	B0350.78	4.89064	302	152	13	ncRNA|
WBGene00199788	B0395.8	0	57	5.63456	0	ncRNA|
WBGene00195406	B0350.67	2.21616	236	86.0092	3.33333	ncRNA|
WBGene00165357	B0454.11	0	21	4.32717	0	piRNA|
WBGene00200480	B0310.10	0	68	6.18322	0	ncRNA|
WBGene00007167	B0393.2	56.2389	2074.5	1924.5	1861	protein_coding|
WBGene00194883	B0496.11	3.68921	367	217	14	protein_coding|
WBGene00168962	B0350.44	0	21	4.32717	0	piRNA|
WBGene00014660	B0457.3	2.1715	782	632	24	pseudogene|
WBGene00007198	B0513.6	0.879376	1924	1774	27.2812	pseudogene|
WBGene00167273	B0513.55	0	21	4.32717	0	piRNA|
WBGene00169732	B0350.46	0	21	4.32717	0	piRNA|
WBGene00165077	B0478.4	0	21	4.32717	0	piRNA|
WBGene00047264	B0513.21	0	21	4.32717	0	piRNA|
WBGene00014655	V|-|19578770|19578842|WBGene00014655|B0399.t12|pseudogene|pseudogene	0	73	6.46982	0	pseudogene|
WBGene00200751	B0478.25	0	138	14.9827	0	ncRNA|
WBGene00049340	B0513.35	0	21	4.32717	0	piRNA|
WBGene00195400	B0379.8	0	77	6.71877	0	ncRNA|
WBGene00046685	B0350.9	0	21	4.32717	0	piRNA|
WBGene00197247	B0495.16	0	108	9.50728	0	ncRNA|
WBGene00198013	B0457.11	8.13148	190	42.1937	6	ncRNA|
WBGene00201168	B0457.16	3.5626	214	64.2035	4	ncRNA|
WBGene00201813	B0310.12	0	68	6.18322	0	ncRNA|
WBGene00015196	B0454.5	9.30598	617	467	76	protein_coding|
WBGene00168952	B0513.63	0	21	4.32717	0	piRNA|
WBGene00044939	B0412.7	0	126	12.2895	0	snoRNA|
WBGene00169236	B0348.7	0	21	4.32717	0	piRNA|
WBGene00048982	B0350.22	0	21	4.32717	0	piRNA|
WBGene00167103	B0350.35	0	21	4.32717	0	piRNA|
WBGene00199361	B0310.7	0	138	14.9827	0	ncRNA|
WBGene00045605	B0513.13	0	21	4.32717	0	piRNA|
WBGene00219784	B0348.8	0	106	9.26561	0	snoRNA|
WBGene00015211	B0496.2	0.703067	1126	976	12	protein_coding|
WBGene00173764	B0350.61	0	21	4.32717	0	piRNA|
WBGene00014651	V|-|19594805|19594875|WBGene00014651|B0399.t8|pseudogene|pseudogene	0	71	6.35206	0	pseudogene|
WBGene00173667	B0513.83	0	21	4.32717	0	piRNA|
WBGene00167692	B0350.38	0	21	4.32717	0	piRNA|
WBGene00015218	B0507.1	4.07781	1987	1837	131	protein_coding|
WBGene00047221	B0350.12	0	21	4.32717	0	piRNA|
WBGene00199609	B0414.12	0	63	5.92097	0	ncRNA|
WBGene00007154	B0365.7	0.466774	9828	9678	79	protein_coding|
WBGene00172828	B0350.57	0	21	4.32717	0	piRNA|
WBGene00044321	B0511.8	46.4034	1693.5	1543.5	1257	protein_coding|
WBGene00015141	B0310.5	14.3572	1779	1629	409	protein_coding|
WBGene00015145	B0336.5	31.9682	852	702	394	protein_coding|
WBGene00007169	B0393.4	9.34811	2554	2404	393	protein_coding|
WBGene00005149	B0495.1	0.0622906	1068	918	1	protein_coding|
WBGene00167180	B0513.54	0	21	4.32717	0	piRNA|
WBGene00014643	B0391.8	1.67652	1412	1262	37	pseudogene|
WBGene00007187	B0464.8	30.8995	1758	1608	868.905	protein_coding|
WBGene00007181	B0462.1	1.61119	2102	1952	55	pseudogene|
WBGene00007150	B0365.1	86.2317	3400	3250	4901	protein_coding|
WBGene00007185	B0464.3	329.454	406	256	1314	protein_coding|
WBGene00046143	B0350.7	0	21	4.32717	0	piRNA|
WBGene00169322	B0395.6	0	21	4.32717	0	piRNA|
WBGene00199083	B0496.16	0	142	16.0853	0	ncRNA|
WBGene00199097	B0403.11	0	130	13.096	0	ncRNA|
WBGene00174793	B0478.22	0	21	4.32717	0	piRNA|
WBGene00165936	B0350.28	0	21	4.32717	0	piRNA|
WBGene00005062	B0304.9	0.0624948	1065	915	1	protein_coding|
WBGene00007142	B0334.1	236.007	557	407	1678	protein_coding|
WBGene00170795	B0513.71	0	21	4.32717	0	piRNA|
WBGene00022900	X|-|1590508|1590581|WBGene00022900|B0344.t1|tRNA|tRNA	0	74	6.53033	0	tRNA|
WBGene00015226	B0507.9	1.41707	836	686	17	protein_coding|
WBGene00007193	B0491.6	21.977	1725.5	1575.5	611	protein_coding|
WBGene00014656	V|-|19578465|19578537|WBGene00014656|B0399.t13|pseudogene|pseudogene	0	73	6.46982	0	pseudogene|
WBGene00022903	IV|+|5967160|5967232|WBGene00022903|B0350.t1|tRNA|tRNA	0	73	6.46982	0	tRNA|
WBGene00015214	B0496.5	0.249054	1298	1148	5	protein_coding|
WBGene00219787	B0379.12	0	117	10.7466	0	snoRNA|
WBGene00196007	B0334.16	0	66	6.07556	0	ncRNA|
WBGene00007173	B0393.8	11.1349	402	252	49.0705	protein_coding|
WBGene00195793	B0496.12	0	147	17.6378	0	ncRNA|
WBGene00202228	B0454.25	0	69	6.23849	0	ncRNA|
WBGene00195826	B0496.13	0	136	14.4734	0	ncRNA|
WBGene00015202	B0478.3	3.92431	456	306	21	protein_coding|
WBGene00166736	B0350.31	0	21	4.32717	0	piRNA|
WBGene00196204	B0379.9	5.37616	267	117	11	ncRNA|
WBGene00015160	B0361.6	30.2307	1336	1186	627	protein_coding|
WBGene00003729	B0395.1	4.84666	1613	1463	124	protein_coding|
WBGene00196022	B0495.13	0	146	17.3107	0	ncRNA|
WBGene00198532	B0478.23	0	75	6.59198	0	ncRNA|
WBGene00048316	B0350.18	0	21	4.32717	0	piRNA|
WBGene00201744	B0495.22	3.24205	147	17.6378	1	ncRNA|
WBGene00172863	B0350.58	0	21	4.32717	0	piRNA|
WBGene00173673	B0513.84	0	21	4.32717	0	piRNA|
WBGene00007186	B0464.6	60.6565	2173	2023	2081.31	protein_coding|
WBGene00196283	B0391.13	0	59	5.72684	0	ncRNA|
WBGene00015121	B0302.4	0.82743	219	69.1089	1	protein_coding|
WBGene00167967	B0513.60	0	21	4.32717	0	piRNA|
WBGene00015188	B0432.7	16.3747	1924	1774	508	protein_coding|
WBGene00000182	B0336.2	255.688	1185	1035	4748	protein_coding|
WBGene00006289	B0391.12	0	1089	939	0	protein_coding|
WBGene00196675	B0403.8	0	142	16.0853	0	ncRNA|
WBGene00048739	B0350.19	0	21	4.32717	0	piRNA|
WBGene00044980	B0399.3	0	31	4.65907	0	ncRNA|
WBGene00170897	B0350.50	0	21	4.32717	0	piRNA|
WBGene00200955	B0454.21	0	107	9.38506	0	ncRNA|
WBGene00015184	B0432.2	70.2016	721	571	701	protein_coding|
WBGene00007184	B0464.2	51.8493	2378	2228	2967.38	protein_coding|
WBGene00007161	B0391.3	0	963	813	0	protein_coding|
WBGene00007171	B0393.6	53.4923	1498	1348	1261	protein_coding|
WBGene00014647	V|+|19582002|19582073|WBGene00014647|B0399.t4|pseudogene|pseudogene	0	72	6.4104	0	pseudogene|
WBGene00167095	B0513.52	0	21	4.32717	0	piRNA|
WBGene00015176	B0414.8	27.7461	2266	2116	1034	protein_coding|
WBGene00015151	B0348.1	0	264	114	0	protein_coding|
WBGene00206483	B0416.11	4.78256	425	275	23	protein_coding|
WBGene00015198	B0454.7	0.30854	1262	1112	6	protein_coding|
WBGene00007175	B0395.3	74.5262	2060.5	1910.5	2532	protein_coding|
WBGene00199885	B0457.14	0	132	13.5315	0	ncRNA|
WBGene00172088	B0513.76	0	21	4.32717	0	piRNA|
WBGene00015152	B0348.2	5.79067	308	158	16	protein_coding|
WBGene00015124	B0303.2	4.65714	978	828	67.4349	protein_coding|
WBGene00001432	B0511.1	1.73483	1007	857	26	protein_coding|
WBGene00007182	B0462.3	0.205941	983	833	3	protein_coding|
WBGene00170513	B0513.69	0	21	4.32717	0	piRNA|
WBGene00198234	B0336.15	0	136	14.4734	0	ncRNA|
WBGene00003730	B0495.4	17.2028	2058	1908	574	protein_coding|
WBGene00007194	B0491.7	17.5148	976	826	253	protein_coding|
WBGene00196142	B0403.7	0	62	5.8712	0	ncRNA|
WBGene00046463	B0350.8	0	21	4.32717	0	piRNA|
WBGene00200897	B0491.11	0	85	7.27733	0	ncRNA|
WBGene00219208	B0365.9	2.54522	824	674	30	protein_coding|
WBGene00015204	B0495.5	23.7031	2282	2132	886	protein_coding|
WBGene00015156	B0361.2	26.9146	955.5	805.5	626	protein_coding|
WBGene00167123	B0395.5	0	21	4.32717	0	piRNA|
WBGene00201712	B0403.14	0	62	5.8712	0	ncRNA|
WBGene00007539	B0334.12	0	70	6.29477	0	snoRNA|
WBGene00167780	B0478.14	0	21	4.32717	0	piRNA|
WBGene00174067	B0350.62	0	21	4.32717	0	piRNA|
WBGene00015232	B0511.6	117.68	1806	1656	3408	protein_coding|
WBGene00200108	B0454.20	1.24531	213	63.2293	1.37699	ncRNA|
WBGene00047698	B0513.22	0	21	4.32717	0	piRNA|
WBGene00015138	B0310.2	7.67527	1573	1423	191	protein_coding|
WBGene00195753	B0350.69	4.26016	168	26.8454	2	ncRNA|
WBGene00197908	B0303.17	0.761946	225	75.0483	1	ncRNA|
WBGene00200584	B0334.19	3.06244	150	18.6723	1	ncRNA|
WBGene00004443	B0513.3	2045.76	266.5	116.57	5246	protein_coding|
WBGene00196970	B0304.10	0	111	9.89143	0	ncRNA|
WBGene00000235	B0464.7	142.321	555	405	1008	protein_coding|
WBGene00165758	B0513.47	0	21	4.32717	0	piRNA|
WBGene00015210	B0496.1	3.55578	938	788	49	protein_coding|
WBGene00168854	B0350.42	0	21	4.32717	0	piRNA|
WBGene00015180	B0416.4	4.03091	760	610	43	protein_coding|
WBGene00015168	B0403.4	119.393	1640	1490	3111	protein_coding|
WBGene00170267	B0478.17	0	21	4.32717	0	piRNA|
WBGene00169831	B0513.67	0	21	4.32717	0	piRNA|
WBGene00172870	B0350.59	0	21	4.32717	0	piRNA|
WBGene00200184	B0403.12	0	201	51.8352	0	ncRNA|
WBGene00015131	B0303.11	32.6818	2911	2761	1578	protein_coding|
WBGene00014650	V|-|19595587|19595660|WBGene00014650|B0399.t7|pseudogene|pseudogene	0	74	6.53033	0	pseudogene|
WBGene00007197	B0513.5	26.9303	1989.5	1839.5	916	protein_coding|
WBGene00196826	B0350.72	0	102	8.81402	0	ncRNA|
WBGene00045279	B0513.12	0	247	97.0014	0	pseudogene|
WBGene00195358	B0507.13	0	52	5.41665	0	ncRNA|
WBGene00201176	B0310.11	0	111	9.89143	0	ncRNA|
WBGene00015130	B0303.9	22.2947	1989	1839	717	protein_coding|
WBGene00167783	B0457.7	0	21	4.32717	0	piRNA|
WBGene00007188	B0464.9	25.3852	1181	1031	457.692	protein_coding|
WBGene00199787	B0496.17	0	129	12.8866	0	ncRNA|
WBGene00200594	B0350.76	0	116	10.5954	0	ncRNA|
WBGene00168346	B0513.61	0	21	4.32717	0	piRNA|
WBGene00014648	V|+|19584825|19584897|WBGene00014648|B0399.t5|pseudogene|pseudogene	0	73	6.46982	0	pseudogene|
WBGene00049703	B0350.24	0	21	4.32717	0	piRNA|
WBGene00171620	B0513.73	0	21	4.32717	0	piRNA|
WBGene00197799	B0454.17	0	54	5.5017	0	ncRNA|
WBGene00015219	B0507.2	34.0626	1446	1296	772	protein_coding|
WBGene00202317	B0350.84	1.10808	236	86.0092	1.66667	ncRNA|
WBGene00050301	B0513.39	0	21	4.32717	0	piRNA|
WBGene00015177	B0416.1	2.7894	3881	3731	182	protein_coding|
WBGene00044640	B0432.14	8.75612	790	640	98	protein_coding|
WBGene00015135	B0304.3	0.619571	1719	1569	17	protein_coding|
WBGene00015139	B0310.3	6.29401	1322	1172	129	protein_coding|
WBGene00173468	B0478.20	0	21	4.32717	0	piRNA|
WBGene00015165	B0361.11	2.14129	1779	1629	61	protein_coding|
WBGene00196707	B0393.12	0	117	10.7466	0	ncRNA|
WBGene00167269	B0478.11	0	21	4.32717	0	piRNA|
WBGene00167065	B0350.32	0	21	4.32717	0	piRNA|
WBGene00197809	B0334.18	0	75	6.59198	0	ncRNA|
WBGene00007155	B0379.1	62.8661	745	595	719	protein_coding|
WBGene00014649	V|-|19595866|19595936|WBGene00014649|B0399.t6|pseudogene|pseudogene	0	71	6.35206	0	pseudogene|
WBGene00206482	B0416.10	0.584492	737	587	6	protein_coding|
WBGene00007174	B0395.2	1.98861	1559	1409	49	protein_coding|
WBGene00200462	B0310.9	0	138	14.9827	0	ncRNA|
WBGene00196589	B0495.14	0	111	9.89143	0	ncRNA|
WBGene00015229	B0511.3	4.70542	867	717	59	protein_coding|
WBGene00015167	B0403.3	7.53306	818	668	88	protein_coding|
WBGene00015233	B0511.7	44.335	1009	859	666	protein_coding|
WBGene00170131	B0513.68	0	21	4.32717	0	piRNA|
WBGene00195335	B0454.12	0	241	91.004	0	ncRNA|
WBGene00173305	B0513.81	0	21	4.32717	0	piRNA|
WBGene00197966	B0393.14	0	190	42.1937	0	ncRNA|
WBGene00199849	B0496.18	0	144	16.6818	0	ncRNA|
WBGene00015183	B0432.1	0.443278	795	645	5	protein_coding|
WBGene00015161	B0361.7	35.6306	1466	1316	820	protein_coding|
WBGene00199379	B0454.19	0	97	8.30314	0	ncRNA|
WBGene00015217	B0496.8	12.084	1669	1519	321	protein_coding|
WBGene00198418	B0344.4	0	77	6.71877	0	ncRNA|
WBGene00201053	B0454.22	8.66464	146	17.3107	2.62301	ncRNA|
WBGene00168610	B0478.15	0	21	4.32717	0	piRNA|
WBGene00004498	B0412.4	1102.46	311	161	3104	protein_coding|
WBGene00167215	B0350.37	0	21	4.32717	0	piRNA|
WBGene00015205	B0495.6	40.9721	471	321	230	protein_coding|
WBGene00200741	B0403.13	0	204	54.6194	0	ncRNA|
WBGene00198221	B0414.10	0	65	6.02314	0	ncRNA|
WBGene00007183	B0462.4	1.15288	398	248	5	protein_coding|
WBGene00166996	B0478.8	0	21	4.32717	0	piRNA|
WBGene00002982	B0336.8	83.9362	430	280	411	protein_coding|
WBGene00170730	B0350.49	0	21	4.32717	0	piRNA|
WBGene00007179	B0457.4	0.700197	885	735	9	protein_coding|
WBGene00049071	B0513.30	0	21	4.32717	0	piRNA|
WBGene00219788	B0379.13	0	89	7.59147	0	snoRNA|
WBGene00050105	B0513.38	0	21	4.32717	0	piRNA|
WBGene00044678	B0303.16	1.69267	927	777	23	protein_coding|
WBGene00197400	B0336.14	0	136	14.4734	0	ncRNA|
WBGene00007177	B0399.2	0.982733	2012	1862	32	protein_coding|
WBGene00047683	B0350.14	0	21	4.32717	0	piRNA|
WBGene00015191	B0432.10	14.1692	1270	1120	228	protein_coding|
WBGene00199089	B0395.7	0	150	18.6723	0	ncRNA|
WBGene00199942	B0365.8	0	137	14.7247	0	ncRNA|
WBGene00045278	B0513.11	2.26707	165	25.2232	1	pseudogene|
WBGene00007146	B0334.6	2.19934	1372	1222	47	protein_coding|
WBGene00202166	B0350.82	0	136	14.4734	0	ncRNA|
WBGene00165100	B0513.43	0	21	4.32717	0	piRNA|
WBGene00007191	B0491.4	1.83385	1522	1372	44	protein_coding|
WBGene00007164	B0391.9	0	288	138	0	protein_coding|
WBGene00007145	B0334.5	32.4486	1414	1264	717.262	protein_coding|
WBGene00015186	B0432.4	66.4873	1116	966	1099	protein_coding|
WBGene00219786	B0365.10	0	122	11.5609	0	ncRNA|
WBGene00219644	B0507.16	0.27894	355	205	1	lincRNA|
WBGene00015133	B0303.15	70.4196	690	540	665	protein_coding|
WBGene00196917	B0379.10	17.1392	144	16.6818	5	ncRNA|
WBGene00015173	B0412.3	37.2497	3404.5	3254.5	2121	protein_coding|
WBGene00005059	B0304.6	0.271653	992	842	4	protein_coding|
WBGene00194695	B0462.5	16.8292	782	632	186	protein_coding|
WBGene00165467	B0334.14	0	21	4.32717	0	piRNA|
WBGene00048045	B0350.16	0	21	4.32717	0	piRNA|
WBGene00046926	B0513.18	0	21	4.32717	0	piRNA|
WBGene00015189	B0432.8	20.5208	1142.5	992.5	350	protein_coding|
WBGene00197954	B0393.13	0	138	14.9827	0	ncRNA|
WBGene00201149	B0457.15	3.91058	192	43.8678	3	ncRNA|
WBGene00167207	B0478.10	0	21	4.32717	0	piRNA|
WBGene00047788	B0513.24	0	21	4.32717	0	piRNA|
WBGene00007140	B0331.1	0.477518	1587	1437	12	protein_coding|
WBGene00014645	V|+|19579706|19579778|WBGene00014645|B0399.t2|pseudogene|pseudogene	0	73	6.46982	0	pseudogene|
WBGene00169585	B0432.15	0	21	4.32717	0	piRNA|
WBGene00015175	B0414.1	2.13885	1059	909	34	protein_coding|
WBGene00196515	B0457.9	3.06244	150	18.6723	1	ncRNA|
WBGene00007196	B0513.4	184.518	307.5	160.716	939	protein_coding|
WBGene00199653	B0350.74	0.43651	281	131	1	ncRNA|
WBGene00015163	B0361.9	28.6523	1088	938	470	protein_coding|
WBGene00007165	B0391.10	12.1594	1843	1693	360	pseudogene|
WBGene00201122	B0454.23	0	107	9.38506	0	ncRNA|
WBGene00174676	B0478.21	0	21	4.32717	0	piRNA|
WBGene00196371	B0454.16	0	54	5.5017	0	ncRNA|
WBGene00006006	B0507.11	0.072475	939	789	1	protein_coding|
WBGene00165383	B0513.45	0	21	4.32717	0	piRNA|
WBGene00199122	B0495.19	0	146	17.3107	0	ncRNA|
WBGene00198916	B0457.12	1.80871	561	411	13	ncRNA|
WBGene00015122	B0302.5	97.6361	755	605	1033	protein_coding|
WBGene00166093	B0350.30	0	21	4.32717	0	piRNA|
WBGene00167891	B0350.39	0	21	4.32717	0	piRNA|
WBGene00174982	B0350.66	0	21	4.32717	0	piRNA|
WBGene00168666	B0350.40	0	21	4.32717	0	piRNA|
WBGene00007160	B0391.1	0	853	703	0	pseudogene|
WBGene00200240	B0344.5	0	86	7.35351	0	ncRNA|
WBGene00171113	B0350.51	0	21	4.32717	0	piRNA|
WBGene00200617	B0495.21	0	147	17.6378	0	ncRNA|
WBGene00015129	B0303.8	0.698416	805	655	8	protein_coding|
WBGene00043982	B0403.6	9.0521	927	777	123	protein_coding|
WBGene00047017	B0513.19	0	21	4.32717	0	piRNA|
WBGene00198723	B0393.15	0	150	18.6723	0	ncRNA|
WBGene00005267	B0334.7	0.131909	1017	867	2	protein_coding|
WBGene00167058	B0478.9	0	21	4.32717	0	piRNA|
WBGene00005058	B0304.5	0.191247	1047	897	3	protein_coding|
WBGene00174352	B0350.64	0	21	4.32717	0	piRNA|
WBGene00015200	B0454.9	9.753	1135	985	168	protein_coding|
WBGene00199530	B0511.15	3.06244	150	18.6723	1	ncRNA|
WBGene00015155	B0353.1	23.7709	598.5	448.5	188	protein_coding|
WBGene00167438	B0513.57	0	21	4.32717	0	piRNA|
WBGene00015125	B0303.3	166.664	1896	1746	5042.57	protein_coding|
WBGene00201851	B0496.19	0.863137	415	265	4	ncRNA|
WBGene00015221	B0507.4	0.23532	636	486	2	protein_coding|
WBGene00166278	B0478.6	0	21	4.32717	0	piRNA|
WBGene00049675	B0513.37	0	21	4.32717	0	piRNA|
WBGene00173331	B0513.82	0	21	4.32717	0	piRNA|
WBGene00174208	B0350.63	0	21	4.32717	0	piRNA|
WBGene00002997	B0454.1	12.1519	1477	1327	282	protein_coding|
WBGene00219234	B0511.17	0	262	112	0	protein_coding|
WBGene00201861	B0395.10	0	94	8.02213	0	ncRNA|
WBGene00048147	B0350.17	0	21	4.32717	0	piRNA|
WBGene00166995	B0513.51	0	21	4.32717	0	piRNA|
WBGene00047756	B0513.23	0	21	4.32717	0	piRNA|
WBGene00201592	B0350.81	0	157	21.4242	0	ncRNA|
WBGene00169798	B0513.66	0	21	4.32717	0	piRNA|
WBGene00048267	B0513.26	0	21	4.32717	0	piRNA|
WBGene00007144	B0334.4	56.5959	832	682	675	protein_coding|
WBGene00007158	B0379.6	13.9033	405	255	62	protein_coding|
WBGene00199441	B0350.73	1.30353	192	43.8678	1	ncRNA|
WBGene00199402	B0336.16	6.85569	144	16.6818	2	ncRNA|
WBGene00235314	B0348.9	12.2367	220	70.0955	15	ncRNA|
WBGene00196148	B0457.8	4.87231	123	11.7363	1	ncRNA|
WBGene00007151	B0365.2	0.135184	996	846	2	pseudogene|
WBGene00015228	B0511.2	0.944952	1407	1257	20.7721	protein_coding|
WBGene00201166	B0350.79	3.95089	136	14.4734	1	ncRNA|
WBGene00006080	B0391.4	0	1340	1190	0	protein_coding|
WBGene00008135	II|+|11334508|11334579|WBGene00008135|B0491.t1|tRNA|tRNA	0	72	6.4104	0	tRNA|
WBGene00202008	B0478.26	0	75	6.59198	0	ncRNA|
WBGene00046859	B0513.17	0	21	4.32717	0	piRNA|
WBGene00015162	B0361.8	75.8178	1537	1387	1839	protein_coding|
WBGene00015215	B0496.6	3.42895	717	567	34	protein_coding|
WBGene00196256	B0454.15	0	88	7.51053	0	ncRNA|
WBGene00015197	B0454.6	14.225	1971	1821	453	protein_coding|
WBGene00173119	B0513.79	0	21	4.32717	0	piRNA|
WBGene00000903	B0412.2	10.0127	1652	1502	263	protein_coding|
WBGene00199878	B0491.10	0	127	12.4835	0	ncRNA|
WBGene00197563	B0403.9	0	141	15.7986	0	ncRNA|
WBGene00015187	B0432.6	19.4885	1086	936	319	protein_coding|
WBGene00167661	B0478.13	0	21	4.32717	0	piRNA|
WBGene00001638	B0416.6	14.3231	1715	1565	392	protein_coding|
WBGene00174944	B0350.65	0	21	4.32717	0	piRNA|
WBGene00166605	B0478.7	0	21	4.32717	0	piRNA|
WBGene00167489	B0513.58	0	21	4.32717	0	piRNA|
WBGene00170739	B0513.70	0	21	4.32717	0	piRNA|
WBGene00195287	B0495.11	0	150	18.6723	0	ncRNA|
WBGene00196498	B0350.71	18.3746	150	18.6723	6	ncRNA|
WBGene00195323	B0432.16	0	53	5.45884	0	ncRNA|
WBGene00015134	B0304.2	42.2729	825	675	499	protein_coding|
WBGene00199663	B0507.14	1.2787	193	44.7194	1	ncRNA|
WBGene00008104	X|-|16042608|16042689|WBGene00008104|B0395.t1|tRNA|tRNA	0	82	7.05764	0	tRNA|
WBGene00199082	B0454.18	0	122	11.5609	0	ncRNA|
WBGene00007149	B0334.13	8.37206	512	362	53	protein_coding|
WBGene00165084	B0478.5	0	21	4.32717	0	piRNA|
WBGene00015143	B0336.3	81.7415	2674	2524	3608	protein_coding|
WBGene00166866	B0513.50	0	21	4.32717	0	piRNA|
WBGene00200290	B0511.16	0	150	18.6723	0	ncRNA|
WBGene00015179	B0416.3	5.20474	974	824	75	protein_coding|
WBGene00007180	B0457.6	34.784	584	434	264	protein_coding|
WBGene00201033	B0395.9	0	57	5.63456	0	ncRNA|
WBGene00015231	B0511.5	3.48594	1003	853	52	protein_coding|
WBGene00007148	B0334.10	2.57967	549	399	18	protein_coding|
WBGene00171242	B0350.52	0	21	4.32717	0	piRNA|
WBGene00015169	B0403.5	10.2902	1856	1706	307	protein_coding|
WBGene00165581	B0513.46	0	21	4.32717	0	piRNA|
WBGene00219293	B0334.20	1.01203	206	56.5029	1	protein_coding|
WBGene00172075	B0513.75	0	21	4.32717	0	piRNA|
WBGene00015136	B0304.4	40.3289	625	475	335	protein_coding|
WBGene00006955	B0344.2	3.09504	1665	1515	82	protein_coding|
WBGene00201925	C04F1.5	0	150	18.6723	0	ncRNA|
WBGene00049456	C02B10.25	0	21	4.32717	0	piRNA|
WBGene00000637	C01H6.1	1.6098	967	817	23	protein_coding|
WBGene00007332	C05C10.5	116.253	947.2	797.2	1779	protein_coding|
WBGene00043097	C02D5.4	128.801	871	721	1624	protein_coding|
WBGene00007309	C04G2.10	10.1063	1030.33	880.333	160	protein_coding|
WBGene00199056	C05A9.6	4.29593	131	13.3109	1	ncRNA|
WBGene00194839	C01B10.44	3.94015	716	566	39	protein_coding|
WBGene00015351	C02F5.10	12.2653	495	345	74	protein_coding|
WBGene00004040	C04G6.3	57.3731	4659	4509	4524	protein_coding|
WBGene00003214	C05D11.11	250.395	1653.33	1503.33	6377	protein_coding|
WBGene00005246	C02E7.2	0.427534	1220	1070	8	protein_coding|
WBGene00174251	C02F12.12	0	21	4.32717	0	piRNA|
WBGene00201960	C05E11.17	3.7503	139	15.2475	1	ncRNA|
WBGene00001698	C04E6.6	0.160988	1926	1776	5	protein_coding|
WBGene00006808	C01G10.11	54.1744	1571.9	1421.9	1234	protein_coding|
WBGene00007210	BE10.2	3.57393	1670	1520	95	protein_coding|
WBGene00005887	C03A7.3	0.057644	1142	992	1	protein_coding|
WBGene00015257	B0554.4	0.068812	1812	1662	2	protein_coding|
WBGene00195512	C04C11.5	3.4911	143	16.3796	1	ncRNA|
WBGene00006510	C01G6.6	44.0737	1358	1208	1535	protein_coding|
WBGene00015279	C01B10.4	6.95188	1734.33	1584.33	196	protein_coding|
WBGene00165649	C05B10.4	0	21	4.32717	0	piRNA|
WBGene00004426	C04F12.4	1394.33	500	350	8532	protein_coding|
WBGene00015256	B0554.3	0	165	25.2232	0	protein_coding|
WBGene00007244	C01G12.3	12.9293	694	544	123	protein_coding|
WBGene00200813	C01B9.6	0	150	18.6723	0	ncRNA|
WBGene00171031	C05B10.11	0	21	4.32717	0	piRNA|
WBGene00196512	C03F11.6	0	56	5.58955	0	ncRNA|
WBGene00219794	C02C6.13	0	91	7.75839	0	snoRNA|
WBGene00007299	C04F12.5	63.0532	413	263	290	protein_coding|
WBGene00198879	C04C11.14	0	262	112	0	ncRNA|
WBGene00001858	C01B10.5	4.07517	558.571	408.571	29	protein_coding|
WBGene00015292	C01C4.2	0.0690613	978	828	1	protein_coding|
WBGene00015478	C05D10.2	5.46021	1118.25	968.25	84	protein_coding|
WBGene00003999	C05A9.1	23.932	3713.5	3563.5	1562.33	protein_coding|
WBGene00007313	C04H5.2	19.8982	855	705	245	protein_coding|
WBGene00201566	C04D8.4	7.10994	142	16.0853	2	ncRNA|
WBGene00166980	C06A12.12	0	21	4.32717	0	piRNA|
WBGene00002855	C05D11.12	114.99	1999	1849	3724	protein_coding|
WBGene00199525	C03A3.5	0	117	10.7466	0	ncRNA|
WBGene00050809	C02B10.29	0	21	4.32717	0	piRNA|
WBGene00000170	C01G6.1	113.219	1182.17	1032.17	2092	protein_coding|
WBGene00044445	C02F5.14	26.6516	489	339	158	protein_coding|
WBGene00007212	BE10.4	1.54548	1075	925	25	protein_coding|
WBGene00015308	C01G5.6	48.9941	1393	1243	1065	protein_coding|
WBGene00165163	C01G5.10	0	21	4.32717	0	piRNA|
WBGene00007334	C05C10.7	13.3767	710	560	131	protein_coding|
WBGene00046436	C02B10.13	0	21	4.32717	0	piRNA|
WBGene00195643	C01F1.7	0	126	12.2895	0	ncRNA|
WBGene00168374	C01B10.21	0	21	4.32717	0	piRNA|
WBGene00197462	C02B4.7	0	212	62.2579	0	ncRNA|
WBGene00015477	C05D10.1	26.1285	1746.5	1596.5	782.001	protein_coding|
WBGene00200163	C05C9.12	3.7503	139	15.2475	1	ncRNA|
WBGene00001023	C04A2.7	120.96	2988.5	2838.5	6212	protein_coding|
WBGene00007267	C03A3.2	38.5944	1965	1815	1225	protein_coding|
WBGene00200553	C02B10.74	0	101	8.7073	0	ncRNA|
WBGene00015354	C02F12.3	46.2655	539.667	389.667	404	protein_coding|
WBGene00171250	C01G5.19	0	21	4.32717	0	piRNA|
WBGene00202135	B0563.17	1.94173	137	14.7247	0.5	ncRNA|
WBGene00004100	C05B5.3	6.24469	1258	1108	121	protein_coding|
WBGene00015375	C03B1.4	0	762	612	0	protein_coding|
WBGene00005602	C03G6.3	3.50126	1538.5	1388.5	98	protein_coding|
WBGene00172868	C01B10.38	0	21	4.32717	0	piRNA|
WBGene00165345	C02B10.30	0	21	4.32717	0	piRNA|
WBGene00002046	C01F6.8	59.5391	815	665	694	protein_coding|
WBGene00199078	B0523.6	0	92	7.84447	0	ncRNA|
WBGene00006438	C01F6.6	90.3407	1721.21	1571.21	2627	protein_coding|
WBGene00198151	C04F12.15	0	143	16.3796	0	ncRNA|
WBGene00002989	C04F1.3	8.51356	1359	1209	180	protein_coding|
WBGene00198254	C02B4.9	0	145	16.9921	0	ncRNA|
WBGene00199308	C05D12.10	0	149	18.3184	0	ncRNA|
WBGene00007315	C04H5.7	10.8246	882.5	732.5	141.971	protein_coding|
WBGene00006527	C02F4.2	80.2511	2225	2075	3229	protein_coding|
WBGene00001119	C04C3.5	1.6231	1201	1051	31	protein_coding|
WBGene00007284	C03H12.1	8.22936	1828.5	1678.5	310	protein_coding|
WBGene00015368	C03A7.10	0.288075	944	794	4	protein_coding|
WBGene00007237	C01G10.10	9.17215	1306.5	1156.5	191	protein_coding|
WBGene00015463	C05C8.6	34.647	1845	1695	1027	protein_coding|
WBGene00165026	C03C11.3	0	21	4.32717	0	piRNA|
WBGene00015418	C04D8.1	60.1387	4685.71	4535.71	4682	protein_coding|
WBGene00197323	C04C3.11	0	139	15.2475	0	ncRNA|
WBGene00015501	C06A5.3	36.2184	2594.5	2444.5	1548	protein_coding|
WBGene00003002	C03B8.4	66.4596	7238	7088	8237.9	protein_coding|
WBGene00006238	C02E7.9	0	1038	888	0	protein_coding|
WBGene00007207	B0564.7	27.6998	1522.33	1372.33	835	protein_coding|
WBGene00200867	C04A2.10	3.98103	217	67.1406	4.67429	ncRNA|
WBGene00007229	C01G6.9	5.48865	1171	1021	98	protein_coding|
WBGene00007351	C05G5.5	0.999162	975.667	825.667	16	protein_coding|
WBGene00005437	C04F2.4	0.165109	1189	1039	3	protein_coding|
WBGene00007303	C04F12.9	22.4981	516	366	144	protein_coding|
WBGene00196194	C05C9.5	0	148	17.9737	0	ncRNA|
WBGene00015359	C02G6.1	1.07083	3036	2886	54.0445	protein_coding|
WBGene00007213	C01A2.1	1.1332	494.333	344.333	13	protein_coding|
WBGene00174757	C02D4.4	0	21	4.32717	0	piRNA|
WBGene00007252	C01H6.2	1.8564	2183	2033	66	protein_coding|
WBGene00015404	C03H5.2	71.1337	1228	1078	1341	protein_coding|
WBGene00015248	B0546.1	439.228	609	459	2581	protein_coding|
WBGene00007355	C06A1.5	94.8367	598	448	743	protein_coding|
WBGene00219793	C01F6.15	0	88	7.51053	0	ncRNA|
WBGene00015277	C01B7.7	0.622906	609	459	5	protein_coding|
WBGene00006342	C01B7.1	38.2712	2878.5	2728.5	1605	protein_coding|
WBGene00015309	C01G5.7	1.60325	439.5	289.5	9	protein_coding|
WBGene00007330	C05C10.3	133.488	1714	1564	3651	protein_coding|
WBGene00010430	X|+|12938182|12938253|WBGene00010430|C05E7.t2|tRNA|tRNA	0	72	6.4104	0	tRNA|
WBGene00014666	C05D12.3	29.9205	3335.2	3185.2	1611	protein_coding|
WBGene00044029	C05D12.7	14.0574	390	240	59	protein_coding|
WBGene00015491	C05E4.12	0.519843	260	110	1	protein_coding|
WBGene00171162	C05D10.6	0	21	4.32717	0	piRNA|
WBGene00000310	X|-|11163358|11163439|WBGene00000310|C05C9.t1|tRNA|tRNA	0	82	7.05764	0	tRNA|
WBGene00006643	C02F12.1	0.350814	1065.5	915.5	6	protein_coding|
WBGene00007239	C01G10.14	34.942	488	338	206.538	protein_coding|
WBGene00006479	B0563.4	68.9504	1083	933	1125	protein_coding|
WBGene00005138	C01B4.5	0.411387	984	834	6	protein_coding|
WBGene00000086	C02H7.3	9.61966	4501	4351	726	protein_coding|
WBGene00171174	C01B10.28	0	21	4.32717	0	piRNA|
WBGene00015242	B0524.3	0.556253	1692	1542	15	protein_coding|
WBGene00197574	C04C11.11	1.09967	254	104	2	ncRNA|
WBGene00201557	C03A3.7	1.123	200	50.9196	1	ncRNA|
WBGene00007349	C05G5.3	6.12972	831	681	73	protein_coding|
WBGene00171266	C01B10.29	0	21	4.32717	0	piRNA|
WBGene00015330	C02B10.5	42.3933	2476	2326	1696.37	protein_coding|
WBGene00015480	C05D10.4	14.6328	1883	1733	477	protein_coding|
WBGene00006823	C06A5.7	83.5557	2031	1881	2770	protein_coding|
WBGene00044089	C02A12.9	0	897	747	0	protein_coding|
WBGene00195947	C02F4.9	0	111	9.89143	0	ncRNA|
WBGene00165267	C01B10.12	0	21	4.32717	0	piRNA|
WBGene00201604	C05A9.8	0	135	14.2286	0	ncRNA|
WBGene00198227	C02D4.7	0	146	17.3107	0	ncRNA|
WBGene00173335	C02B10.64	0	21	4.32717	0	piRNA|
WBGene00015271	C01B4.7	10.0898	1428	1278	225.5	protein_coding|
WBGene00015280	C01B10.6	253.994	1208.58	1058.58	6346	protein_coding|
WBGene00015328	C02B10.3	18.4834	1437	1287	416	protein_coding|
WBGene00000374	C01F6.3	11.8775	1389	1239	257.353	pseudogene|
WBGene00166993	C03E10.7	0	21	4.32717	0	piRNA|
WBGene00015479	C05D10.3	12.1827	1882	1732	369	protein_coding|
WBGene00003402	C04G6.1	8.99572	1804.25	1654.25	248	protein_coding|
WBGene00006467	C01B7.4	12.5978	2356	2206	486	protein_coding|
WBGene00022910	C05D2.11	20.1019	1263	1113	391.261	ncRNA|
WBGene00001413	C01F6.4	26.8618	1264.33	1114.33	700	protein_coding|
WBGene00003993	B0523.3	20.7672	1714	1564	568	protein_coding|
WBGene00168860	B0547.14	0	21	4.32717	0	piRNA|
WBGene00005086	B0547.4	0.266587	1008	858	4	protein_coding|
WBGene00015496	C05E11.7	0.909974	1721	1571	25	protein_coding|
WBGene00200253	C01G8.10	0	59	5.72684	0	ncRNA|
WBGene00167516	C02B10.39	0	21	4.32717	0	piRNA|
WBGene00015320	C02B8.1	1.25785	593.5	443.5	10	protein_coding|
WBGene00201710	C01H6.11	0	92	7.84447	0	ncRNA|
WBGene00003800	C03D6.4	61.2192	4570	4420	4732	protein_coding|
WBGene00167034	C01B10.17	0	21	4.32717	0	piRNA|
WBGene00171343	B0547.25	0	21	4.32717	0	piRNA|
WBGene00015439	C04E12.10	0.0700197	2600	2450	3	protein_coding|
WBGene00015380	C03B1.10	0	158	21.8591	0	protein_coding|
WBGene00196436	C01B7.9	2.7105	190	42.1937	2	ncRNA|
WBGene00255560	C01B12.11	0	22	4.36403	0	miRNA|
WBGene00015438	C04E12.9	0	1077	927	0	protein_coding|
WBGene00202419	C02F4.11	4.43278	279	129	10	ncRNA|
WBGene00004708	X|+|14015944|14016015|WBGene00004708|C04C11.t1|tRNA|tRNA	0	72	6.4104	0	tRNA|
WBGene00015492	C05E11.1	20.7388	1286	1136	412	protein_coding|
WBGene00202198	C04C11.22	0	191	43.0258	0	ncRNA|
WBGene00007288	C04A11.5	17.0413	452	302	90	protein_coding|
WBGene00015457	C04G6.7	1.2879	594	444	10	protein_coding|
WBGene00007331	C05C10.4	158.571	1329.67	1179.67	3253	protein_coding|
WBGene00015484	C05D11.7	38.4046	2684.5	2534.5	1674	protein_coding|
WBGene00007218	C01A2.6	0.934637	823	673	11	protein_coding|
WBGene00015253	B0547.2	1.23107	195	46.4499	1	protein_coding|
WBGene00015431	C04E7.4	3.90876	2242	2092	143	protein_coding|
WBGene00007293	C04B4.5	0	696	546	0	protein_coding|
WBGene00200526	C05B10.17	0	73	6.46982	0	ncRNA|
WBGene00168271	C02B10.40	0	21	4.32717	0	piRNA|
WBGene00173153	C01B10.40	0	21	4.32717	0	piRNA|
WBGene00015466	C05C8.9	29.7094	841	691	367	protein_coding|
WBGene00170837	C02B10.55	0	21	4.32717	0	piRNA|
WBGene00199389	B0563.15	0	182	35.9271	0	ncRNA|
WBGene00015348	C02F5.5	28.1804	637	487	240	protein_coding|
WBGene00219796	C03D6.9	2.19846	228	78.0314	3	protein_coding|
WBGene00170618	B0554.8	0	21	4.32717	0	piRNA|
WBGene00015395	C03G6.8	0.943751	1483	1333	22	protein_coding|
WBGene00007225	C01G6.3	38.963	1283	1133	772	protein_coding|
WBGene00202332	C05B10.21	3.95089	136	14.4734	1	ncRNA|
WBGene00168630	C02B10.41	0	21	4.32717	0	piRNA|
WBGene00201103	C01C4.6	0	88	7.51053	0	ncRNA|
WBGene00200000	C02D4.13	0	231	81.0201	0	ncRNA|
WBGene00201714	C02C6.11	0	114	10.3037	0	ncRNA|
WBGene00000900	C05D2.1	25.2449	2388	2238	1069	protein_coding|
WBGene00169496	C02B10.47	0	21	4.32717	0	piRNA|
WBGene00015390	C03F11.4	6.20998	1587	1437	156	protein_coding|
WBGene00199348	C02B4.10	0	150	18.6723	0	ncRNA|
WBGene00005431	C04F2.2	0	997	847	0	pseudogene|
WBGene00000503	C04F6.3	8.65583	2046	1896	287	protein_coding|
WBGene00007310	C04G2.11	0.175273	1455	1305	4	protein_coding|
WBGene00007254	C01H6.4	5.39852	1527	1377	130	protein_coding|
WBGene00000419	C02F4.1	33.9706	5683	5533	3287	protein_coding|
WBGene00015424	C04E6.8	3.397	453	303	18	protein_coding|
WBGene00015251	B0546.4	65.2421	644.6	494.6	513	protein_coding|
WBGene00007290	C04B4.2	16.0665	1805	1655	465	protein_coding|
WBGene00197473	C05A9.4	0	135	14.2286	0	ncRNA|
WBGene00200053	C01B7.14	3.09096	298	148	8	ncRNA|
WBGene00199624	C02D4.11	0	225	75.0483	0	ncRNA|
WBGene00170385	C06A12.14	0	21	4.32717	0	piRNA|
WBGene00015324	C02B8.6	6.21021	1789	1639	178	protein_coding|
WBGene00197085	C04H4.5	0	115	10.4478	0	ncRNA|
WBGene00007307	C04G2.8	120.46	713	563	1186	protein_coding|
WBGene00015356	C02F12.7	16.642	3696	3546	1032	protein_coding|
WBGene00196793	C04C11.9	5.40668	176	31.7289	3	ncRNA|
WBGene00007223	C01F6.9	295.739	187.667	80.9773	1174	protein_coding|
WBGene00202263	C01F4.9	0	110	9.76038	0	ncRNA|
WBGene00023421	B0564.11	34.7325	1279	1129	690	protein_coding|
WBGene00015397	C03G6.12	0.141893	1359	1209	3	protein_coding|
WBGene00015464	C05C8.7	23.842	2103.75	1953.75	776	protein_coding|
WBGene00219801	C05E4.16	0	98	8.4009	0	ncRNA|
WBGene00015394	C03G6.6	0.0726592	937	787	1	protein_coding|
WBGene00007301	C04F12.7	177.488	697	547	1697.82	protein_coding|
WBGene00001194	C04A2.3	103.547	3179.2	3029.2	5490	protein_coding|
WBGene00049742	C02B10.27	0	21	4.32717	0	piRNA|
WBGene00199484	C05D9.11	0	77	6.71877	0	ncRNA|
WBGene00007296	C04C11.2	45.9793	2218.5	2068.5	1666	protein_coding|
WBGene00196619	C04A11.6	1.02923	205	55.5586	1	ncRNA|
WBGene00015340	C02E7.7	97.3243	301	151	257	protein_coding|
WBGene00202097	C05B10.20	4.72568	125	12.1004	1	ncRNA|
WBGene00044128	BE10.6	0	163	24.2032	0	pseudogene|
WBGene00196554	B0563.13	0	83	7.12943	0	ncRNA|
WBGene00007202	B0564.2	17.9397	495	345.016	192	protein_coding|
WBGene00001448	C03G5.7	40.0279	573.5	423.5	287	protein_coding|
WBGene00007289	C04B4.1	0.204225	1586	1436	5	protein_coding|
WBGene00170294	C02B10.51	0	21	4.32717	0	piRNA|
WBGene00170167	C01B10.26	0	21	4.32717	0	piRNA|
WBGene00015373	C03B1.2	0.412575	843	693	5	protein_coding|
WBGene00007337	C05C12.5	28.6627	551	401	201	protein_coding|
WBGene00007247	C01G12.7	0.692742	1966	1816	22	protein_coding|
WBGene00015446	C04F5.4	0.127925	1044	894	2	protein_coding|
WBGene00001563	C05C8.4	40.5216	3486	3336	2364	protein_coding|
WBGene00015442	C04F1.1	3.47405	973	823	50	protein_coding|
WBGene00000540	C01G8.2	12.8915	1392	1242	280	protein_coding|
WBGene00007250	C01G12.10	6.1622	294.5	144.5	13.3626	protein_coding|
WBGene00195517	C05E11.10	0	144	16.6818	0	ncRNA|
WBGene00001455	C05E11.8	73.6045	468.5	318.5	556	protein_coding|
WBGene00168555	C02F4.6	0	21	4.32717	0	piRNA|
WBGene00165317	B0547.6	0	21	4.32717	0	piRNA|
WBGene00197698	C05D12.9	6.12487	150	18.6723	2	ncRNA|
WBGene00023231	III|+|1046942|1047012|WBGene00023231|BE0003N10.t5|pseudogene|pseudogene	0	71	6.35206	0	pseudogene|
WBGene00170015	B0547.19	0	21	4.32717	0	piRNA|
WBGene00166850	C01B10.16	0	21	4.32717	0	piRNA|
WBGene00165410	C02B10.32	0	21	4.32717	0	piRNA|
WBGene00007219	C01A2.7	18.5272	695.5	545.5	170	protein_coding|
WBGene00196162	C05E11.11	6.85569	144	16.6818	2	ncRNA|
WBGene00015284	C01B10.10	8.70544	1825	1675	255	protein_coding|
WBGene00015393	C03G6.5	25.9996	856	706	321	protein_coding|
WBGene00172592	C01B10.36	0	21	4.32717	0	piRNA|
WBGene00200054	C05G6.5	0.995314	207	57.452	1	ncRNA|
WBGene00166499	C01G5.13	0	21	4.32717	0	piRNA|
WBGene00001091	C01B10.1	17.3007	3100	2950	892.526	pseudogene|
WBGene00201982	C04A2.13	4.95077	223	73.0638	6.32571	ncRNA|
WBGene00201551	C02C6.10	0	140	15.5194	0	ncRNA|
WBGene00015455	C04G6.5	3.12718	278	128	7	protein_coding|
WBGene00197076	C03C11.5	0.576985	205	55.5586	0.560598	ncRNA|
WBGene00202206	C03B1.16	0	89	7.59147	0	ncRNA|
WBGene00000120	C01F6.5	29.6946	772	622	323	protein_coding|
WBGene00199038	C02D4.9	0	143	16.3796	0	ncRNA|
WBGene00194890	C01B9.4	0	268	118	0	protein_coding|
WBGene00015326	C02B10.1	94.1477	1988	1838	3022.63	protein_coding|
WBGene00195724	C04C3.10	0	84	7.20265	0	ncRNA|
WBGene00007206	B0564.6	7.21155	1272	1122	141.5	protein_coding|
WBGene00015259	B0554.6	0.277856	1179	1029	5	protein_coding|
WBGene00202388	C05A9.11	0	135	14.2286	0	ncRNA|
WBGene00219797	C04A2.16	9.5976	124	11.9161	2	snoRNA|
WBGene00007358	C06A12.5	16.8525	1928	1778	524	protein_coding|
WBGene00015370	C03A7.12	22.8285	919	769	307	protein_coding|
WBGene00007242	C01G12.1	8.80012	1742	1592	245	protein_coding|
WBGene00170317	C03C10.8	0	21	4.32717	0	piRNA|
WBGene00196535	C02B10.72	0	118	10.9016	0	ncRNA|
WBGene00044083	B0564.1	34.6598	659.333	509.333	313.035	protein_coding|
WBGene00006766	B0564.10	1.87803	867.25	717.25	33	protein_coding|
WBGene00015299	C01F1.4	1.61078	1144	994	28	protein_coding|
WBGene00044127	BE10.5	8.82249	355	205	35	protein_coding|
WBGene00171029	C02B10.58	0	21	4.32717	0	piRNA|
WBGene00015449	C04F5.7	0.290637	1724	1574	8	protein_coding|
WBGene00007261	C02C6.3	22.0392	786	636	426	protein_coding|
WBGene00200732	BE0003N10.5	2.57308	205	55.5586	2.5	ncRNA|
WBGene00198659	C05B5.14	0	150	18.6723	0	ncRNA|
WBGene00198246	C03E10.9	0	147	17.6378	0	ncRNA|
WBGene00165734	C02B10.33	0	21	4.32717	0	piRNA|
WBGene00015434	C04E12.4	15.2575	1889	1739	464	protein_coding|
WBGene00002285	C05G5.6	0	22	4.36403	0	miRNA|
WBGene00000523	C01C10.1	5.59089	958	808	79	protein_coding|
WBGene00077584	C01G10.19	0	432	282	0	pseudogene|
WBGene00045242	C05B5.11	11.3919	429.5	279.5	52	protein_coding|
WBGene00015336	C02D5.2	8.53475	1033.33	883.333	146	protein_coding|
WBGene00000186	C01C7.1	30.9164	3542	3392	1834	protein_coding|
WBGene00015406	C03H5.4	0.710345	311	161	2	protein_coding|
WBGene00015485	C05D11.8	20.9578	2622	2472	906	protein_coding|
WBGene00015298	C01F1.3	9.84071	1394.5	1244.5	270	protein_coding|
WBGene00015410	C04A2.1	19.691	1312	1162	386	protein_coding|
WBGene00014663	C01G6.10	1.63899	2034	1884	54	pseudogene|
WBGene00171625	B0547.27	0	21	4.32717	0	piRNA|
WBGene00005228	C05E4.14	21.9392	957.667	807.667	390	protein_coding|
WBGene00015402	C03G6.17	11.5133	1044	894	180	protein_coding|
WBGene00015483	C05D11.5	4.65441	924	774	63	protein_coding|
WBGene00007241	C01G10.16	4.9985	436	286	25	protein_coding|
WBGene00005643	C05E4.1	22.1624	1179	1029	396.999	protein_coding|
WBGene00015311	C01G5.9	0.987532	1366	1216	21	protein_coding|
WBGene00007328	C05C10.1	0.105309	1236	1086	2	protein_coding|
WBGene00015429	C04E7.2	8.16897	1809	1659	237	protein_coding|
WBGene00005612	C05E4.11	0.124386	1164	1014	2.20568	protein_coding|
WBGene00077489	C04G6.13	0.879735	800	650	10	protein_coding|
WBGene00199576	C03H5.8	0	86	7.35351	0	ncRNA|
WBGene00007260	C02C6.2	5.49974	2094	1944	184	protein_coding|
WBGene00200136	C04A2.9	0	107	9.38506	0	ncRNA|
WBGene00002231	C02F5.1	44.6153	3376	3226	2517	protein_coding|
WBGene00006244	C02E7.13	0	1050	900	0	protein_coding|
WBGene00003523	C05D11.6	2.63845	1404	1254	57.0001	protein_coding|
WBGene00001443	B0523.5	36.4325	4347	4197	2674	protein_coding|
WBGene00000136	C05E11.5	7.42419	1883	1733	225	protein_coding|
WBGene00206366	C03H5.9	0.277249	975	825	4	protein_coding|
WBGene00007266	C03A3.1	1.74936	1291	1141	37	protein_coding|
WBGene00006284	C01B4.3	0.125815	1059	909	2	protein_coding|
WBGene00005969	C01G10.3	0	1083	933	0	protein_coding|
WBGene00172813	B0547.30	0	21	4.32717	0	piRNA|
WBGene00007348	C05G5.2	9.69495	2120	1970	334	protein_coding|
WBGene00015278	C01B10.3	20.0215	1301	1151	403	protein_coding|
WBGene00007236	C01G10.9	8.54392	1174	1024	153	protein_coding|
WBGene00199265	C05B10.15	0	143	16.3796	0	ncRNA|
WBGene00015244	B0524.5	15.2851	569	419	112	protein_coding|
WBGene00004099	C03A7.4	19.06	1228	1078	359.316	protein_coding|
WBGene00004777	C02D4.2	1.7742	1265.86	1115.86	42.0001	protein_coding|
WBGene00200854	C01H6.10	0	54	5.5017	0	ncRNA|
WBGene00007216	C01A2.4	68.8816	717	567	683	protein_coding|
WBGene00003622	C01H6.5	36.4242	1995.5	1845.5	1278	protein_coding|
WBGene00005247	C02E7.4	0.159506	928.5	778.5	2	protein_coding|
WBGene00197520	C05C8.10	3.25165	202	52.7573	3	ncRNA|
WBGene00015433	C04E12.2	7.8858	700	550	75.8479	protein_coding|
WBGene00001405	C04F12.10	71.6085	1493.5	1343.5	1699	protein_coding|
WBGene00000817	B0547.1	35.9899	1205	1055	664	protein_coding|
WBGene00050939	C05G5.7	0	111	9.89143	0	protein_coding|
WBGene00219792	C01B10.49	0	200	50.9196	0	ncRNA|
WBGene00007333	C05C10.6	76.6384	2186	2036	3602	protein_coding|
WBGene00015499	C06A5.1	36.3976	5655	5505	3504	protein_coding|
WBGene00200743	C05A2.2	28.6115	134	13.9902	7	ncRNA|
WBGene00007227	C01G6.5	133.688	3648	3498	8178	protein_coding|
WBGene00219371	C03G5.14	0	432	282	0	protein_coding|
WBGene00015293	C01C4.3	26.1425	1441	1291	592	protein_coding|
WBGene00007235	C01G10.8	93.1312	1159.5	1009.5	1617	protein_coding|
WBGene00002717	C01G8.9	89.5082	5215	5065	9161	protein_coding|
WBGene00219559	C04C11.24	2.85913	527	377	18.85	lincRNA|
WBGene00007214	C01A2.2	12.3335	482.5	332.5	75	protein_coding|
WBGene00000518	C05H8.1	8.03502	1846.5	1696.5	246	protein_coding|
WBGene00006637	B0563.2	3.52751	1074	924	57	protein_coding|
WBGene00015291	C01B12.8	41.6705	526	376	274	protein_coding|
WBGene00206529	C04A2.15	2.59016	437	287	13	protein_coding|
WBGene00007220	C01B9.1	2.13464	4917	4767	182.992	protein_coding|
WBGene00015486	C05D11.9	25.3441	2404	2254	999	protein_coding|
WBGene00173957	C01G6.12	0	21	4.32717	0	piRNA|
WBGene00015249	B0546.2	40.1564	1557.75	1407.75	1000	protein_coding|
WBGene00001204	C04G2.7	1.42957	870	720	18	protein_coding|
WBGene00202329	C05C9.14	4.50881	128	12.6824	1	ncRNA|
WBGene00007325	C05C9.1	0.622035	1437	1287	14	protein_coding|
WBGene00003053	C03B1.12	169.118	1044	894	2644	protein_coding|
WBGene00046318	C02B10.12	0	21	4.32717	0	piRNA|
WBGene00049252	C02B10.22	0	21	4.32717	0	piRNA|
WBGene00001645	C03E10.4	70.5287	1881	1731	2135	protein_coding|
WBGene00015344	C02E11.1	41.5474	3631.5	3481.5	2529	protein_coding|
WBGene00165445	C01B10.14	0	21	4.32717	0	piRNA|
WBGene00000990	C04F6.5	3.91317	1056	906	62	protein_coding|
WBGene00015411	C04C3.1	0	1043	893	0	protein_coding|
WBGene00170802	C02B10.53	0	21	4.32717	0	piRNA|
WBGene00005516	C05E4.4	0	1130	980	0	protein_coding|
WBGene00166998	C02B10.36	0	21	4.32717	0	piRNA|
WBGene00007323	C05B5.6	5.36254	1227	1077	101	protein_coding|
WBGene00168744	C01F6.10	0	21	4.32717	0	piRNA|
WBGene00201977	C01G12.15	1.2787	193	44.7194	1	ncRNA|
WBGene00167415	B0547.12	0	21	4.32717	0	piRNA|
WBGene00023477	C03G5.8	144.656	391	241	609.663	protein_coding|
WBGene00195367	B0524.7	0	55	5.54527	0	ncRNA|
WBGene00007245	C01G12.5	0.247903	842	692	3	protein_coding|
WBGene00201804	C05A2.3	0	86	7.35351	0	ncRNA|
WBGene00168524	C05C12.7	0	21	4.32717	0	piRNA|
WBGene00196047	C02C6.4	0	124	11.9161	0	ncRNA|
WBGene00007295	C04C11.1	2.49312	1049	899	47	protein_coding|
WBGene00195936	C02D5.5	0	140	15.5194	0	ncRNA|
WBGene00015268	BE0003N10.3	2.11788	3795	3645	135	protein_coding|
WBGene00015362	C02H6.2	5.6303	1125	975	96	protein_coding|
WBGene00000289	C01G6.8	30.9043	3074.33	2924.33	1569	protein_coding|
WBGene00000029	C03A7.7	17.3224	1174	1024	310.199	protein_coding|
WBGene00007204	B0564.4	0.120734	1266	1116	2.35628	protein_coding|
WBGene00007311	C04H4.1	4.12128	261	111	8	protein_coding|
WBGene00169339	C01B10.24	0	21	4.32717	0	piRNA|
WBGene00201921	C05A9.9	1.29961	282	132	3	ncRNA|
WBGene00201114	C01B10.47	0	86	7.35351	0	ncRNA|
WBGene00014664	I|+|9679644|9679718|WBGene00014664|C04F12.t1|pseudogene|pseudogene	0	75	6.59198	0	pseudogene|
WBGene00015282	C01B10.8	31.1986	2138	1988	1086	protein_coding|
WBGene00172427	B0563.11	0	21	4.32717	0	piRNA|
WBGene00195575	B0563.12	0	83	7.12943	0	ncRNA|
WBGene00007232	C01G10.5	4.3969	228	78.0314	6	protein_coding|
WBGene00000030	C03A7.8	15.6185	1317	1167	318.747	protein_coding|
WBGene00015331	C02B10.6	15.1801	1197	1047	277.943	protein_coding|
WBGene00166615	B0547.10	0	21	4.32717	0	piRNA|
WBGene00015294	C01C10.2	13.3388	829.5	679.5	174	protein_coding|
WBGene00007258	C01H6.9	16.3408	3009	2859	817	protein_coding|
WBGene00000031	C03A7.14	32.5105	1525	1375	781.737	protein_coding|
WBGene00165841	C06A12.11	0	21	4.32717	0	piRNA|
WBGene00007305	C04G2.2	15.2525	1166	1016	271	protein_coding|
WBGene00015427	C04E6.13	11.8094	334	184	38	protein_coding|
WBGene00199448	C04A11.8	0	141	15.7986	0	ncRNA|
WBGene00001333	C01G8.5	159.544	2312	2162	6030	protein_coding|
WBGene00015451	C04F5.9	16.3801	1700	1550	444	protein_coding|
WBGene00200034	C03C11.7	0	146	17.3107	0	ncRNA|
WBGene00015325	C02B8.7	0	159	22.3051	0	protein_coding|
WBGene00007215	C01A2.3	19.1005	1596	1446	483	protein_coding|
WBGene00169383	C02B10.45	0	21	4.32717	0	piRNA|
WBGene00195511	C03C10.10	0	148	17.9737	0	ncRNA|
WBGene00007278	C03D6.6	59.9275	650	500	524	protein_coding|
WBGene00015286	C01B12.3	6.6448	1983	1833	213	protein_coding|
WBGene00174087	C02B10.66	0	21	4.32717	0	piRNA|
WBGene00007256	C01H6.7	54.2604	2201	2051	1977	protein_coding|
WBGene00199517	C02C6.8	0	276	126	0	ncRNA|
WBGene00006283	C01B4.1	0	1059	909	0	protein_coding|
WBGene00170531	B0547.21	0	21	4.32717	0	piRNA|
WBGene00005647	C03G6.19	39.757	1442	1292	898.277	protein_coding|
WBGene00200450	C04C11.17	0	149	18.3184	0	ncRNA|
WBGene00007270	C03C10.4	80.6639	967	817	1152.49	protein_coding|
WBGene00199478	C01F6.13	1.06883	257	107	2	ncRNA|
WBGene00007271	C03C10.5	0	207	57.452	0	protein_coding|
WBGene00044357	C03G5.13	68.3022	306	156	186.335	protein_coding|
WBGene00015323	C02B8.5	0.231744	1137	987	4	protein_coding|
WBGene00166397	C05B10.6	0	21	4.32717	0	piRNA|
WBGene00200156	C06A12.17	0	128	12.6824	0	ncRNA|
WBGene00045728	C02B10.8	0	21	4.32717	0	piRNA|
WBGene00195279	C05D2.12	0	49	5.29403	0	ncRNA|
WBGene00015313	C01G8.6	36.1769	1277	1127	713	protein_coding|
WBGene00015377	C03B1.6	0.578244	631	481	5	protein_coding|
WBGene00003096	C02A12.4	710.487	915	765	9505	protein_coding|
WBGene00198440	C05C9.9	0	148	17.9737	0	ncRNA|
WBGene00001130	C02C6.1	32.4158	2968.5	2818.5	1724	protein_coding|
WBGene00015436	C04E12.6	0	546	396	0	protein_coding|
WBGene00077685	C04F12.12	8.62818	488	338	51	protein_coding|
WBGene00015382	C03B1.14	3.54302	844	694	43	protein_coding|
WBGene00015407	C03H5.5	6.70315	1677	1527	179	protein_coding|
WBGene00044339	C03G5.11	93.1386	365	215	350.189	protein_coding|
WBGene00000311	X|-|11162919|11163000|WBGene00000311|C05C9.t2|tRNA|tRNA	0	82	7.05764	0	tRNA|
WBGene00015372	C03B1.1	0.180673	783	633	2	protein_coding|
WBGene00015444	C04F5.2	0.437623	542	392	3	protein_coding|
WBGene00003616	C02B4.2	7.82905	1640	1490	204	protein_coding|
WBGene00015467	C05D2.3	9.94137	1588	1438	250	protein_coding|
WBGene00015465	C05C8.8	0.292745	1322	1172	6	protein_coding|
WBGene00007344	C05E7.2	13.5473	914	764	181	protein_coding|
WBGene00194886	C05B5.12	5.53382	305	155	15	protein_coding|
WBGene00197335	C05D2.14	0	161	23.2309	0	ncRNA|
WBGene00169194	B0547.17	0	21	4.32717	0	piRNA|
WBGene00197196	C04C11.10	2.00943	135	14.2286	0.5	ncRNA|
WBGene00015389	C03F11.3	38.3773	1792	1642	1102	protein_coding|
WBGene00007265	C02F4.5	1.17792	684	534	11	protein_coding|
WBGene00004344	C05B5.7	6.5229	675	525	56	protein_coding|
WBGene00000308	X|+|13665555|13665673|WBGene00000308|C04A11.t1|tRNA|tRNA	0	84	7.20265	0	tRNA|
WBGene00015387	C03F11.1	1.60076	2079	1929	54	protein_coding|
WBGene00196216	C05A9.3	2.46213	195	46.4499	2	ncRNA|
WBGene00197765	C01B7.11	0	147	17.6378	0	ncRNA|
WBGene00045083	C04G6.12	0	75	6.59198	0	snoRNA|
WBGene00004179	C01G5.2	51.4959	2502	2352	2149	protein_coding|
WBGene00015264	B0563.7	4.97241	748	598	52	protein_coding|
WBGene00195531	C02B10.71	0	110	9.76038	0	ncRNA|
WBGene00015287	C01B12.4	3.69839	1155	1005	65	protein_coding|
WBGene00206359	C05E4.15	0.874688	673	523	8	protein_coding|
WBGene00015352	C02F5.12	5.89562	1343	1193	123	protein_coding|
WBGene00007275	C03D6.1	5.06884	872	722	64	protein_coding|
WBGene00007342	C05D12.5	0.680748	738	588	7	protein_coding|
WBGene00202227	C03H12.3	0	150	18.6723	0	ncRNA|
WBGene00171712	C01B10.33	0	21	4.32717	0	piRNA|
WBGene00198871	C02E7.16	0	150	18.6723	0	ncRNA|
WBGene00023229	III|+|1042586|1042656|WBGene00023229|BE0003N10.t3|pseudogene|pseudogene	0	71	6.35206	0	pseudogene|
WBGene00171764	B0547.28	0	21	4.32717	0	piRNA|
WBGene00201352	C02B4.14	3.24205	147	17.6378	1	ncRNA|
WBGene00007353	C06A1.2	22.1482	402	252	105	protein_coding|
WBGene00015350	C02F5.7	46.7788	2040.4	1890.4	1497	protein_coding|
WBGene00015310	C01G5.8	24.3242	2075.5	1925.5	1103	protein_coding|
WBGene00166253	C01G5.12	0	21	4.32717	0	piRNA|
WBGene00015458	C04G6.10	1.88812	574	424	14	protein_coding|
WBGene00174332	C05D10.7	0	21	4.32717	0	piRNA|
WBGene00007329	C05C10.2	33.1604	4940	4790	2736	protein_coding|
WBGene00000239	C05D2.4	11.5828	1649.5	1499.5	301	protein_coding|
WBGene00000466	C03D6.3	38.1792	1985	1835	1276	protein_coding|
WBGene00006288	C05E4.13	0.564303	1062	912	9	protein_coding|
WBGene00007343	C05E7.1	4.61476	1005	855	69	protein_coding|
WBGene00007306	C04G2.5	15.2816	730	580	155	protein_coding|
WBGene00044294	C01B10.11	41.3052	1126	976	705	protein_coding|
WBGene00172354	C05B10.12	0	21	4.32717	0	piRNA|
WBGene00201550	C05B10.19	0	143	16.3796	0	ncRNA|
WBGene00015379	C03B1.9	0.244371	618	468	2	protein_coding|
WBGene00200552	C03A3.6	0	173	29.8014	0	ncRNA|
WBGene00015303	C01F4.2	2.49935	3421.5	3271.5	138	protein_coding|
WBGene00007322	C05B5.5	2.92182	1735.5	1585.5	81	protein_coding|
WBGene00169153	C02B10.44	0	21	4.32717	0	piRNA|
WBGene00015272	C01B4.8	1.33293	1437	1287	30	protein_coding|
WBGene00045089	C05H8.3	0	103	8.92313	0	snoRNA|
WBGene00001564	C05E4.9	1732.95	3252.5	3102.5	93913	protein_coding|
WBGene00007238	C01G10.13	0.346563	315	165	1	pseudogene|
WBGene00007357	C06A12.3	16.7948	828.75	678.75	189	protein_coding|
WBGene00015300	C01F1.5	1.69267	927	777	23	protein_coding|
WBGene00015346	C02F5.3	49.9883	1223	1073	938	protein_coding|
WBGene00197838	C02D4.6	0	147	17.6378	0	ncRNA|
WBGene00015460	C05C8.1	29.5208	668.5	518.5	270	protein_coding|
WBGene00006810	C04F6.4	22.3171	2035	1885	729	protein_coding|
WBGene00168973	B0547.15	0	21	4.32717	0	piRNA|
WBGene00001483	C03C11.2	10.2087	979	829	148	protein_coding|
WBGene00009206	IV|+|13870265|13870336|WBGene00009206|B0513.t1|tRNA|tRNA	0	72	6.4104	0	tRNA|
WBGene00199199	C05C9.10	0	136	14.4734	0	ncRNA|
WBGene00015250	B0546.3	29.3885	935	785	539	protein_coding|
WBGene00195328	C01B7.8	1.56528	223	73.0638	2	ncRNA|
WBGene00015504	C06A5.6	45.7927	2364	2214	1773	protein_coding|
WBGene00219256	C04E12.13	0	22	4.36403	0	miRNA|
WBGene00002202	C03C10.1	248.081	1863.5	1713.5	7436	protein_coding|
WBGene00015497	C05G6.1	14.3859	1577	1427	359	protein_coding|
WBGene00174523	B0513.88	0	21	4.32717	0	piRNA|
WBGene00007233	C01G10.6	2.33399	395	245	10	protein_coding|
WBGene00015471	C05D9.2	10.4798	1158.33	1008.33	169	protein_coding|
WBGene00195532	C03F11.5	0	212	62.2579	0	ncRNA|
WBGene00015425	C04E6.11	14.3337	3158	3008	754	protein_coding|
WBGene00015255	B0554.2	0.038275	1644	1494	1	protein_coding|
WBGene00015468	C05D2.6	25.0329	1996.5	1846.5	809	protein_coding|
WBGene00044130	C05B5.10	0	166	25.7515	0	pseudogene|
WBGene00007314	C04H5.3	0.466722	3213	3063	25	protein_coding|
WBGene00002069	C04F12.3	15.1669	1922	1772	470	protein_coding|
WBGene00001127	C02H7.1	0.519506	1691	1541	14	protein_coding|
WBGene00044982	C01A2.8	0	24	4.43353	0	ncRNA|
WBGene00015494	C05E11.3	5.97918	1220.5	1070.5	110	protein_coding|
WBGene00006012	C04E12.8	0	1053	903	0	protein_coding|
WBGene00200206	C03B8.6	0	64	5.97161	0	ncRNA|
WBGene00199313	C04F6.8	0	123	11.7363	0	ncRNA|
WBGene00005450	C03G6.9	0.132829	1011	861	2	protein_coding|
WBGene00174496	C02B10.68	0	21	4.32717	0	piRNA|
WBGene00195911	C01B10.45	8.17472	134	13.9902	2	ncRNA|
WBGene00004437	C03D6.8	139.666	593	443	1082	protein_coding|
WBGene00004927	C05D9.1	24.4229	1724.5	1574.5	671	protein_coding|
WBGene00197829	C05C9.8	3.36525	145	16.9921	1	ncRNA|
WBGene00044054	C04H5.9	0.319962	870	720	4.02871	pseudogene|
WBGene00007324	C05B5.8	25.8918	616	466	211	protein_coding|
WBGene00196443	C04H4.3	3.68459	140	15.5194	1	ncRNA|
WBGene00006087	C05E4.2	0.0590122	1119	969	1	protein_coding|
WBGene00202313	BE10.7	0	150	18.6723	0	ncRNA|
WBGene00015399	C03G6.14	0	1408	1258	0	protein_coding|
WBGene00197172	C03C10.12	0	146	17.3107	0	ncRNA|
WBGene00005017	C01B12.1	31.8553	1026	876	488	protein_coding|
WBGene00166202	C02B8.9	0	21	4.32717	0	piRNA|
WBGene00006929	C04F6.1	226.323	4872	4722	18689.2	protein_coding|
WBGene00007294	C04B4.6	0	468	318	0	protein_coding|
WBGene00015263	B0563.6	2.43522	1918.67	1768.67	65.9999	protein_coding|
WBGene00174660	B0547.32	0	21	4.32717	0	piRNA|
WBGene00003392	C04H5.6	30.8078	1802	1652	1528	protein_coding|
WBGene00023227	III|+|1040676|1040746|WBGene00023227|BE0003N10.t1|pseudogene|pseudogene	0	71	6.35206	0	pseudogene|
WBGene00014665	C04G2.3	55.0146	451	301	289.587	pseudogene|
WBGene00219798	C04F12.17	1.17901	247	97.0014	2	snoRNA|
WBGene00171441	C01G5.20	0	21	4.32717	0	piRNA|
WBGene00022909	V|+|7506395|7506467|WBGene00022909|C04F2.t1|tRNA|tRNA	0	73	6.46982	0	tRNA|
WBGene00015386	C03B8.3	13.1618	793	643	148	protein_coding|
WBGene00171657	C01B10.31	0	21	4.32717	0	piRNA|
WBGene00197114	C02C6.6	0	203	53.6855	0	ncRNA|
WBGene00171305	B0547.23	0	21	4.32717	0	piRNA|
WBGene00015417	C04C3.7	0.692286	563	413	5	protein_coding|
WBGene00045386	C02B4.4	4.3651	412	262	20	protein_coding|
WBGene00255561	C01B12.12	0	22	4.36403	0	miRNA|
WBGene00200321	C02B4.12	0	146	17.3107	0	ncRNA|
WBGene00044053	C01G12.12	4.08187	1013	863	61.6034	pseudogene|
WBGene00201476	B0524.9	0	83	7.12943	0	ncRNA|
WBGene00086567	C05C10.8	1.70695	418	268	8	protein_coding|
WBGene00197973	C05G5.10	0	79	6.85044	0	ncRNA|
WBGene00015469	C05D2.8	37.0568	1349	1199	777	protein_coding|
WBGene00001514	C05D2.5	58.4775	2314	2164	2213	protein_coding|
WBGene00015333	C02C2.4	1.87541	1827	1677	55	protein_coding|
WBGene00047444	C02B10.17	0	21	4.32717	0	piRNA|
WBGene00015392	C03G5.2	132.894	374	224	520.581	protein_coding|
WBGene00169910	C02B10.49	0	21	4.32717	0	piRNA|
WBGene00044338	C03G5.10	26.534	361	211	97.9083	protein_coding|
WBGene00007297	C04F12.1	34.0053	3081	2931	1743	protein_coding|
WBGene00197927	C04D8.3	3.06244	150	18.6723	1	ncRNA|
WBGene00201855	C01B7.16	0	111	9.89143	0	ncRNA|
WBGene00168673	C01G5.17	0	21	4.32717	0	piRNA|
WBGene00045152	C06A1.9	0	113	10.163	0	snoRNA|
WBGene00015403	C03H5.1	5.87816	1375.5	1225.5	125	protein_coding|
WBGene00006599	B0545.1	29.843	2476.33	2326.33	1236	protein_coding|
WBGene00015476	C05D9.9	70.0964	589.5	439.5	661	protein_coding|
WBGene00015339	C02E7.6	62.2582	319	169	184	protein_coding|
WBGene00173637	C05C12.8	0	21	4.32717	0	piRNA|
WBGene00007269	C03C10.2	6.01605	1091	941	99	protein_coding|
WBGene00198708	C01A2.10	0	56	5.58955	0	ncRNA|
WBGene00044090	C02A12.10	0.146248	932	782	2	protein_coding|
WBGene00005473	C04F2.5	0	959	809	0	pseudogene|
WBGene00200393	C04C11.16	0	142	16.0853	0	ncRNA|
WBGene00007283	C03E10.6	19.9592	829	679	237	protein_coding|
WBGene00047378	C02B10.16	0	21	4.32717	0	piRNA|
WBGene00002212	B0523.1	5.10561	1382	1232	110	protein_coding|
WBGene00015315	C02A12.2	0	537	387	0	protein_coding|
WBGene00197377	C05E11.13	0	125	12.1004	0	ncRNA|
WBGene00201510	C05E7.6	0	53	5.45884	0	ncRNA|
WBGene00007257	C01H6.8	7.01179	708.5	558.5	79	protein_coding|
WBGene00200140	C04C3.13	0	81	6.98723	0	ncRNA|
WBGene00167266	C02B10.37	0	21	4.32717	0	piRNA|
WBGene00166790	C04G2.13	0	21	4.32717	0	piRNA|
WBGene00015358	C02F12.9	0.439191	801	651	5	protein_coding|
WBGene00202448	C02D4.16	0	80	6.91818	0	ncRNA|
WBGene00015420	C04E6.3	0	192	43.8678	0	protein_coding|
WBGene00196170	C04C11.8	0	88	7.51053	0	ncRNA|
WBGene00198695	C01C4.4	0	88	7.51053	0	ncRNA|
WBGene00007316	C04H5.8	27.1899	272	123.097	97	protein_coding|
WBGene00007335	C05C12.1	12.0937	1247	1097	232.008	protein_coding|
WBGene00015322	C02B8.3	15.0062	653	503	132	protein_coding|
WBGene00045755	C02B10.9	0	21	4.32717	0	piRNA|
WBGene00049274	C02B10.24	0	21	4.32717	0	piRNA|
WBGene00220253	C05A2.4	4.22591	132	13.5315	1	protein_coding|
WBGene00173110	C01G5.23	0	21	4.32717	0	piRNA|
WBGene00200729	C02H7.5	0	137	14.7247	0	ncRNA|
WBGene00007346	C05E7.4	0.689705	1062	912	11	protein_coding|
WBGene00168272	C05B10.8	0	21	4.32717	0	piRNA|
WBGene00167873	C04E7.6	0	21	4.32717	0	piRNA|
WBGene00006245	C02E7.12	0	1032	882	0	pseudogene|
WBGene00198368	C05D2.16	7.23895	141	15.7986	2	ncRNA|
WBGene00197576	C01C10.5	0	151	19.0356	0	ncRNA|
WBGene00015391	C03G5.1	101.085	2290	2140	3783	protein_coding|
WBGene00007221	C01F6.1	40.4991	1922	1772	1255	protein_coding|
WBGene00007208	B0564.9	7.21155	1272	1122	141.5	protein_coding|
WBGene00168190	C01G5.14	0	21	4.32717	0	piRNA|
WBGene00198861	C02D4.8	0	126	12.2895	0	ncRNA|
WBGene00004457	C01B7.6	9.41318	11557	11407	1877.77	protein_coding|
WBGene00219795	C02F5.15	9.35631	183	36.6701	6	snoRNA|
WBGene00007230	C01G10.1	4.64232	3833	3683	299	protein_coding|
WBGene00015241	B0524.2	3.52455	1091	941	58	protein_coding|
WBGene00195629	C05G5.8	3.81659	138	14.9827	1	ncRNA|
WBGene00022905	X|+|3697756|3697828|WBGene00022905|C02F12.t1|tRNA|tRNA	0	73	6.46982	0	tRNA|
WBGene00169227	C02F4.7	0	21	4.32717	0	piRNA|
WBGene00195286	C03E10.8	0	143	16.3796	0	ncRNA|
WBGene00167708	B0547.13	0	21	4.32717	0	piRNA|
WBGene00165693	C04C3.8	0	21	4.32717	0	piRNA|
WBGene00195372	C05E11.9	0	131	13.3109	0	ncRNA|
WBGene00015262	B0563.5	11.1954	482	332	65	protein_coding|
WBGene00171327	B0547.24	0	21	4.32717	0	piRNA|
WBGene00015335	C02D5.1	3.29186	1227	1077	62	protein_coding|
WBGene00171452	C01B10.30	0	21	4.32717	0	piRNA|
WBGene00166975	C03C11.4	0	21	4.32717	0	piRNA|
WBGene00015487	C05D11.10	43.5557	599	449	342	protein_coding|
WBGene00198465	C02C6.7	0	112	10.0256	0	ncRNA|
WBGene00015495	C05E11.6	5.73678	459	309	31	protein_coding|
WBGene00015347	C02F5.4	33.3665	1120	970	566	protein_coding|
WBGene00007320	C05B5.2	96.1814	650	500	841	protein_coding|
WBGene00007201	B0564.1	30.224	1217	1067	563.965	protein_coding|
WBGene00174971	C02F4.8	0	21	4.32717	0	piRNA|
WBGene00048129	C02B10.19	0	21	4.32717	0	piRNA|
WBGene00005093	C04E6.10	0.0593799	1113	963	1	protein_coding|
WBGene00005139	C01B4.4	0	894	744	0	pseudogene|
WBGene00015270	C01B4.6	5.05352	993	843	74.5	protein_coding|
WBGene00219314	C05B5.17	0	564	414	0	protein_coding|
WBGene00005092	B0547.3	1.46087	972	822	21	pseudogene|
WBGene00015430	C04E7.3	20.5647	1557	1407	506	protein_coding|
WBGene00199009	C01C4.5	0	98	8.4009	0	ncRNA|
WBGene00196852	C02F4.10	4.59504	262	112	9	ncRNA|
WBGene00022904	C01B12.9	10.0419	355	205	36	ncRNA|
WBGene00007304	C04G2.1	13.2905	444	294.664	116	protein_coding|
WBGene00000082	C02B4.1	5.83874	4802	4652	475	protein_coding|
WBGene00169768	C02B10.48	0	21	4.32717	0	piRNA|
WBGene00169362	C04C11.4	0	21	4.32717	0	piRNA|
WBGene00196593	C03F11.7	0	127	12.4835	0	ncRNA|
WBGene00015243	B0524.4	1.50272	2319	2169	57	protein_coding|
WBGene00015432	C04E12.1	0	912	762	0	pseudogene|
WBGene00001781	C02A12.1	1.66456	734	584	17	protein_coding|
WBGene00007286	C04A11.2	1.74603	1591	1441	44	protein_coding|
WBGene00199850	C02D4.12	0	150	18.6723	0	ncRNA|
WBGene00198507	C01F4.7	0	234	84.0126	0	ncRNA|
WBGene00015327	C02B10.2	58.5559	733	583	597	protein_coding|
WBGene00168970	C02B10.42	0	21	4.32717	0	piRNA|
WBGene00015318	C02A12.6	0.0753396	909	759	1	protein_coding|
WBGene00015401	C03G6.16	0	912	762	0	protein_coding|
WBGene00000526	C01C10.4	5.43496	1139	989	94	protein_coding|
WBGene00007249	C01G12.9	9.23657	831	681	110	protein_coding|
WBGene00185075	C03C10.9	0	135	14.2286	0	protein_coding|
WBGene00005480	C03G6.7	0.0639629	1044	894	1	protein_coding|
WBGene00199190	C05B5.15	0	149	18.3184	0	ncRNA|
WBGene00007292	C04B4.4	0	1470	1320	0	protein_coding|
WBGene00007285	C04A11.1	3.9895	1139	989	69	protein_coding|
WBGene00015454	C04G6.4	32.2945	1478	1328	750	protein_coding|
WBGene00198682	B0563.14	1.94173	137	14.7247	0.5	ncRNA|
WBGene00167762	C01B10.20	0	21	4.32717	0	piRNA|
WBGene00219800	C05D9.12	0	129	12.8866	0	ncRNA|
WBGene00003043	C05B10.1	65.7175	1449	1299	1959	protein_coding|
WBGene00006628	C02F5.11	7.30372	792	642	82	protein_coding|
WBGene00007253	C01H6.3	1.07009	1005	855	16	protein_coding|
WBGene00003364	C04F6.6	0	20	4.28834	0	miRNA|
WBGene00171144	C02F12.11	0	21	4.32717	0	piRNA|
WBGene00007209	BE10.1	11.3426	1002	852	169	protein_coding|
WBGene00168412	C01B10.22	0	21	4.32717	0	piRNA|
WBGene00173426	C01B10.41	0	21	4.32717	0	piRNA|
WBGene00197008	C05C9.7	0	103	8.92313	0	ncRNA|
WBGene00170303	C02B10.52	0	21	4.32717	0	piRNA|
WBGene00169150	B0547.16	0	21	4.32717	0	piRNA|
WBGene00015258	B0554.5	1.59295	1550	1400	39	protein_coding|
WBGene00007319	C05B5.1	0.524612	477	327	3	protein_coding|
WBGene00010431	X|+|12942458|12942539|WBGene00010431|C05E7.t3|tRNA|tRNA	0	82	7.05764	0	tRNA|
WBGene00015366	C03A7.2	12.7197	984	834	185.513	protein_coding|
WBGene00046522	C02B10.14	0	21	4.32717	0	piRNA|
WBGene00196077	C06A1.10	0	61	5.82226	0	ncRNA|
WBGene00007224	C01G6.2	12.0799	697	547	115.553	protein_coding|
WBGene00197413	C02B4.6	0.405552	291	141	1	ncRNA|
WBGene00170954	C05B10.10	0	21	4.32717	0	piRNA|
WBGene00049598	C02B10.26	0	21	4.32717	0	piRNA|
WBGene00006939	C01G12.4	0.804636	1216	1066	15	pseudogene|
WBGene00007211	BE10.3	0.529126	1753	1603	14.8329	protein_coding|
WBGene00015376	C03B1.5	0.31844	1407	1257	7	protein_coding|
WBGene00202088	C05D12.11	3.06244	150	18.6723	1	ncRNA|
WBGene00200780	C05E11.16	0.304164	338	188	1	ncRNA|
WBGene00219410	C04C3.14	0.804444	221	71.0837	1	protein_coding|
WBGene00007217	C01A2.5	49.267	1118	968	834	protein_coding|
WBGene00170249	C02B10.50	0	21	4.32717	0	piRNA|
WBGene00197034	C01F4.5	0	63	5.92097	0	ncRNA|
WBGene00200962	C01B10.46	0	98	8.4009	0	ncRNA|
WBGene00003739	C01C4.1	11.8094	702	552	114	protein_coding|
WBGene00195764	C04C11.6	0	114	10.3037	0	ncRNA|
WBGene00201689	C04D8.5	12.2498	150	18.6723	4	ncRNA|
WBGene00015426	C04E6.12	0.394364	730	580	4	pseudogene|
WBGene00005642	C05E4.3	22.4882	1190	1040	409	protein_coding|
WBGene00201115	C05C9.13	0	128	12.6824	0	ncRNA|
WBGene00206391	C01B9.7	0	201	51.8352	0	ncRNA|
WBGene00170861	C02G6.4	0	21	4.32717	0	piRNA|
WBGene00165147	C05B10.3	0	21	4.32717	0	piRNA|
WBGene00168637	C01G5.16	0	21	4.32717	0	piRNA|
WBGene00015266	BE0003N10.1	11.1223	2443	2293	446	protein_coding|
WBGene00172509	C02B10.61	0	21	4.32717	0	piRNA|
WBGene00010276	X|-|11252590|11252662|WBGene00010276|C03A3.t1|tRNA|tRNA	0	73	6.46982	0	tRNA|
WBGene00015422	C04E6.5	6.53738	1637	1487	170	protein_coding|
WBGene00200596	C01B7.15	0	173	29.8014	0	ncRNA|
WBGene00199137	B0547.34	0	51	5.37513	0	ncRNA|
WBGene00015378	C03B1.7	3.95961	2501.5	2351.5	172	protein_coding|
WBGene00007300	C04F12.6	2.54686	901	751	33.4487	pseudogene|
WBGene00007356	C06A1.6	0.315396	461	311	1.71535	protein_coding|
WBGene00167602	C02D4.3	0	21	4.32717	0	piRNA|
WBGene00194995	C05G6.4	0	186	38.9701	0	snRNA|
WBGene00049272	C02B10.23	0	21	4.32717	0	piRNA|
WBGene00001795	C05C12.3	22.5234	5187	5037	1984	protein_coding|
WBGene00015369	C03A7.11	21.7205	1657	1507	572.425	protein_coding|
WBGene00015440	C04E12.11	3.4088	1341	1191	70.9985	protein_coding|
WBGene00201375	C05A9.7	0	149	18.3184	0	ncRNA|
WBGene00015281	C01B10.7	0.219934	296	147.964	1	protein_coding|
WBGene00166028	C03B1.15	0	21	4.32717	0	piRNA|
WBGene00195772	C03H12.2	0	148	17.9737	0	ncRNA|
WBGene00007279	C03E10.1	0	894	744	0	protein_coding|
WBGene00015470	C05D2.10	36.7004	1626	1476	946.209	protein_coding|
WBGene00001001	C04G2.6	34.1413	3071	2921	1744	protein_coding|
WBGene00197828	C02B4.8	0	100	8.60292	0	ncRNA|
WBGene00005947	C03G6.2	0.151078	907	757	2	protein_coding|
WBGene00172600	C01B10.37	0	21	4.32717	0	piRNA|
WBGene00007240	C01G10.15	6.35364	303	153	17	protein_coding|
WBGene00200874	C04A2.11	0	215	65.1802	0	ncRNA|
WBGene00201735	C04A2.12	2.9347	186	38.9701	2	ncRNA|
WBGene00015297	C01F1.2	35.4592	1324	1174	728	protein_coding|
WBGene00196504	C05C9.6	6.85569	144	16.6818	2	ncRNA|
WBGene00005438	C04F2.3	0.201112	1003	853	3	pseudogene|
WBGene00235291	C01G5.25	8.13375	382	232	33	protein_coding|
WBGene00007339	C05D12.1	3.64203	2165.5	2015.5	127	protein_coding|
WBGene00009555	X|+|12665228|12665311|WBGene00009555|C02B4.t2|tRNA|tRNA	0	73	6.46982	0	tRNA|
WBGene00015332	C02C2.1	49.2324	2056	1906	1641	protein_coding|
WBGene00015462	C05C8.5	21.6979	2101	1951	740.303	protein_coding|
WBGene00201180	B0563.16	0	73	6.46982	0	ncRNA|
WBGene00015428	C04E7.1	0	826	676	0	protein_coding|
WBGene00199205	C04G6.14	0	146	17.3107	0	ncRNA|
WBGene00015329	C02B10.4	86.9834	883	733	1115	protein_coding|
WBGene00007200	B0513.9	38.5721	444.5	294.5	257	protein_coding|
WBGene00015435	C04E12.5	0.640106	1490	1340	15	protein_coding|
WBGene00005646	C03G6.18	0.104039	1097	947	1.72298	protein_coding|
WBGene00000133	C05E11.4	14.3863	1728	1578	397	protein_coding|
WBGene00007336	C05C12.4	82.1353	975	825	1185	protein_coding|
WBGene00172931	C01G5.22	0	21	4.32717	0	piRNA|
WBGene00044658	C01G10.17	1.72237	316	166	5	protein_coding|
WBGene00197652	C05B5.13	1.10316	201	51.8352	1	ncRNA|
WBGene00015349	C02F5.6	30.918	1350	1200	691	protein_coding|
WBGene00166504	B0547.9	0	21	4.32717	0	piRNA|
WBGene00007350	C05G5.4	88.1114	1618	1468	2262	protein_coding|
WBGene00000074	C04A11.4	14.2353	3227	3077	766	protein_coding|
WBGene00015413	C04C3.3	130.668	1297	1147	2621	protein_coding|
WBGene00171410	B0547.26	0	21	4.32717	0	piRNA|
WBGene00015489	C05E4.7	0	439	289	0	protein_coding|
WBGene00199010	C04F1.4	0	149	18.3184	0	ncRNA|
WBGene00007259	C02B4.3	0	561	411	0	protein_coding|
WBGene00077583	C01G10.18	2.20633	201	51.8352	2	protein_coding|
WBGene00165762	C02B10.34	0	21	4.32717	0	piRNA|
WBGene00015246	B0545.3	6.69095	1073	923	108	protein_coding|
WBGene00007203	B0564.3	6.65679	1497	1347	156.644	protein_coding|
WBGene00007347	C05G5.1	9.08477	1711	1561	248	protein_coding|
WBGene00166361	C05B10.5	0	21	4.32717	0	piRNA|
WBGene00005929	C03A7.5	0.233399	885	735	3	protein_coding|
WBGene00007281	C03E10.3	1.65235	1119	969	28	protein_coding|
WBGene00015245	B0524.6	42.8871	830	680	510	protein_coding|
WBGene00201823	C01C4.7	0	52	5.41665	0	ncRNA|
WBGene00172054	C05C9.4	0	21	4.32717	0	piRNA|
WBGene00015288	C01B12.5	1.37031	1694	1544	37	protein_coding|
WBGene00005613	C05E4.10	1.08514	1035	885	16.7943	protein_coding|
WBGene00005403	C03G6.20	0.202059	999	849	3	pseudogene|
WBGene00202257	C02C6.12	0	134	13.9902	0	ncRNA|
WBGene00007291	C04B4.3	0	1008	858	0	protein_coding|
WBGene00171485	C02E7.15	0	21	4.32717	0	piRNA|
WBGene00002881	C05D11.4	10.3969	1712	1562	284	protein_coding|
WBGene00007255	C01H6.6	10.3969	1488	1338	242	protein_coding|
WBGene00015416	C04C3.6	0.646133	1035	885	10	protein_coding|
WBGene00170872	C02B10.56	0	21	4.32717	0	piRNA|
WBGene00001022	C01G8.4	17.3122	1022	872	264	protein_coding|
WBGene00169481	C02B10.46	0	21	4.32717	0	piRNA|
WBGene00004083	C05A2.1	28.378	1490	1340	665	protein_coding|
[truncated: 44,725 more rows]

## Sheet: PAR-XL I (gld-1gfp)
target_id	sequence name	sum.tpms	length.mean	mean.eff_length	sum.counts	transcript
gld1tg	T23G11.3	148.003	2889	2669	11443.5	protein_coding|
WBGene00166185	AC7.23	0	21	7.20456	0	piRNA|
WBGene00049913	AC7.17	0	21	7.20456	0	piRNA|
WBGene00007064	2RSSE.1	18.2111	1503.5	1283.5	643.825	protein_coding|
WBGene00050269	AC7.18	0	21	7.20456	0	piRNA|
WBGene00047233	AC7.11	0	21	7.20456	0	piRNA|
WBGene00000724	AC3.6	0.271059	987	767	6	protein_coding|
WBGene00007066	3R5.2	0.25789	447	227	1.68948	pseudogene|
WBGene00165544	AC7.21	0	21	7.20456	0	piRNA|
WBGene00007070	AC3.2	23.3304	1831	1611	1084.7	protein_coding|
WBGene00044951	2RSSE.3	0.21841	565	345	2.17462	pseudogene|
WBGene00006428	AC7.1	0.767044	1272.5	1052.5	23	protein_coding|
WBGene00004098	AC3.4	12.3605	1314	1094	390.254	protein_coding|
WBGene00049689	AC7.15	0	21	7.20456	0	piRNA|
WBGene00007065	3R5.1	8.20442	808	588	139	protein_coding|
WBGene00007071	AC3.5	18.9847	3462	3242	1783	protein_coding|
WBGene00195634	AC3.14	0	149	17.725	0	ncRNA|
WBGene00197051	2RSSE.5	0	192	25.5182	0	ncRNA|
WBGene00200016	AC3.16	0	150	17.8596	0	ncRNA|
WBGene00007067	4R79.2	1.46762	1062	842	41	protein_coding|
WBGene00167512	4R79.4	0	21	7.20456	0	piRNA|
WBGene00003525	4R79.1	0.807799	802.5	582.5	19	protein_coding|
WBGene00200402	2L52.2	0	151	17.9961	0	ncRNA|
WBGene00000024	AC3.3	20.7593	1403	1183	708.746	protein_coding|
WBGene00199275	AC3.15	0	147	17.4608	0	ncRNA|
WBGene00050631	AC7.20	0	21	7.20456	0	piRNA|
WBGene00007073	AC3.8	9.32985	1687	1467	395	protein_coding|
WBGene00077502	AC3.11	0	262	54.2651	0	pseudogene|
WBGene00049793	AC7.16	0	21	7.20456	0	piRNA|
WBGene00007063	2L52.1	2.99609	1284	1064	92	protein_coding|
WBGene00195865	2RSSE.4	0	72	10.9577	0	ncRNA|
WBGene00047873	AC7.12	0	21	7.20456	0	piRNA|
WBGene00007072	AC3.7	4.11342	1711	1491	177	protein_coding|
WBGene00174183	4R79.5	0	21	7.20456	0	piRNA|
WBGene00077503	AC3.12	2.06702	354	134.107	8	protein_coding|
WBGene00044022	AC3.9	9.9454	1801	1581	453.781	pseudogene|
WBGene00166273	AC7.24	0	21	7.20456	0	piRNA|
WBGene00004964	AC3.10	2.62293	1224	1004	76	protein_coding|
WBGene00077504	AC3.13	0	329	109.598	0	pseudogene|
WBGene00166115	AC7.22	0	21	7.20456	0	piRNA|
WBGene00049302	AC7.14	0	21	7.20456	0	piRNA|
WBGene00005532	AC3.1	0.408613	1068	848	10	protein_coding|
WBGene00046675	AC7.10	0	21	7.20456	0	piRNA|
WBGene00048175	AC7.13	0	21	7.20456	0	piRNA|
WBGene00201913	2RSSE.8	0	61	10.3412	0	ncRNA|
WBGene00199940	2RSSE.7	0	192	25.5182	0	ncRNA|
WBGene00007069	6R55.2	0	296	79.4547	0	protein_coding|
WBGene00050493	AC7.19	0	21	7.20456	0	piRNA|
WBGene00199694	2RSSE.6	0	77	11.2523	0	ncRNA|
WBGene00007076	AC8.4	0	654	434	0	protein_coding|
WBGene00173598	AC7.69	0	21	7.20456	0	piRNA|
WBGene00003352	AC8.8	0	21	7.20456	0	miRNA|
WBGene00174541	AC7.78	0	21	7.20456	0	piRNA|
WBGene00171680	AC7.56	0	21	7.20456	0	piRNA|
WBGene00174865	AC7.82	0	21	7.20456	0	piRNA|
WBGene00173357	AC7.68	0	21	7.20456	0	piRNA|
WBGene00004929	AC7.2	23.4661	2230.6	2010.6	1438	protein_coding|
WBGene00007083	AH10.2	0.133785	738	518	2	protein_coding|
WBGene00172652	AC7.64	0	21	7.20456	0	piRNA|
WBGene00167182	AC7.29	0	21	7.20456	0	piRNA|
WBGene00171248	AC7.49	0	21	7.20456	0	piRNA|
WBGene00172871	AC7.65	0	21	7.20456	0	piRNA|
WBGene00171760	AC7.57	0	21	7.20456	0	piRNA|
WBGene00166862	AC7.27	0	21	7.20456	0	piRNA|
WBGene00007085	AH10.4	2.07036	219	33.4727	2	protein_coding|
WBGene00043990	AC8.12	0	690	470	0	protein_coding|
WBGene00168146	AC7.34	0	21	7.20456	0	piRNA|
WBGene00043987	AC8.9	0	527	307	0	pseudogene|
WBGene00172181	AC7.60	0	21	7.20456	0	piRNA|
WBGene00197015	AH10.7	0	50	9.73443	0	ncRNA|
WBGene00046547	AC7.9	0	21	7.20456	0	piRNA|
WBGene00170813	AC7.45	0	21	7.20456	0	piRNA|
WBGene00170034	AC7.42	0	21	7.20456	0	piRNA|
WBGene00014997	AC7.3	1.97598	711	491	28	protein_coding|
WBGene00171386	AC7.51	0	21	7.20456	0	piRNA|
WBGene00169517	AH10.6	0	21	7.20456	0	piRNA|
WBGene00045960	AC7.6	0	21	7.20456	0	piRNA|
WBGene00045644	AC7.4	0	21	7.20456	0	piRNA|
WBGene00169502	AC7.40	0	21	7.20456	0	piRNA|
WBGene00174554	AC7.79	0	21	7.20456	0	piRNA|
WBGene00007082	AH10.1	21.3753	1760	1540	950	protein_coding|
WBGene00170852	AC7.46	0	21	7.20456	0	piRNA|
WBGene00197630	AH10.8	0	91	12.1482	0	ncRNA|
WBGene00007079	AC8.7	0	690	470	0	protein_coding|
WBGene00174289	AC7.75	0	21	7.20456	0	piRNA|
WBGene00171565	AC7.55	0	21	7.20456	0	piRNA|
WBGene00172403	AC7.62	0	21	7.20456	0	piRNA|
WBGene00171384	AC7.50	0	21	7.20456	0	piRNA|
WBGene00167004	AC7.28	0	21	7.20456	0	piRNA|
WBGene00172176	AC7.59	0	21	7.20456	0	piRNA|
WBGene00170013	AC7.41	0	21	7.20456	0	piRNA|
WBGene00171555	AC7.54	0	21	7.20456	0	piRNA|
WBGene00173918	AC7.72	0	21	7.20456	0	piRNA|
WBGene00171933	AC7.58	0	21	7.20456	0	piRNA|
WBGene00168874	AC7.38	0	21	7.20456	0	piRNA|
WBGene00172593	AC7.63	0	21	7.20456	0	piRNA|
WBGene00172942	AC7.66	0	21	7.20456	0	piRNA|
WBGene00173293	AC7.67	0	21	7.20456	0	piRNA|
WBGene00007078	AC8.6	0	441	221	0	pseudogene|
WBGene00174508	AC7.77	0	21	7.20456	0	piRNA|
WBGene00166350	AC7.25	0	21	7.20456	0	piRNA|
WBGene00007075	AC8.3	0	1322	1102	0	protein_coding|
WBGene00201406	AH10.9	0	50	9.73443	0	ncRNA|
WBGene00173664	AC7.70	0	21	7.20456	0	piRNA|
WBGene00167808	AC7.32	0	21	7.20456	0	piRNA|
WBGene00169384	AC7.39	0	21	7.20456	0	piRNA|
WBGene00171487	AC7.52	0	21	7.20456	0	piRNA|
WBGene00174797	AC7.81	0	21	7.20456	0	piRNA|
WBGene00174933	AC7.83	0	21	7.20456	0	piRNA|
WBGene00171549	AC7.53	0	21	7.20456	0	piRNA|
WBGene00046424	AC7.7	0	21	7.20456	0	piRNA|
WBGene00173942	AC7.73	0	21	7.20456	0	piRNA|
WBGene00043991	AC8.13	0	21	7.20456	0	miRNA|
WBGene00043989	AC8.11	0	654	434	0	protein_coding|
WBGene00167475	AC7.31	0	21	7.20456	0	piRNA|
WBGene00166608	AC7.26	0	21	7.20456	0	piRNA|
WBGene00007077	AC8.5	0.987269	1176	956	27.2387	pseudogene|
WBGene00046478	AC7.8	0	21	7.20456	0	piRNA|
WBGene00168177	AC7.35	0	21	7.20456	0	piRNA|
WBGene00170720	AC7.44	0	21	7.20456	0	piRNA|
WBGene00174636	AC7.80	0	21	7.20456	0	piRNA|
WBGene00174181	AC7.74	0	21	7.20456	0	piRNA|
WBGene00170308	AC7.43	0	21	7.20456	0	piRNA|
WBGene00167927	AC7.33	0	21	7.20456	0	piRNA|
WBGene00045876	AC7.5	0	21	7.20456	0	piRNA|
WBGene00043988	AC8.10	0	1322	1102	0	protein_coding|
WBGene00171119	AC7.48	0	21	7.20456	0	piRNA|
WBGene00174401	AC7.76	0	21	7.20456	0	piRNA|
WBGene00219777	AH10.10	0	80	11.4348	0	ncRNA|
WBGene00168839	AC7.37	0	21	7.20456	0	piRNA|
WBGene00172200	AC7.61	0	21	7.20456	0	piRNA|
WBGene00173783	AC7.71	0	21	7.20456	0	piRNA|
WBGene00007084	AH10.3	8.08172	563	343	80	protein_coding|
WBGene00007074	AC8.2	0	741	521	0	pseudogene|
WBGene00170969	AC7.47	0	21	7.20456	0	piRNA|
WBGene00168295	AC7.36	0	21	7.20456	0	piRNA|
WBGene00004054	AC8.1	0.029745	2214	1994	1.71171	pseudogene|
WBGene00167410	AC7.30	0	21	7.20456	0	piRNA|
WBGene00007092	B0001.7	31.0193	1931.33	1711.33	2039	protein_coding|
WBGene00007088	B0001.3	25.7489	1925.67	1705.67	1261	protein_coding|
WBGene00007094	B0019.2	28.1769	2345	2125	1728	protein_coding|
WBGene00007093	B0001.8	21.7858	1655.5	1435.5	904	protein_coding|
WBGene00007101	B0024.11	31.5712	1818	1598	1456	protein_coding|
WBGene00007089	B0001.4	53.413	1136	916	1412	protein_coding|
WBGene00007104	B0024.15	0.286705	1227	1007	8	protein_coding|
WBGene00005032	AH6.10	0.0711506	1194	974	2	protein_coding|
WBGene00007103	B0024.14	14.7112	2433	2213	1098	protein_coding|
WBGene00219290	AH6.17	0	297	80.3027	0	protein_coding|
WBGene00007090	B0001.5	16.4388	1862	1642	779	protein_coding|
WBGene00007091	B0001.6	54.3881	2273.5	2053.5	3298	protein_coding|
WBGene00219557	B0019.4	0	403	183.001	0	antisense|
WBGene00000138	B0019.1	14.2201	2357	2137	877	protein_coding|
WBGene00005030	AH6.8	0	1049	829	0	protein_coding|
WBGene00169949	B0024.16	0	21	7.20456	0	piRNA|
WBGene00168499	B0001.9	0	21	7.20456	0	piRNA|
WBGene00200968	B0001.12	0	150	17.8596	0	ncRNA|
WBGene00003010	B0001.1	65.3646	861.5	641.5	1452	protein_coding|
WBGene00005029	AH6.7	0.0424117	1037	817	1	protein_coding|
WBGene00007087	B0001.2	24.9006	2921	2701	1941	protein_coding|
WBGene00197715	B0024.17	0	144	17.077	0	ncRNA|
WBGene00003342	AH9.5	0	24	7.63632	0	miRNA|
WBGene00003231	AH6.5	142.165	1902	1682	6901	protein_coding|
WBGene00219643	AH9.8	0	125	14.9528	0	lincRNA|
WBGene00007080	AH6.2	3.94127	1064	844	96	protein_coding|
WBGene00175029	AH9.7	0.303383	871	651	5.69986	ncRNA|
WBGene00007102	B0024.13	27.7375	1022	802	642	protein_coding|
WBGene00005035	AH6.14	0	1193	973	0	protein_coding|
WBGene00005028	AH6.6	0	990	770	0	protein_coding|
WBGene00005041	AH6.16	0	1133	913	0	pseudogene|
WBGene00001528	AH6.1	0.0311202	3414	3194	2.86861	protein_coding|
WBGene00000722	B0024.1	6.82126	1048	828	163	protein_coding|
WBGene00219776	AH9.9	0	104	13.099	0	ncRNA|
WBGene00007100	B0024.10	34.4385	1835	1615	1605.13	protein_coding|
WBGene00014999	AH9.3	5.67347	959	739	121	protein_coding|
WBGene00000797	AH9.2	7.18452	1146	926	192	protein_coding|
WBGene00001646	B0024.12	6.68992	624	404	78	protein_coding|
WBGene00015000	AH9.4	0.302888	1364	1144	10	protein_coding|
WBGene00005033	AH6.11	0	990	770	0	protein_coding|
WBGene00007081	AH6.3	6.79657	791	571	112	protein_coding|
WBGene00005034	AH6.12	0	1053	833	0	protein_coding|
WBGene00005031	AH6.9	0	987	767	0	pseudogene|
WBGene00005027	AH6.4	0.0397823	1091	871	1	protein_coding|
WBGene00197796	B0001.11	0	149	17.725	0	ncRNA|
WBGene00196931	B0001.10	1.72598	297	80.3027	4	ncRNA|
WBGene00005042	AH6.13	0	651	431	0	pseudogene|
WBGene00044701	AH9.6	1.55682	999	779	35	protein_coding|
WBGene00014998	AH9.1	0.483205	1604	1384	19.3001	protein_coding|
WBGene00219779	B0025.8	0	91	12.1482	0	ncRNA|
WBGene00198238	B0207.15	0	65	10.5617	0	ncRNA|
WBGene00015004	B0034.4	1.32141	692	472	18	protein_coding|
WBGene00007108	B0035.5	35.5143	1744	1524	1562	protein_coding|
WBGene00206362	B0041.11	4.77508	488.5	268.5	41.9401	protein_coding|
WBGene00007105	B0035.1	75.4755	1208	988	2167	protein_coding|
WBGene00001019	B0035.14	36.2105	1361.67	1141.67	1541	protein_coding|
WBGene00202471	B0198.10	0	77	11.2523	0	ncRNA|
WBGene00200808	B0034.16	0	276	63.717	0	ncRNA|
WBGene00198491	B0024.18	7.03485	207	29.5531	6	ncRNA|
WBGene00006646	B0198.1	1.83598	1409	1189	63	protein_coding|
WBGene00197531	B0198.5	0	139	16.4689	0	ncRNA|
WBGene00045087	B0041.9	0	54	9.95767	0	snoRNA|
WBGene00015007	B0041.2	66.6941	2670.67	2450.67	4989	protein_coding|
WBGene00006932	B0025.1	25.85	2654.5	2434.5	1910	protein_coding|
WBGene00007106	B0035.3	44.3162	833	613	784	protein_coding|
WBGene00000403	B0034.3	49.6881	1803.67	1583.67	3938	protein_coding|
WBGene00000099	B0207.4	62.3399	1121	901	1621	protein_coding|
WBGene00001533	B0024.6	0.0686358	3255	3035	6	protein_coding|
WBGene00015024	B0205.10	33.9206	1479.5	1259.5	1255	protein_coding|
WBGene00001922	B0035.8	8516.49	504	284	69802.6	protein_coding|
WBGene00199321	B0034.12	0	140	16.5875	0	ncRNA|
WBGene00044644	B0205.13	5.5688	444	224	36	protein_coding|
WBGene00235095	B0035.21	0	168	20.6129	0	protein_coding|
WBGene00195755	B0207.13	0	223	34.9367	0	ncRNA|
WBGene00015028	B0207.5	0.677476	11048	10828	212	protein_coding|
WBGene00000491	B0024.8	2.33926	2472	2252	190	protein_coding|
WBGene00000232	B0207.12	3.35932	1143.33	923.333	101	protein_coding|
WBGene00015015	B0047.4	0.744102	651	431	9.25555	protein_coding|
WBGene00199621	B0034.13	0	96	12.4987	0	ncRNA|
WBGene00015010	B0041.6	6.36424	465.5	245.5	45	protein_coding|
WBGene00004415	B0041.4	2067.41	1145	925	55190	protein_coding|
WBGene00007114	B0035.16	5.60465	1135	915	148	protein_coding|
WBGene00197958	B0034.11	0	169	20.7863	0	ncRNA|
WBGene00044290	B0035.18	52.3323	273	61.5773	93	protein_coding|
WBGene00015001	B0025.4	15.8537	585	365	167	protein_coding|
WBGene00015021	B0205.6	24.6396	1428	1208	859	protein_coding|
WBGene00202395	B0034.17	0	134	15.8975	0	ncRNA|
WBGene00015032	B0207.9	8.27045	463	243	58	protein_coding|
WBGene00007112	B0035.13	37.5487	1021	801	868	protein_coding|
WBGene00007096	B0024.3	0.42321	875	655	8	protein_coding|
WBGene00001919	B0035.10	7526.31	664	444	96440	protein_coding|
WBGene00007111	B0035.12	45.43	2829.67	2609.67	3484	protein_coding|
WBGene00200579	B0034.15	0	134	15.8975	0	ncRNA|
WBGene00007115	B0198.2	1.47362	1229	1009	42	protein_coding|
WBGene00001020	B0035.2	18.8385	1255	1035	562.702	protein_coding|
WBGene00003355	B0034.6	0	19	6.87364	0	miRNA|
WBGene00015013	B0047.2	1.55616	888	668	30	protein_coding|
WBGene00015030	B0207.7	5.03237	1122	902	131	protein_coding|
WBGene00200550	B0207.16	0	53	9.90239	0	ncRNA|
WBGene00200669	B0025.6	0	177	22.2624	0	ncRNA|
WBGene00015023	B0205.9	25.9622	1915	1695	1270	protein_coding|
WBGene00196414	B0034.8	0	202	28.1101	0	ncRNA|
WBGene00015011	B0041.8	47.5796	810.5	590.5	850	protein_coding|
WBGene00015005	B0034.5	0.508414	1106	886	13	protein_coding|
WBGene00015016	B0047.5	1.69026	917	697	34	pseudogene|
WBGene00001921	B0035.7	9534.44	586	366	100709	protein_coding|
WBGene00007113	B0035.15	15.3831	1121	901	400	protein_coding|
WBGene00007107	B0035.4	85.0412	548	328	805	protein_coding|
WBGene00015018	B0205.2	0.450005	958.5	738.5	10	protein_coding|
WBGene00015034	B0207.11	5.87004	828	608	103	protein_coding|
WBGene00007116	B0198.3	1.8991	1878.5	1658.61	175	protein_coding|
WBGene00197204	B0034.9	0	169	20.7863	0	ncRNA|
WBGene00006961	B0041.7	17.9316	4506	4286	2218	protein_coding|
WBGene00219778	B0025.7	0	71	10.9001	0	ncRNA|
WBGene00199905	B0198.9	0	214	31.7568	0	ncRNA|
WBGene00015012	B0047.1	1.38548	1016	796	31.7478	protein_coding|
WBGene00015017	B0205.1	19.492	2565	2345	1333.62	protein_coding|
WBGene00001676	B0207.3	0.61937	1167	947	18	protein_coding|
WBGene00198743	B0198.6	0	215	32.0902	0	ncRNA|
WBGene00015008	B0041.3	5.39467	721	501	78	protein_coding|
WBGene00007097	B0024.4	16.6506	1350	1130	543	protein_coding|
WBGene00015027	B0207.2	1.248	692	472	17	protein_coding|
WBGene00198935	B0198.8	0	77	11.2523	0	ncRNA|
WBGene00015019	B0205.4	0.364102	1362	1142	12	protein_coding|
WBGene00003287	B0035.17	0	22.5	7.4284	0	miRNA|
WBGene00015014	B0047.3	6.19811	807	587	105	protein_coding|
WBGene00044413	B0205.12	2.61408	196	26.5105	2	protein_coding|
WBGene00044646	B0205.14	2.19978	250	47.2551	3	protein_coding|
WBGene00001920	B0035.9	2944.77	312	93.5846	7953.3	protein_coding|
WBGene00219550	B0035.20	0	57	10.1224	0	antisense|
WBGene00015035	B0212.1	1.7503	2088.33	1868.33	100	protein_coding|
WBGene00015003	B0034.2	0	122	14.6599	0	protein_coding|
WBGene00000814	B0025.2	32.6208	1633.5	1413.5	1334	protein_coding|
WBGene00197736	B0207.14	0	150	17.8596	0	ncRNA|
WBGene00007099	B0024.9	32.4741	1034	814	762.874	protein_coding|
WBGene00004466	B0205.3	70.8473	1285	1065	2177	protein_coding|
WBGene00194999	B0205.15	0	108	13.4192	0	snRNA|
WBGene00015026	B0207.1	3.02115	1711	1491	130	protein_coding|
WBGene00015020	B0205.5	0	220	33.8309	0	protein_coding|
WBGene00015025	B0205.11	36.1138	954	734	765	protein_coding|
WBGene00007110	B0035.11	45.993	1445	1225	1626	protein_coding|
WBGene00196331	B0198.4	0	135	16.009	0	ncRNA|
WBGene00196590	B0035.19	0	144	17.077	0	ncRNA|
WBGene00015033	B0207.10	0.582366	270	59.4993	1	protein_coding|
WBGene00015031	B0207.8	0.168206	426	206	1	protein_coding|
WBGene00015002	B0034.1	7.32181	963	743	157	protein_coding|
WBGene00044394	B0034.7	2.68842	277	64.4438	5	protein_coding|
WBGene00197686	B0034.10	0	100	12.7925	0	ncRNA|
WBGene00198848	B0205.16	0	114	13.9268	0	ncRNA|
WBGene00000723	B0024.2	9.37114	978	758	205	protein_coding|
WBGene00015022	B0205.8	29.9037	512	292	252	protein_coding|
WBGene00200211	B0034.14	0	149	17.725	0	ncRNA|
WBGene00198865	B0198.7	0	215	32.0902	0	ncRNA|
WBGene00015009	B0041.5	31.8179	1529	1309	1202	protein_coding|
WBGene00194700	B0025.5	68.0603	323	103.859	204	protein_coding|
WBGene00015029	B0207.6	24.724	974	754	538	protein_coding|
WBGene00015006	B0041.1	2.88104	665	445	37	protein_coding|
WBGene00007109	B0035.6	52.5106	2486	2266	3433.99	protein_coding|
WBGene00198277	B0041.10	0	193	25.761	0	ncRNA|
WBGene00002191	B0205.7	159.331	1467	1247	5734	protein_coding|
WBGene00015112	B0281.5	1.18607	705.5	485.5	17	protein_coding|
WBGene00000907	B0240.3	0.43349	3817	3597	45	protein_coding|
WBGene00077723	B0286.7	0	23	7.50027	0	miRNA|
WBGene00167141	B0273.55	0	21	7.20456	0	piRNA|
WBGene00015073	B0238.9	60.0952	2090.5	1870.5	3224	protein_coding|
WBGene00045168	B0285.12	9943.84	293	76.9428	22080.8	ncRNA|
WBGene00166142	B0273.49	0	21	7.20456	0	piRNA|
WBGene00002048	B0244.2	77.7074	2590	2370	5315	protein_coding|
WBGene00015062	B0228.5	1.17445	577.5	357.5	12	protein_coding|
WBGene00007120	B0250.3	3.15859	782	562	51.2297	pseudogene|
WBGene00169354	B0218.9	0	21	7.20456	0	piRNA|
WBGene00007137	B0285.4	26.8801	1152	932	723	protein_coding|
WBGene00015102	B0280.5	1016.27	1729	1509	44258	protein_coding|
WBGene00006745	B0273.4	7.69605	2658.33	2438.33	616	protein_coding|
WBGene00015038	B0212.4	5.31567	1097.5	877.5	125	protein_coding|
WBGene00170390	B0273.78	0	21	7.20456	0	piRNA|
WBGene00015061	B0228.4	28.2918	10372	10152	11290	protein_coding|
WBGene00015111	B0281.4	1.3831	696	476	19	protein_coding|
WBGene00015106	B0280.11	7.01891	1390	1170	237	protein_coding|
WBGene00003609	B0280.8	10.5971	1541	1321	404	protein_coding|
WBGene00006141	B0213.8	0.0398738	1089	869	1	protein_coding|
WBGene00175021	B0273.110	0	21	7.20456	0	piRNA|
WBGene00046476	B0273.15	0	21	7.20456	0	piRNA|
WBGene00022896	II|-|7756952|7757023|WBGene00022896|B0228.t1|tRNA|tRNA	0	72	10.9577	0	tRNA|
WBGene00015101	B0280.3	73.5727	968.5	748.5	1560	protein_coding|
WBGene00001613	B0280.12	1.24393	2830.5	2610.5	95	protein_coding|
WBGene00174172	B0273.105	0	21	7.20456	0	piRNA|
WBGene00015117	B0294.1	6.65696	626	406	78	protein_coding|
WBGene00168541	B0273.65	0	21	7.20456	0	piRNA|
WBGene00044537	B0238.15	2.52486	263	54.8948	4	protein_coding|
WBGene00003889	B0212.5	1.40951	2875	2655	108	protein_coding|
WBGene00165816	B0273.47	0	21	7.20456	0	piRNA|
WBGene00023225	B0281.7	0.323393	672	452	4.21852	pseudogene|
WBGene00171690	B0273.90	0	21	7.20456	0	piRNA|
WBGene00206505	B0250.18	0	114	15.119	0	protein_coding|
WBGene00045805	B0273.10	0	21	7.20456	0	piRNA|
WBGene00015050	B0218.6	25.1645	1212.5	992.5	724.062	protein_coding|
WBGene00047355	B0273.17	0	21	7.20456	0	piRNA|
WBGene00045667	B0273.6	0	21	7.20456	0	piRNA|
WBGene00169279	B0273.70	0	21	7.20456	0	piRNA|
WBGene00166225	B0273.51	0	21	7.20456	0	piRNA|
WBGene00015057	B0222.9	6.37818	3849	3629	668	protein_coding|
WBGene00015087	B0252.1	1.9513	2564	2344	132	protein_coding|
WBGene00007132	B0284.2	0.705351	1399	1179	24	protein_coding|
WBGene00015049	B0218.5	6.44567	1107	887	165	protein_coding|
WBGene00000717	B0222.6	135.703	953	733	2870.67	protein_coding|
WBGene00015116	B0286.3	34.255	1447	1227	1213	protein_coding|
WBGene00171532	B0273.88	0	21	7.20456	0	piRNA|
WBGene00170205	B0273.77	0	21	7.20456	0	piRNA|
WBGene00165300	B0273.44	0	21	7.20456	0	piRNA|
WBGene00015072	B0238.8	0.0783944	1056.5	836.5	2	protein_coding|
WBGene00194990	B0213.23	0	105	13.1778	0	snRNA|
WBGene00015096	B0261.8	8.98642	648	428	111	protein_coding|
WBGene00015092	B0261.4	35.6737	931	711	732	protein_coding|
WBGene00015053	B0222.1	2.64079	1086	866	66	protein_coding|
WBGene00003767	B0213.4	62.2622	368	148.035	266	protein_coding|
WBGene00015041	B0213.11	1.60306	1537	1317	61	protein_coding|
WBGene00000599	B0222.8	101.512	963	743	2176.71	protein_coding|
WBGene00015054	B0222.2	0.228338	1434	1214	8	protein_coding|
WBGene00015086	B0244.11	0.462004	595	375	5	protein_coding|
WBGene00197767	B0285.15	0	150	17.8596	0	ncRNA|
WBGene00007129	B0272.3	50.0459	1055	835	1206	protein_coding|
WBGene00003825	B0286.4	50.1103	1531	1311	2075	protein_coding|
WBGene00050926	B0250.11	2.16565	428	208	13	pseudogene|
WBGene00022894	IV|-|3552189|3552260|WBGene00022894|B0212.t1|tRNA|tRNA	0	72	10.9577	0	tRNA|
WBGene00004359	B0240.1	1.62468	1457	1237	58	protein_coding|
WBGene00023425	B0286.6	3.74464	914	694	75	protein_coding|
WBGene00172377	B0273.93	0	21	7.20456	0	piRNA|
WBGene00002207	B0302.1	19.2407	3557.2	3337.2	2070	protein_coding|
WBGene00219781	B0240.7	0	90	12.0801	0	ncRNA|
WBGene00015081	B0244.6	1.42573	1581	1361	56	protein_coding|
WBGene00015064	B0228.7	47.6256	941.5	721.5	988	protein_coding|
WBGene00174526	B0273.108	0	21	7.20456	0	piRNA|
WBGene00015095	B0261.7	81.2936	1159	939	2203	protein_coding|
WBGene00022895	B0213.18	0	106	13.2574	0	snoRNA|
WBGene00171468	B0273.87	0	21	7.20456	0	piRNA|
WBGene00049170	B0273.29	0	21	7.20456	0	piRNA|
WBGene00004850	B0280.16	0	107	13.3378	0	snRNA|
WBGene00007124	B0250.7	13.3004	893.333	685.476	423.988	protein_coding|
WBGene00015046	B0213.17	43.1276	260	53.0269	66	protein_coding|
WBGene00189978	B0250.14	0	19	6.87364	0	ncRNA|
WBGene00169971	B0273.75	0	21	7.20456	0	piRNA|
WBGene00201697	B0212.9	0	80	11.4348	0	ncRNA|
WBGene00015094	B0261.6	29.1063	425	212.527	315	protein_coding|
WBGene00000886	B0252.4	27.7813	534	314	306	protein_coding|
WBGene00015079	B0244.4	1.39836	976.667	756.667	29	protein_coding|
WBGene00172697	B0273.96	0	21	7.20456	0	piRNA|
WBGene00050255	B0273.33	0	21	7.20456	0	piRNA|
WBGene00199439	B0286.8	0	89	12.0128	0	ncRNA|
WBGene00003845	B0280.4	2.17841	729	509	32	protein_coding|
WBGene00200213	B0286.9	0	89	12.0128	0	ncRNA|
WBGene00044582	B0222.11	0.828438	1182	962	23	protein_coding|
WBGene00015098	B0273.3	15.3087	1422	1202	531.051	protein_coding|
WBGene00015097	B0273.1	22.0984	557.5	337.572	282	protein_coding|
WBGene00015074	B0238.10	98.0217	1044	824	2331	protein_coding|
WBGene00007131	B0284.1	438.063	1663	1443	18242.9	protein_coding|
WBGene00015070	B0238.6	0	972	752	0	protein_coding|
WBGene00045708	B0273.8	0	21	7.20456	0	piRNA|
WBGene00003768	B0213.5	10.3673	718	498	149	protein_coding|
WBGene00007123	B0250.6	0	852	632	0	protein_coding|
WBGene00170921	B0273.81	0	21	7.20456	0	piRNA|
WBGene00050772	B0273.37	0	21	7.20456	0	piRNA|
WBGene00006142	B0213.7	0.13293	1002	782	3	protein_coding|
WBGene00015036	B0212.2	0.0715178	1189	969	2	protein_coding|
WBGene00015100	B0280.2	0.940675	2007	1787	48.5128	protein_coding|
WBGene00170769	B0273.80	0	21	7.20456	0	piRNA|
WBGene00015104	B0280.9	40.0828	1400	1180	1365	protein_coding|
WBGene00173250	B0273.101	0	21	7.20456	0	piRNA|
WBGene00165546	B0238.16	0	21	7.20456	0	piRNA|
WBGene00045189	B0284.6	0	293	76.9428	0	ncRNA|
WBGene00015045	B0213.16	0.564255	1571	1351	22	protein_coding|
WBGene00002003	B0285.5	18.8667	2198	1978	1077	protein_coding|
WBGene00015099	B0280.1	28.2303	1696.5	1476.5	834.927	protein_coding|
WBGene00007130	B0272.4	11.2828	868	648	211	protein_coding|
WBGene00007136	B0285.3	6.09981	1038	818	144	protein_coding|
WBGene00167612	B0273.58	0	21	7.20456	0	piRNA|
WBGene00168414	B0273.64	0	21	7.20456	0	piRNA|
WBGene00167134	B0273.54	0	21	7.20456	0	piRNA|
WBGene00046327	B0273.14	0	21	7.20456	0	piRNA|
WBGene00045963	B0273.11	0	21	7.20456	0	piRNA|
WBGene00050927	B0250.12	0.782764	877	657	14.8419	pseudogene|
WBGene00007133	B0284.3	1.94466	612	392	22	protein_coding|
WBGene00166027	B0273.48	0	21	7.20456	0	piRNA|
WBGene00015071	B0238.7	0.159889	1737	1517	7	protein_coding|
WBGene00174126	B0273.104	0	21	7.20456	0	piRNA|
WBGene00015114	B0281.8	0.15774	879	659	3	protein_coding|
WBGene00171552	B0273.89	0	21	7.20456	0	piRNA|
WBGene00015040	B0213.10	1.16117	1533	1313	44	protein_coding|
WBGene00047502	B0273.20	0	21	7.20456	0	piRNA|
WBGene00167412	B0273.56	0	21	7.20456	0	piRNA|
WBGene00199390	B0273.111	0	57	10.1224	0	ncRNA|
WBGene00004848	B0280.15	0	109	13.5014	0	snRNA|
WBGene00015047	B0218.1	22.4992	1752.5	1532.5	1036.94	protein_coding|
WBGene00048145	B0273.23	0	21	7.20456	0	piRNA|
WBGene00015103	B0280.7	2.11917	1152	932	57	protein_coding|
WBGene00206513	B0244.15	0.148205	1389	1169	5	protein_coding|
WBGene00048936	B0273.27	0	21	7.20456	0	piRNA|
WBGene00172519	B0222.13	0	21	7.20456	0	piRNA|
WBGene00015089	B0252.5	19.2812	964	744	414	protein_coding|
WBGene00049511	B0273.30	0	21	7.20456	0	piRNA|
WBGene00015093	B0261.5	2.15443	606	386	24	protein_coding|
WBGene00015065	B0228.8	0.332886	1365	1145	11	protein_coding|
WBGene00002252	B0286.2	2.60787	3151.5	2931.5	275	protein_coding|
WBGene00022899	III|-|5762057|5762126|WBGene00022899|B0244.t3|tRNA|tRNA	0	70	10.8429	0	tRNA|
WBGene00171053	B0273.85	0	21	7.20456	0	piRNA|
WBGene00015068	B0238.3	0.0556185	843	623	1	protein_coding|
WBGene00167435	B0252.9	0	21	7.20456	0	piRNA|
WBGene00015088	B0252.3	5.09199	1406.33	1186.33	196	protein_coding|
WBGene00168977	B0273.68	0	21	7.20456	0	piRNA|
WBGene00000512	B0285.9	6.1706	1315	1095	195	protein_coding|
WBGene00165253	B0273.43	0	21	7.20456	0	piRNA|
WBGene00174467	B0273.107	0	21	7.20456	0	piRNA|
WBGene00014641	B0285.11	1.16609	1050	830	27.9319	pseudogene|
WBGene00166188	B0273.50	0	21	7.20456	0	piRNA|
WBGene00048189	B0273.24	0	21	7.20456	0	piRNA|
WBGene00050016	B0273.31	0	21	7.20456	0	piRNA|
WBGene00002583	B0261.2	33.057	8557.5	8337.5	7955	protein_coding|
WBGene00015076	B0238.12	4.14298	680	460	55	protein_coding|
WBGene00015108	B0281.1	0.186794	591	371	2	protein_coding|
WBGene00172953	B0273.97	0	21	7.20456	0	piRNA|
WBGene00172484	B0273.94	0	21	7.20456	0	piRNA|
WBGene00049158	B0273.28	0	21	7.20456	0	piRNA|
WBGene00007122	B0250.5	67.8536	1082	862	1688	protein_coding|
WBGene00015083	B0244.8	201.659	1802	1582	9207	protein_coding|
WBGene00198895	B0284.7	0	59	10.2317	0	ncRNA|
WBGene00165144	B0273.40	0	21	7.20456	0	piRNA|
WBGene00000718	B0222.7	23.3458	901	681	458.826	protein_coding|
WBGene00046804	B0273.16	0	21	7.20456	0	piRNA|
WBGene00050285	B0273.34	0	21	7.20456	0	piRNA|
WBGene00015066	B0228.9	0.124642	1332	1112	4	protein_coding|
WBGene00045684	B0273.7	0	21	7.20456	0	piRNA|
WBGene00166269	B0222.12	0	21	7.20456	0	piRNA|
WBGene00050436	B0273.36	0	21	7.20456	0	piRNA|
WBGene00015044	B0213.15	9.9429	1253.33	1033.33	405	protein_coding|
WBGene00195674	B0280.19	0	148	17.5921	0	ncRNA|
WBGene00196688	B0250.15	0	132	15.6786	0	ncRNA|
WBGene00015082	B0244.7	0.32689	962	742	7	protein_coding|
WBGene00006274	B0213.9	0.0392416	1103	883	1	protein_coding|
WBGene00007118	B0240.4	49.3792	1975	1755	2501	protein_coding|
WBGene00194991	B0213.24	0	102	12.9441	0	snRNA|
WBGene00197514	B0285.14	0	62	10.3961	0	ncRNA|
WBGene00007135	B0285.1	33.0348	2449	2229	2128	protein_coding|
WBGene00201154	B0212.8	0	54	9.95767	0	ncRNA|
WBGene00172308	B0238.17	0	21	7.20456	0	piRNA|
WBGene00015037	B0212.3	1.80925	2090	1870	97.6414	protein_coding|
WBGene00173015	B0273.98	0	21	7.20456	0	piRNA|
WBGene00022898	III|+|5769904|5769985|WBGene00022898|B0244.t2|tRNA|tRNA	0	82	11.5591	0	tRNA|
WBGene00170614	B0273.79	0	21	7.20456	0	piRNA|
WBGene00003769	B0213.6	70.3739	446	226	459	protein_coding|
WBGene00167505	B0273.57	0	21	7.20456	0	piRNA|
WBGene00168201	B0273.60	0	21	7.20456	0	piRNA|
WBGene00007475	III|+|4362524|4362643|WBGene00007475|B0285.t1|tRNA|tRNA	0	84	11.6857	0	tRNA|
WBGene00015051	B0218.7	33.0235	1072	852	812	protein_coding|
WBGene00001438	B0286.5	7.74103	972	752	168	protein_coding|
WBGene00171349	B0273.86	0	21	7.20456	0	piRNA|
WBGene00006418	B0222.4	10.792	1774	1554	484	protein_coding|
WBGene00166731	B0273.53	0	21	7.20456	0	piRNA|
WBGene00048871	B0273.26	0	21	7.20456	0	piRNA|
WBGene00169494	B0273.71	0	21	7.20456	0	piRNA|
WBGene00219783	B0285.17	0	104	13.099	0	ncRNA|
WBGene00007138	B0285.6	0.801031	1734	1514	35	protein_coding|
WBGene00044615	B0252.8	21.5725	308	89.9489	56	protein_coding|
WBGene00047891	B0273.21	0	21	7.20456	0	piRNA|
WBGene00169548	B0273.72	0	21	7.20456	0	piRNA|
WBGene00004413	B0250.1	3372.43	876	656	63846.8	protein_coding|
WBGene00015048	B0218.2	45.1634	1924	1704	2221	protein_coding|
WBGene00000513	B0285.10	0.156259	1107	887	4	protein_coding|
WBGene00166659	B0273.52	0	21	7.20456	0	piRNA|
WBGene00000511	B0285.8	3.80186	1259	1039	114	protein_coding|
WBGene00172203	B0273.92	0	21	7.20456	0	piRNA|
WBGene00219780	B0228.10	0	163	19.7806	0	snoRNA|
WBGene00200460	B0212.7	0	225	35.7005	0	ncRNA|
WBGene00173798	B0273.102	0	21	7.20456	0	piRNA|
WBGene00015052	B0218.8	141.03	989	769	3129.91	protein_coding|
WBGene00023224	B0280.6	0.230366	759	539	3.58344	pseudogene|
WBGene00170202	B0273.76	0	21	7.20456	0	piRNA|
WBGene00048849	B0273.25	0	21	7.20456	0	piRNA|
WBGene00004837	B0280.14	0	107	13.3378	0	snRNA|
WBGene00050390	B0273.35	0	21	7.20456	0	piRNA|
WBGene00015115	B0286.1	5.18459	1022	802	120	protein_coding|
WBGene00165227	B0273.42	0	21	7.20456	0	piRNA|
WBGene00197937	B0250.16	0	109	13.5014	0	ncRNA|
WBGene00174316	B0273.106	0	21	7.20456	0	piRNA|
WBGene00047396	B0273.19	0	21	7.20456	0	piRNA|
WBGene00172001	B0273.91	0	21	7.20456	0	piRNA|
WBGene00004243	B0273.2	115.334	1866	1646	5525.3	protein_coding|
WBGene00171045	B0273.84	0	21	7.20456	0	piRNA|
WBGene00165158	B0273.41	0	21	7.20456	0	piRNA|
WBGene00015077	B0238.13	0.105169	2543	2323	7.05067	protein_coding|
WBGene00165009	B0273.39	0	21	7.20456	0	piRNA|
WBGene00172635	B0273.95	0	21	7.20456	0	piRNA|
WBGene00174624	B0213.20	0	21	7.20456	0	piRNA|
WBGene00004055	B0218.3	9.49192	1651	1431	392	protein_coding|
WBGene00168746	B0273.67	0	21	7.20456	0	piRNA|
WBGene00006538	B0272.1	1.85626	1564	1344	72	protein_coding|
WBGene00170995	B0273.83	0	21	7.20456	0	piRNA|
WBGene00007126	B0250.9	6.37866	1492	1272	234.158	protein_coding|
WBGene00007134	B0284.4	0.298996	1263	1043	9	protein_coding|
WBGene00007121	B0250.4	1.51006	1505	1285	56	pseudogene|
WBGene00199932	B0273.112	1.9831	259	52.4183	3	ncRNA|
WBGene00202409	B0273.114	0	201	27.8338	0	ncRNA|
WBGene00201444	B0213.25	0	66	10.6173	0	ncRNA|
WBGene00015113	B0281.6	0.338383	732	512	5	protein_coding|
WBGene00201910	B0280.20	0	148	17.5921	0	ncRNA|
WBGene00045584	B0273.5	0	21	7.20456	0	piRNA|
WBGene00045983	B0273.12	0	21	7.20456	0	piRNA|
WBGene00168411	B0273.63	0	21	7.20456	0	piRNA|
WBGene00015118	B0294.3	1.17248	207	29.5531	1	protein_coding|
WBGene00166544	B0280.18	0	21	7.20456	0	piRNA|
WBGene00197623	B0240.5	0	85	11.7499	0	ncRNA|
WBGene00015091	B0261.1	28.9379	2622	2402	2006	protein_coding|
WBGene00015110	B0281.3	5.19551	1067	847	127	protein_coding|
WBGene00022897	III|+|5762286|5762356|WBGene00022897|B0244.t1|tRNA|tRNA	0	71	10.9001	0	tRNA|
WBGene00165520	B0273.46	0	21	7.20456	0	piRNA|
WBGene00045733	B0273.9	0	21	7.20456	0	piRNA|
WBGene00015105	B0280.10	9.92666	1152	932	267	protein_coding|
WBGene00235316	B0222.15	0.792706	351	131.134	3	protein_coding|
WBGene00007139	B0285.7	4.79653	2864	2644	366	protein_coding|
WBGene00015084	B0244.9	8.9506	611	391	101	protein_coding|
WBGene00198398	B0250.17	0	231	38.1257	0	ncRNA|
WBGene00015078	B0238.14	0	723	503	0	pseudogene|
WBGene00007117	B0240.2	1.29901	2514	2294	86	protein_coding|
WBGene00047392	B0273.18	0	21	7.20456	0	piRNA|
WBGene00200969	B0273.113	0	143	16.9523	0	ncRNA|
WBGene00173052	B0273.99	0	21	7.20456	0	piRNA|
WBGene00015080	B0244.5	0.0676765	1244	1024	2	protein_coding|
WBGene00015043	B0213.14	11.534	1650	1430	476	protein_coding|
WBGene00174863	B0273.109	0	21	7.20456	0	piRNA|
WBGene00003765	B0213.2	52.6541	603	383	582	protein_coding|
WBGene00199827	B0238.18	0	150	17.8596	0	ncRNA|
WBGene00169688	B0273.73	0	21	7.20456	0	piRNA|
WBGene00015058	B0222.10	3.10758	796	576	51.658	protein_coding|
WBGene00050822	B0273.38	0	21	7.20456	0	piRNA|
WBGene00219782	B0250.19	0	125	14.9528	0	snoRNA|
WBGene00169011	B0273.69	0	21	7.20456	0	piRNA|
WBGene00015055	B0222.3	4.01528	1618	1398	162	protein_coding|
WBGene00196359	B0244.13	0	83	11.6221	0	ncRNA|
WBGene00015067	B0238.1	11.3304	1802	1582	517.301	protein_coding|
WBGene00044674	B0280.17	32.0891	909	689	638.073	protein_coding|
WBGene00007119	B0250.2	2.73408	841	621	49	protein_coding|
WBGene00165403	B0273.45	0	21	7.20456	0	piRNA|
WBGene00015107	B0280.13	5.35828	1907	1687	260.875	protein_coding|
WBGene00007125	B0250.8	1.83529	692	472	25	protein_coding|
WBGene00045188	B0284.5	1.54638	1430	1210	54	pseudogene|
WBGene00194989	B0213.22	0	105	13.1778	0	snRNA|
WBGene00046097	B0273.13	0	21	7.20456	0	piRNA|
WBGene00050032	B0273.32	0	21	7.20456	0	piRNA|
WBGene00201384	B0222.14	0	132	15.6786	0	ncRNA|
WBGene00015042	B0213.12	0.973021	1502	1282	36	protein_coding|
WBGene00015056	B0222.5	15.0365	1522	1302	565	protein_coding|
WBGene00000211	B0252.2	4.80536	1828	1608	223	protein_coding|
WBGene00047994	B0273.22	0	21	7.20456	0	piRNA|
WBGene00015069	B0238.5	0.184556	971	751	4	protein_coding|
WBGene00195057	B0261.9	2.07414	504	284	17	protein_coding|
WBGene00003766	B0213.3	89.7826	333	113.465	294	protein_coding|
WBGene00200415	B0244.14	0	89	12.0128	0	ncRNA|
WBGene00174671	B0252.10	0	21	7.20456	0	piRNA|
WBGene00015063	B0228.6	4.39673	882	662	84	protein_coding|
WBGene00174076	B0273.103	0	21	7.20456	0	piRNA|
WBGene00165500	B0213.19	0	21	7.20456	0	piRNA|
WBGene00015059	B0228.1	14.2757	737	517	213	protein_coding|
WBGene00169739	B0273.74	0	21	7.20456	0	piRNA|
WBGene00173139	B0273.100	0	21	7.20456	0	piRNA|
WBGene00198702	B0240.6	0	144	17.077	0	ncRNA|
WBGene00007127	B0250.10	0.0988598	921	701	2	protein_coding|
WBGene00169029	B0285.13	0	21	7.20456	0	piRNA|
WBGene00015085	B0244.10	1.38998	1965	1745	70	protein_coding|
WBGene00168404	B0273.62	0	21	7.20456	0	piRNA|
WBGene00168158	B0273.59	0	21	7.20456	0	piRNA|
WBGene00168718	B0273.66	0	21	7.20456	0	piRNA|
WBGene00015075	B0238.11	67.2194	1119	899	1744	protein_coding|
WBGene00206473	B0273.115	0.770772	410	190.001	4.22643	protein_coding|
WBGene00198795	B0285.16	2.11466	217	32.7715	2	ncRNA|
WBGene00007128	B0272.2	5.50136	642	422	67	protein_coding|
WBGene00168355	B0273.61	0	21	7.20456	0	piRNA|
WBGene00194988	B0213.21	0	105	13.1778	0	snRNA|
WBGene00170971	B0273.82	0	21	7.20456	0	piRNA|
WBGene00015223	B0507.6	1.57929	2204	1984	90.4264	protein_coding|
WBGene00046785	B0350.10	0	21	7.20456	0	piRNA|
WBGene00003868	B0334.11	38.933	1577	1357	1527.01	protein_coding|
WBGene00196084	B0454.14	0	97	12.571	0	ncRNA|
WBGene00015230	B0511.4	7.34781	1149	929	197	protein_coding|
WBGene00001137	B0365.3	538.185	3195.5	2975.5	45950	protein_coding|
WBGene00015137	B0310.1	8.67371	897	677	195	protein_coding|
WBGene00049267	B0513.34	0	21	7.20456	0	piRNA|
WBGene00195535	B0432.17	0	55	10.0127	0	ncRNA|
WBGene00200898	B0350.77	0	114	13.9268	0	ncRNA|
WBGene00197918	B0344.3	0	78	11.3126	0	ncRNA|
WBGene00015216	B0496.7	9.72091	441	221	62	protein_coding|
WBGene00045374	B0393.10	0	141	16.7076	0	snoRNA|
WBGene00007152	B0365.5	10.6328	463	243	85	protein_coding|
WBGene00171599	B0513.72	0	21	7.20456	0	piRNA|
WBGene00004980	B0464.5	125.865	2753.18	2533.18	9054	protein_coding|
WBGene00202231	B0457.19	2.64235	351	131.134	10	ncRNA|
WBGene00197982	B0410.4	0	132	15.6786	0	ncRNA|
WBGene00045617	B0350.4	0	21	7.20456	0	piRNA|
WBGene00001562	B0513.1	45.4689	2827.33	2607.33	3645	protein_coding|
WBGene00006814	B0496.3	12.6287	4741.8	4521.8	1713	protein_coding|
WBGene00004469	B0393.1	2852.22	1003	783	65088	protein_coding|
WBGene00014659	V|-|19557639|19557711|WBGene00014659|B0399.t16|pseudogene|pseudogene	0	73	11.0157	0	pseudogene|
WBGene00004393	B0414.2	1.47505	1512	1292	55	protein_coding|
WBGene00007166	B0391.11	0.2662	1089	869	7	protein_coding|
WBGene00003508	B0379.3	43.1743	3934	3714	4622.43	protein_coding|
WBGene00015150	B0336.13	23.7606	1074	854	585.611	protein_coding|
WBGene00000296	B0432.5	1.28599	1614.33	1394.33	54	protein_coding|
WBGene00007153	B0365.6	213.831	1936	1716	10638	protein_coding|
WBGene00006943	B0336.1	36.9172	2788	2568	2736	protein_coding|
WBGene00007192	B0491.5	211.52	1159.33	939.333	5684.01	protein_coding|
WBGene00006712	B0403.2	1.35648	2238	2018	79	protein_coding|
WBGene00168905	B0350.43	0	21	7.20456	0	piRNA|
WBGene00050419	B0513.41	0	21	7.20456	0	piRNA|
WBGene00015220	B0507.3	11.9845	1267	1047	423	protein_coding|
WBGene00047205	B0350.11	0	21	7.20456	0	piRNA|
WBGene00014653	V|-|19594041|19594112|WBGene00014653|B0399.t10|pseudogene|pseudogene	0	72	10.9577	0	pseudogene|
WBGene00015148	B0336.11	10.6616	1279.5	1059.5	449	protein_coding|
WBGene00015142	B0310.6	1.90208	288	72.8684	4	protein_coding|
WBGene00173135	B0513.80	0	21	7.20456	0	piRNA|
WBGene00001094	B0464.1	151.868	1771.5	1551.5	6799	protein_coding|
WBGene00169880	B0350.48	0	21	7.20456	0	piRNA|
WBGene00004348	B0336.4	5.12259	1933.5	1713.5	257	protein_coding|
WBGene00167556	B0513.59	0	21	7.20456	0	piRNA|
WBGene00195710	B0416.8	0	122	14.6599	0	ncRNA|
WBGene00015171	B0410.2	3.10701	1898	1678	151	protein_coding|
WBGene00007054	B0379.4	61.7481	1504.33	1284.33	2814.57	protein_coding|
WBGene00015182	B0416.7	9.26547	407	187.482	73	protein_coding|
WBGene00002251	B0457.1	96.3428	2664	2444	7355	protein_coding|
WBGene00005543	B0454.2	1.14736	975	755	25	protein_coding|
WBGene00198054	B0495.17	0	115	14.0148	0	ncRNA|
WBGene00197704	B0379.11	0	124	14.854	0	ncRNA|
WBGene00172227	B0350.55	0	21	7.20456	0	piRNA|
WBGene00005061	B0304.8	0.648074	1022	802	15	protein_coding|
WBGene00015164	B0361.10	48.0855	933	713	1267	protein_coding|
WBGene00167275	B0478.12	0	21	7.20456	0	piRNA|
WBGene00196769	B0457.10	0	141	16.7076	0	ncRNA|
WBGene00172175	B0513.77	0	21	7.20456	0	piRNA|
WBGene00201064	B0302.7	0	114	13.9268	0	ncRNA|
WBGene00015159	B0361.5	37.7688	1438.5	1218.5	1328	protein_coding|
WBGene00015170	B0410.1	5.95083	324	104.81	18	protein_coding|
WBGene00006359	B0336.9	30.1865	1626.4	1406.4	1314	protein_coding|
WBGene00007172	B0393.7	0.83747	882	662	16	protein_coding|
WBGene00015132	B0303.14	3.3508	1585	1365	132	protein_coding|
WBGene00195973	B0495.12	0	130	15.465	0	ncRNA|
WBGene00015194	B0432.13	16.3906	1458	1238	577	protein_coding|
WBGene00202018	B0454.24	2.53914	199	27.293	2	ncRNA|
WBGene00219789	B0511.18	0	92	12.2168	0	ncRNA|
WBGene00165853	B0350.27	0	21	7.20456	0	piRNA|
WBGene00015199	B0454.8	0.405979	1927	1707	20	protein_coding|
WBGene00195248	B0334.15	64.6338	694	474	884.159	protein_coding|
WBGene00006780	B0350.2	77.3905	6903.31	6683.31	18116	protein_coding|
WBGene00007176	B0399.1	4.91231	2348.5	2128.5	307	protein_coding|
WBGene00015157	B0361.3	17.9747	2036	1816	933	protein_coding|
WBGene00166549	B0414.9	0	21	7.20456	0	piRNA|
WBGene00169787	B0350.47	0	21	7.20456	0	piRNA|
WBGene00169006	B0513.64	0	21	7.20456	0	piRNA|
WBGene00015225	B0507.8	2.5594	1276	1056	78	protein_coding|
WBGene00167671	B0496.9	0	21	7.20456	0	piRNA|
WBGene00005580	B0462.2	0.136062	984	764	3	pseudogene|
WBGene00171290	B0350.53	0	21	7.20456	0	piRNA|
WBGene00007156	B0379.2	15.9765	725	505	232.845	protein_coding|
WBGene00022901	X|-|1590080|1590153|WBGene00022901|B0344.t2|tRNA|tRNA	0	74	11.0742	0	tRNA|
WBGene00005016	B0491.2	41.0184	1035.33	815.333	972	protein_coding|
WBGene00014646	V|+|19581713|19581784|WBGene00014646|B0399.t3|pseudogene|pseudogene	0	72	10.9577	0	pseudogene|
WBGene00001228	B0511.10	77.9864	1720	1500	3376	protein_coding|
WBGene00007163	B0391.6	0.207954	1553	1333	8	protein_coding|
WBGene00015193	B0432.12	5.56709	581	361	58	protein_coding|
WBGene00002178	B0478.1	2.50471	1667.75	1447.75	101	protein_coding|
WBGene00195464	B0454.13	0	137	16.2361	0	ncRNA|
WBGene00171376	B0478.18	0	21	7.20456	0	piRNA|
WBGene00002061	B0348.6	203.135	1024	804	5146	protein_coding|
WBGene00049219	B0513.33	0	21	7.20456	0	piRNA|
WBGene00015224	B0507.7	0.145285	697	477	2	protein_coding|
WBGene00049933	B0350.25	0	21	7.20456	0	piRNA|
WBGene00015237	B0511.12	36.7725	6855	6635	7011	protein_coding|
WBGene00171470	B0350.54	0	21	7.20456	0	piRNA|
WBGene00004435	B0336.10	1967.55	566	346	17157	protein_coding|
WBGene00007147	B0334.9	0.91789	1579	1359	36	pseudogene|
WBGene00047184	B0513.20	0	21	7.20456	0	piRNA|
WBGene00015181	B0416.5	28.4846	1906	1686	1446	protein_coding|
WBGene00007190	B0491.3	38.7481	795	575	643	protein_coding|
WBGene00049112	B0513.31	0	21	7.20456	0	piRNA|
WBGene00006660	B0334.2	14.5029	1015.67	795.667	337	protein_coding|
WBGene00001856	B0414.3	289.252	867	647	5401	protein_coding|
WBGene00015172	B0410.3	49.9117	858	638	919	protein_coding|
WBGene00003312	B0395.4	0	23.5	7.56829	0	miRNA|
WBGene00196557	B0432.18	0	53	9.90239	0	ncRNA|
WBGene00202499	B0507.15	0.115309	821	601	2	protein_coding|
WBGene00174454	B0496.10	0	21	7.20456	0	piRNA|
WBGene00195482	B0350.68	0	133	15.7874	0	ncRNA|
WBGene00015227	B0507.10	4.49595	1430	1210	157	protein_coding|
WBGene00015153	B0348.5	1.84378	765	545	29	protein_coding|
WBGene00000895	B0412.1	2.75526	1355.5	1135.5	92	protein_coding|
WBGene00007143	B0334.3	157.391	2037	1817	8274	protein_coding|
WBGene00014658	V|-|19557947|19558020|WBGene00014658|B0399.t15|pseudogene|pseudogene	0	74	11.0742	0	pseudogene|
WBGene00202113	B0457.18	6.25227	336	116.383	21	ncRNA|
WBGene00007141	B0331.2	0.318118	1636	1416	13	protein_coding|
WBGene00045788	B0350.5	0	21	7.20456	0	piRNA|
WBGene00198668	B0496.14	0	145	17.2033	0	ncRNA|
WBGene00000529	B0491.8	3.82274	2965.33	2745.33	301	protein_coding|
WBGene00172460	B0513.78	0	21	7.20456	0	piRNA|
WBGene00022902	X|-|1589667|1589740|WBGene00022902|B0344.t3|tRNA|tRNA	0	74	11.0742	0	tRNA|
WBGene00198226	B0495.18	0	149	17.725	0	ncRNA|
WBGene00015185	B0432.3	59.4125	637	417	715	protein_coding|
WBGene00047912	B0513.25	0	21	7.20456	0	piRNA|
WBGene00001177	B0348.4	32.0809	4071.67	3851.67	3955	protein_coding|
WBGene00050186	B0350.26	0	21	7.20456	0	piRNA|
WBGene00165887	B0513.49	0	21	7.20456	0	piRNA|
WBGene00194828	B0361.12	0	23	7.48489	0	miRNA|
WBGene00005540	B0454.3	1.03553	1090	870	26	protein_coding|
WBGene00201487	B0350.80	0	136	16.1218	0	ncRNA|
WBGene00199312	B0457.13	0	142	16.8292	0	ncRNA|
WBGene00047734	B0350.15	0	21	7.20456	0	piRNA|
WBGene00167377	B0513.56	0	21	7.20456	0	piRNA|
WBGene00165275	B0513.44	0	21	7.20456	0	piRNA|
WBGene00173882	B0513.85	0	21	7.20456	0	piRNA|
WBGene00005060	B0304.7	0.0408613	1068	848	1	protein_coding|
WBGene00014654	V|-|19587264|19587335|WBGene00014654|B0399.t11|pseudogene|pseudogene	0	72	10.9577	0	pseudogene|
WBGene00046434	B0513.16	0	21	7.20456	0	piRNA|
WBGene00167089	B0350.33	0	21	7.20456	0	piRNA|
WBGene00169100	B0513.65	0	21	7.20456	0	piRNA|
WBGene00195794	B0393.11	0	147	17.4608	0	ncRNA|
WBGene00001948	B0304.1	3.36301	1065.33	845.333	82	protein_coding|
WBGene00048924	B0350.21	0	21	7.20456	0	piRNA|
WBGene00015236	B0511.11	13.8053	1736	1516	604	protein_coding|
WBGene00198942	B0353.2	0	62	10.3961	0	ncRNA|
WBGene00000090	B0334.8	27.9176	3766	3546	2857	protein_coding|
WBGene00048889	B0350.20	0	21	7.20456	0	piRNA|
WBGene00007199	B0513.7	0.11128	1185	965	3.09911	pseudogene|
WBGene00000772	B0414.5	43.4938	2806	2586	3246	protein_coding|
WBGene00201815	B0457.17	0	173	21.504	0	ncRNA|
WBGene00047225	B0350.13	0	21	7.20456	0	piRNA|
WBGene00198460	B0416.9	0	188	24.5813	0	ncRNA|
WBGene00172007	B0513.74	0	21	7.20456	0	piRNA|
WBGene00198994	B0478.24	0	142	16.8292	0	ncRNA|
WBGene00235162	B0361.13	0	63	10.4511	0	ncRNA|
WBGene00168704	B0350.41	0	21	7.20456	0	piRNA|
WBGene00199462	B0495.20	0	144	17.077	0	ncRNA|
WBGene00166092	B0350.29	0	21	7.20456	0	piRNA|
WBGene00049202	B0513.32	0	21	7.20456	0	piRNA|
WBGene00200257	B0350.75	0	146	17.3313	0	ncRNA|
WBGene00197047	B0334.17	0	142	16.8292	0	ncRNA|
WBGene00048639	B0513.29	0	21	7.20456	0	piRNA|
WBGene00005541	B0454.4	0.657086	1011	791	15	protein_coding|
WBGene00197163	B0495.15	0	142	16.8292	0	ncRNA|
WBGene00015192	B0432.11	1.69855	628	408	20	protein_coding|
WBGene00049502	B0513.36	0	21	7.20456	0	piRNA|
WBGene00198839	B0414.11	0	149	17.725	0	ncRNA|
WBGene00172309	B0350.56	0	21	7.20456	0	piRNA|
WBGene00015126	B0303.4	39.3019	2230	2010	2332	protein_coding|
WBGene00015178	B0416.2	2.07736	637	417	25	protein_coding|
WBGene00015119	B0302.2	0.36667	409	189.001	2	protein_coding|
WBGene00015147	B0336.7	15.9512	1560	1340	622.389	protein_coding|
WBGene00005542	B0454.10	0.568705	1073	853	14	protein_coding|
WBGene00168438	B0513.62	0	21	7.20456	0	piRNA|
WBGene00015128	B0303.7	15.3437	1750.5	1530.5	676	protein_coding|
WBGene00015158	B0361.4	2.6209	1238	1018	77	protein_coding|
WBGene00015149	B0336.12	3.55767	282	68.1773	7	protein_coding|
WBGene00007159	B0379.7	29.1974	1333	1113	951.664	protein_coding|
WBGene00173382	B0350.60	0	21	7.20456	0	piRNA|
WBGene00007189	B0491.1	19.5712	1431	1211	684	protein_coding|
WBGene00165768	B0513.48	0	21	7.20456	0	piRNA|
WBGene00015238	B0511.13	18.5901	1447.5	1227.5	804	protein_coding|
WBGene00049159	B0350.23	0	21	7.20456	0	piRNA|
WBGene00199392	B0310.8	0	144	17.077	0	ncRNA|
WBGene00198986	B0496.15	0	134	15.8975	0	ncRNA|
WBGene00007195	B0513.2	41.1133	612.5	396.7	626	protein_coding|
WBGene00015190	B0432.9	3.27679	717	497	47	protein_coding|
WBGene00007162	B0391.5	1.50164	1143	923	40	protein_coding|
WBGene00169633	B0350.45	0	21	7.20456	0	piRNA|
WBGene00015146	B0336.6	54.0505	1561	1341	2092	protein_coding|
WBGene00048375	B0513.28	0	21	7.20456	0	piRNA|
WBGene00015206	B0495.7	52.326	2926	2706	4096.28	protein_coding|
WBGene00199221	B0393.16	0	146	17.3313	0	ncRNA|
WBGene00171978	B0478.19	0	21	7.20456	0	piRNA|
WBGene00007178	B0457.2	6.74377	1150	930	181	protein_coding|
WBGene00172570	B0507.12	0	21	7.20456	0	piRNA|
WBGene00197442	B0491.9	0	145	17.2033	0	ncRNA|
WBGene00206372	B0454.26	1.72635	501	281	14	protein_coding|
WBGene00196221	B0350.70	0	150	17.8596	0	ncRNA|
WBGene00167091	B0350.34	0	21	7.20456	0	piRNA|
WBGene00023226	B0344.1	18.5835	738	518	277.811	pseudogene|
WBGene00235307	B0507.17	0.17478	1013	793	4	pseudogene|
WBGene00048349	B0513.27	0	21	7.20456	0	piRNA|
WBGene00050672	B0513.42	0	21	7.20456	0	piRNA|
WBGene00046109	B0350.6	0	21	7.20456	0	piRNA|
WBGene00008179	II|-|11334013|11334084|WBGene00008179|B0491.t2|tRNA|tRNA	0	72	10.9577	0	tRNA|
WBGene00007044	B0495.10	5.94063	2310.33	2090.33	362	protein_coding|
WBGene00167110	B0350.36	0	21	7.20456	0	piRNA|
WBGene00044636	B0393.9	20.201	813.5	593.5	361	protein_coding|
WBGene00000268	B0464.4	68.9807	2074	1854	3664.26	protein_coding|
WBGene00206462	B0391.14	0.181415	411	191.001	1	protein_coding|
WBGene00015208	B0495.9	30.4845	927	707	622	protein_coding|
WBGene00046100	B0513.14	0	21	7.20456	0	piRNA|
WBGene00015207	B0495.8	35.0539	627.667	407.675	830	protein_coding|
WBGene00050381	B0513.40	0	21	7.20456	0	piRNA|
WBGene00197662	B0403.10	0	194	26.0072	0	ncRNA|
WBGene00014652	V|-|19594505|19594576|WBGene00014652|B0399.t9|pseudogene|pseudogene	0	72	10.9577	0	pseudogene|
WBGene00169126	B0478.16	0	21	7.20456	0	piRNA|
WBGene00197697	B0432.19	0	66	10.6173	0	ncRNA|
WBGene00007168	B0393.3	63.4707	2110	1890	3462	protein_coding|
WBGene00023468	B0412.6	0	128	15.2564	0	snoRNA|
WBGene00167133	B0513.53	0	21	7.20456	0	piRNA|
WBGene00015203	B0495.2	24.936	2593	2373	1707.72	protein_coding|
WBGene00014657	V|-|19559029|19559101|WBGene00014657|B0399.t14|pseudogene|pseudogene	0	73	11.0157	0	pseudogene|
WBGene00007170	B0393.5	2.02898	3738	3518	206	protein_coding|
WBGene00202180	B0350.83	0	147	17.4608	0	ncRNA|
WBGene00015222	B0507.5	0.181415	623.5	403.5	2	protein_coding|
WBGene00015235	B0511.9	75.178	883	663	1425	protein_coding|
WBGene00001600	B0414.6	23.2476	2493	2273	1525	protein_coding|
WBGene00046131	B0513.15	0	21	7.20456	0	piRNA|
WBGene00170721	B0412.8	0	21	7.20456	0	piRNA|
WBGene00014644	V|+|19577390|19577461|WBGene00014644|B0399.t1|pseudogene|pseudogene	0	72	10.9577	0	pseudogene|
WBGene00219785	B0350.85	0	80	11.4348	0	ncRNA|
WBGene00003472	B0414.7	22.9055	4399	4179	2782	protein_coding|
WBGene00201108	B0350.78	0.818981	302	84.6181	2	ncRNA|
WBGene00199788	B0395.8	0	57	10.1224	0	ncRNA|
WBGene00195406	B0350.67	1.43276	236	40.3073	1.66667	ncRNA|
WBGene00165357	B0454.11	0	21	7.20456	0	piRNA|
WBGene00200480	B0310.10	0	68	10.7295	0	ncRNA|
WBGene00007167	B0393.2	43.792	2074.5	1854.5	2337	protein_coding|
WBGene00194883	B0496.11	2.82787	367	147.038	12	protein_coding|
WBGene00168962	B0350.44	0	21	7.20456	0	piRNA|
WBGene00014660	B0457.3	2.15794	782	562	35	pseudogene|
WBGene00007198	B0513.6	0.378315	1924	1704	18.6044	pseudogene|
WBGene00167273	B0513.55	0	21	7.20456	0	piRNA|
WBGene00169732	B0350.46	0	21	7.20456	0	piRNA|
WBGene00165077	B0478.4	0	21	7.20456	0	piRNA|
WBGene00047264	B0513.21	0	21	7.20456	0	piRNA|
WBGene00014655	V|-|19578770|19578842|WBGene00014655|B0399.t12|pseudogene|pseudogene	0	73	11.0157	0	pseudogene|
WBGene00200751	B0478.25	0	138	16.3518	0	ncRNA|
WBGene00049340	B0513.35	0	21	7.20456	0	piRNA|
WBGene00195400	B0379.8	0	77	11.2523	0	ncRNA|
WBGene00046685	B0350.9	0	21	7.20456	0	piRNA|
WBGene00197247	B0495.16	0	108	13.4192	0	ncRNA|
WBGene00198013	B0457.11	0	190	25.0431	0	ncRNA|
WBGene00201168	B0457.16	2.18223	214	31.7568	2	ncRNA|
WBGene00201813	B0310.12	0	68	10.7295	0	ncRNA|
WBGene00015196	B0454.5	2.88026	617	397	33	protein_coding|
WBGene00168952	B0513.63	0	21	7.20456	0	piRNA|
WBGene00044939	B0412.7	0	126	15.0528	0	snoRNA|
WBGene00169236	B0348.7	0	21	7.20456	0	piRNA|
WBGene00048982	B0350.22	0	21	7.20456	0	piRNA|
WBGene00167103	B0350.35	0	21	7.20456	0	piRNA|
WBGene00199361	B0310.7	0	138	16.3518	0	ncRNA|
WBGene00045605	B0513.13	0	21	7.20456	0	piRNA|
WBGene00219784	B0348.8	0	106	13.2574	0	snoRNA|
WBGene00015211	B0496.2	0.879644	1126	906	23	protein_coding|
WBGene00173764	B0350.61	0	21	7.20456	0	piRNA|
WBGene00014651	V|-|19594805|19594875|WBGene00014651|B0399.t8|pseudogene|pseudogene	0	71	10.9001	0	pseudogene|
WBGene00173667	B0513.83	0	21	7.20456	0	piRNA|
WBGene00167692	B0350.38	0	21	7.20456	0	piRNA|
WBGene00015218	B0507.1	6.35354	1987	1767	324	protein_coding|
WBGene00047221	B0350.12	0	21	7.20456	0	piRNA|
WBGene00199609	B0414.12	0	63	10.4511	0	ncRNA|
WBGene00007154	B0365.7	0.302939	9828	9608	84	protein_coding|
WBGene00172828	B0350.57	0	21	7.20456	0	piRNA|
WBGene00044321	B0511.8	35.7281	1693.5	1473.5	1525	protein_coding|
WBGene00015141	B0310.5	15.5138	1779	1559	698	protein_coding|
WBGene00015145	B0336.5	28.1661	852	632	517	protein_coding|
WBGene00007169	B0393.4	8.31371	2554	2334	560	protein_coding|
WBGene00005149	B0495.1	0.204306	1068	848	5	protein_coding|
WBGene00167180	B0513.54	0	21	7.20456	0	piRNA|
WBGene00014643	B0391.8	2.3546	1412	1192	81	pseudogene|
WBGene00007187	B0464.8	16.4182	1758	1538	728.742	protein_coding|
WBGene00007181	B0462.1	0.920573	2102	1882	50	pseudogene|
WBGene00007150	B0365.1	94.3077	3400	3180	8655	protein_coding|
WBGene00007185	B0464.3	176.821	406	186.09	1220	protein_coding|
WBGene00046143	B0350.7	0	21	7.20456	0	piRNA|
WBGene00169322	B0395.6	0	21	7.20456	0	piRNA|
WBGene00199083	B0496.16	0	142	16.8292	0	ncRNA|
WBGene00199097	B0403.11	0	130	15.465	0	ncRNA|
WBGene00174793	B0478.22	0	21	7.20456	0	piRNA|
WBGene00165936	B0350.28	0	21	7.20456	0	piRNA|
WBGene00005062	B0304.9	0.205031	1065	845	5	protein_coding|
WBGene00007142	B0334.1	148.966	557	337	1509	protein_coding|
WBGene00170795	B0513.71	0	21	7.20456	0	piRNA|
WBGene00022900	X|-|1590508|1590581|WBGene00022900|B0344.t1|tRNA|tRNA	0	74	11.0742	0	tRNA|
WBGene00015226	B0507.9	0.393754	836	616	7	protein_coding|
WBGene00007193	B0491.6	15.915	1725.5	1505.5	702	protein_coding|
WBGene00014656	V|-|19578465|19578537|WBGene00014656|B0399.t13|pseudogene|pseudogene	0	73	11.0157	0	pseudogene|
WBGene00022903	IV|+|5967160|5967232|WBGene00022903|B0350.t1|tRNA|tRNA	0	73	11.0157	0	tRNA|
WBGene00015214	B0496.5	0.289288	1298	1078	9	protein_coding|
WBGene00219787	B0379.12	0	117	14.1938	0	snoRNA|
WBGene00196007	B0334.16	0	66	10.6173	0	ncRNA|
WBGene00007173	B0393.8	7.07718	402	182.001	37.173	protein_coding|
WBGene00195793	B0496.12	0	147	17.4608	0	ncRNA|
WBGene00202228	B0454.25	0	69	10.786	0	ncRNA|
WBGene00195826	B0496.13	0	136	16.1218	0	ncRNA|
WBGene00015202	B0478.3	0.880941	456	236	6	protein_coding|
WBGene00166736	B0350.31	0	21	7.20456	0	piRNA|
WBGene00196204	B0379.9	6.63062	267	57.4839	11	ncRNA|
WBGene00015160	B0361.6	24.1248	1336	1116	777	protein_coding|
WBGene00003729	B0395.1	2.33821	1613	1393	94	protein_coding|
WBGene00196022	B0495.13	0	146	17.3313	0	ncRNA|
WBGene00198532	B0478.23	0	75	11.1331	0	ncRNA|
WBGene00048316	B0350.18	0	21	7.20456	0	piRNA|
WBGene00201744	B0495.22	0	147	17.4608	0	ncRNA|
WBGene00172863	B0350.58	0	21	7.20456	0	piRNA|
WBGene00173673	B0513.84	0	21	7.20456	0	piRNA|
WBGene00007186	B0464.6	50.8554	2173	1953	2952	protein_coding|
WBGene00196283	B0391.13	0	59	10.2317	0	ncRNA|
WBGene00015121	B0302.4	2.07036	219	33.4727	2	protein_coding|
WBGene00167967	B0513.60	0	21	7.20456	0	piRNA|
WBGene00015188	B0432.7	17.3455	1924	1704	853	protein_coding|
WBGene00000182	B0336.2	209.579	1185	965	6000	protein_coding|
WBGene00006289	B0391.12	0.0398738	1089	869	1	protein_coding|
WBGene00196675	B0403.8	0	142	16.8292	0	ncRNA|
WBGene00048739	B0350.19	0	21	7.20456	0	piRNA|
WBGene00044980	B0399.3	0	31	8.4146	0	ncRNA|
WBGene00170897	B0350.50	0	21	7.20456	0	piRNA|
WBGene00200955	B0454.21	0	107	13.3378	0	ncRNA|
WBGene00015184	B0432.2	59.9637	721	501	867	protein_coding|
WBGene00007184	B0464.2	34.9778	2378	2158	3059.76	protein_coding|
WBGene00007161	B0391.3	0	963	743	0	protein_coding|
WBGene00007171	B0393.6	38.0937	1498	1278	1405	protein_coding|
WBGene00014647	V|+|19582002|19582073|WBGene00014647|B0399.t4|pseudogene|pseudogene	0	72	10.9577	0	pseudogene|
WBGene00167095	B0513.52	0	21	7.20456	0	piRNA|
WBGene00015176	B0414.8	23.4533	2266	2046	1395	protein_coding|
WBGene00015151	B0348.1	0	264	55.5315	0	protein_coding|
WBGene00206483	B0416.11	2.19734	425	205	13	protein_coding|
WBGene00015198	B0454.7	0.501042	1262	1042	15.0673	protein_coding|
WBGene00007175	B0395.3	54.0673	2060.5	1840.5	2914	protein_coding|
WBGene00199885	B0457.14	0	132	15.6786	0	ncRNA|
WBGene00172088	B0513.76	0	21	7.20456	0	piRNA|
WBGene00015152	B0348.2	8.47489	308	89.9489	22	protein_coding|
WBGene00015124	B0303.2	5.13187	978	758	112.263	protein_coding|
WBGene00001432	B0511.1	0.616398	1007	787	14	protein_coding|
WBGene00007182	B0462.3	0.227066	983	763	5	protein_coding|
WBGene00170513	B0513.69	0	21	7.20456	0	piRNA|
WBGene00198234	B0336.15	0	136	16.1218	0	ncRNA|
WBGene00003730	B0495.4	13.7433	2058	1838	729	protein_coding|
WBGene00007194	B0491.7	21.771	976	756	475	protein_coding|
WBGene00196142	B0403.7	0	62	10.3961	0	ncRNA|
WBGene00046463	B0350.8	0	21	7.20456	0	piRNA|
WBGene00200897	B0491.11	0	85	11.7499	0	ncRNA|
WBGene00219208	B0365.9	9.06416	824	604	158	protein_coding|
WBGene00015204	B0495.5	16.9207	2282	2062	1007	protein_coding|
WBGene00015156	B0361.2	14.1902	955.5	735.5	516	protein_coding|
WBGene00167123	B0395.5	0	21	7.20456	0	piRNA|
WBGene00201712	B0403.14	0	62	10.3961	0	ncRNA|
WBGene00007539	B0334.12	0	70	10.8429	0	snoRNA|
WBGene00167780	B0478.14	0	21	7.20456	0	piRNA|
WBGene00174067	B0350.62	0	21	7.20456	0	piRNA|
WBGene00015232	B0511.6	111.03	1806	1586	5082	protein_coding|
WBGene00200108	B0454.20	1.10252	213	31.4282	1	ncRNA|
WBGene00047698	B0513.22	0	21	7.20456	0	piRNA|
WBGene00015138	B0310.2	7.99033	1573	1353	312	protein_coding|
WBGene00195753	B0350.69	0	168	20.6129	0	ncRNA|
WBGene00197908	B0303.17	4.85291	225	35.7005	5	ncRNA|
WBGene00200584	B0334.19	0	150	17.8596	0	ncRNA|
WBGene00004443	B0513.3	2074.86	266.5	65.0246	5825	protein_coding|
WBGene00196970	B0304.10	0	111	13.6687	0	ncRNA|
WBGene00000235	B0464.7	94.4351	555	335	913	protein_coding|
WBGene00165758	B0513.47	0	21	7.20456	0	piRNA|
WBGene00015210	B0496.1	1.54431	938	718	32	protein_coding|
WBGene00168854	B0350.42	0	21	7.20456	0	piRNA|
WBGene00015180	B0416.4	1.28335	760	540	20	protein_coding|
WBGene00015168	B0403.4	174.789	1640	1420	7163	protein_coding|
WBGene00170267	B0478.17	0	21	7.20456	0	piRNA|
WBGene00169831	B0513.67	0	21	7.20456	0	piRNA|
WBGene00172870	B0350.59	0	21	7.20456	0	piRNA|
WBGene00200184	B0403.12	0	201	27.8338	0	ncRNA|
WBGene00015131	B0303.11	17.0354	2911	2691	1323	protein_coding|
WBGene00014650	V|-|19595587|19595660|WBGene00014650|B0399.t7|pseudogene|pseudogene	0	74	11.0742	0	pseudogene|
WBGene00007197	B0513.5	16.4658	1989.5	1769.5	891	protein_coding|
WBGene00196826	B0350.72	0	102	12.9441	0	ncRNA|
WBGene00045279	B0513.12	0	247	45.6577	0	pseudogene|
WBGene00195358	B0507.13	0	52	9.8468	0	ncRNA|
WBGene00201176	B0310.11	0	111	13.6687	0	ncRNA|
WBGene00015130	B0303.9	18.3535	1989	1769	937	protein_coding|
WBGene00167783	B0457.7	0	21	7.20456	0	piRNA|
WBGene00007188	B0464.9	29.7106	1181	961	824	protein_coding|
WBGene00199787	B0496.17	0	129	15.3601	0	ncRNA|
WBGene00200594	B0350.76	0	116	14.1038	0	ncRNA|
WBGene00168346	B0513.61	0	21	7.20456	0	piRNA|
WBGene00014648	V|+|19584825|19584897|WBGene00014648|B0399.t5|pseudogene|pseudogene	0	73	11.0157	0	pseudogene|
WBGene00049703	B0350.24	0	21	7.20456	0	piRNA|
WBGene00171620	B0513.73	0	21	7.20456	0	piRNA|
WBGene00197799	B0454.17	0	54	9.95767	0	ncRNA|
WBGene00015219	B0507.2	26.0018	1446	1226	920	protein_coding|
WBGene00202317	B0350.84	2.86551	236	40.3073	3.33333	ncRNA|
WBGene00050301	B0513.39	0	21	7.20456	0	piRNA|
WBGene00015177	B0416.1	1.91187	3881	3661	202	protein_coding|
WBGene00044640	B0432.14	9.66563	790	570	159	protein_coding|
WBGene00015135	B0304.3	0.369851	1719	1499	16	protein_coding|
WBGene00015139	B0310.3	3.8675	1322	1102	123	protein_coding|
WBGene00173468	B0478.20	0	21	7.20456	0	piRNA|
WBGene00015165	B0361.11	1.86698	1779	1559	84	protein_coding|
WBGene00196707	B0393.12	0	117	14.1938	0	ncRNA|
WBGene00167269	B0478.11	0	21	7.20456	0	piRNA|
WBGene00167065	B0350.32	0	21	7.20456	0	piRNA|
WBGene00197809	B0334.18	0	75	11.1331	0	ncRNA|
WBGene00007155	B0379.1	30.7736	745	525	515	protein_coding|
WBGene00014649	V|-|19595866|19595936|WBGene00014649|B0399.t6|pseudogene|pseudogene	0	71	10.9001	0	pseudogene|
WBGene00206482	B0416.10	0.268088	737	517	4	protein_coding|
WBGene00007174	B0395.2	1.63029	1559	1339	63	protein_coding|
WBGene00200462	B0310.9	0	138	16.3518	0	ncRNA|
WBGene00196589	B0495.14	0	111	13.6687	0	ncRNA|
WBGene00015229	B0511.3	2.62422	867	647	49	protein_coding|
WBGene00015167	B0403.3	5.44671	818	598	94	protein_coding|
WBGene00015233	B0511.7	43.2141	1009	789	984	protein_coding|
WBGene00170131	B0513.68	0	21	7.20456	0	piRNA|
WBGene00195335	B0454.12	0	241	42.6427	0	ncRNA|
WBGene00173305	B0513.81	0	21	7.20456	0	piRNA|
WBGene00197966	B0393.14	0	190	25.0431	0	ncRNA|
WBGene00199849	B0496.18	0	144	17.077	0	ncRNA|
WBGene00015183	B0432.1	0.542353	795	575	9	protein_coding|
WBGene00015161	B0361.7	26.669	1466	1246	959	protein_coding|
WBGene00199379	B0454.19	0	97	12.571	0	ncRNA|
WBGene00015217	B0496.8	6.52832	1669	1449	273	protein_coding|
WBGene00198418	B0344.4	0	77	11.2523	0	ncRNA|
WBGene00201053	B0454.22	0	146	17.3313	0	ncRNA|
WBGene00168610	B0478.15	0	21	7.20456	0	piRNA|
WBGene00004498	B0412.4	1423.48	311	92.67	3807	protein_coding|
WBGene00167215	B0350.37	0	21	7.20456	0	piRNA|
WBGene00015205	B0495.6	46.9368	471	251	340	protein_coding|
WBGene00200741	B0403.13	0	204	28.6748	0	ncRNA|
WBGene00198221	B0414.10	0	65	10.5617	0	ncRNA|
WBGene00007183	B0462.4	2.91994	398	178.002	15	protein_coding|
WBGene00166996	B0478.8	0	21	7.20456	0	piRNA|
WBGene00002982	B0336.8	69.6307	430	210	422	protein_coding|
WBGene00170730	B0350.49	0	21	7.20456	0	piRNA|
WBGene00007179	B0457.4	1.25054	885	665	24	protein_coding|
WBGene00049071	B0513.30	0	21	7.20456	0	piRNA|
WBGene00219788	B0379.13	0	89	12.0128	0	snoRNA|
WBGene00050105	B0513.38	0	21	7.20456	0	piRNA|
WBGene00044678	B0303.16	1.81338	927	707	37	protein_coding|
WBGene00197400	B0336.14	0	136	16.1218	0	ncRNA|
WBGene00007177	B0399.2	1.16017	2012	1792	60	protein_coding|
WBGene00047683	B0350.14	0	21	7.20456	0	piRNA|
WBGene00015191	B0432.10	15.6262	1270	1050	386	protein_coding|
WBGene00199089	B0395.7	0	150	17.8596	0	ncRNA|
WBGene00199942	B0365.8	0	137	16.2361	0	ncRNA|
WBGene00045278	B0513.11	0	165	20.1068	0	pseudogene|
WBGene00007146	B0334.6	1.47384	1372	1152	49	protein_coding|
WBGene00202166	B0350.82	0	136	16.1218	0	ncRNA|
WBGene00165100	B0513.43	0	21	7.20456	0	piRNA|
WBGene00007191	B0491.4	1.17098	1522	1302	44	protein_coding|
WBGene00007164	B0391.9	0.47552	288	72.8684	1	protein_coding|
WBGene00007145	B0334.5	25.7364	1414	1194	886.841	protein_coding|
WBGene00015186	B0432.4	55.7717	1116	896	1411	protein_coding|
WBGene00219786	B0365.10	0	122	14.6599	0	ncRNA|
WBGene00219644	B0507.16	0.256481	355	135.099	1	lincRNA|
WBGene00015133	B0303.15	50.2798	690	470	682	protein_coding|
WBGene00196917	B0379.10	0	144	17.077	0	ncRNA|
WBGene00015173	B0412.3	36.0751	3404.5	3184.5	3317	protein_coding|
WBGene00005059	B0304.6	0.0448839	992	772	1	protein_coding|
WBGene00194695	B0462.5	7.58362	782	562	123	protein_coding|
WBGene00165467	B0334.14	0	21	7.20456	0	piRNA|
WBGene00048045	B0350.16	0	21	7.20456	0	piRNA|
WBGene00046926	B0513.18	0	21	7.20456	0	piRNA|
WBGene00015189	B0432.8	18.721	1142.5	922.5	510	protein_coding|
WBGene00197954	B0393.13	0	138	16.3518	0	ncRNA|
WBGene00201149	B0457.15	2.71573	192	25.5182	2	ncRNA|
WBGene00167207	B0478.10	0	21	7.20456	0	piRNA|
WBGene00047788	B0513.24	0	21	7.20456	0	piRNA|
WBGene00007140	B0331.1	0.101391	1587	1367	4	protein_coding|
WBGene00014645	V|+|19579706|19579778|WBGene00014645|B0399.t2|pseudogene|pseudogene	0	73	11.0157	0	pseudogene|
WBGene00169585	B0432.15	0	21	7.20456	0	piRNA|
WBGene00015175	B0414.1	1.40418	1059	839	34	protein_coding|
WBGene00196515	B0457.9	0	150	17.8596	0	ncRNA|
WBGene00007196	B0513.4	130.449	307.5	121.345	832	protein_coding|
WBGene00199653	B0350.74	1.02793	281	67.4175	2	ncRNA|
WBGene00015163	B0361.9	11.6965	1088	868	293	protein_coding|
WBGene00007165	B0391.10	6.8959	1843	1623	323	pseudogene|
WBGene00201122	B0454.23	0	107	13.3378	0	ncRNA|
WBGene00174676	B0478.21	0	21	7.20456	0	piRNA|
WBGene00196371	B0454.16	0	54	9.95767	0	ncRNA|
WBGene00006006	B0507.11	0.722886	939	719	15	protein_coding|
WBGene00165383	B0513.45	0	21	7.20456	0	piRNA|
WBGene00199122	B0495.19	0	146	17.3313	0	ncRNA|
WBGene00198916	B0457.12	2.84519	561	341	28	ncRNA|
WBGene00015122	B0302.5	48.7048	755	535	752	protein_coding|
WBGene00166093	B0350.30	0	21	7.20456	0	piRNA|
WBGene00167891	B0350.39	0	21	7.20456	0	piRNA|
WBGene00174982	B0350.66	0	21	7.20456	0	piRNA|
WBGene00168666	B0350.40	0	21	7.20456	0	piRNA|
WBGene00007160	B0391.1	0.0547399	853	633	1	pseudogene|
WBGene00200240	B0344.5	0	86	11.8147	0	ncRNA|
WBGene00171113	B0350.51	0	21	7.20456	0	piRNA|
WBGene00200617	B0495.21	0	147	17.4608	0	ncRNA|
WBGene00015129	B0303.8	0.888471	805	585	15	protein_coding|
WBGene00043982	B0403.6	4.45994	927	707	91	protein_coding|
WBGene00047017	B0513.19	0	21	7.20456	0	piRNA|
WBGene00198723	B0393.15	0	150	17.8596	0	ncRNA|
WBGene00005267	B0334.7	0.304332	1017	797	7	protein_coding|
WBGene00167058	B0478.9	0	21	7.20456	0	piRNA|
WBGene00005058	B0304.5	0.125696	1047	827	3	protein_coding|
WBGene00174352	B0350.64	0	21	7.20456	0	piRNA|
WBGene00015200	B0454.9	8.70993	1135	915	230	protein_coding|
WBGene00199530	B0511.15	0	150	17.8596	0	ncRNA|
WBGene00015155	B0353.1	19.2807	598.5	378.5	217	protein_coding|
WBGene00167438	B0513.57	0	21	7.20456	0	piRNA|
WBGene00015125	B0303.3	111.855	1896	1676	5414.74	protein_coding|
WBGene00201851	B0496.19	2.8431	415	195	16	ncRNA|
WBGene00015221	B0507.4	0.249882	636	416	3	protein_coding|
WBGene00166278	B0478.6	0	21	7.20456	0	piRNA|
WBGene00049675	B0513.37	0	21	7.20456	0	piRNA|
WBGene00173331	B0513.82	0	21	7.20456	0	piRNA|
WBGene00174208	B0350.63	0	21	7.20456	0	piRNA|
WBGene00002997	B0454.1	13.7278	1477	1257	498	protein_coding|
WBGene00219234	B0511.17	0	262	54.2651	0	protein_coding|
WBGene00201861	B0395.10	0	94	12.3563	0	ncRNA|
WBGene00048147	B0350.17	0	21	7.20456	0	piRNA|
WBGene00166995	B0513.51	0	21	7.20456	0	piRNA|
WBGene00047756	B0513.23	0	21	7.20456	0	piRNA|
WBGene00201592	B0350.81	0	157	18.853	0	ncRNA|
WBGene00169798	B0513.66	0	21	7.20456	0	piRNA|
WBGene00048267	B0513.26	0	21	7.20456	0	piRNA|
WBGene00007144	B0334.4	43.7093	832	612	772	protein_coding|
WBGene00007158	B0379.6	10.4887	405	185.001	56	protein_coding|
WBGene00199441	B0350.73	0	192	25.5182	0	ncRNA|
WBGene00199402	B0336.16	0	144	17.077	0	ncRNA|
WBGene00235314	B0348.9	2.04844	220	33.8309	2	ncRNA|
WBGene00196148	B0457.8	0	123	14.7564	0	ncRNA|
WBGene00007151	B0365.2	0.89305	996	776	20	pseudogene|
WBGene00015228	B0511.2	0.696876	1407	1187	23.8726	protein_coding|
WBGene00201166	B0350.79	0	136	16.1218	0	ncRNA|
WBGene00006080	B0391.4	0	1340	1120	0	protein_coding|
WBGene00008135	II|+|11334508|11334579|WBGene00008135|B0491.t1|tRNA|tRNA	0	72	10.9577	0	tRNA|
WBGene00202008	B0478.26	0	75	11.1331	0	ncRNA|
WBGene00046859	B0513.17	0	21	7.20456	0	piRNA|
WBGene00015162	B0361.8	71.5897	1537	1317	2721	protein_coding|
WBGene00015215	B0496.6	3.97398	717	497	57	protein_coding|
WBGene00196256	B0454.15	0	88	11.9461	0	ncRNA|
WBGene00015197	B0454.6	7.95513	1971	1751	402	protein_coding|
WBGene00173119	B0513.79	0	21	7.20456	0	piRNA|
WBGene00000903	B0412.2	8.5658	1652	1432	354	protein_coding|
WBGene00199878	B0491.10	0	127	15.154	0	ncRNA|
WBGene00197563	B0403.9	0	141	16.7076	0	ncRNA|
WBGene00015187	B0432.6	16.4049	1086	866	410	protein_coding|
WBGene00167661	B0478.13	0	21	7.20456	0	piRNA|
WBGene00001638	B0416.6	15.0886	1715	1495	651	protein_coding|
WBGene00174944	B0350.65	0	21	7.20456	0	piRNA|
WBGene00166605	B0478.7	0	21	7.20456	0	piRNA|
WBGene00167489	B0513.58	0	21	7.20456	0	piRNA|
WBGene00170739	B0513.70	0	21	7.20456	0	piRNA|
WBGene00195287	B0495.11	0	150	17.8596	0	ncRNA|
WBGene00196498	B0350.71	0	150	17.8596	0	ncRNA|
WBGene00195323	B0432.16	0	53	9.90239	0	ncRNA|
WBGene00015134	B0304.2	43.3559	825	605	757	protein_coding|
WBGene00199663	B0507.14	0	193	25.761	0	ncRNA|
WBGene00008104	X|-|16042608|16042689|WBGene00008104|B0395.t1|tRNA|tRNA	0	82	11.5591	0	tRNA|
WBGene00199082	B0454.18	0	122	14.6599	0	ncRNA|
WBGene00007149	B0334.13	6.76394	512	292	57	protein_coding|
WBGene00165084	B0478.5	0	21	7.20456	0	piRNA|
WBGene00015143	B0336.3	77.2926	2674	2454	5474	protein_coding|
WBGene00166866	B0513.50	0	21	7.20456	0	piRNA|
WBGene00200290	B0511.16	0	150	17.8596	0	ncRNA|
WBGene00015179	B0416.3	3.44666	974	754	75	protein_coding|
WBGene00007180	B0457.6	17.2299	584	364	181	protein_coding|
WBGene00201033	B0395.9	0	57	10.1224	0	ncRNA|
WBGene00015231	B0511.5	1.77013	1003	783	40	protein_coding|
WBGene00007148	B0334.10	1.26384	549	329	12	protein_coding|
WBGene00171242	B0350.52	0	21	7.20456	0	piRNA|
WBGene00015169	B0403.5	6.0151	1856	1636	284	protein_coding|
WBGene00165581	B0513.46	0	21	7.20456	0	piRNA|
WBGene00219293	B0334.20	1.18438	206	29.2561	1	protein_coding|
WBGene00172075	B0513.75	0	21	7.20456	0	piRNA|
WBGene00015136	B0304.4	30.7147	625	405	359	protein_coding|
WBGene00006955	B0344.2	2.5658	1665	1445	107	protein_coding|
WBGene00201925	C04F1.5	0	150	17.8596	0	ncRNA|
WBGene00049456	C02B10.25	0	21	7.20456	0	piRNA|
WBGene00000637	C01H6.1	1.06688	967	747	23	protein_coding|
WBGene00007332	C05C10.5	93.7472	947.2	727.2	2205	protein_coding|
WBGene00043097	C02D5.4	98.1494	871	651	1844	protein_coding|
WBGene00007309	C04G2.10	12.5777	1030.33	810.333	312	protein_coding|
WBGene00199056	C05A9.6	0	131	15.5711	0	ncRNA|
WBGene00194839	C01B10.44	2.09579	716	496	30	protein_coding|
WBGene00015351	C02F5.10	7.18208	495	275	57	protein_coding|
WBGene00004040	C04G6.3	40.817	4659	4439	5229	protein_coding|
WBGene00003214	C05D11.11	261.817	1653.33	1433.33	10674	protein_coding|
WBGene00005246	C02E7.2	0.138602	1220	1000	4	protein_coding|
WBGene00174251	C02F12.12	0	21	7.20456	0	piRNA|
WBGene00201960	C05E11.17	0	139	16.4689	0	ncRNA|
WBGene00001698	C04E6.6	0.365595	1926	1706	18	protein_coding|
WBGene00006808	C01G10.11	39.7926	1571.9	1351.9	1617	protein_coding|
WBGene00007210	BE10.2	3.13047	1670	1450	131	protein_coding|
WBGene00005887	C03A7.3	0.300654	1142	922	8	protein_coding|
WBGene00015257	B0554.4	0.0217653	1812	1592	1	protein_coding|
WBGene00195512	C04C11.5	0	143	16.9523	0	ncRNA|
WBGene00006510	C01G6.6	45.5572	1358	1138	2460	protein_coding|
WBGene00015279	C01B10.4	1.57267	1734.33	1514.33	70	protein_coding|
WBGene00165649	C05B10.4	0	21	7.20456	0	piRNA|
WBGene00004426	C04F12.4	1669.42	500	280	13779	protein_coding|
WBGene00015256	B0554.3	0	165	20.1068	0	protein_coding|
WBGene00007244	C01G12.3	13.5969	694	474	186	protein_coding|
WBGene00200813	C01B9.6	0	150	17.8596	0	ncRNA|
WBGene00171031	C05B10.11	0	21	7.20456	0	piRNA|
WBGene00196512	C03F11.6	0	56	10.0676	0	ncRNA|
WBGene00219794	C02C6.13	0	91	12.1482	0	snoRNA|
WBGene00007299	C04F12.5	64.8122	413	193	361	protein_coding|
WBGene00198879	C04C11.14	0	262	54.2651	0	ncRNA|
WBGene00001858	C01B10.5	3.50327	558.571	338.571	34	protein_coding|
WBGene00015292	C01C4.2	0.182851	978	758	4	protein_coding|
WBGene00015478	C05D10.2	3.03644	1118.25	898.25	109	protein_coding|
WBGene00003999	C05A9.1	7.3366	3713.5	3493.5	775.575	protein_coding|
WBGene00007313	C04H5.2	23.2092	855	635	426	protein_coding|
WBGene00201566	C04D8.4	0	142	16.8292	0	ncRNA|
WBGene00166980	C06A12.12	0	21	7.20456	0	piRNA|
WBGene00002855	C05D11.12	71.6228	1999	1779	3687	protein_coding|
WBGene00199525	C03A3.5	0	117	14.1938	0	ncRNA|
WBGene00050809	C02B10.29	0	21	7.20456	0	piRNA|
WBGene00000170	C01G6.1	59.6155	1182.17	962.167	1701	protein_coding|
WBGene00044445	C02F5.14	24.7319	489	269	192	protein_coding|
WBGene00007212	BE10.4	1.33738	1075	855	33	protein_coding|
WBGene00015308	C01G5.6	47.0867	1393	1173	1594	protein_coding|
WBGene00165163	C01G5.10	0	21	7.20456	0	piRNA|
WBGene00007334	C05C10.7	11.4558	710	490	162	protein_coding|
WBGene00046436	C02B10.13	0	21	7.20456	0	piRNA|
WBGene00195643	C01F1.7	0	126	15.0528	0	ncRNA|
WBGene00168374	C01B10.21	0	21	7.20456	0	piRNA|
WBGene00197462	C02B4.7	0	212	31.1043	0	ncRNA|
WBGene00015477	C05D10.1	16.6549	1746.5	1526.5	809	protein_coding|
WBGene00200163	C05C9.12	0	139	16.4689	0	ncRNA|
WBGene00001023	C04A2.7	109.117	2988.5	2768.5	8946.01	protein_coding|
WBGene00007267	C03A3.2	17.5336	1965	1745	883	protein_coding|
WBGene00200553	C02B10.74	0	101	12.8679	0	ncRNA|
WBGene00015354	C02F12.3	29.8339	539.667	319.866	379	protein_coding|
WBGene00171250	C01G5.19	0	21	7.20456	0	piRNA|
WBGene00202135	B0563.17	0	137	16.2361	0	ncRNA|
WBGene00004100	C05B5.3	2.70392	1258	1038	81	protein_coding|
WBGene00015375	C03B1.4	0	762	542	0	protein_coding|
WBGene00005602	C03G6.3	0.885577	1538.5	1318.5	39.0001	protein_coding|
WBGene00172868	C01B10.38	0	21	7.20456	0	piRNA|
WBGene00165345	C02B10.30	0	21	7.20456	0	piRNA|
WBGene00002046	C01F6.8	38.8145	815	595	672	protein_coding|
WBGene00199078	B0523.6	0	92	12.2168	0	ncRNA|
WBGene00006438	C01F6.6	63.5572	1721.21	1501.21	3024	protein_coding|
WBGene00198151	C04F12.15	0	143	16.9523	0	ncRNA|
WBGene00002989	C04F1.3	6.17561	1359	1139	203	protein_coding|
WBGene00198254	C02B4.9	0	145	17.2033	0	ncRNA|
WBGene00199308	C05D12.10	0	149	17.725	0	ncRNA|
WBGene00007315	C04H5.7	7.92209	882.5	662.5	155.709	protein_coding|
WBGene00006527	C02F4.2	61.3476	2225	2005	3799	protein_coding|
WBGene00001119	C04C3.5	1.20874	1201	981	36	protein_coding|
WBGene00007284	C03H12.1	6.83332	1828.5	1608.5	412	protein_coding|
WBGene00015368	C03A7.10	1.00505	944	724	21	protein_coding|
WBGene00007237	C01G10.10	7.45156	1306.5	1086.5	242	protein_coding|
WBGene00015463	C05C8.6	30.2791	1845	1625	1420	protein_coding|
WBGene00165026	C03C11.3	0	21	7.20456	0	piRNA|
WBGene00015418	C04D8.1	43.0268	4685.71	4465.71	5950	protein_coding|
WBGene00197323	C04C3.11	0	139	16.4689	0	ncRNA|
WBGene00015501	C06A5.3	31.57	2594.5	2374.5	2163	protein_coding|
WBGene00003002	C03B8.4	60.5565	7238	7018	12265	protein_coding|
WBGene00006238	C02E7.9	0	1038	818	0	protein_coding|
WBGene00007207	B0564.7	23.5039	1522.33	1302.33	1163	protein_coding|
WBGene00200867	C04A2.10	3.172	217	32.7715	3	ncRNA|
WBGene00007229	C01G6.9	3.97148	1171	951	109	protein_coding|
WBGene00007351	C05G5.5	1.32387	975.667	755.667	28.0136	protein_coding|
WBGene00005437	C04F2.4	0.0357588	1189	969	1	protein_coding|
WBGene00007303	C04F12.9	22.3589	516	296	191	protein_coding|
WBGene00196194	C05C9.5	0	148	17.5921	0	ncRNA|
WBGene00015359	C02G6.1	0.605282	3036	2816	49.1907	protein_coding|
WBGene00007213	C01A2.1	0.981035	494.333	274.642	12	protein_coding|
WBGene00174757	C02D4.4	0	21	7.20456	0	piRNA|
WBGene00007252	C01H6.2	1.04145	2183	1963	59	protein_coding|
WBGene00015404	C03H5.2	72.7038	1228	1008	2115	protein_coding|
WBGene00015248	B0546.1	433.198	609	389	3644	protein_coding|
WBGene00007355	C06A1.5	109.909	598	378	1199	protein_coding|
WBGene00219793	C01F6.15	0	88	11.9461	0	ncRNA|
WBGene00015277	C01B7.7	0.356301	609	389	4	protein_coding|
WBGene00006342	C01B7.1	29.9373	2878.5	2658.5	1931	protein_coding|
WBGene00015309	C01G5.7	2.02741	439.5	219.5	11	protein_coding|
WBGene00007330	C05C10.3	119.954	1714	1494	5172	protein_coding|
WBGene00010430	X|+|12938182|12938253|WBGene00010430|C05E7.t2|tRNA|tRNA	0	72	10.9577	0	tRNA|
WBGene00014666	C05D12.3	26.8255	3335.2	3115.2	2366	protein_coding|
WBGene00044029	C05D12.7	8.76425	390	170.005	43	protein_coding|
WBGene00015491	C05E4.12	0	260	53.0269	0	protein_coding|
WBGene00171162	C05D10.6	0	21	7.20456	0	piRNA|
WBGene00000310	X|-|11163358|11163439|WBGene00000310|C05C9.t1|tRNA|tRNA	0	82	11.5591	0	tRNA|
WBGene00006643	C02F12.1	0.279063	1065.5	845.5	7	protein_coding|
WBGene00007239	C01G10.14	18.451	488	268	142.708	protein_coding|
WBGene00006479	B0563.4	48.4222	1083	863	1206	protein_coding|
WBGene00005138	C01B4.5	0.362831	984	764	8	protein_coding|
WBGene00000086	C02H7.3	8.03145	4501	4281	982	protein_coding|
WBGene00171174	C01B10.28	0	21	7.20456	0	piRNA|
WBGene00015242	B0524.3	0.449414	1692	1472	19.0918	protein_coding|
WBGene00197574	C04C11.11	0	254	49.4805	0	ncRNA|
WBGene00201557	C03A3.7	1.2572	200	27.5614	1	ncRNA|
WBGene00007349	C05G5.3	3.23252	831	611	57	protein_coding|
WBGene00171266	C01B10.29	0	21	7.20456	0	piRNA|
WBGene00015330	C02B10.5	34.108	2476	2256	2238.68	protein_coding|
WBGene00015480	C05D10.4	11.7739	1883	1663	617	protein_coding|
WBGene00006823	C06A5.7	54.2694	2031	1811	2912	protein_coding|
WBGene00044089	C02A12.9	0	897	677	0	protein_coding|
WBGene00195947	C02F4.9	0	111	13.6687	0	ncRNA|
WBGene00165267	C01B10.12	0	21	7.20456	0	piRNA|
WBGene00201604	C05A9.8	0	135	16.009	0	ncRNA|
WBGene00198227	C02D4.7	0	146	17.3313	0	ncRNA|
WBGene00173335	C02B10.64	0	21	7.20456	0	piRNA|
WBGene00015271	C01B4.7	9.33666	1428	1208	325.5	protein_coding|
WBGene00015280	C01B10.6	177.897	1208.58	988.583	7710	protein_coding|
WBGene00015328	C02B10.3	13.1255	1437	1217	461	protein_coding|
WBGene00000374	C01F6.3	10.8943	1389	1169	367.543	pseudogene|
WBGene00166993	C03E10.7	0	21	7.20456	0	piRNA|
WBGene00015479	C05D10.3	5.7959	1882	1662	278	protein_coding|
WBGene00003402	C04G6.1	3.86864	1804.25	1584.25	164	protein_coding|
WBGene00006467	C01B7.4	5.32084	2356	2136	328	protein_coding|
WBGene00022910	C05D2.11	18.8567	1263	1043	567.6	ncRNA|
WBGene00001413	C01F6.4	16.8369	1264.33	1044.33	677	protein_coding|
WBGene00003993	B0523.3	20.4562	1714	1494	882	protein_coding|
WBGene00168860	B0547.14	0	21	7.20456	0	piRNA|
WBGene00005086	B0547.4	0.307808	1008	788	7	protein_coding|
WBGene00015496	C05E11.7	0.230848	1721	1501	10	protein_coding|
WBGene00200253	C01G8.10	0	59	10.2317	0	ncRNA|
WBGene00167516	C02B10.39	0	21	7.20456	0	piRNA|
WBGene00015320	C02B8.1	0.853365	593.5	373.5	9	protein_coding|
WBGene00201710	C01H6.11	0	92	12.2168	0	ncRNA|
WBGene00003800	C03D6.4	51.4737	4570	4350	6462	protein_coding|
WBGene00167034	C01B10.17	0	21	7.20456	0	piRNA|
WBGene00171343	B0547.25	0	21	7.20456	0	piRNA|
WBGene00015439	C04E12.10	0.0436769	2600	2380	3	protein_coding|
WBGene00015380	C03B1.10	0	158	19.0025	0	protein_coding|
WBGene00196436	C01B7.9	2.76726	190	25.0431	2	ncRNA|
WBGene00255560	C01B12.11	0	22	7.35653	0	miRNA|
WBGene00015438	C04E12.9	0	1077	857	0	protein_coding|
WBGene00202419	C02F4.11	3.15398	279	65.9175	6	ncRNA|
WBGene00004708	X|+|14015944|14016015|WBGene00004708|C04C11.t1|tRNA|tRNA	0	72	10.9577	0	tRNA|
WBGene00015492	C05E11.1	13.9122	1286	1066	428	protein_coding|
WBGene00202198	C04C11.22	0	191	25.279	0	ncRNA|
WBGene00007288	C04A11.5	4.77936	452	232	32	protein_coding|
WBGene00015457	C04G6.7	1.33187	594	374	14.3756	protein_coding|
WBGene00007331	C05C10.4	132.88	1329.67	1109.67	4236	protein_coding|
WBGene00015484	C05D11.7	55.116	2684.5	2464.5	3932	protein_coding|
WBGene00007218	C01A2.6	0.747023	823	603	13	protein_coding|
WBGene00015253	B0547.2	0	195	26.257	0	protein_coding|
WBGene00015431	C04E7.4	2.60477	2242	2022	152	protein_coding|
WBGene00007293	C04B4.5	0	696	476	0	protein_coding|
WBGene00200526	C05B10.17	0	73	11.0157	0	ncRNA|
WBGene00168271	C02B10.40	0	21	7.20456	0	piRNA|
WBGene00173153	C01B10.40	0	21	7.20456	0	piRNA|
WBGene00015466	C05C8.9	25.7084	841	621	498	protein_coding|
WBGene00170837	C02B10.55	0	21	7.20456	0	piRNA|
WBGene00199389	B0563.15	0	182	23.272	0	ncRNA|
WBGene00015348	C02F5.5	39.9684	637	417	481	protein_coding|
WBGene00219796	C03D6.9	6.57545	228	36.8876	7	protein_coding|
WBGene00170618	B0554.8	0	21	7.20456	0	piRNA|
WBGene00015395	C03G6.8	0.0548699	1483	1263	2	protein_coding|
WBGene00007225	C01G6.3	41.7239	1283	1063	1280	protein_coding|
WBGene00202332	C05B10.21	0	136	16.1218	0	ncRNA|
WBGene00168630	C02B10.41	0	21	7.20456	0	piRNA|
WBGene00201103	C01C4.6	0	88	11.9461	0	ncRNA|
WBGene00200000	C02D4.13	0	231	38.1257	0	ncRNA|
WBGene00201714	C02C6.11	0	114	13.9268	0	ncRNA|
WBGene00000900	C05D2.1	22.7215	2388	2168	1606	protein_coding|
WBGene00169496	C02B10.47	0	21	7.20456	0	piRNA|
WBGene00015390	C03F11.4	2.38374	1587	1367	94	protein_coding|
WBGene00199348	C02B4.10	0	150	17.8596	0	ncRNA|
WBGene00005431	C04F2.2	0.133785	997	777	3	pseudogene|
WBGene00000503	C04F6.3	5.88258	2046	1826	310	protein_coding|
WBGene00007310	C04G2.11	0.392797	1455	1235	14	protein_coding|
WBGene00007254	C01H6.4	3.15486	1527	1307	119	protein_coding|
WBGene00000419	C02F4.1	22.6245	5683	5463	3567	protein_coding|
WBGene00015424	C04E6.8	2.23071	453	233	15	protein_coding|
WBGene00015251	B0546.4	37.9415	644.6	425.203	580	protein_coding|
WBGene00007290	C04B4.2	14.4941	1805	1585	663	protein_coding|
WBGene00197473	C05A9.4	0	135	16.009	0	ncRNA|
WBGene00200053	C01B7.14	6.40441	298	81.1558	15	ncRNA|
WBGene00199624	C02D4.11	0.970583	225	35.7005	1	ncRNA|
WBGene00170385	C06A12.14	0	21	7.20456	0	piRNA|
WBGene00015324	C02B8.6	4.48312	1789	1569	203	protein_coding|
WBGene00197085	C04H4.5	0	115	14.0148	0	ncRNA|
WBGene00007307	C04G2.8	143.802	713	493	2046	protein_coding|
WBGene00015356	C02F12.7	5.48265	3696	3476	550	protein_coding|
WBGene00196793	C04C11.9	0	176	22.0689	0	ncRNA|
WBGene00007223	C01F6.9	202.143	187.667	60.538	916	protein_coding|
WBGene00202263	C01F4.9	0	110	13.5846	0	ncRNA|
WBGene00023421	B0564.11	26.8775	1279	1059	824	protein_coding|
WBGene00015397	C03G6.12	0	1359	1139	0	protein_coding|
WBGene00015464	C05C8.7	17.6246	2103.75	1883.75	938.001	protein_coding|
WBGene00219801	C05E4.16	0	98	12.6441	0	ncRNA|
WBGene00015394	C03G6.6	0	937	717	0	protein_coding|
WBGene00007301	C04F12.7	124.093	697	477	1708.28	protein_coding|
WBGene00001194	C04A2.3	67.1347	3179.2	2959.2	5595.99	protein_coding|
WBGene00049742	C02B10.27	0	21	7.20456	0	piRNA|
WBGene00199484	C05D9.11	0	77	11.2523	0	ncRNA|
WBGene00007296	C04C11.2	25.0278	2218.5	1998.5	1446	protein_coding|
WBGene00196619	C04A11.6	0	205	28.9634	0	ncRNA|
WBGene00015340	C02E7.7	45.9272	301	83.7453	111	protein_coding|
WBGene00202097	C05B10.20	0	125	14.9528	0	ncRNA|
WBGene00044128	BE10.6	0	163	19.7806	0	pseudogene|
WBGene00196554	B0563.13	0	83	11.6221	0	ncRNA|
WBGene00007202	B0564.2	17.2612	495	289.444	270	protein_coding|
WBGene00001448	C03G5.7	39.1822	573.5	353.5	415	protein_coding|
WBGene00007289	C04B4.1	0.0781587	1586	1366	3	protein_coding|
WBGene00170294	C02B10.51	0	21	7.20456	0	piRNA|
WBGene00170167	C01B10.26	0	21	7.20456	0	piRNA|
WBGene00015373	C03B1.2	0.166855	843	623	3	protein_coding|
WBGene00007337	C05C12.5	24.81	551	331	237	protein_coding|
WBGene00007247	C01G12.7	1.11135	1966	1746	56	protein_coding|
WBGene00015446	C04F5.4	0.0420514	1044	824	1	protein_coding|
WBGene00001563	C05C8.4	32.8467	3486	3266	3096	protein_coding|
WBGene00015442	C04F1.1	1.56456	973	753	34	protein_coding|
WBGene00000540	C01G8.2	10.3478	1392	1172	350	protein_coding|
WBGene00007250	C01G12.10	5.56331	294.5	79.3166	11	protein_coding|
WBGene00195517	C05E11.10	0	144	17.077	0	ncRNA|
WBGene00001455	C05E11.8	54.6006	468.5	248.554	572	protein_coding|
WBGene00168555	C02F4.6	0	21	7.20456	0	piRNA|
WBGene00165317	B0547.6	0	21	7.20456	0	piRNA|
WBGene00197698	C05D12.9	0	150	17.8596	0	ncRNA|
WBGene00023231	III|+|1046942|1047012|WBGene00023231|BE0003N10.t5|pseudogene|pseudogene	0	71	10.9001	0	pseudogene|
WBGene00170015	B0547.19	0	21	7.20456	0	piRNA|
WBGene00166850	C01B10.16	0	21	7.20456	0	piRNA|
WBGene00165410	C02B10.32	0	21	7.20456	0	piRNA|
WBGene00007219	C01A2.7	13.7343	695.5	475.5	182	protein_coding|
WBGene00196162	C05E11.11	0	144	17.077	0	ncRNA|
WBGene00015284	C01B10.10	3.90761	1825	1605	181	protein_coding|
WBGene00015393	C03G6.5	7.89984	856	636	145	protein_coding|
WBGene00172592	C01B10.36	0	21	7.20456	0	piRNA|
WBGene00200054	C05G6.5	0	207	29.5531	0	ncRNA|
WBGene00166499	C01G5.13	0	21	7.20456	0	piRNA|
WBGene00001091	C01B10.1	8.05971	3100	2880	669.891	pseudogene|
WBGene00201982	C04A2.13	0	223	34.9367	0	ncRNA|
WBGene00201551	C02C6.10	0	140	16.5875	0	ncRNA|
WBGene00015455	C04G6.5	3.18979	278	65.1773	6	protein_coding|
WBGene00197076	C03C11.5	0	205	28.9634	0	ncRNA|
WBGene00202206	C03B1.16	0	89	12.0128	0	ncRNA|
WBGene00000120	C01F6.5	22.5352	772	552	359	protein_coding|
WBGene00199038	C02D4.9	0	143	16.9523	0	ncRNA|
WBGene00194890	C01B9.4	0.595892	268	58.1487	1	protein_coding|
WBGene00015326	C02B10.1	105.072	1988	1768	5379.32	protein_coding|
WBGene00195724	C04C3.10	0	84	11.6857	0	ncRNA|
WBGene00007206	B0564.6	4.29835	1272	1052	130.5	protein_coding|
WBGene00015259	B0554.6	0.252923	1179	959	7	protein_coding|
WBGene00202388	C05A9.11	0	135	16.009	0	ncRNA|
WBGene00219797	C04A2.16	0	124	14.854	0	snoRNA|
WBGene00007358	C06A12.5	7.93225	1928	1708	391	protein_coding|
WBGene00015370	C03A7.12	6.14685	919	699	124	protein_coding|
WBGene00007242	C01G12.1	4.91752	1742	1522	216	protein_coding|
WBGene00170317	C03C10.8	0	21	7.20456	0	piRNA|
WBGene00196535	C02B10.72	0	118	14.2849	0	ncRNA|
WBGene00044083	B0564.1	32.8437	659.333	439.333	408.437	protein_coding|
WBGene00006766	B0564.10	1.78502	867.25	647.25	51	protein_coding|
WBGene00015299	C01F1.4	1.95002	1144	924	52	protein_coding|
WBGene00044127	BE10.5	2.09993	355	135.386	10	protein_coding|
WBGene00171029	C02B10.58	0	21	7.20456	0	piRNA|
WBGene00015449	C04F5.7	0.76028	1724	1504	33	protein_coding|
WBGene00007261	C02C6.3	16.1083	786	566	476	protein_coding|
WBGene00200732	BE0003N10.5	0.598175	205	28.9634	0.5	ncRNA|
WBGene00198659	C05B5.14	0	150	17.8596	0	ncRNA|
WBGene00198246	C03E10.9	0	147	17.4608	0	ncRNA|
WBGene00165734	C02B10.33	0	21	7.20456	0	piRNA|
WBGene00015434	C04E12.4	4.4165	1889	1669	212.729	protein_coding|
WBGene00002285	C05G5.6	0	22	7.35653	0	miRNA|
WBGene00000523	C01C10.1	2.20673	958	738	47	protein_coding|
WBGene00077584	C01G10.19	0	432	212	0	pseudogene|
WBGene00045242	C05B5.11	7.82423	429.5	209.5	46	protein_coding|
WBGene00015336	C02D5.2	5.20938	1033.33	813.333	133	protein_coding|
WBGene00000186	C01C7.1	21.9347	3542	3322	2096	protein_coding|
WBGene00015406	C03H5.4	0.747822	311	92.67	2	protein_coding|
WBGene00015485	C05D11.8	17.2963	2622	2402	1199	protein_coding|
WBGene00015298	C01F1.3	8.79573	1394.5	1174.5	376	protein_coding|
WBGene00015410	C04A2.1	15.9719	1312	1092	537	protein_coding|
WBGene00014663	C01G6.10	3.55291	2034	1814	186	pseudogene|
WBGene00171625	B0547.27	0	21	7.20456	0	piRNA|
WBGene00005228	C05E4.14	7.46142	957.667	737.667	209	protein_coding|
WBGene00015402	C03G6.17	8.15797	1044	824	194	protein_coding|
WBGene00015483	C05D11.5	5.21724	924	704	106	protein_coding|
WBGene00007241	C01G10.16	0.96251	436	216	6	protein_coding|
WBGene00005643	C05E4.1	13.5812	1179	959	374.001	protein_coding|
WBGene00015311	C01G5.9	0.604718	1366	1146	20	protein_coding|
WBGene00007328	C05C10.1	0	1236	1016	0	protein_coding|
WBGene00015429	C04E7.2	6.78178	1809	1589	311	protein_coding|
WBGene00005612	C05E4.11	0.643931	1164	944	17.543	protein_coding|
WBGene00077489	C04G6.13	0.716904	800	580	12	protein_coding|
WBGene00199576	C03H5.8	0	86	11.8147	0	ncRNA|
WBGene00007260	C02C6.2	7.35238	2094	1874	392	protein_coding|
WBGene00200136	C04A2.9	0	107	13.3378	0	ncRNA|
WBGene00002231	C02F5.1	34.2002	3376	3156	3115	protein_coding|
WBGene00006244	C02E7.13	0.0834948	1050	830	2	protein_coding|
WBGene00003523	C05D11.6	4.25128	1404	1184	144	protein_coding|
WBGene00001443	B0523.5	19.9993	4347	4127	2382	protein_coding|
WBGene00000136	C05E11.5	6.43834	1883	1663	309	protein_coding|
WBGene00206366	C03H5.9	0.275367	975	755	6	protein_coding|
WBGene00007266	C03A3.1	1.78151	1291	1071	60	protein_coding|
WBGene00006284	C01B4.3	0.0619494	1059	839	1.5	protein_coding|
WBGene00005969	C01G10.3	0	1083	863	0	protein_coding|
WBGene00172813	B0547.30	0	21	7.20456	0	piRNA|
WBGene00007348	C05G5.2	6.32824	2120	1900	347	protein_coding|
WBGene00015278	C01B10.3	15.0654	1301	1081	470	protein_coding|
WBGene00007236	C01G10.9	7.88169	1174	954	217	protein_coding|
WBGene00199265	C05B10.15	0	143	16.9523	0	ncRNA|
WBGene00015244	B0524.5	10.4249	569	349	105	protein_coding|
WBGene00004099	C03A7.4	16.3543	1228	1008	475.758	protein_coding|
WBGene00004777	C02D4.2	1.34335	1265.86	1045.86	47.0001	protein_coding|
WBGene00200854	C01H6.10	0	54	9.95767	0	ncRNA|
WBGene00007216	C01A2.4	45.7356	717	497	656	protein_coding|
WBGene00003622	C01H6.5	29.978	1995.5	1775.5	1729	protein_coding|
WBGene00005247	C02E7.4	0	928.5	708.5	0	protein_coding|
WBGene00197520	C05C8.10	0	202	28.1101	0	ncRNA|
WBGene00015433	C04E12.2	3.32066	700	480	46	protein_coding|
WBGene00001405	C04F12.10	59.9507	1493.5	1273.5	2244	protein_coding|
WBGene00000817	B0547.1	38.0977	1205	985	1083	protein_coding|
WBGene00050939	C05G5.7	0	111	13.6687	0	protein_coding|
WBGene00219792	C01B10.49	0	200	27.5614	0	ncRNA|
WBGene00007333	C05C10.6	74.4172	2186	1966	5623	protein_coding|
WBGene00015499	C06A5.1	28.8806	5655	5435	4530	protein_coding|
WBGene00200743	C05A2.2	0	134	15.8975	0	ncRNA|
WBGene00007227	C01G6.5	89.9211	3648	3428	8896	protein_coding|
WBGene00219371	C03G5.14	0	432	212	0	protein_coding|
WBGene00015293	C01C4.3	16.6942	1441	1221	588	protein_coding|
WBGene00007235	C01G10.8	95.8246	1159.5	939.5	2597	protein_coding|
WBGene00002717	C01G8.9	86.4013	5215	4995	14275	protein_coding|
WBGene00219559	C04C11.24	4.04254	527	307	35.8167	lincRNA|
WBGene00007214	C01A2.2	5.01618	482.5	270.677	58	protein_coding|
WBGene00000518	C05H8.1	6.16206	1846.5	1626.5	300	protein_coding|
WBGene00006637	B0563.2	2.39388	1074	854	59	protein_coding|
WBGene00015291	C01B12.8	21.7414	526	306	192	protein_coding|
WBGene00206529	C04A2.15	1.91615	437	217	12	protein_coding|
WBGene00007220	C01B9.1	1.90032	4917	4697	265	protein_coding|
WBGene00015486	C05D11.9	14.2949	2404	2184	901	protein_coding|
WBGene00173957	C01G6.12	0	21	7.20456	0	piRNA|
WBGene00015249	B0546.2	31.6337	1557.75	1337.75	1236	protein_coding|
WBGene00001204	C04G2.7	2.12852	870	650	39.9286	protein_coding|
WBGene00202329	C05C9.14	0	128	15.2564	0	ncRNA|
WBGene00007325	C05C9.1	0.88263	1437	1217	31	protein_coding|
WBGene00003053	C03B1.12	121.15	1044	824	2881	protein_coding|
WBGene00046318	C02B10.12	0	21	7.20456	0	piRNA|
WBGene00049252	C02B10.22	0	21	7.20456	0	piRNA|
WBGene00001645	C03E10.4	55.136	1881	1661	2643	protein_coding|
WBGene00015344	C02E11.1	46.1394	3631.5	3411.5	4542	protein_coding|
WBGene00165445	C01B10.14	0	21	7.20456	0	piRNA|
WBGene00000990	C04F6.5	3.60595	1056	836	87	protein_coding|
WBGene00015411	C04C3.1	0.0421025	1043	823	1	protein_coding|
WBGene00170802	C02B10.53	0	21	7.20456	0	piRNA|
WBGene00005516	C05E4.4	0	1130	910	0	protein_coding|
WBGene00166998	C02B10.36	0	21	7.20456	0	piRNA|
WBGene00007323	C05B5.6	4.92056	1227	1007	143	protein_coding|
WBGene00168744	C01F6.10	0	21	7.20456	0	piRNA|
WBGene00201977	C01G12.15	0	193	25.761	0	ncRNA|
WBGene00167415	B0547.12	0	21	7.20456	0	piRNA|
WBGene00023477	C03G5.8	118.799	391	171.004	586.291	protein_coding|
WBGene00195367	B0524.7	0	55	10.0127	0	ncRNA|
WBGene00007245	C01G12.5	0.111416	842	622	2	protein_coding|
WBGene00201804	C05A2.3	0	86	11.8147	0	ncRNA|
WBGene00168524	C05C12.7	0	21	7.20456	0	piRNA|
WBGene00196047	C02C6.4	0	124	14.854	0	ncRNA|
WBGene00007295	C04C11.1	2.10208	1049	829	56.0001	protein_coding|
WBGene00195936	C02D5.5	0	140	16.5875	0	ncRNA|
WBGene00015268	BE0003N10.3	2.45218	3795	3575	253	protein_coding|
WBGene00015362	C02H6.2	1.91439	1125	905	50	protein_coding|
WBGene00000289	C01G6.8	27.2012	3074.33	2854.33	2248	protein_coding|
WBGene00000029	C03A7.7	9.70762	1174	954	267.272	protein_coding|
WBGene00007204	B0564.4	0.260248	1266	1046	7.85619	protein_coding|
WBGene00007311	C04H4.1	1.29189	261	53.6425	2	protein_coding|
WBGene00169339	C01B10.24	0	21	7.20456	0	piRNA|
WBGene00201921	C05A9.9	2.03296	282	68.1773	4	ncRNA|
WBGene00201114	C01B10.47	0	86	11.8147	0	ncRNA|
WBGene00014664	I|+|9679644|9679718|WBGene00014664|C04F12.t1|pseudogene|pseudogene	0	75	11.1331	0	pseudogene|
WBGene00015282	C01B10.8	27.4456	2138	1918	1539	protein_coding|
WBGene00172427	B0563.11	0	21	7.20456	0	piRNA|
WBGene00195575	B0563.12	0	83	11.6221	0	ncRNA|
WBGene00007232	C01G10.5	1.8787	228	36.8876	2	protein_coding|
WBGene00000030	C03A7.8	11.7933	1317	1097	373.365	protein_coding|
WBGene00015331	C02B10.6	14.7648	1197	977	416.308	protein_coding|
WBGene00166615	B0547.10	0	21	7.20456	0	piRNA|
WBGene00015294	C01C10.2	5.80236	829.5	609.5	117	protein_coding|
WBGene00007258	C01H6.9	11.5294	3009	2789	928	protein_coding|
WBGene00000031	C03A7.14	20.297	1525	1305	764.426	protein_coding|
WBGene00165841	C06A12.11	0	21	7.20456	0	piRNA|
WBGene00007305	C04G2.2	9.52335	1166	946	260	protein_coding|
WBGene00015427	C04E6.13	7.87258	334	114.436	26	protein_coding|
WBGene00199448	C04A11.8	0	141	16.7076	0	ncRNA|
WBGene00001333	C01G8.5	147.808	2312	2092	8941	protein_coding|
WBGene00015451	C04F5.9	11.3316	1700	1480	484	protein_coding|
WBGene00200034	C03C11.7	0	146	17.3313	0	ncRNA|
WBGene00015325	C02B8.7	0	159	19.154	0	protein_coding|
WBGene00007215	C01A2.3	13.3968	1596	1376	532	protein_coding|
WBGene00169383	C02B10.45	0	21	7.20456	0	piRNA|
WBGene00195511	C03C10.10	0	148	17.5921	0	ncRNA|
WBGene00007278	C03D6.6	35.4562	650	430	440	protein_coding|
WBGene00015286	C01B12.3	3.40018	1983	1763	173	protein_coding|
WBGene00174087	C02B10.66	0	21	7.20456	0	piRNA|
WBGene00007256	C01H6.7	43.4876	2201	1981	2527	protein_coding|
WBGene00199517	C02C6.8	0	276	63.717	0	ncRNA|
WBGene00006283	C01B4.1	0	1059	839	0	protein_coding|
WBGene00170531	B0547.21	0	21	7.20456	0	piRNA|
WBGene00005647	C03G6.19	26.8741	1442	1222	947.755	protein_coding|
WBGene00200450	C04C11.17	0	149	17.725	0	ncRNA|
WBGene00007270	C03C10.4	66.7888	967	747	1439.85	protein_coding|
WBGene00199478	C01F6.13	4.05883	257	51.2223	6	ncRNA|
WBGene00007271	C03C10.5	0	207	29.5531	0	protein_coding|
WBGene00044357	C03G5.13	34.8852	306	88.1548	88.7523	protein_coding|
WBGene00015323	C02B8.5	0.151146	1137	917	4	protein_coding|
WBGene00166397	C05B10.6	0	21	7.20456	0	piRNA|
WBGene00200156	C06A12.17	0	128	15.2564	0	ncRNA|
WBGene00045728	C02B10.8	0	21	7.20456	0	piRNA|
WBGene00195279	C05D2.12	0	49	9.67749	0	ncRNA|
WBGene00015313	C01G8.6	30.1264	1277	1057	919	protein_coding|
WBGene00015377	C03B1.6	0.179846	631	411	3	protein_coding|
WBGene00003096	C02A12.4	643.1	915	695	12899	protein_coding|
WBGene00198440	C05C9.9	0	148	17.5921	0	ncRNA|
WBGene00001130	C02C6.1	32.0626	2968.5	2748.5	2724	protein_coding|
WBGene00015436	C04E12.6	0.318868	546	326	3	protein_coding|
WBGene00077685	C04F12.12	5.94744	488	268	46	protein_coding|
WBGene00015382	C03B1.14	2.99858	844	624	54	protein_coding|
WBGene00015407	C03H5.5	4.82774	1677	1457	203	protein_coding|
WBGene00044339	C03G5.11	63.5377	365	145.045	265.967	protein_coding|
WBGene00000311	X|-|11162919|11163000|WBGene00000311|C05C9.t2|tRNA|tRNA	0	82	11.5591	0	tRNA|
WBGene00015372	C03B1.1	0.246183	783	563	4	protein_coding|
WBGene00015444	C04F5.2	0.215219	542	322	2	protein_coding|
WBGene00003616	C02B4.2	10.6147	1640	1420	435	protein_coding|
WBGene00015467	C05D2.3	13.779	1588	1368	544	protein_coding|
WBGene00015465	C05C8.8	0.188659	1322	1102	6	protein_coding|
WBGene00007344	C05E7.2	11.184	914	694	224	protein_coding|
WBGene00194886	C05B5.12	5.16198	305	87.264	13	protein_coding|
WBGene00197335	C05D2.14	0	161	19.4631	0	ncRNA|
WBGene00169194	B0547.17	0	21	7.20456	0	piRNA|
WBGene00197196	C04C11.10	0	135	16.009	0	ncRNA|
WBGene00015389	C03F11.3	32.3138	1792	1572	1466	protein_coding|
WBGene00007265	C02F4.5	0.298709	684	464	4	protein_coding|
WBGene00004344	C05B5.7	5.79266	675	455	77	protein_coding|
WBGene00000308	X|+|13665555|13665673|WBGene00000308|C04A11.t1|tRNA|tRNA	0	84	11.6857	0	tRNA|
WBGene00015387	C03F11.1	1.06244	2079	1859	57	protein_coding|
WBGene00196216	C05A9.3	1.31966	195	26.257	1	ncRNA|
WBGene00197765	C01B7.11	0	147	17.4608	0	ncRNA|
WBGene00045083	C04G6.12	0	75	11.1331	0	snoRNA|
WBGene00004179	C01G5.2	41.8842	2502	2282	2792	protein_coding|
WBGene00015264	B0563.7	2.5594	748	528	39	protein_coding|
WBGene00195531	C02B10.71	0	110	13.5846	0	ncRNA|
WBGene00015287	C01B12.4	3.40944	1155	935	92	protein_coding|
WBGene00206359	C05E4.15	0	673	453	0	protein_coding|
WBGene00015352	C02F5.12	5.86248	1343	1123	190	protein_coding|
WBGene00007275	C03D6.1	2.86981	872	652	54	protein_coding|
WBGene00007342	C05D12.5	0.735818	738	518	11	protein_coding|
WBGene00202227	C03H12.3	0	150	17.8596	0	ncRNA|
WBGene00171712	C01B10.33	0	21	7.20456	0	piRNA|
WBGene00198871	C02E7.16	0	150	17.8596	0	ncRNA|
WBGene00023229	III|+|1042586|1042656|WBGene00023229|BE0003N10.t3|pseudogene|pseudogene	0	71	10.9001	0	pseudogene|
WBGene00171764	B0547.28	0	21	7.20456	0	piRNA|
WBGene00201352	C02B4.14	0	147	17.4608	0	ncRNA|
WBGene00007353	C06A1.2	9.13724	402	184.058	77	protein_coding|
WBGene00015350	C02F5.7	32.2502	2040.4	1820.4	1661	protein_coding|
WBGene00015310	C01G5.8	13.2943	2075.5	1855.5	968	protein_coding|
WBGene00166253	C01G5.12	0	21	7.20456	0	piRNA|
WBGene00015458	C04G6.10	2.21453	574	354	22.6244	protein_coding|
WBGene00174332	C05D10.7	0	21	7.20456	0	piRNA|
WBGene00007329	C05C10.2	25.8775	4940	4720	3470	protein_coding|
WBGene00000239	C05D2.4	12.3683	1649.5	1429.5	506	protein_coding|
WBGene00000466	C03D6.3	27.8247	1985	1765	1478	protein_coding|
WBGene00006288	C05E4.13	0.123457	1062	842	3	protein_coding|
WBGene00007343	C05E7.1	4.72304	1005	785	107	protein_coding|
WBGene00007306	C04G2.5	6.25065	730	510	92	protein_coding|
WBGene00044294	C01B10.11	20.9585	1126	906	548	protein_coding|
WBGene00172354	C05B10.12	0	21	7.20456	0	piRNA|
WBGene00201550	C05B10.19	0	143	16.9523	0	ncRNA|
WBGene00015379	C03B1.9	0.348244	618	398	4	protein_coding|
WBGene00200552	C03A3.6	0	173	21.504	0	ncRNA|
WBGene00015303	C01F4.2	2.13654	3421.5	3201.5	189	protein_coding|
WBGene00007322	C05B5.5	2.97199	1735.5	1515.5	130	protein_coding|
WBGene00169153	C02B10.44	0	21	7.20456	0	piRNA|
WBGene00015272	C01B4.8	1.33818	1437	1217	47	protein_coding|
WBGene00045089	C05H8.3	0	103	13.0212	0	snoRNA|
WBGene00001564	C05E4.9	1232.52	3252.5	3032.5	108010	protein_coding|
WBGene00007238	C01G10.13	0.719264	315	96.3494	2	pseudogene|
WBGene00007357	C06A12.3	14.9627	828.75	608.75	256	protein_coding|
WBGene00015300	C01F1.5	1.76437	927	707	36	protein_coding|
WBGene00015346	C02F5.3	41.4906	1223	1003	1201	protein_coding|
WBGene00197838	C02D4.6	0	147	17.4608	0	ncRNA|
WBGene00015460	C05C8.1	15.2217	668.5	448.5	199	protein_coding|
WBGene00006810	C04F6.4	17.5232	2035	1815	931	protein_coding|
WBGene00168973	B0547.15	0	21	7.20456	0	piRNA|
WBGene00001483	C03C11.2	8.35443	979	759	183	protein_coding|
WBGene00009206	IV|+|13870265|13870336|WBGene00009206|B0513.t1|tRNA|tRNA	0	72	10.9577	0	tRNA|
WBGene00199199	C05C9.10	0	136	16.1218	0	ncRNA|
WBGene00015250	B0546.3	33.1817	935	715	926	protein_coding|
WBGene00195328	C01B7.8	1.98361	223	34.9367	2	ncRNA|
WBGene00015504	C06A5.6	46.1897	2364	2144	2858	protein_coding|
WBGene00219256	C04E12.13	0	22	7.35653	0	miRNA|
WBGene00002202	C03C10.1	194.645	1863.5	1643.5	9235	protein_coding|
WBGene00015497	C05G6.1	10.9288	1577	1357	428	protein_coding|
WBGene00174523	B0513.88	0	21	7.20456	0	piRNA|
WBGene00007233	C01G10.6	1.18799	395	175.003	6	protein_coding|
WBGene00015471	C05D9.2	6.82429	1158.33	938.333	174	protein_coding|
WBGene00195532	C03F11.5	0	212	31.1043	0	ncRNA|
WBGene00015425	C04E6.11	11.0626	3158	2938	938	protein_coding|
WBGene00015255	B0554.2	0	1644	1424	0	protein_coding|
WBGene00015468	C05D2.6	21.9841	1996.5	1776.5	1128	protein_coding|
WBGene00044130	C05B5.10	0	166	20.2732	0	pseudogene|
WBGene00007314	C04H5.3	0.810398	3213	2993	70	protein_coding|
WBGene00002069	C04F12.3	10.1182	1922	1702	497	protein_coding|
WBGene00001127	C02H7.1	0.400446	1691	1471	17	protein_coding|
WBGene00044982	C01A2.8	0	24	7.63632	0	ncRNA|
WBGene00015494	C05E11.3	3.43444	1220.5	1000.5	101	protein_coding|
WBGene00006012	C04E12.8	0.0831941	1053	833	2	protein_coding|
WBGene00200206	C03B8.6	0	64	10.5063	0	ncRNA|
WBGene00199313	C04F6.8	0	123	14.7564	0	ncRNA|
WBGene00005450	C03G6.9	0.0438058	1011	791	1	protein_coding|
WBGene00174496	C02B10.68	0	21	7.20456	0	piRNA|
WBGene00195911	C01B10.45	0	134	15.8975	0	ncRNA|
WBGene00004437	C03D6.8	138.602	593	373	1492	protein_coding|
WBGene00004927	C05D9.1	25.0508	1724.5	1504.5	1097	protein_coding|
WBGene00197829	C05C9.8	0	145	17.2033	0	ncRNA|
WBGene00044054	C04H5.9	1.34822	870	650	25.2909	pseudogene|
WBGene00007324	C05B5.8	10.8501	616	396	124	protein_coding|
WBGene00196443	C04H4.3	0	140	16.5875	0	ncRNA|
WBGene00006087	C05E4.2	0	1119	899	0	protein_coding|
WBGene00202313	BE10.7	0	150	17.8596	0	ncRNA|
WBGene00015399	C03G6.14	0	1408	1188	0	protein_coding|
WBGene00197172	C03C10.12	0	146	17.3313	0	ncRNA|
WBGene00005017	C01B12.1	35.5101	1026	806	826	protein_coding|
WBGene00166202	C02B8.9	0	21	7.20456	0	piRNA|
WBGene00006929	C04F6.1	137.149	4872	4652	18413.1	protein_coding|
WBGene00007294	C04B4.6	0	468	248	0	protein_coding|
WBGene00015263	B0563.6	1.73022	1918.67	1698.67	74	protein_coding|
WBGene00174660	B0547.32	0	21	7.20456	0	piRNA|
WBGene00003392	C04H5.6	24.5557	1802	1582	2109	protein_coding|
WBGene00023227	III|+|1040676|1040746|WBGene00023227|BE0003N10.t1|pseudogene|pseudogene	0	71	10.9001	0	pseudogene|
WBGene00014665	C04G2.3	56.7226	451	231	378.147	pseudogene|
WBGene00219798	C04F12.17	0	247	45.6577	0	snoRNA|
WBGene00171441	C01G5.20	0	21	7.20456	0	piRNA|
WBGene00022909	V|+|7506395|7506467|WBGene00022909|C04F2.t1|tRNA|tRNA	0	73	11.0157	0	tRNA|
WBGene00015386	C03B8.3	9.13124	793	573	151	protein_coding|
WBGene00171657	C01B10.31	0	21	7.20456	0	piRNA|
WBGene00197114	C02C6.6	0	203	28.3904	0	ncRNA|
WBGene00171305	B0547.23	0	21	7.20456	0	piRNA|
WBGene00015417	C04C3.7	0.496488	563	343	4.91468	protein_coding|
WBGene00045386	C02B4.4	3.42893	412	192	19	protein_coding|
WBGene00255561	C01B12.12	0	22	7.35653	0	miRNA|
WBGene00200321	C02B4.12	0	146	17.3313	0	ncRNA|
WBGene00044053	C01G12.12	2.09671	1013	793	47.9848	pseudogene|
WBGene00201476	B0524.9	0	83	11.6221	0	ncRNA|
WBGene00086567	C05C10.8	1.57501	418	198	9	protein_coding|
WBGene00197973	C05G5.10	0	79	11.3734	0	ncRNA|
WBGene00015469	C05D2.8	24.8906	1349	1129	811	protein_coding|
WBGene00001514	C05D2.5	55.0699	2314	2094	3328	protein_coding|
WBGene00015333	C02C2.4	2.63058	1827	1607	122	protein_coding|
WBGene00047444	C02B10.17	0	21	7.20456	0	piRNA|
WBGene00015392	C03G5.2	103.361	374	154.021	459.442	protein_coding|
WBGene00169910	C02B10.49	0	21	7.20456	0	piRNA|
WBGene00044338	C03G5.10	17.3518	361	141.062	70.6394	protein_coding|
WBGene00007297	C04F12.1	30.3266	3081	2861	2504	protein_coding|
WBGene00197927	C04D8.3	0	150	17.8596	0	ncRNA|
WBGene00201855	C01B7.16	0	111	13.6687	0	ncRNA|
WBGene00168673	C01G5.17	0	21	7.20456	0	piRNA|
WBGene00045152	C06A1.9	0	113	13.8398	0	snoRNA|
WBGene00015403	C03H5.1	4.62609	1375.5	1155.5	153	protein_coding|
WBGene00006599	B0545.1	20.192	2476.33	2256.33	1326	protein_coding|
WBGene00015476	C05D9.9	28.2358	589.5	369.5	382	protein_coding|
WBGene00015339	C02E7.6	31.8525	319	100.081	92	protein_coding|
WBGene00173637	C05C12.8	0	21	7.20456	0	piRNA|
WBGene00007269	C03C10.2	4.33626	1091	871	109	protein_coding|
WBGene00198708	C01A2.10	0	56	10.0676	0	ncRNA|
WBGene00044090	C02A12.10	0.0486662	932	712	1	protein_coding|
WBGene00005473	C04F2.5	0	959	739	0	pseudogene|
WBGene00200393	C04C11.16	0	142	16.8292	0	ncRNA|
WBGene00007283	C03E10.6	8.25008	829	609	145	protein_coding|
WBGene00047378	C02B10.16	0	21	7.20456	0	piRNA|
WBGene00002212	B0523.1	5.45698	1382	1162	183	protein_coding|
WBGene00015315	C02A12.2	0.109307	537	317	1	protein_coding|
WBGene00197377	C05E11.13	0	125	14.9528	0	ncRNA|
WBGene00201510	C05E7.6	0	53	9.90239	0	ncRNA|
WBGene00007257	C01H6.8	4.9095	708.5	488.5	78	protein_coding|
WBGene00200140	C04C3.13	0	81	11.4967	0	ncRNA|
WBGene00167266	C02B10.37	0	21	7.20456	0	piRNA|
WBGene00166790	C04G2.13	0	21	7.20456	0	piRNA|
WBGene00015358	C02F12.9	0.357834	801	581	6	protein_coding|
WBGene00202448	C02D4.16	0	80	11.4348	0	ncRNA|
WBGene00015420	C04E6.3	0	192	25.5182	0	protein_coding|
WBGene00196170	C04C11.8	0	88	11.9461	0	ncRNA|
WBGene00198695	C01C4.4	0	88	11.9461	0	ncRNA|
WBGene00007316	C04H5.8	17.3113	272	79.5751	67	protein_coding|
WBGene00007335	C05C12.1	8.78496	1247	1027	260.377	protein_coding|
WBGene00015322	C02B8.3	12.0835	653	433	151	protein_coding|
WBGene00045755	C02B10.9	0	21	7.20456	0	piRNA|
WBGene00049274	C02B10.24	0	21	7.20456	0	piRNA|
WBGene00220253	C05A2.4	0	132	15.6786	0	protein_coding|
WBGene00173110	C01G5.23	0	21	7.20456	0	piRNA|
WBGene00200729	C02H7.5	0	137	16.2361	0	ncRNA|
WBGene00007346	C05E7.4	0.658439	1062	842	16	protein_coding|
WBGene00168272	C05B10.8	0	21	7.20456	0	piRNA|
WBGene00167873	C04E7.6	0	21	7.20456	0	piRNA|
WBGene00006245	C02E7.12	0.0426728	1032	812	1	pseudogene|
WBGene00198368	C05D2.16	0	141	16.7076	0	ncRNA|
WBGene00197576	C01C10.5	0	151	17.9961	0	ncRNA|
WBGene00015391	C03G5.1	108.119	2290	2070	6459	protein_coding|
WBGene00007221	C01F6.1	30.5379	1922	1702	1500	protein_coding|
WBGene00007208	B0564.9	4.29835	1272	1052	130.5	protein_coding|
WBGene00168190	C01G5.14	0	21	7.20456	0	piRNA|
WBGene00198861	C02D4.8	0	126	15.0528	0	ncRNA|
WBGene00004457	C01B7.6	6.46242	11557	11337	2114.39	protein_coding|
WBGene00219795	C02F5.15	1.47558	183	23.4826	1	snoRNA|
WBGene00007230	C01G10.1	2.99222	3833	3613	312	protein_coding|
WBGene00015241	B0524.2	2.98367	1091	871	75	protein_coding|
WBGene00195629	C05G5.8	0	138	16.3518	0	ncRNA|
WBGene00022905	X|+|3697756|3697828|WBGene00022905|C02F12.t1|tRNA|tRNA	0	73	11.0157	0	tRNA|
WBGene00169227	C02F4.7	0	21	7.20456	0	piRNA|
WBGene00195286	C03E10.8	0	143	16.9523	0	ncRNA|
WBGene00167708	B0547.13	0	21	7.20456	0	piRNA|
WBGene00165693	C04C3.8	0	21	7.20456	0	piRNA|
WBGene00195372	C05E11.9	0	131	15.5711	0	ncRNA|
WBGene00015262	B0563.5	5.29012	482	262	40	protein_coding|
WBGene00171327	B0547.24	0	21	7.20456	0	piRNA|
WBGene00015335	C02D5.1	3.13127	1227	1007	91	protein_coding|
WBGene00171452	C01B10.30	0	21	7.20456	0	piRNA|
WBGene00166975	C03C11.4	0	21	7.20456	0	piRNA|
WBGene00015487	C05D11.10	41.7815	599	379	457	protein_coding|
WBGene00198465	C02C6.7	0	112	13.7538	0	ncRNA|
WBGene00015495	C05E11.6	4.20444	459	239	29	protein_coding|
WBGene00015347	C02F5.4	21.7143	1120	900	564	protein_coding|
WBGene00007320	C05B5.2	51.4115	650	430	638	protein_coding|
WBGene00007201	B0564.1	32.2371	1217	997	927.563	protein_coding|
WBGene00174971	C02F4.8	0	21	7.20456	0	piRNA|
WBGene00048129	C02B10.19	0	21	7.20456	0	piRNA|
WBGene00005093	C04E6.10	0.116406	1113	893	3	protein_coding|
WBGene00005139	C01B4.4	0.308461	894	674	6	pseudogene|
WBGene00015270	C01B4.6	5.2222	993	773	116.5	protein_coding|
WBGene00219314	C05B5.17	0.604367	564	344	6	protein_coding|
WBGene00005092	B0547.3	1.56664	972	752	34	pseudogene|
WBGene00015430	C04E7.3	10.7813	1557	1337	416	protein_coding|
WBGene00199009	C01C4.5	0	98	12.6441	0	ncRNA|
WBGene00196852	C02F4.10	4.46976	262	54.2651	7	ncRNA|
WBGene00022904	C01B12.9	3.07776	355	135.099	12	ncRNA|
WBGene00007304	C04G2.1	5.79953	444	249.255	79	protein_coding|
WBGene00000082	C02B4.1	3.79626	4802	4582	502	protein_coding|
WBGene00169768	C02B10.48	0	21	7.20456	0	piRNA|
WBGene00169362	C04C11.4	0	21	7.20456	0	piRNA|
WBGene00196593	C03F11.7	0	127	15.154	0	ncRNA|
WBGene00015243	B0524.4	1.17207	2319	2099	71	protein_coding|
WBGene00015432	C04E12.1	0.0500728	912	692	1	pseudogene|
WBGene00001781	C02A12.1	1.5505	734	514	23	protein_coding|
WBGene00007286	C04A11.2	0.960403	1591	1371	38	protein_coding|
WBGene00199850	C02D4.12	0	150	17.8596	0	ncRNA|
WBGene00198507	C01F4.7	0	234	39.4166	0	ncRNA|
WBGene00015327	C02B10.2	44.3093	733	513	656	protein_coding|
WBGene00168970	C02B10.42	0	21	7.20456	0	piRNA|
WBGene00015318	C02A12.6	0.100582	909	689	2	protein_coding|
WBGene00015401	C03G6.16	0.150218	912	692	3	protein_coding|
WBGene00000526	C01C10.4	1.6967	1139	919	45	protein_coding|
WBGene00007249	C01G12.9	3.40265	831	611	60	protein_coding|
WBGene00185075	C03C10.9	0	135	16.009	0	protein_coding|
WBGene00005480	C03G6.7	0	1044	824	0	protein_coding|
WBGene00199190	C05B5.15	0	149	17.725	0	ncRNA|
WBGene00007292	C04B4.4	0	1470	1250	0	protein_coding|
WBGene00007285	C04A11.1	3.31798	1139	919	88	protein_coding|
WBGene00015454	C04G6.4	23.44	1478	1258	851	protein_coding|
WBGene00198682	B0563.14	0	137	16.2361	0	ncRNA|
WBGene00167762	C01B10.20	0	21	7.20456	0	piRNA|
WBGene00219800	C05D9.12	0	129	15.3601	0	ncRNA|
WBGene00003043	C05B10.1	47.2344	1449	1229	2223	protein_coding|
WBGene00006628	C02F5.11	31.7427	792	572	524	protein_coding|
WBGene00007253	C01H6.3	0.397265	1005	785	9	protein_coding|
WBGene00003364	C04F6.6	0	20	7.0438	0	miRNA|
WBGene00171144	C02F12.11	0	21	7.20456	0	piRNA|
WBGene00007209	BE10.1	11.3876	1002	782	257	protein_coding|
WBGene00168412	C01B10.22	0	21	7.20456	0	piRNA|
WBGene00173426	C01B10.41	0	21	7.20456	0	piRNA|
WBGene00197008	C05C9.7	0	103	13.0212	0	ncRNA|
WBGene00170303	C02B10.52	0	21	7.20456	0	piRNA|
WBGene00169150	B0547.16	0	21	7.20456	0	piRNA|
WBGene00015258	B0554.5	0.859746	1550	1330	33	protein_coding|
WBGene00007319	C05B5.1	0.539305	477	257	4	protein_coding|
WBGene00010431	X|+|12942458|12942539|WBGene00010431|C05E7.t3|tRNA|tRNA	0	82	11.5591	0	tRNA|
WBGene00015366	C03A7.2	7.7284	984	764	170.403	protein_coding|
WBGene00046522	C02B10.14	0	21	7.20456	0	piRNA|
WBGene00196077	C06A1.10	0	61	10.3412	0	ncRNA|
WBGene00007224	C01G6.2	8.65466	697	477	119.141	protein_coding|
WBGene00197413	C02B4.6	0.46019	291	75.2957	1	ncRNA|
WBGene00170954	C05B10.10	0	21	7.20456	0	piRNA|
WBGene00049598	C02B10.26	0	21	7.20456	0	piRNA|
WBGene00006939	C01G12.4	0.521842	1216	996	15	pseudogene|
WBGene00007211	BE10.3	0.588176	1753	1533	26.0221	protein_coding|
WBGene00015376	C03B1.5	0.204341	1407	1187	7	protein_coding|
WBGene00202088	C05D12.11	0	150	17.8596	0	ncRNA|
WBGene00200780	C05E11.16	0.878444	338	118.335	3	ncRNA|
WBGene00219410	C04C3.14	1.01334	221	34.1942	1	protein_coding|
WBGene00007217	C01A2.5	37.9302	1118	898	983	protein_coding|
WBGene00170249	C02B10.50	0	21	7.20456	0	piRNA|
WBGene00197034	C01F4.5	0	63	10.4511	0	ncRNA|
WBGene00200962	C01B10.46	0	98	12.6441	0	ncRNA|
WBGene00003739	C01C4.1	10.1363	702	482	141	protein_coding|
WBGene00195764	C04C11.6	0	114	13.9268	0	ncRNA|
WBGene00201689	C04D8.5	0	150	17.8596	0	ncRNA|
WBGene00015426	C04E6.12	0.203826	730	510	3	pseudogene|
WBGene00005642	C05E4.3	16.825	1190	970	471	protein_coding|
WBGene00201115	C05C9.13	0	128	15.2564	0	ncRNA|
WBGene00206391	C01B9.7	0	201	27.8338	0	ncRNA|
WBGene00170861	C02G6.4	0	21	7.20456	0	piRNA|
WBGene00165147	C05B10.3	0	21	7.20456	0	piRNA|
WBGene00168637	C01G5.16	0	21	7.20456	0	piRNA|
WBGene00015266	BE0003N10.1	13.8415	2443	2223	888	protein_coding|
WBGene00172509	C02B10.61	0	21	7.20456	0	piRNA|
WBGene00010276	X|-|11252590|11252662|WBGene00010276|C03A3.t1|tRNA|tRNA	0	73	11.0157	0	tRNA|
WBGene00015422	C04E6.5	4.64613	1637	1417	190	protein_coding|
WBGene00200596	C01B7.15	0	173	21.504	0	ncRNA|
WBGene00199137	B0547.34	0	51	9.79084	0	ncRNA|
WBGene00015378	C03B1.7	1.40153	2501.5	2281.5	97	protein_coding|
WBGene00007300	C04F12.6	2.06864	901	681	40.6562	pseudogene|
WBGene00007356	C06A1.6	0.38139	461	241	2.65265	protein_coding|
WBGene00167602	C02D4.3	0	21	7.20456	0	piRNA|
WBGene00194995	C05G6.4	0	186	24.1324	0	snRNA|
WBGene00049272	C02B10.23	0	21	7.20456	0	piRNA|
WBGene00001795	C05C12.3	8.32947	5187	4967	1194	protein_coding|
WBGene00015369	C03A7.11	9.86221	1657	1437	409	protein_coding|
WBGene00015440	C04E12.11	1.96667	1341	1121	63.6253	protein_coding|
WBGene00201375	C05A9.7	0	149	17.725	0	ncRNA|
WBGene00015281	C01B10.7	0.18237	296	106.636	1	protein_coding|
WBGene00166028	C03B1.15	0	21	7.20456	0	piRNA|
WBGene00195772	C03H12.2	0	148	17.5921	0	ncRNA|
WBGene00007279	C03E10.1	0	894	674	0	protein_coding|
WBGene00015470	C05D2.10	38.4361	1626	1406	1557.83	protein_coding|
WBGene00001001	C04G2.6	26.5316	3071	2851	2183	protein_coding|
WBGene00197828	C02B4.8	0	100	12.7925	0	ncRNA|
WBGene00005947	C03G6.2	0.70612	907	687	14	protein_coding|
WBGene00172600	C01B10.37	0	21	7.20456	0	piRNA|
WBGene00007240	C01G10.15	2.83702	303	85.4955	7	protein_coding|
WBGene00200874	C04A2.11	1.07978	215	32.0902	1	ncRNA|
WBGene00201735	C04A2.12	0	186	24.1324	0	ncRNA|
WBGene00015297	C01F1.2	31.2607	1324	1104	996	protein_coding|
WBGene00196504	C05C9.6	0	144	17.077	0	ncRNA|
WBGene00005438	C04F2.3	0.26552	1003	783	6	pseudogene|
WBGene00235291	C01G5.25	2.99429	382	162.01	14	protein_coding|
WBGene00007339	C05D12.1	2.68369	2165.5	1945.5	152	protein_coding|
WBGene00009555	X|+|12665228|12665311|WBGene00009555|C02B4.t2|tRNA|tRNA	0	73	11.0157	0	tRNA|
WBGene00015332	C02C2.1	31.8572	2056	1836	1688	protein_coding|
WBGene00015462	C05C8.5	20.1077	2101	1881	1091.55	protein_coding|
WBGene00201180	B0563.16	0	73	11.0157	0	ncRNA|
WBGene00015428	C04E7.1	0	826	606	0	protein_coding|
WBGene00199205	C04G6.14	0	146	17.3313	0	ncRNA|
WBGene00015329	C02B10.4	84.8228	883	663	1623	protein_coding|
WBGene00007200	B0513.9	21.7261	444.5	224.54	195	protein_coding|
WBGene00015435	C04E12.5	0.252943	1490	1270	9.27085	protein_coding|
WBGene00005646	C03G6.18	0.444276	1097	877	11.2446	protein_coding|
WBGene00000133	C05E11.4	5.79038	1728	1508	252	protein_coding|
WBGene00007336	C05C12.4	21.7998	975	755	475	protein_coding|
WBGene00172931	C01G5.22	0	21	7.20456	0	piRNA|
WBGene00044658	C01G10.17	0.356201	316	97.2777	1	protein_coding|
WBGene00197652	C05B5.13	0	201	27.8338	0	ncRNA|
WBGene00015349	C02F5.6	32.8987	1350	1130	1122	protein_coding|
WBGene00166504	B0547.9	0	21	7.20456	0	piRNA|
WBGene00007350	C05G5.4	96.2672	1618	1398	3883.99	protein_coding|
WBGene00000074	C04A11.4	9.20706	3227	3007	799	protein_coding|
WBGene00015413	C04C3.3	125.668	1297	1077	3906	protein_coding|
WBGene00171410	B0547.26	0	21	7.20456	0	piRNA|
WBGene00015489	C05E4.7	0	439	219	0	protein_coding|
WBGene00199010	C04F1.4	0	149	17.725	0	ncRNA|
WBGene00007259	C02B4.3	0.304841	561	341	3	protein_coding|
WBGene00077583	C01G10.18	0	201	27.8338	0	protein_coding|
WBGene00165762	C02B10.34	0	21	7.20456	0	piRNA|
WBGene00015246	B0545.3	3.3716	1073	853	83	protein_coding|
WBGene00007203	B0564.3	9.46652	1497	1277	350.144	protein_coding|
WBGene00007347	C05G5.1	4.78737	1711	1491	206	protein_coding|
WBGene00166361	C05B10.5	0	21	7.20456	0	piRNA|
WBGene00005929	C03A7.5	0.312634	885	665	6	protein_coding|
WBGene00007281	C03E10.3	1.31046	1119	899	34	protein_coding|
WBGene00015245	B0524.6	41.5804	830	610	732	protein_coding|
WBGene00201823	C01C4.7	0	52	9.8468	0	ncRNA|
WBGene00172054	C05C9.4	0	21	7.20456	0	piRNA|
WBGene00015288	C01B12.5	1.29293	1694	1474	55	protein_coding|
WBGene00005613	C05E4.10	1.63502	1035	815	38.457	protein_coding|
WBGene00005403	C03G6.20	0.177922	999	779	4	pseudogene|
WBGene00202257	C02C6.12	0	134	15.8975	0	ncRNA|
WBGene00007291	C04B4.3	0	1008	788	0	protein_coding|
WBGene00171485	C02E7.15	0	21	7.20456	0	piRNA|
WBGene00002881	C05D11.4	6.10794	1712	1492	263	protein_coding|
WBGene00007255	C01H6.6	6.92457	1488	1268	252	protein_coding|
WBGene00015416	C04C3.6	0.425158	1035	815	10	protein_coding|
WBGene00170872	C02B10.56	0	21	7.20456	0	piRNA|
WBGene00001022	C01G8.4	9.6347	1022	802	223	protein_coding|
WBGene00169481	C02B10.46	0	21	7.20456	0	piRNA|
WBGene00004083	C05A2.1	15.0879	1490	1270	553	protein_coding|
[truncated: 44,725 more rows]

## Sheet: PAR-XL E (gld-1gfp)
target_id	sequence name	sum.tpms	length.mean	mean.eff_length	sum.counts	transcript
gld1tg	T23G11.3	583496	2889	2572	2.2999e+06	protein_coding|
WBGene00166185	AC7.23	0	21	8.99196	0	piRNA|
WBGene00049913	AC7.17	0	21	8.99196	0	piRNA|
WBGene00007064	2RSSE.1	2.66048	1503.5	1186.5	4	protein_coding|
WBGene00050269	AC7.18	0	21	8.99196	0	piRNA|
WBGene00047233	AC7.11	0	21	8.99196	0	piRNA|
WBGene00000724	AC3.6	0	987	669.999	0	protein_coding|
WBGene00007066	3R5.2	0	447	134.877	0	pseudogene|
WBGene00165544	AC7.21	0	21	8.99196	0	piRNA|
WBGene00007070	AC3.2	11.1224	1831	1514	25.7293	protein_coding|
WBGene00044951	2RSSE.3	5.27714	565	248.044	2	pseudogene|
WBGene00006428	AC7.1	0	1272.5	955.499	0	protein_coding|
WBGene00004098	AC3.4	0	1314	996.999	0	protein_coding|
WBGene00049689	AC7.15	0	21	8.99196	0	piRNA|
WBGene00007065	3R5.1	6.69201	808	490.999	5	protein_coding|
WBGene00007071	AC3.5	3.72805	3462	3145	18	protein_coding|
WBGene00195634	AC3.14	0	149	23.0955	0	ncRNA|
WBGene00197051	2RSSE.5	0	192	27.7425	0	ncRNA|
WBGene00200016	AC3.16	0	150	23.1886	0	ncRNA|
WBGene00007067	4R79.2	1.05732	1062	744.999	1	protein_coding|
WBGene00167512	4R79.4	0	21	8.99196	0	piRNA|
WBGene00003525	4R79.1	0.911531	802.5	485.516	1	protein_coding|
WBGene00200402	2L52.2	0	151	23.2822	0	ncRNA|
WBGene00000024	AC3.3	0	1403	1086	0	protein_coding|
WBGene00199275	AC3.15	0	147	22.9112	0	ncRNA|
WBGene00050631	AC7.20	0	21	8.99196	0	piRNA|
WBGene00007073	AC3.8	0	1687	1370	0	protein_coding|
WBGene00077502	AC3.11	0	262	39.5826	0	pseudogene|
WBGene00049793	AC7.16	0	21	8.99196	0	piRNA|
WBGene00007063	2L52.1	0.676814	1284	966.999	1	protein_coding|
WBGene00195865	2RSSE.4	0	72	16.8881	0	ncRNA|
WBGene00047873	AC7.12	0	21	8.99196	0	piRNA|
WBGene00007072	AC3.7	0.469497	1711	1394	1	protein_coding|
WBGene00174183	4R79.5	0	21	8.99196	0	piRNA|
WBGene00077503	AC3.12	0	354	71.1116	0	protein_coding|
WBGene00044022	AC3.9	4.12933	1801	1484	9.36305	pseudogene|
WBGene00166273	AC7.24	0	21	8.99196	0	piRNA|
WBGene00004964	AC3.10	0	1224	906.999	0	protein_coding|
WBGene00077504	AC3.13	0	329	59.9473	0	pseudogene|
WBGene00166115	AC7.22	0	21	8.99196	0	piRNA|
WBGene00049302	AC7.14	0	21	8.99196	0	piRNA|
WBGene00005532	AC3.1	0	1068	750.999	0	protein_coding|
WBGene00046675	AC7.10	0	21	8.99196	0	piRNA|
WBGene00048175	AC7.13	0	21	8.99196	0	piRNA|
WBGene00201913	2RSSE.8	0	61	15.8584	0	ncRNA|
WBGene00199940	2RSSE.7	0	192	27.7425	0	ncRNA|
WBGene00007069	6R55.2	0	296	48.4312	0	protein_coding|
WBGene00050493	AC7.19	0	21	8.99196	0	piRNA|
WBGene00199694	2RSSE.6	0	77	17.31	0	ncRNA|
WBGene00007076	AC8.4	0	654	337	0	protein_coding|
WBGene00173598	AC7.69	0	21	8.99196	0	piRNA|
WBGene00003352	AC8.8	0	21	8.99196	0	miRNA|
WBGene00174541	AC7.78	0	21	8.99196	0	piRNA|
WBGene00171680	AC7.56	0	21	8.99196	0	piRNA|
WBGene00174865	AC7.82	0	21	8.99196	0	piRNA|
WBGene00173357	AC7.68	0	21	8.99196	0	piRNA|
WBGene00004929	AC7.2	7.09079	2230.6	1913.6	20	protein_coding|
WBGene00007083	AH10.2	0	738	420.999	0	protein_coding|
WBGene00172652	AC7.64	0	21	8.99196	0	piRNA|
WBGene00167182	AC7.29	0	21	8.99196	0	piRNA|
WBGene00171248	AC7.49	0	21	8.99196	0	piRNA|
WBGene00172871	AC7.65	0	21	8.99196	0	piRNA|
WBGene00171760	AC7.57	0	21	8.99196	0	piRNA|
WBGene00166862	AC7.27	0	21	8.99196	0	piRNA|
WBGene00007085	AH10.4	0	219	31.5285	0	protein_coding|
WBGene00043990	AC8.12	0	690	372.999	0	protein_coding|
WBGene00168146	AC7.34	0	21	8.99196	0	piRNA|
WBGene00043987	AC8.9	0	527	210.274	0	pseudogene|
WBGene00172181	AC7.60	0	21	8.99196	0	piRNA|
WBGene00197015	AH10.7	0	50	14.6035	0	ncRNA|
WBGene00046547	AC7.9	0	21	8.99196	0	piRNA|
WBGene00170813	AC7.45	0	21	8.99196	0	piRNA|
WBGene00170034	AC7.42	0	21	8.99196	0	piRNA|
WBGene00014997	AC7.3	0	711	393.999	0	protein_coding|
WBGene00171386	AC7.51	0	21	8.99196	0	piRNA|
WBGene00169517	AH10.6	0	21	8.99196	0	piRNA|
WBGene00045960	AC7.6	0	21	8.99196	0	piRNA|
WBGene00045644	AC7.4	0	21	8.99196	0	piRNA|
WBGene00169502	AC7.40	0	21	8.99196	0	piRNA|
WBGene00174554	AC7.79	0	21	8.99196	0	piRNA|
WBGene00007082	AH10.1	4.082	1760	1443	9	protein_coding|
WBGene00170852	AC7.46	0	21	8.99196	0	piRNA|
WBGene00197630	AH10.8	0	91	18.4096	0	ncRNA|
WBGene00007079	AC8.7	0	690	372.999	0	protein_coding|
WBGene00174289	AC7.75	0	21	8.99196	0	piRNA|
WBGene00171565	AC7.55	0	21	8.99196	0	piRNA|
WBGene00172403	AC7.62	0	21	8.99196	0	piRNA|
WBGene00171384	AC7.50	0	21	8.99196	0	piRNA|
WBGene00167004	AC7.28	0	21	8.99196	0	piRNA|
WBGene00172176	AC7.59	0	21	8.99196	0	piRNA|
WBGene00170013	AC7.41	0	21	8.99196	0	piRNA|
WBGene00171555	AC7.54	0	21	8.99196	0	piRNA|
WBGene00173918	AC7.72	0	21	8.99196	0	piRNA|
WBGene00171933	AC7.58	0	21	8.99196	0	piRNA|
WBGene00168874	AC7.38	0	21	8.99196	0	piRNA|
WBGene00172593	AC7.63	0	21	8.99196	0	piRNA|
WBGene00172942	AC7.66	0	21	8.99196	0	piRNA|
WBGene00173293	AC7.67	0	21	8.99196	0	piRNA|
WBGene00007078	AC8.6	0	441	129.758	0	pseudogene|
WBGene00174508	AC7.77	0	21	8.99196	0	piRNA|
WBGene00166350	AC7.25	0	21	8.99196	0	piRNA|
WBGene00007075	AC8.3	0	1322	1005	0	protein_coding|
WBGene00201406	AH10.9	0	50	14.6035	0	ncRNA|
WBGene00173664	AC7.70	0	21	8.99196	0	piRNA|
WBGene00167808	AC7.32	0	21	8.99196	0	piRNA|
WBGene00169384	AC7.39	0	21	8.99196	0	piRNA|
WBGene00171487	AC7.52	0	21	8.99196	0	piRNA|
WBGene00174797	AC7.81	0	21	8.99196	0	piRNA|
WBGene00174933	AC7.83	0	21	8.99196	0	piRNA|
WBGene00171549	AC7.53	0	21	8.99196	0	piRNA|
WBGene00046424	AC7.7	0	21	8.99196	0	piRNA|
WBGene00173942	AC7.73	0	21	8.99196	0	piRNA|
WBGene00043991	AC8.13	0	21	8.99196	0	miRNA|
WBGene00043989	AC8.11	0	654	337	0	protein_coding|
WBGene00167475	AC7.31	0	21	8.99196	0	piRNA|
WBGene00166608	AC7.26	0	21	8.99196	0	piRNA|
WBGene00007077	AC8.5	0	1176	858.999	0	pseudogene|
WBGene00046478	AC7.8	0	21	8.99196	0	piRNA|
WBGene00168177	AC7.35	0	21	8.99196	0	piRNA|
WBGene00170720	AC7.44	0	21	8.99196	0	piRNA|
WBGene00174636	AC7.80	0	21	8.99196	0	piRNA|
WBGene00174181	AC7.74	0	21	8.99196	0	piRNA|
WBGene00170308	AC7.43	0	21	8.99196	0	piRNA|
WBGene00167927	AC7.33	0	21	8.99196	0	piRNA|
WBGene00045876	AC7.5	0	21	8.99196	0	piRNA|
WBGene00043988	AC8.10	0	1322	1005	0	protein_coding|
WBGene00171119	AC7.48	0	21	8.99196	0	piRNA|
WBGene00174401	AC7.76	0	21	8.99196	0	piRNA|
WBGene00219777	AH10.10	0	80	17.5538	0	ncRNA|
WBGene00168839	AC7.37	0	21	8.99196	0	piRNA|
WBGene00172200	AC7.61	0	21	8.99196	0	piRNA|
WBGene00173783	AC7.71	0	21	8.99196	0	piRNA|
WBGene00007084	AH10.3	0	563	246.048	0	protein_coding|
WBGene00007074	AC8.2	0	741	423.999	0	pseudogene|
WBGene00170969	AC7.47	0	21	8.99196	0	piRNA|
WBGene00168295	AC7.36	0	21	8.99196	0	piRNA|
WBGene00004054	AC8.1	0	2214	1897	0	pseudogene|
WBGene00167410	AC7.30	0	21	8.99196	0	piRNA|
WBGene00007092	B0001.7	55.2124	1931.33	1614.36	149	protein_coding|
WBGene00007088	B0001.3	17.1384	1925.67	1608.67	42	protein_coding|
WBGene00007094	B0019.2	21.6224	2345	2028	67	protein_coding|
WBGene00007093	B0001.8	13.2466	1655.5	1338.5	27	protein_coding|
WBGene00007101	B0024.11	25.7256	1818	1501	59	protein_coding|
WBGene00007089	B0001.4	79.9121	1136	818.999	100	protein_coding|
WBGene00007104	B0024.15	0	1227	910	0	protein_coding|
WBGene00005032	AH6.10	0	1194	876.999	0	protein_coding|
WBGene00007103	B0024.14	4.38267	2433	2116	18	protein_coding|
WBGene00219290	AH6.17	0	297	48.7335	0	protein_coding|
WBGene00007090	B0001.5	5.93055	1862	1545	14	protein_coding|
WBGene00007091	B0001.6	7.63848	2273.5	1956.5	23	protein_coding|
WBGene00219557	B0019.4	0	403	100.315	0	antisense|
WBGene00000138	B0019.1	2.24576	2357	2040	7	protein_coding|
WBGene00005030	AH6.8	0	1049	731.999	0	protein_coding|
WBGene00169949	B0024.16	0	21	8.99196	0	piRNA|
WBGene00168499	B0001.9	0	21	8.99196	0	piRNA|
WBGene00200968	B0001.12	0	150	23.1886	0	ncRNA|
WBGene00003010	B0001.1	73.3636	861.5	544.499	76	protein_coding|
WBGene00005029	AH6.7	0	1037	719.999	0	protein_coding|
WBGene00007087	B0001.2	22.1176	2921	2604	88	protein_coding|
WBGene00197715	B0024.17	0	144	22.639	0	ncRNA|
WBGene00003342	AH9.5	0	24	9.80646	0	miRNA|
WBGene00003231	AH6.5	150.716	1902	1585	365	protein_coding|
WBGene00219643	AH9.8	0	125	21.0219	0	lincRNA|
WBGene00007080	AH6.2	2.62843	1064	746.999	3	protein_coding|
WBGene00175029	AH9.7	0	871	553.999	0	ncRNA|
WBGene00007102	B0024.13	32.4919	1022	704.999	35	protein_coding|
WBGene00005035	AH6.14	0	1193	875.999	0	protein_coding|
WBGene00005028	AH6.6	0	990	672.999	0	protein_coding|
WBGene00005041	AH6.16	0	1133	815.999	0	pseudogene|
WBGene00001528	AH6.1	0	3414	3097	0	protein_coding|
WBGene00000722	B0024.1	0.895321	1048	730.999	1	protein_coding|
WBGene00219776	AH9.9	0	104	19.3903	0	ncRNA|
WBGene00007100	B0024.10	12.2957	1835	1518	28.5186	protein_coding|
WBGene00014999	AH9.3	3.05832	959	641.999	3	protein_coding|
WBGene00000797	AH9.2	0	1146	828.999	0	protein_coding|
WBGene00001646	B0024.12	0	624	307.001	0	protein_coding|
WBGene00015000	AH9.4	0	1364	1047	0	protein_coding|
WBGene00005033	AH6.11	0	990	672.999	0	protein_coding|
WBGene00007081	AH6.3	1.38076	791	473.999	1	protein_coding|
WBGene00005034	AH6.12	0	1053	735.999	0	protein_coding|
WBGene00005031	AH6.9	0	987	669.999	0	pseudogene|
WBGene00005027	AH6.4	0	1091	773.999	0	protein_coding|
WBGene00197796	B0001.11	0	149	23.0955	0	ncRNA|
WBGene00196931	B0001.10	0	297	48.7335	0	ncRNA|
WBGene00005042	AH6.13	0	651	334	0	pseudogene|
WBGene00044701	AH9.6	0	999	681.999	0	protein_coding|
WBGene00014998	AH9.1	0	1604	1287	0	protein_coding|
WBGene00219779	B0025.8	0	91	18.4096	0	ncRNA|
WBGene00198238	B0207.15	0	65	16.2528	0	ncRNA|
WBGene00015004	B0034.4	0	692	374.999	0	protein_coding|
WBGene00007108	B0035.5	22.0147	1744	1427	48	protein_coding|
WBGene00206362	B0041.11	8.42338	488.5	175.686	3	protein_coding|
WBGene00007105	B0035.1	45.9155	1208	890.999	63	protein_coding|
WBGene00001019	B0035.14	57.4689	1361.67	1044.67	121	protein_coding|
WBGene00202471	B0198.10	0	77	17.31	0	ncRNA|
WBGene00200808	B0034.16	0	276	42.9107	0	ncRNA|
WBGene00198491	B0024.18	0	207	29.7459	0	ncRNA|
WBGene00006646	B0198.1	0	1409	1092	0	protein_coding|
WBGene00197531	B0198.5	0	139	22.1963	0	ncRNA|
WBGene00045087	B0041.9	0	54	15.0939	0	snoRNA|
WBGene00015007	B0041.2	106.249	2670.67	2353.67	387	protein_coding|
WBGene00006932	B0025.1	15.1008	2654.5	2337.5	56	protein_coding|
WBGene00007106	B0035.3	41.8563	833	515.999	33	protein_coding|
WBGene00000403	B0034.3	6.37184	1803.67	1486.67	27	protein_coding|
WBGene00000099	B0207.4	48.0277	1121	803.999	59	protein_coding|
WBGene00001533	B0024.6	0	3255	2938	0	protein_coding|
WBGene00015024	B0205.10	5.16695	1479.5	1162.5	9	protein_coding|
WBGene00001922	B0035.8	1122.11	504	187.715	321.838	protein_coding|
WBGene00199321	B0034.12	0	140	22.2838	0	ncRNA|
WBGene00044644	B0205.13	0	444	132.304	0	protein_coding|
WBGene00235095	B0035.21	0	168	24.9747	0	protein_coding|
WBGene00195755	B0207.13	0	223	32.162	0	ncRNA|
WBGene00015028	B0207.5	0.427495	11048	10731	7	protein_coding|
WBGene00000491	B0024.8	1.7727	2472	2155	5	protein_coding|
WBGene00000232	B0207.12	1.616	1143.33	826.333	1	protein_coding|
WBGene00015015	B0047.4	0	651	334	0	protein_coding|
WBGene00199621	B0034.13	0	96	18.7878	0	ncRNA|
WBGene00015010	B0041.6	0	465.5	151.304	0	protein_coding|
WBGene00004415	B0041.4	303.526	1145	827.999	384	protein_coding|
WBGene00007114	B0035.16	2.40029	1135	817.999	3	protein_coding|
WBGene00197958	B0034.11	0	169	25.0806	0	ncRNA|
WBGene00044290	B0035.18	0	273	42.163	0	protein_coding|
WBGene00015001	B0025.4	29.3035	585	268.014	12	protein_coding|
WBGene00015021	B0205.6	45.3601	1428	1111	77	protein_coding|
WBGene00202395	B0034.17	0	134	21.7666	0	ncRNA|
WBGene00015032	B0207.9	13.1746	463	149.032	3	protein_coding|
WBGene00007112	B0035.13	3.71863	1021	703.999	4	protein_coding|
WBGene00007096	B0024.3	0	875	557.999	0	protein_coding|
WBGene00001919	B0035.10	1146.73	664	346.999	607.985	protein_coding|
WBGene00007111	B0035.12	45.1628	2829.67	2512.67	177	protein_coding|
WBGene00200579	B0034.15	0	134	21.7666	0	ncRNA|
WBGene00007115	B0198.2	0	1229	911.999	0	protein_coding|
WBGene00001020	B0035.2	17.4435	1255	937.999	25	protein_coding|
WBGene00003355	B0034.6	0	19	8.40915	0	miRNA|
WBGene00015013	B0047.2	0	888	570.999	0	protein_coding|
WBGene00015030	B0207.7	0.813018	1122	804.999	1	protein_coding|
WBGene00200550	B0207.16	0	53	14.9754	0	ncRNA|
WBGene00200669	B0025.6	0	177	25.9558	0	ncRNA|
WBGene00015023	B0205.9	14.3347	1915	1598	35	protein_coding|
WBGene00196414	B0034.8	0	202	29.0519	0	ncRNA|
WBGene00015011	B0041.8	9.55445	810.5	493.499	8	protein_coding|
WBGene00015005	B0034.5	0	1106	788.999	0	protein_coding|
WBGene00015016	B0047.5	1.0908	917	599.999	1	pseudogene|
WBGene00001921	B0035.7	1266.64	586	269.014	520.634	protein_coding|
WBGene00007113	B0035.15	13.8385	1121	803.999	17	protein_coding|
WBGene00007107	B0035.4	45.3116	548	231.103	16	protein_coding|
WBGene00015018	B0205.2	0	958.5	641.499	0	protein_coding|
WBGene00015034	B0207.11	1.28078	828	510.999	1	protein_coding|
WBGene00007116	B0198.3	0.634186	1878.5	1581.18	3	protein_coding|
WBGene00197204	B0034.9	0	169	25.0806	0	ncRNA|
WBGene00006961	B0041.7	30.7787	4506	4189	197	protein_coding|
WBGene00219778	B0025.7	0	71	16.8009	0	ncRNA|
WBGene00199905	B0198.9	0	214	30.7649	0	ncRNA|
WBGene00015012	B0047.1	2.81698	1016	698.999	3	protein_coding|
WBGene00015017	B0205.1	21.7047	2565	2248	78	protein_coding|
WBGene00001676	B0207.3	0	1167	849.999	0	protein_coding|
WBGene00198743	B0198.6	0	215	30.9151	0	ncRNA|
WBGene00015008	B0041.3	4.86	721	403.999	3	protein_coding|
WBGene00007097	B0024.4	6.33572	1350	1033	10	protein_coding|
WBGene00015027	B0207.2	1.74528	692	374.999	1	protein_coding|
WBGene00198935	B0198.8	0	77	17.31	0	ncRNA|
WBGene00015019	B0205.4	0.626296	1362	1045	1	protein_coding|
WBGene00003287	B0035.17	0	22.5	9.40694	0	miRNA|
WBGene00015014	B0047.3	4.00701	807	489.999	3	protein_coding|
WBGene00044413	B0205.12	0	196	28.2541	0	protein_coding|
WBGene00044646	B0205.14	0	250	37.0336	0	protein_coding|
WBGene00001920	B0035.9	0	312	53.602	0	protein_coding|
WBGene00219550	B0035.20	0	57	15.4347	0	antisense|
WBGene00015035	B0212.1	0.421159	2088.33	1771.33	1	protein_coding|
WBGene00015003	B0034.2	0	122	20.7809	0	protein_coding|
WBGene00000814	B0025.2	107.097	1633.5	1316.5	216	protein_coding|
WBGene00197736	B0207.14	0	150	23.1886	0	ncRNA|
WBGene00007099	B0024.9	35.126	1034	716.999	38.4814	protein_coding|
WBGene00004466	B0205.3	44.4991	1285	967.999	65	protein_coding|
WBGene00194999	B0205.15	0	108	19.6933	0	snRNA|
WBGene00015026	B0207.1	1.40849	1711	1394	3	protein_coding|
WBGene00015020	B0205.5	0	220	31.6849	0	protein_coding|
WBGene00015025	B0205.11	17.4665	954	636.999	17	protein_coding|
WBGene00007110	B0035.11	17.9866	1445	1128	31	protein_coding|
WBGene00196331	B0198.4	0	135	21.8515	0	ncRNA|
WBGene00196590	B0035.19	0	144	22.639	0	ncRNA|
WBGene00015033	B0207.10	0	270	41.4346	0	protein_coding|
WBGene00015031	B0207.8	0	426	117.486	0	protein_coding|
WBGene00015002	B0034.1	2.02625	963	645.999	2	protein_coding|
WBGene00044394	B0034.7	0	277	43.1644	0	protein_coding|
WBGene00197686	B0034.10	0	100	19.0889	0	ncRNA|
WBGene00198848	B0205.16	0	114	20.1531	0	ncRNA|
WBGene00000723	B0024.2	2.9704	978	660.999	3	protein_coding|
WBGene00015022	B0205.8	46.8636	512	195.519	14	protein_coding|
WBGene00200211	B0034.14	0	149	23.0955	0	ncRNA|
WBGene00198865	B0198.7	0	215	30.9151	0	ncRNA|
WBGene00015009	B0041.5	387.179	1529	1212	717	protein_coding|
WBGene00194700	B0025.5	34.0871	323	57.6005	3	protein_coding|
WBGene00015029	B0207.6	79.6932	974	656.999	80	protein_coding|
WBGene00015006	B0041.1	1.88069	665	347.999	1	protein_coding|
WBGene00007109	B0035.6	43.7528	2486	2169	145	protein_coding|
WBGene00198277	B0041.10	0	193	27.8689	0	ncRNA|
WBGene00002191	B0205.7	201.466	1467	1150	354	protein_coding|
WBGene00015112	B0281.5	0	705.5	388.5	0	protein_coding|
WBGene00000907	B0240.3	0	3817	3500	0	protein_coding|
WBGene00077723	B0286.7	0	23	9.54266	0	miRNA|
WBGene00167141	B0273.55	0	21	8.99196	0	piRNA|
WBGene00015073	B0238.9	124.681	2090.5	1773.5	339	protein_coding|
WBGene00045168	B0285.12	0	293	47.54	0	ncRNA|
WBGene00166142	B0273.49	0	21	8.99196	0	piRNA|
WBGene00002048	B0244.2	12.9571	2590	2273	45	protein_coding|
WBGene00015062	B0228.5	0	577.5	260.536	0	protein_coding|
WBGene00007120	B0250.3	9.05222	782	464.999	6.43148	pseudogene|
WBGene00169354	B0218.9	0	21	8.99196	0	piRNA|
WBGene00007137	B0285.4	20.379	1152	834.999	26	protein_coding|
WBGene00015102	B0280.5	586.807	1729	1412	1266	protein_coding|
WBGene00006745	B0273.4	0.621537	2658.33	2341.33	2	protein_coding|
WBGene00015038	B0212.4	1.60412	1097.5	780.507	2	protein_coding|
WBGene00170390	B0273.78	0	21	8.99196	0	piRNA|
WBGene00015061	B0228.4	14.5279	10372	10055	258	protein_coding|
WBGene00015111	B0281.4	1.72686	696	378.999	1	protein_coding|
WBGene00015106	B0280.11	0.609952	1390	1073	1	protein_coding|
WBGene00003609	B0280.8	2.67354	1541	1224	5	protein_coding|
WBGene00006141	B0213.8	0	1089	771.999	0	protein_coding|
WBGene00175021	B0273.110	0	21	8.99196	0	piRNA|
WBGene00046476	B0273.15	0	21	8.99196	0	piRNA|
WBGene00022896	II|-|7756952|7757023|WBGene00022896|B0228.t1|tRNA|tRNA	0	72	16.8881	0	tRNA|
WBGene00015101	B0280.3	52.7307	968.5	651.499	51	protein_coding|
WBGene00001613	B0280.12	1.08627	2830.5	2513.5	4	protein_coding|
WBGene00174172	B0273.105	0	21	8.99196	0	piRNA|
WBGene00015117	B0294.1	0	626	309.001	0	protein_coding|
WBGene00168541	B0273.65	0	21	8.99196	0	piRNA|
WBGene00044537	B0238.15	0	263	39.8071	0	protein_coding|
WBGene00003889	B0212.5	1.02342	2875	2558	4	protein_coding|
WBGene00165816	B0273.47	0	21	8.99196	0	piRNA|
WBGene00023225	B0281.7	0	672	354.999	0	pseudogene|
WBGene00171690	B0273.90	0	21	8.99196	0	piRNA|
WBGene00206505	B0250.18	0	114	20.3511	0	protein_coding|
WBGene00045805	B0273.10	0	21	8.99196	0	piRNA|
WBGene00015050	B0218.6	2.20363	1212.5	895.499	3	protein_coding|
WBGene00047355	B0273.17	0	21	8.99196	0	piRNA|
WBGene00045667	B0273.6	0	21	8.99196	0	piRNA|
WBGene00169279	B0273.70	0	21	8.99196	0	piRNA|
WBGene00166225	B0273.51	0	21	8.99196	0	piRNA|
WBGene00015057	B0222.9	5.18839	3849	3532	28	protein_coding|
WBGene00015087	B0252.1	0.582536	2564	2247	2	protein_coding|
WBGene00007132	B0284.2	0	1399	1082	0	protein_coding|
WBGene00015049	B0218.5	3.31382	1107	789.999	4	protein_coding|
WBGene00000717	B0222.6	4.8695	953	635.999	4.73199	protein_coding|
WBGene00015116	B0286.3	23.7466	1447	1130	41	protein_coding|
WBGene00171532	B0273.88	0	21	8.99196	0	piRNA|
WBGene00170205	B0273.77	0	21	8.99196	0	piRNA|
WBGene00165300	B0273.44	0	21	8.99196	0	piRNA|
WBGene00015072	B0238.8	0	1056.5	739.499	0	protein_coding|
WBGene00194990	B0213.23	0	105	19.4659	0	snRNA|
WBGene00015096	B0261.8	1.97728	648	331	1	protein_coding|
WBGene00015092	B0261.4	21.3185	931	613.999	20	protein_coding|
WBGene00015053	B0222.1	0	1086	768.999	0	protein_coding|
WBGene00003767	B0213.4	83.4534	368	78.4245	10	protein_coding|
WBGene00015041	B0213.11	1.10929	1537	1220	2	protein_coding|
WBGene00000599	B0222.8	9.38967	963	645.999	9.26801	protein_coding|
WBGene00015054	B0222.2	0	1434	1117	0	protein_coding|
WBGene00015086	B0244.11	4.70836	595	278.008	2	protein_coding|
WBGene00197767	B0285.15	0	150	23.1886	0	ncRNA|
WBGene00007129	B0272.3	7.98146	1055	737.999	9	protein_coding|
WBGene00003825	B0286.4	34.9056	1531	1214	59.0001	protein_coding|
WBGene00050926	B0250.11	5.49629	428	119.076	1	pseudogene|
WBGene00022894	IV|-|3552189|3552260|WBGene00022894|B0212.t1|tRNA|tRNA	0	72	16.8881	0	tRNA|
WBGene00004359	B0240.1	0.574105	1457	1140	1	protein_coding|
WBGene00023425	B0286.6	3.28884	914	596.999	3	protein_coding|
WBGene00172377	B0273.93	0	21	8.99196	0	piRNA|
WBGene00002207	B0302.1	5.19123	3557.2	3240.2	29	protein_coding|
WBGene00219781	B0240.7	0	90	18.3334	0	ncRNA|
WBGene00015081	B0244.6	0	1581	1264	0	protein_coding|
WBGene00015064	B0228.7	46.9043	941.5	624.499	46.0001	protein_coding|
WBGene00174526	B0273.108	0	21	8.99196	0	piRNA|
WBGene00015095	B0261.7	94.8297	1159	841.999	122	protein_coding|
WBGene00022895	B0213.18	0	106	19.5415	0	snoRNA|
WBGene00171468	B0273.87	0	21	8.99196	0	piRNA|
WBGene00049170	B0273.29	0	21	8.99196	0	piRNA|
WBGene00004850	B0280.16	0	107	19.6174	0	snRNA|
WBGene00007124	B0250.7	42.1113	893.333	620.355	65.8231	protein_coding|
WBGene00015046	B0213.17	0	260	39.1393	0	protein_coding|
WBGene00189978	B0250.14	0	19	8.40915	0	ncRNA|
WBGene00169971	B0273.75	0	21	8.99196	0	piRNA|
WBGene00201697	B0212.9	0	80	17.5538	0	ncRNA|
WBGene00015094	B0261.6	25.8958	425	158.036	11	protein_coding|
WBGene00000886	B0252.4	29.1145	534	219.439	13	protein_coding|
WBGene00015079	B0244.4	0	976.667	659.666	0	protein_coding|
WBGene00172697	B0273.96	0	21	8.99196	0	piRNA|
WBGene00050255	B0273.33	0	21	8.99196	0	piRNA|
WBGene00199439	B0286.8	0	89	18.2571	0	ncRNA|
WBGene00003845	B0280.4	1.58854	729	411.999	1	protein_coding|
WBGene00200213	B0286.9	0	89	18.2571	0	ncRNA|
WBGene00044582	B0222.11	0.756625	1182	864.999	1	protein_coding|
WBGene00015098	B0273.3	7.17639	1422	1105	12.1164	protein_coding|
WBGene00015097	B0273.1	9.46234	557.5	258.583	3	protein_coding|
WBGene00015074	B0238.10	60.3166	1044	726.999	67	protein_coding|
WBGene00007131	B0284.1	35.4956	1663	1346	73	protein_coding|
WBGene00015070	B0238.6	0	972	654.999	0	protein_coding|
WBGene00045708	B0273.8	0	21	8.99196	0	piRNA|
WBGene00003768	B0213.5	13.057	718	400.999	8	protein_coding|
WBGene00007123	B0250.6	0	852	534.999	0	protein_coding|
WBGene00170921	B0273.81	0	21	8.99196	0	piRNA|
WBGene00050772	B0273.37	0	21	8.99196	0	piRNA|
WBGene00006142	B0213.7	0	1002	684.999	0	protein_coding|
WBGene00015036	B0212.2	0	1189	871.999	0	protein_coding|
WBGene00015100	B0280.2	0.531934	2007	1690	1.37356	protein_coding|
WBGene00170769	B0273.80	0	21	8.99196	0	piRNA|
WBGene00015104	B0280.9	47.7413	1400	1083	79	protein_coding|
WBGene00173250	B0273.101	0	21	8.99196	0	piRNA|
WBGene00165546	B0238.16	0	21	8.99196	0	piRNA|
WBGene00045189	B0284.6	0	293	47.54	0	ncRNA|
WBGene00015045	B0213.16	0	1571	1254	0	protein_coding|
WBGene00002003	B0285.5	26.4437	2198	1881	76	protein_coding|
WBGene00015099	B0280.1	48.3068	1696.5	1379.5	62	protein_coding|
WBGene00007130	B0272.4	0	868	550.999	0	protein_coding|
WBGene00007136	B0285.3	35.4019	1038	720.999	39	protein_coding|
WBGene00167612	B0273.58	0	21	8.99196	0	piRNA|
WBGene00168414	B0273.64	0	21	8.99196	0	piRNA|
WBGene00167134	B0273.54	0	21	8.99196	0	piRNA|
WBGene00046327	B0273.14	0	21	8.99196	0	piRNA|
WBGene00045963	B0273.11	0	21	8.99196	0	piRNA|
WBGene00050927	B0250.12	0	877	559.999	0	pseudogene|
WBGene00007133	B0284.3	2.21856	612	295.002	1	protein_coding|
WBGene00166027	B0273.48	0	21	8.99196	0	piRNA|
WBGene00015071	B0238.7	0	1737	1420	0	protein_coding|
WBGene00174126	B0273.104	0	21	8.99196	0	piRNA|
WBGene00015114	B0281.8	0	879	561.999	0	protein_coding|
WBGene00171552	B0273.89	0	21	8.99196	0	piRNA|
WBGene00015040	B0213.10	0	1533	1216	0	protein_coding|
WBGene00047502	B0273.20	0	21	8.99196	0	piRNA|
WBGene00167412	B0273.56	0	21	8.99196	0	piRNA|
WBGene00199390	B0273.111	0	57	15.4347	0	ncRNA|
WBGene00004848	B0280.15	0	109	19.7694	0	snRNA|
WBGene00015047	B0218.1	1.49424	1752.5	1435.5	3	protein_coding|
WBGene00048145	B0273.23	0	21	8.99196	0	piRNA|
WBGene00015103	B0280.7	0	1152	834.999	0	protein_coding|
WBGene00206513	B0244.15	0	1389	1072	0	protein_coding|
WBGene00048936	B0273.27	0	21	8.99196	0	piRNA|
WBGene00172519	B0222.13	0	21	8.99196	0	piRNA|
WBGene00015089	B0252.5	3.03468	964	646.999	3	protein_coding|
WBGene00049511	B0273.30	0	21	8.99196	0	piRNA|
WBGene00015093	B0261.5	0	606	289.004	0	protein_coding|
WBGene00015065	B0228.8	0	1365	1048	0	protein_coding|
WBGene00002252	B0286.2	0.809497	3151.5	2834.5	4	protein_coding|
WBGene00022899	III|-|5762057|5762126|WBGene00022899|B0244.t3|tRNA|tRNA	0	70	16.7126	0	tRNA|
WBGene00171053	B0273.85	0	21	8.99196	0	piRNA|
WBGene00015068	B0238.3	0	843	525.999	0	protein_coding|
WBGene00167435	B0252.9	0	21	8.99196	0	piRNA|
WBGene00015088	B0252.3	2.10106	1406.33	1089.33	4	protein_coding|
WBGene00168977	B0273.68	0	21	8.99196	0	piRNA|
WBGene00000512	B0285.9	2.62318	1315	997.999	4	protein_coding|
WBGene00165253	B0273.43	0	21	8.99196	0	piRNA|
WBGene00174467	B0273.107	0	21	8.99196	0	piRNA|
WBGene00014641	B0285.11	0	1050	732.999	0	pseudogene|
WBGene00166188	B0273.50	0	21	8.99196	0	piRNA|
WBGene00048189	B0273.24	0	21	8.99196	0	piRNA|
WBGene00050016	B0273.31	0	21	8.99196	0	piRNA|
WBGene00002583	B0261.2	30.0846	8557.5	8240.5	379	protein_coding|
WBGene00015076	B0238.12	0	680	362.999	0	protein_coding|
WBGene00015108	B0281.1	0	591	274.01	0	protein_coding|
WBGene00172953	B0273.97	0	21	8.99196	0	piRNA|
WBGene00172484	B0273.94	0	21	8.99196	0	piRNA|
WBGene00049158	B0273.28	0	21	8.99196	0	piRNA|
WBGene00007122	B0250.5	14.544	1082	764.999	17	protein_coding|
WBGene00015083	B0244.8	71.8386	1802	1485	163	protein_coding|
WBGene00198895	B0284.7	0	59	15.6506	0	ncRNA|
WBGene00165144	B0273.40	0	21	8.99196	0	piRNA|
WBGene00000718	B0222.7	1.12069	901	583.999	1	protein_coding|
WBGene00046804	B0273.16	0	21	8.99196	0	piRNA|
WBGene00050285	B0273.34	0	21	8.99196	0	piRNA|
WBGene00015066	B0228.9	0	1332	1015	0	protein_coding|
WBGene00045684	B0273.7	0	21	8.99196	0	piRNA|
WBGene00166269	B0222.12	0	21	8.99196	0	piRNA|
WBGene00050436	B0273.36	0	21	8.99196	0	piRNA|
WBGene00015044	B0213.15	3.0045	1253.33	937.662	6	protein_coding|
WBGene00195674	B0280.19	0	148	23.003	0	ncRNA|
WBGene00196688	B0250.15	0	132	21.598	0	ncRNA|
WBGene00015082	B0244.7	0	962	644.999	0	protein_coding|
WBGene00006274	B0213.9	0	1103	785.999	0	protein_coding|
WBGene00007118	B0240.4	96.7113	1975	1658	245	protein_coding|
WBGene00194991	B0213.24	0	102	19.2395	0	snRNA|
WBGene00197514	B0285.14	0	62	15.9595	0	ncRNA|
WBGene00007135	B0285.1	30.0317	2449	2132	98	protein_coding|
WBGene00201154	B0212.8	0	54	15.0939	0	ncRNA|
WBGene00172308	B0238.17	0	21	8.99196	0	piRNA|
WBGene00015037	B0212.3	0.40926	2090	1773	1.1087	protein_coding|
WBGene00173015	B0273.98	0	21	8.99196	0	piRNA|
WBGene00022898	III|+|5769904|5769985|WBGene00022898|B0244.t2|tRNA|tRNA	0	82	17.7132	0	tRNA|
WBGene00170614	B0273.79	0	21	8.99196	0	piRNA|
WBGene00003769	B0213.6	14.6507	446	134.016	3	protein_coding|
WBGene00167505	B0273.57	0	21	8.99196	0	piRNA|
WBGene00168201	B0273.60	0	21	8.99196	0	piRNA|
WBGene00007475	III|+|4362524|4362643|WBGene00007475|B0285.t1|tRNA|tRNA	0	84	17.8706	0	tRNA|
WBGene00015051	B0218.7	3.46745	1072	754.999	4	protein_coding|
WBGene00001438	B0286.5	3.99683	972	654.999	4	protein_coding|
WBGene00171349	B0273.86	0	21	8.99196	0	piRNA|
WBGene00006418	B0222.4	0.449196	1774	1457	1	protein_coding|
WBGene00166731	B0273.53	0	21	8.99196	0	piRNA|
WBGene00048871	B0273.26	0	21	8.99196	0	piRNA|
WBGene00169494	B0273.71	0	21	8.99196	0	piRNA|
WBGene00219783	B0285.17	0	104	19.3903	0	ncRNA|
WBGene00007138	B0285.6	0	1734	1417	0	protein_coding|
WBGene00044615	B0252.8	0	308	52.2405	0	protein_coding|
WBGene00047891	B0273.21	0	21	8.99196	0	piRNA|
WBGene00169548	B0273.72	0	21	8.99196	0	piRNA|
WBGene00004413	B0250.1	247.913	876	558.999	211.745	protein_coding|
WBGene00015048	B0218.2	6.92354	1924	1607	17	protein_coding|
WBGene00000513	B0285.10	0	1107	789.999	0	protein_coding|
WBGene00166659	B0273.52	0	21	8.99196	0	piRNA|
WBGene00000511	B0285.8	2.77911	1259	941.999	4	protein_coding|
WBGene00172203	B0273.92	0	21	8.99196	0	piRNA|
WBGene00219780	B0228.10	0	163	24.4563	0	snoRNA|
WBGene00200460	B0212.7	0	225	32.4866	0	ncRNA|
WBGene00173798	B0273.102	0	21	8.99196	0	piRNA|
WBGene00015052	B0218.8	0	989	671.999	0	protein_coding|
WBGene00023224	B0280.6	0	759	441.999	0	pseudogene|
WBGene00170202	B0273.76	0	21	8.99196	0	piRNA|
WBGene00048849	B0273.25	0	21	8.99196	0	piRNA|
WBGene00004837	B0280.14	0	107	19.6174	0	snRNA|
WBGene00050390	B0273.35	0	21	8.99196	0	piRNA|
WBGene00015115	B0286.1	1.85668	1022	704.999	2	protein_coding|
WBGene00165227	B0273.42	0	21	8.99196	0	piRNA|
WBGene00197937	B0250.16	0	109	19.7694	0	ncRNA|
WBGene00174316	B0273.106	0	21	8.99196	0	piRNA|
WBGene00047396	B0273.19	0	21	8.99196	0	piRNA|
WBGene00172001	B0273.91	0	21	8.99196	0	piRNA|
WBGene00004243	B0273.2	48.6756	1866	1549	115.163	protein_coding|
WBGene00171045	B0273.84	0	21	8.99196	0	piRNA|
WBGene00165158	B0273.41	0	21	8.99196	0	piRNA|
WBGene00015077	B0238.13	0.30492	2543	2226	1.03709	protein_coding|
WBGene00165009	B0273.39	0	21	8.99196	0	piRNA|
WBGene00172635	B0273.95	0	21	8.99196	0	piRNA|
WBGene00174624	B0213.20	0	21	8.99196	0	piRNA|
WBGene00004055	B0218.3	2.45307	1651	1334	5	protein_coding|
WBGene00168746	B0273.67	0	21	8.99196	0	piRNA|
WBGene00006538	B0272.1	0	1564	1247	0	protein_coding|
WBGene00170995	B0273.83	0	21	8.99196	0	piRNA|
WBGene00007126	B0250.9	2.22802	1492	1175	4	protein_coding|
WBGene00007134	B0284.4	0	1263	945.999	0	protein_coding|
WBGene00007121	B0250.4	0	1505	1188	0	pseudogene|
WBGene00199932	B0273.112	0	259	38.9205	0	ncRNA|
WBGene00202409	B0273.114	0	201	28.9164	0	ncRNA|
WBGene00201444	B0213.25	0	66	16.3475	0	ncRNA|
WBGene00015113	B0281.6	0	732	414.999	0	protein_coding|
WBGene00201910	B0280.20	0	148	23.003	0	ncRNA|
WBGene00045584	B0273.5	0	21	8.99196	0	piRNA|
WBGene00045983	B0273.12	0	21	8.99196	0	piRNA|
WBGene00168411	B0273.63	0	21	8.99196	0	piRNA|
WBGene00015118	B0294.3	0	207	29.7459	0	protein_coding|
WBGene00166544	B0280.18	0	21	8.99196	0	piRNA|
WBGene00197623	B0240.5	0	85	17.9486	0	ncRNA|
WBGene00015091	B0261.1	39.4675	2622	2305	139	protein_coding|
WBGene00015110	B0281.3	0	1067	749.999	0	protein_coding|
WBGene00022897	III|+|5762286|5762356|WBGene00022897|B0244.t1|tRNA|tRNA	0	71	16.8009	0	tRNA|
WBGene00165520	B0273.46	0	21	8.99196	0	piRNA|
WBGene00045733	B0273.9	0	21	8.99196	0	piRNA|
WBGene00015105	B0280.10	17.2438	1152	834.999	22	protein_coding|
WBGene00235316	B0222.15	0	351	69.6472	0	protein_coding|
WBGene00007139	B0285.7	22.8695	2864	2547	89	protein_coding|
WBGene00015084	B0244.9	0	611	294.003	0	protein_coding|
WBGene00198398	B0250.17	0	231	33.493	0	ncRNA|
WBGene00015078	B0238.14	0	723	405.999	0	pseudogene|
WBGene00007117	B0240.2	1.48949	2514	2197	5	protein_coding|
WBGene00047392	B0273.18	0	21	8.99196	0	piRNA|
WBGene00200969	B0273.113	0	143	22.5494	0	ncRNA|
WBGene00173052	B0273.99	0	21	8.99196	0	piRNA|
WBGene00015080	B0244.5	1.41204	1244	926.999	2	protein_coding|
WBGene00015043	B0213.14	2.9459	1650	1333	6	protein_coding|
WBGene00174863	B0273.109	0	21	8.99196	0	piRNA|
WBGene00003765	B0213.2	48.0555	603	286.005	21	protein_coding|
WBGene00199827	B0238.18	0	150	23.1886	0	ncRNA|
WBGene00169688	B0273.73	0	21	8.99196	0	piRNA|
WBGene00015058	B0222.10	0	796	478.999	0	protein_coding|
WBGene00050822	B0273.38	0	21	8.99196	0	piRNA|
WBGene00219782	B0250.19	0	125	21.0219	0	snoRNA|
WBGene00169011	B0273.69	0	21	8.99196	0	piRNA|
WBGene00015055	B0222.3	0	1618	1301	0	protein_coding|
WBGene00196359	B0244.13	0	83	17.7922	0	ncRNA|
WBGene00015067	B0238.1	7.91673	1802	1485	17.9629	protein_coding|
WBGene00044674	B0280.17	2.21108	909	591.999	2	protein_coding|
WBGene00007119	B0250.2	0	841	523.999	0	protein_coding|
WBGene00165403	B0273.45	0	21	8.99196	0	piRNA|
WBGene00015107	B0280.13	2.31597	1907	1590	5.62644	protein_coding|
WBGene00007125	B0250.8	0	692	374.999	0	protein_coding|
WBGene00045188	B0284.5	0	1430	1113	0	pseudogene|
WBGene00194989	B0213.22	0	105	19.4659	0	snRNA|
WBGene00046097	B0273.13	0	21	8.99196	0	piRNA|
WBGene00050032	B0273.32	0	21	8.99196	0	piRNA|
WBGene00201384	B0222.14	0	132	21.598	0	ncRNA|
WBGene00015042	B0213.12	1.65691	1502	1185	3	protein_coding|
WBGene00015056	B0222.5	2.17255	1522	1205	4	protein_coding|
WBGene00000211	B0252.2	1.29943	1828	1511	3	protein_coding|
WBGene00047994	B0273.22	0	21	8.99196	0	piRNA|
WBGene00015069	B0238.5	0	971	653.999	0	protein_coding|
WBGene00195057	B0261.9	0	504	187.715	0	protein_coding|
WBGene00003766	B0213.3	10.6281	333	61.5802	1	protein_coding|
WBGene00200415	B0244.14	0	89	18.2571	0	ncRNA|
WBGene00174671	B0252.10	0	21	8.99196	0	piRNA|
WBGene00015063	B0228.6	0	882	564.999	0	protein_coding|
WBGene00174076	B0273.103	0	21	8.99196	0	piRNA|
WBGene00165500	B0213.19	0	21	8.99196	0	piRNA|
WBGene00015059	B0228.1	4.67487	737	419.999	3	protein_coding|
WBGene00169739	B0273.74	0	21	8.99196	0	piRNA|
WBGene00173139	B0273.100	0	21	8.99196	0	piRNA|
WBGene00198702	B0240.6	0	144	22.639	0	ncRNA|
WBGene00007127	B0250.10	0	921	603.999	0	protein_coding|
WBGene00169029	B0285.13	0	21	8.99196	0	piRNA|
WBGene00015085	B0244.10	0.397135	1965	1648	1	protein_coding|
WBGene00168404	B0273.62	0	21	8.99196	0	piRNA|
WBGene00168158	B0273.59	0	21	8.99196	0	piRNA|
WBGene00168718	B0273.66	0	21	8.99196	0	piRNA|
WBGene00015075	B0238.11	18.7694	1119	801.999	23	protein_coding|
WBGene00206473	B0273.115	0	410	105.316	0	protein_coding|
WBGene00198795	B0285.16	0	217	31.2193	0	ncRNA|
WBGene00007128	B0272.2	4.02757	642	325	2	protein_coding|
WBGene00168355	B0273.61	0	21	8.99196	0	piRNA|
WBGene00194988	B0213.21	0	105	19.4659	0	snRNA|
WBGene00170971	B0273.82	0	21	8.99196	0	piRNA|
WBGene00015223	B0507.6	0	2204	1887	0	protein_coding|
WBGene00046785	B0350.10	0	21	8.99196	0	piRNA|
WBGene00003868	B0334.11	56.0783	1577	1260	108	protein_coding|
WBGene00196084	B0454.14	0	97	18.8631	0	ncRNA|
WBGene00015230	B0511.4	0.786635	1149	831.999	1	protein_coding|
WBGene00001137	B0365.3	184.302	3195.5	2878.5	822	protein_coding|
WBGene00015137	B0310.1	0.959647	897	579.999	1	protein_coding|
WBGene00049267	B0513.34	0	21	8.99196	0	piRNA|
WBGene00195535	B0432.17	0	55	15.2099	0	ncRNA|
WBGene00200898	B0350.77	0	114	20.1531	0	ncRNA|
WBGene00197918	B0344.3	0	78	17.3919	0	ncRNA|
WBGene00015216	B0496.7	5.04382	441	129.758	1	protein_coding|
WBGene00045374	B0393.10	0	141	22.3718	0	snoRNA|
WBGene00007152	B0365.5	0	463	150.407	0	protein_coding|
WBGene00171599	B0513.72	0	21	8.99196	0	piRNA|
WBGene00004980	B0464.5	103.488	2753.18	2436.18	363	protein_coding|
WBGene00202231	B0457.19	0	351	69.6472	0	ncRNA|
WBGene00197982	B0410.4	0	132	21.598	0	ncRNA|
WBGene00045617	B0350.4	0	21	8.99196	0	piRNA|
WBGene00001562	B0513.1	13.3912	2827.33	2510.33	57	protein_coding|
WBGene00006814	B0496.3	2.43765	4741.8	4424.8	20	protein_coding|
WBGene00004469	B0393.1	242.4	1003	685.999	260	protein_coding|
WBGene00014659	V|-|19557639|19557711|WBGene00014659|B0399.t16|pseudogene|pseudogene	0	73	16.9743	0	pseudogene|
WBGene00004393	B0414.2	0	1512	1195	0	protein_coding|
WBGene00007166	B0391.11	0	1089	771.999	0	protein_coding|
WBGene00003508	B0379.3	32.888	3934	3617	181.712	protein_coding|
WBGene00015150	B0336.13	18.1482	1074	756.999	20.991	protein_coding|
WBGene00000296	B0432.5	0	1614.33	1297.33	0	protein_coding|
WBGene00007153	B0365.6	10.5692	1936	1619	26	protein_coding|
WBGene00006943	B0336.1	78.6647	2788	2471	297	protein_coding|
WBGene00007192	B0491.5	24.4818	1159.33	842.332	30	protein_coding|
WBGene00006712	B0403.2	0.340696	2238	1921	1	protein_coding|
WBGene00168905	B0350.43	0	21	8.99196	0	piRNA|
WBGene00050419	B0513.41	0	21	8.99196	0	piRNA|
WBGene00015220	B0507.3	0	1267	950	0	protein_coding|
WBGene00047205	B0350.11	0	21	8.99196	0	piRNA|
WBGene00014653	V|-|19594041|19594112|WBGene00014653|B0399.t10|pseudogene|pseudogene	0	72	16.8881	0	pseudogene|
WBGene00015148	B0336.11	1.85932	1279.5	962.5	4	protein_coding|
WBGene00015142	B0310.6	0	288	46.106	0	protein_coding|
WBGene00173135	B0513.80	0	21	8.99196	0	piRNA|
WBGene00001094	B0464.1	63.4537	1771.5	1454.5	141	protein_coding|
WBGene00169880	B0350.48	0	21	8.99196	0	piRNA|
WBGene00004348	B0336.4	2.35707	1933.5	1616.5	6	protein_coding|
WBGene00167556	B0513.59	0	21	8.99196	0	piRNA|
WBGene00195710	B0416.8	0	122	20.7809	0	ncRNA|
WBGene00015171	B0410.2	2.07771	1898	1581	5	protein_coding|
WBGene00007054	B0379.4	90.2699	1504.33	1187.33	192.288	protein_coding|
WBGene00015182	B0416.7	7.39152	407	116.967	2	protein_coding|
WBGene00002251	B0457.1	66.256	2664	2347	300	protein_coding|
WBGene00005543	B0454.2	0.99465	975	657.999	1	protein_coding|
WBGene00198054	B0495.17	0	115	20.2306	0	ncRNA|
WBGene00197704	B0379.11	0	124	20.9412	0	ncRNA|
WBGene00172227	B0350.55	0	21	8.99196	0	piRNA|
WBGene00005061	B0304.8	0	1022	704.999	0	protein_coding|
WBGene00015164	B0361.10	26.7456	933	615.999	33	protein_coding|
WBGene00167275	B0478.12	0	21	8.99196	0	piRNA|
WBGene00196769	B0457.10	0	141	22.3718	0	ncRNA|
WBGene00172175	B0513.77	0	21	8.99196	0	piRNA|
WBGene00201064	B0302.7	0	114	20.1531	0	ncRNA|
WBGene00015159	B0361.5	23.3927	1438.5	1121.5	40	protein_coding|
WBGene00015170	B0410.1	0	324	57.9832	0	protein_coding|
WBGene00006359	B0336.9	34.506	1626.4	1309.41	71	protein_coding|
WBGene00007172	B0393.7	0	882	564.999	0	protein_coding|
WBGene00015132	B0303.14	2.0646	1585	1268	4	protein_coding|
WBGene00195973	B0495.12	0	130	21.4313	0	ncRNA|
WBGene00015194	B0432.13	30.125	1458	1141	52	protein_coding|
WBGene00202018	B0454.24	0	199	28.6484	0	ncRNA|
WBGene00219789	B0511.18	0	92	18.4855	0	ncRNA|
WBGene00165853	B0350.27	0	21	8.99196	0	piRNA|
WBGene00015199	B0454.8	0	1927	1610	0	protein_coding|
WBGene00195248	B0334.15	43.8245	694	376.999	25.2442	protein_coding|
WBGene00006780	B0350.2	27.4537	6903.31	6586.31	257	protein_coding|
WBGene00007176	B0399.1	1.52429	2348.5	2031.5	4	protein_coding|
WBGene00015157	B0361.3	38.1905	2036	1719	102	protein_coding|
WBGene00166549	B0414.9	0	21	8.99196	0	piRNA|
WBGene00169787	B0350.47	0	21	8.99196	0	piRNA|
WBGene00169006	B0513.64	0	21	8.99196	0	piRNA|
WBGene00015225	B0507.8	2.04738	1276	958.999	3	protein_coding|
WBGene00167671	B0496.9	0	21	8.99196	0	piRNA|
WBGene00005580	B0462.2	0	984	666.999	0	pseudogene|
WBGene00171290	B0350.53	0	21	8.99196	0	piRNA|
WBGene00007156	B0379.2	0	725	407.999	0	protein_coding|
WBGene00022901	X|-|1590080|1590153|WBGene00022901|B0344.t2|tRNA|tRNA	0	74	17.0595	0	tRNA|
WBGene00005016	B0491.2	1.84361	1035.33	718.332	2	protein_coding|
WBGene00014646	V|+|19581713|19581784|WBGene00014646|B0399.t3|pseudogene|pseudogene	0	72	16.8881	0	pseudogene|
WBGene00001228	B0511.10	43.8498	1720	1403	94	protein_coding|
WBGene00007163	B0391.6	0	1553	1236	0	protein_coding|
WBGene00015193	B0432.12	4.95785	581	264.018	2	protein_coding|
WBGene00002178	B0478.1	0	1667.75	1350.75	0	protein_coding|
WBGene00195464	B0454.13	0	137	22.0229	0	ncRNA|
WBGene00171376	B0478.18	0	21	8.99196	0	piRNA|
WBGene00002061	B0348.6	117.951	1024	706.999	131	protein_coding|
WBGene00049219	B0513.33	0	21	8.99196	0	piRNA|
WBGene00015224	B0507.7	0	697	379.999	0	protein_coding|
WBGene00049933	B0350.25	0	21	8.99196	0	piRNA|
WBGene00015237	B0511.12	43.9147	6855	6538	437	protein_coding|
WBGene00171470	B0350.54	0	21	8.99196	0	piRNA|
WBGene00004435	B0336.10	508.315	566	250.015	199	protein_coding|
WBGene00007147	B0334.9	0	1579	1262	0	pseudogene|
WBGene00047184	B0513.20	0	21	8.99196	0	piRNA|
WBGene00015181	B0416.5	9.05717	1906	1589	23	protein_coding|
WBGene00007190	B0491.3	2.73842	795	477.999	2	protein_coding|
WBGene00049112	B0513.31	0	21	8.99196	0	piRNA|
WBGene00006660	B0334.2	4.10975	1015.67	698.666	4	protein_coding|
WBGene00001856	B0414.3	234.423	867	549.999	197	protein_coding|
WBGene00015172	B0410.3	30.244	858	540.999	25	protein_coding|
WBGene00003312	B0395.4	0	23.5	9.67456	0	miRNA|
WBGene00196557	B0432.18	0	53	14.9754	0	ncRNA|
WBGene00202499	B0507.15	0	821	503.999	0	protein_coding|
WBGene00174454	B0496.10	0	21	8.99196	0	piRNA|
WBGene00195482	B0350.68	0	133	21.6821	0	ncRNA|
WBGene00015227	B0507.10	0	1430	1113	0	protein_coding|
WBGene00015153	B0348.5	0	765	447.999	0	protein_coding|
WBGene00000895	B0412.1	1.93062	1355.5	1038.5	3	protein_coding|
WBGene00007143	B0334.3	19.0263	2037	1720	50	protein_coding|
WBGene00014658	V|-|19557947|19558020|WBGene00014658|B0399.t15|pseudogene|pseudogene	0	74	17.0595	0	pseudogene|
WBGene00202113	B0457.18	0	336	62.8419	0	ncRNA|
WBGene00007141	B0331.2	0	1636	1319	0	protein_coding|
WBGene00045788	B0350.5	0	21	8.99196	0	piRNA|
WBGene00198668	B0496.14	0	145	22.7291	0	ncRNA|
WBGene00000529	B0491.8	1.01313	2965.33	2648.33	4	protein_coding|
WBGene00172460	B0513.78	0	21	8.99196	0	piRNA|
WBGene00022902	X|-|1589667|1589740|WBGene00022902|B0344.t3|tRNA|tRNA	0	74	17.0595	0	tRNA|
WBGene00198226	B0495.18	0	149	23.0955	0	ncRNA|
WBGene00015185	B0432.3	10.2262	637	320	5	protein_coding|
WBGene00047912	B0513.25	0	21	8.99196	0	piRNA|
WBGene00001177	B0348.4	9.73885	4071.67	3754.67	51.9999	protein_coding|
WBGene00050186	B0350.26	0	21	8.99196	0	piRNA|
WBGene00165887	B0513.49	0	21	8.99196	0	piRNA|
WBGene00194828	B0361.12	0	23	9.52738	0	miRNA|
WBGene00005540	B0454.3	0	1090	772.999	0	protein_coding|
WBGene00201487	B0350.80	0	136	21.937	0	ncRNA|
WBGene00199312	B0457.13	0	142	22.4603	0	ncRNA|
WBGene00047734	B0350.15	0	21	8.99196	0	piRNA|
WBGene00167377	B0513.56	0	21	8.99196	0	piRNA|
WBGene00165275	B0513.44	0	21	8.99196	0	piRNA|
WBGene00173882	B0513.85	0	21	8.99196	0	piRNA|
WBGene00005060	B0304.7	0	1068	750.999	0	protein_coding|
WBGene00014654	V|-|19587264|19587335|WBGene00014654|B0399.t11|pseudogene|pseudogene	0	72	16.8881	0	pseudogene|
WBGene00046434	B0513.16	0	21	8.99196	0	piRNA|
WBGene00167089	B0350.33	0	21	8.99196	0	piRNA|
WBGene00169100	B0513.65	0	21	8.99196	0	piRNA|
WBGene00195794	B0393.11	0	147	22.9112	0	ncRNA|
WBGene00001948	B0304.1	1.78576	1065.33	748.332	2	protein_coding|
WBGene00048924	B0350.21	0	21	8.99196	0	piRNA|
WBGene00015236	B0511.11	5.99594	1736	1419	13	protein_coding|
WBGene00198942	B0353.2	0	62	15.9595	0	ncRNA|
WBGene00000090	B0334.8	28.8433	3766	3449	152	protein_coding|
WBGene00048889	B0350.20	0	21	8.99196	0	piRNA|
WBGene00007199	B0513.7	0	1185	867.999	0	pseudogene|
WBGene00000772	B0414.5	245.331	2806	2489	933	protein_coding|
WBGene00201815	B0457.17	0	173	25.5119	0	ncRNA|
WBGene00047225	B0350.13	0	21	8.99196	0	piRNA|
WBGene00198460	B0416.9	0	188	27.2462	0	ncRNA|
WBGene00172007	B0513.74	0	21	8.99196	0	piRNA|
WBGene00198994	B0478.24	0	142	22.4603	0	ncRNA|
WBGene00235162	B0361.13	0	63	16.0589	0	ncRNA|
WBGene00168704	B0350.41	0	21	8.99196	0	piRNA|
WBGene00199462	B0495.20	0	144	22.639	0	ncRNA|
WBGene00166092	B0350.29	0	21	8.99196	0	piRNA|
WBGene00049202	B0513.32	0	21	8.99196	0	piRNA|
WBGene00200257	B0350.75	0	146	22.8199	0	ncRNA|
WBGene00197047	B0334.17	0	142	22.4603	0	ncRNA|
WBGene00048639	B0513.29	0	21	8.99196	0	piRNA|
WBGene00005541	B0454.4	0	1011	693.999	0	protein_coding|
WBGene00197163	B0495.15	0	142	22.4603	0	ncRNA|
WBGene00015192	B0432.11	0	628	311	0	protein_coding|
WBGene00049502	B0513.36	0	21	8.99196	0	piRNA|
WBGene00198839	B0414.11	0	149	23.0955	0	ncRNA|
WBGene00172309	B0350.56	0	21	8.99196	0	piRNA|
WBGene00015126	B0303.4	15.0737	2230	1913	44	protein_coding|
WBGene00015178	B0416.2	0	637	320	0	protein_coding|
WBGene00015119	B0302.2	0	409	104.589	0	protein_coding|
WBGene00015147	B0336.7	18.2571	1560	1243	35.009	protein_coding|
WBGene00005542	B0454.10	0	1073	755.999	0	protein_coding|
WBGene00168438	B0513.62	0	21	8.99196	0	piRNA|
WBGene00015128	B0303.7	5.50753	1750.5	1433.5	12	protein_coding|
WBGene00015158	B0361.4	0	1238	920.999	0	protein_coding|
WBGene00015149	B0336.12	0	282	44.4664	0	protein_coding|
WBGene00007159	B0379.7	3.30546	1333	1016	5	protein_coding|
WBGene00173382	B0350.60	0	21	8.99196	0	piRNA|
WBGene00007189	B0491.1	15.8626	1431	1114	27	protein_coding|
WBGene00165768	B0513.48	0	21	8.99196	0	piRNA|
WBGene00015238	B0511.13	27.3779	1447.5	1130.5	58	protein_coding|
WBGene00049159	B0350.23	0	21	8.99196	0	piRNA|
WBGene00199392	B0310.8	0	144	22.639	0	ncRNA|
WBGene00198986	B0496.15	0	134	21.7666	0	ncRNA|
WBGene00007195	B0513.2	50.7787	612.5	321.308	31	protein_coding|
WBGene00015190	B0432.9	1.6362	717	399.999	1	protein_coding|
WBGene00007162	B0391.5	0.792348	1143	825.999	1	protein_coding|
WBGene00169633	B0350.45	0	21	8.99196	0	piRNA|
WBGene00015146	B0336.6	69.7267	1561	1244	132	protein_coding|
WBGene00048375	B0513.28	0	21	8.99196	0	piRNA|
WBGene00015206	B0495.7	35.6767	2926	2609	145.927	protein_coding|
WBGene00199221	B0393.16	0	146	22.8199	0	ncRNA|
WBGene00171978	B0478.19	0	21	8.99196	0	piRNA|
WBGene00007178	B0457.2	8.64258	1150	832.999	11	protein_coding|
WBGene00172570	B0507.12	0	21	8.99196	0	piRNA|
WBGene00197442	B0491.9	0	145	22.7291	0	ncRNA|
WBGene00206372	B0454.26	0	501	184.804	0	protein_coding|
WBGene00196221	B0350.70	0	150	23.1886	0	ncRNA|
WBGene00167091	B0350.34	0	21	8.99196	0	piRNA|
WBGene00023226	B0344.1	3.10916	738	420.999	2	pseudogene|
WBGene00235307	B0507.17	0	1013	695.999	0	pseudogene|
WBGene00048349	B0513.27	0	21	8.99196	0	piRNA|
WBGene00050672	B0513.42	0	21	8.99196	0	piRNA|
WBGene00046109	B0350.6	0	21	8.99196	0	piRNA|
WBGene00008179	II|-|11334013|11334084|WBGene00008179|B0491.t2|tRNA|tRNA	0	72	16.8881	0	tRNA|
WBGene00007044	B0495.10	2.02208	2310.33	1993.33	6	protein_coding|
WBGene00167110	B0350.36	0	21	8.99196	0	piRNA|
WBGene00044636	B0393.9	11.5399	813.5	496.499	7	protein_coding|
WBGene00000268	B0464.4	29.9886	2074	1757	79.6279	protein_coding|
WBGene00206462	B0391.14	0	411	106.047	0	protein_coding|
WBGene00015208	B0495.9	13.9479	927	609.999	13	protein_coding|
WBGene00046100	B0513.14	0	21	8.99196	0	piRNA|
WBGene00015207	B0495.8	29.6475	627.667	325.562	28	protein_coding|
WBGene00050381	B0513.40	0	21	8.99196	0	piRNA|
WBGene00197662	B0403.10	0	194	27.9963	0	ncRNA|
WBGene00014652	V|-|19594505|19594576|WBGene00014652|B0399.t9|pseudogene|pseudogene	0	72	16.8881	0	pseudogene|
WBGene00169126	B0478.16	0	21	8.99196	0	piRNA|
WBGene00197697	B0432.19	0	66	16.3475	0	ncRNA|
WBGene00007168	B0393.3	37.232	2110	1793	102	protein_coding|
WBGene00023468	B0412.6	0	128	21.2663	0	snoRNA|
WBGene00167133	B0513.53	0	21	8.99196	0	piRNA|
WBGene00015203	B0495.2	19.8624	2593	2276	69.0729	protein_coding|
WBGene00014657	V|-|19559029|19559101|WBGene00014657|B0399.t14|pseudogene|pseudogene	0	73	16.9743	0	pseudogene|
WBGene00007170	B0393.5	1.91312	3738	3421	10	protein_coding|
WBGene00202180	B0350.83	0	147	22.9112	0	ncRNA|
WBGene00015222	B0507.5	0	623.5	306.502	0	protein_coding|
WBGene00015235	B0511.9	50.473	883	565.999	43	protein_coding|
WBGene00001600	B0414.6	23.1594	2493	2176	77	protein_coding|
WBGene00046131	B0513.15	0	21	8.99196	0	piRNA|
WBGene00170721	B0412.8	0	21	8.99196	0	piRNA|
WBGene00014644	V|+|19577390|19577461|WBGene00014644|B0399.t1|pseudogene|pseudogene	0	72	16.8881	0	pseudogene|
WBGene00219785	B0350.85	0	80	17.5538	0	ncRNA|
WBGene00003472	B0414.7	21.9722	4399	4082	137	protein_coding|
WBGene00201108	B0350.78	0	302	50.2856	0	ncRNA|
WBGene00199788	B0395.8	0	57	15.4347	0	ncRNA|
WBGene00195406	B0350.67	0	236	34.3708	0	ncRNA|
WBGene00165357	B0454.11	0	21	8.99196	0	piRNA|
WBGene00200480	B0310.10	0	68	16.5326	0	ncRNA|
WBGene00007167	B0393.2	25.2458	2074.5	1757.5	69	protein_coding|
WBGene00194883	B0496.11	0	367	77.8754	0	protein_coding|
WBGene00168962	B0350.44	0	21	8.99196	0	piRNA|
WBGene00014660	B0457.3	0	782	464.999	0	pseudogene|
WBGene00007198	B0513.6	0.814525	1924	1607	1.99998	pseudogene|
WBGene00167273	B0513.55	0	21	8.99196	0	piRNA|
WBGene00169732	B0350.46	0	21	8.99196	0	piRNA|
WBGene00165077	B0478.4	0	21	8.99196	0	piRNA|
WBGene00047264	B0513.21	0	21	8.99196	0	piRNA|
WBGene00014655	V|-|19578770|19578842|WBGene00014655|B0399.t12|pseudogene|pseudogene	0	73	16.9743	0	pseudogene|
WBGene00200751	B0478.25	0	138	22.1094	0	ncRNA|
WBGene00049340	B0513.35	0	21	8.99196	0	piRNA|
WBGene00195400	B0379.8	0	77	17.31	0	ncRNA|
WBGene00046685	B0350.9	0	21	8.99196	0	piRNA|
WBGene00197247	B0495.16	0	108	19.6933	0	ncRNA|
WBGene00198013	B0457.11	0	190	27.4924	0	ncRNA|
WBGene00201168	B0457.16	0	214	30.7649	0	ncRNA|
WBGene00201813	B0310.12	0	68	16.5326	0	ncRNA|
WBGene00015196	B0454.5	2.18159	617	300.002	1	protein_coding|
WBGene00168952	B0513.63	0	21	8.99196	0	piRNA|
WBGene00044939	B0412.7	0	126	21.1029	0	snoRNA|
WBGene00169236	B0348.7	0	21	8.99196	0	piRNA|
WBGene00048982	B0350.22	0	21	8.99196	0	piRNA|
WBGene00167103	B0350.35	0	21	8.99196	0	piRNA|
WBGene00199361	B0310.7	0	138	22.1094	0	ncRNA|
WBGene00045605	B0513.13	0	21	8.99196	0	piRNA|
WBGene00219784	B0348.8	0	106	19.5415	0	snoRNA|
WBGene00015211	B0496.2	0	1126	808.999	0	protein_coding|
WBGene00173764	B0350.61	0	21	8.99196	0	piRNA|
WBGene00014651	V|-|19594805|19594875|WBGene00014651|B0399.t8|pseudogene|pseudogene	0	71	16.8009	0	pseudogene|
WBGene00173667	B0513.83	0	21	8.99196	0	piRNA|
WBGene00167692	B0350.38	0	21	8.99196	0	piRNA|
WBGene00015218	B0507.1	1.17571	1987	1670	3	protein_coding|
WBGene00047221	B0350.12	0	21	8.99196	0	piRNA|
WBGene00199609	B0414.12	0	63	16.0589	0	ncRNA|
WBGene00007154	B0365.7	0	9828	9511	0	protein_coding|
WBGene00172828	B0350.57	0	21	8.99196	0	piRNA|
WBGene00044321	B0511.8	27.2102	1693.5	1376.5	57	protein_coding|
WBGene00015141	B0310.5	1.79064	1779	1462	4	protein_coding|
WBGene00015145	B0336.5	36.3599	852	534.999	30	protein_coding|
WBGene00007169	B0393.4	1.46285	2554	2237	5	protein_coding|
WBGene00005149	B0495.1	0.871477	1068	750.999	1	protein_coding|
WBGene00167180	B0513.54	0	21	8.99196	0	piRNA|
WBGene00014643	B0391.8	1.1954	1412	1095	2	pseudogene|
WBGene00007187	B0464.8	27.8742	1758	1441	61.3721	protein_coding|
WBGene00007181	B0462.1	0	2102	1785	0	pseudogene|
WBGene00007150	B0365.1	75.5741	3400	3083	356	protein_coding|
WBGene00007185	B0464.3	169.208	406	109.299	39	protein_coding|
WBGene00046143	B0350.7	0	21	8.99196	0	piRNA|
WBGene00169322	B0395.6	0	21	8.99196	0	piRNA|
WBGene00199083	B0496.16	0	142	22.4603	0	ncRNA|
WBGene00199097	B0403.11	0	130	21.4313	0	ncRNA|
WBGene00174793	B0478.22	0	21	8.99196	0	piRNA|
WBGene00165936	B0350.28	0	21	8.99196	0	piRNA|
WBGene00005062	B0304.9	0	1065	747.999	0	protein_coding|
WBGene00007142	B0334.1	26.0481	557	240.082	9	protein_coding|
WBGene00170795	B0513.71	0	21	8.99196	0	piRNA|
WBGene00022900	X|-|1590508|1590581|WBGene00022900|B0344.t1|tRNA|tRNA	0	74	17.0595	0	tRNA|
WBGene00015226	B0507.9	0	836	518.999	0	protein_coding|
WBGene00007193	B0491.6	4.5199	1725.5	1408.5	10	protein_coding|
WBGene00014656	V|-|19578465|19578537|WBGene00014656|B0399.t13|pseudogene|pseudogene	0	73	16.9743	0	pseudogene|
WBGene00022903	IV|+|5967160|5967232|WBGene00022903|B0350.t1|tRNA|tRNA	0	73	16.9743	0	tRNA|
WBGene00015214	B0496.5	0	1298	980.999	0	protein_coding|
WBGene00219787	B0379.12	0	117	20.3863	0	snoRNA|
WBGene00196007	B0334.16	0	66	16.3475	0	ncRNA|
WBGene00007173	B0393.8	0	402	99.6169	0	protein_coding|
WBGene00195793	B0496.12	0	147	22.9112	0	ncRNA|
WBGene00202228	B0454.25	0	69	16.6232	0	ncRNA|
WBGene00195826	B0496.13	0	136	21.937	0	ncRNA|
WBGene00015202	B0478.3	0	456	142.755	0	protein_coding|
WBGene00166736	B0350.31	0	21	8.99196	0	piRNA|
WBGene00196204	B0379.9	0	267	40.725	0	ncRNA|
WBGene00015160	B0361.6	21.8374	1336	1019	34	protein_coding|
WBGene00003729	B0395.1	0	1613	1296	0	protein_coding|
WBGene00196022	B0495.13	0	146	22.8199	0	ncRNA|
WBGene00198532	B0478.23	0	75	17.1438	0	ncRNA|
WBGene00048316	B0350.18	0	21	8.99196	0	piRNA|
WBGene00201744	B0495.22	0	147	22.9112	0	ncRNA|
WBGene00172863	B0350.58	0	21	8.99196	0	piRNA|
WBGene00173673	B0513.84	0	21	8.99196	0	piRNA|
WBGene00007186	B0464.6	38.203	2173	1856	114	protein_coding|
WBGene00196283	B0391.13	0	59	15.6506	0	ncRNA|
WBGene00015121	B0302.4	0	219	31.5285	0	protein_coding|
WBGene00167967	B0513.60	0	21	8.99196	0	piRNA|
WBGene00015188	B0432.7	16.2907	1924	1607	40	protein_coding|
WBGene00000182	B0336.2	175.503	1185	867.999	240	protein_coding|
WBGene00006289	B0391.12	0	1089	771.999	0	protein_coding|
WBGene00196675	B0403.8	0	142	22.4603	0	ncRNA|
WBGene00048739	B0350.19	0	21	8.99196	0	piRNA|
WBGene00044980	B0399.3	0	31	11.4557	0	ncRNA|
WBGene00170897	B0350.50	0	21	8.99196	0	piRNA|
WBGene00200955	B0454.21	0	107	19.6174	0	ncRNA|
WBGene00015184	B0432.2	19.44	721	403.999	12	protein_coding|
WBGene00007184	B0464.2	80.9041	2378	2061	421	protein_coding|
WBGene00007161	B0391.3	0	963	645.999	0	protein_coding|
WBGene00007171	B0393.6	17.7336	1498	1181	32	protein_coding|
WBGene00014647	V|+|19582002|19582073|WBGene00014647|B0399.t4|pseudogene|pseudogene	0	72	16.8881	0	pseudogene|
WBGene00167095	B0513.52	0	21	8.99196	0	piRNA|
WBGene00015176	B0414.8	28.4267	2266	1949	85	protein_coding|
WBGene00015151	B0348.1	0	264	40.0336	0	protein_coding|
WBGene00206483	B0416.11	5.60838	425	116.696	1	protein_coding|
WBGene00015198	B0454.7	0	1262	944.999	0	protein_coding|
WBGene00007175	B0395.3	8.41527	2060.5	1743.5	22	protein_coding|
WBGene00199885	B0457.14	0	132	21.598	0	ncRNA|
WBGene00172088	B0513.76	0	21	8.99196	0	piRNA|
WBGene00015152	B0348.2	0	308	52.2405	0	protein_coding|
WBGene00015124	B0303.2	7.0545	978	660.999	7.12477	protein_coding|
WBGene00001432	B0511.1	0	1007	689.999	0	protein_coding|
WBGene00007182	B0462.3	0	983	665.999	0	protein_coding|
WBGene00170513	B0513.69	0	21	8.99196	0	piRNA|
WBGene00198234	B0336.15	0	136	21.937	0	ncRNA|
WBGene00003730	B0495.4	4.51106	2058	1741	12	protein_coding|
WBGene00007194	B0491.7	43.6982	976	658.999	44	protein_coding|
WBGene00196142	B0403.7	0	62	15.9595	0	ncRNA|
WBGene00046463	B0350.8	0	21	8.99196	0	piRNA|
WBGene00200897	B0491.11	0	85	17.9486	0	ncRNA|
WBGene00219208	B0365.9	0	824	506.999	0	protein_coding|
WBGene00015204	B0495.5	7.96932	2282	1965	24	protein_coding|
WBGene00015156	B0361.2	10.6923	955.5	642.245	19	protein_coding|
WBGene00167123	B0395.5	0	21	8.99196	0	piRNA|
WBGene00201712	B0403.14	0	62	15.9595	0	ncRNA|
WBGene00007539	B0334.12	0	70	16.7126	0	snoRNA|
WBGene00167780	B0478.14	0	21	8.99196	0	piRNA|
WBGene00174067	B0350.62	0	21	8.99196	0	piRNA|
WBGene00015232	B0511.6	48.3497	1806	1489	110	protein_coding|
WBGene00200108	B0454.20	0	213	30.6158	0	ncRNA|
WBGene00047698	B0513.22	0	21	8.99196	0	piRNA|
WBGene00015138	B0310.2	1.56325	1573	1256	3	protein_coding|
WBGene00195753	B0350.69	0	168	24.9747	0	ncRNA|
WBGene00197908	B0303.17	0	225	32.4866	0	ncRNA|
WBGene00200584	B0334.19	0	150	23.1886	0	ncRNA|
WBGene00004443	B0513.3	0	266.5	43.1156	0	protein_coding|
WBGene00196970	B0304.10	0	111	19.9223	0	ncRNA|
WBGene00000235	B0464.7	63.2286	555	238.073	23	protein_coding|
WBGene00165758	B0513.47	0	21	8.99196	0	piRNA|
WBGene00015210	B0496.1	3.16175	938	620.999	3	protein_coding|
WBGene00168854	B0350.42	0	21	8.99196	0	piRNA|
WBGene00015180	B0416.4	1.47738	760	442.999	1	protein_coding|
WBGene00015168	B0403.4	14.8408	1640	1323	30	protein_coding|
WBGene00170267	B0478.17	0	21	8.99196	0	piRNA|
WBGene00169831	B0513.67	0	21	8.99196	0	piRNA|
WBGene00172870	B0350.59	0	21	8.99196	0	piRNA|
WBGene00200184	B0403.12	0	201	28.9164	0	ncRNA|
WBGene00015131	B0303.11	4.28918	2911	2594	17	protein_coding|
WBGene00014650	V|-|19595587|19595660|WBGene00014650|B0399.t7|pseudogene|pseudogene	0	74	17.0595	0	pseudogene|
WBGene00007197	B0513.5	4.41718	1989.5	1672.5	12	protein_coding|
WBGene00196826	B0350.72	0	102	19.2395	0	ncRNA|
WBGene00045279	B0513.12	0	247	36.4361	0	pseudogene|
WBGene00195358	B0507.13	0	52	14.8543	0	ncRNA|
WBGene00201176	B0310.11	0	111	19.9223	0	ncRNA|
WBGene00015130	B0303.9	86.8986	1989	1672	222	protein_coding|
WBGene00167783	B0457.7	0	21	8.99196	0	piRNA|
WBGene00007188	B0464.9	12.12	1181	863.999	16	protein_coding|
WBGene00199787	B0496.17	0	129	21.3486	0	ncRNA|
WBGene00200594	B0350.76	0	116	20.3083	0	ncRNA|
WBGene00168346	B0513.61	0	21	8.99196	0	piRNA|
WBGene00014648	V|+|19584825|19584897|WBGene00014648|B0399.t5|pseudogene|pseudogene	0	73	16.9743	0	pseudogene|
WBGene00049703	B0350.24	0	21	8.99196	0	piRNA|
WBGene00171620	B0513.73	0	21	8.99196	0	piRNA|
WBGene00197799	B0454.17	0	54	15.0939	0	ncRNA|
WBGene00015219	B0507.2	4.05788	1446	1129	7	protein_coding|
WBGene00202317	B0350.84	0	236	34.3708	0	ncRNA|
WBGene00050301	B0513.39	0	21	8.99196	0	piRNA|
WBGene00015177	B0416.1	0	3881	3564	0	protein_coding|
WBGene00044640	B0432.14	2.76737	790	472.999	2	protein_coding|
WBGene00015135	B0304.3	0	1719	1402	0	protein_coding|
WBGene00015139	B0310.3	0	1322	1005	0	protein_coding|
WBGene00173468	B0478.20	0	21	8.99196	0	piRNA|
WBGene00015165	B0361.11	0	1779	1462	0	protein_coding|
WBGene00196707	B0393.12	0	117	20.3863	0	ncRNA|
WBGene00167269	B0478.11	0	21	8.99196	0	piRNA|
WBGene00167065	B0350.32	0	21	8.99196	0	piRNA|
WBGene00197809	B0334.18	0	75	17.1438	0	ncRNA|
WBGene00007155	B0379.1	21.5024	745	427.999	16	protein_coding|
WBGene00014649	V|-|19595866|19595936|WBGene00014649|B0399.t6|pseudogene|pseudogene	0	71	16.8009	0	pseudogene|
WBGene00206482	B0416.10	0	737	419.999	0	protein_coding|
WBGene00007174	B0395.2	1.05391	1559	1242	2	protein_coding|
WBGene00200462	B0310.9	0	138	22.1094	0	ncRNA|
WBGene00196589	B0495.14	0	111	19.9223	0	ncRNA|
WBGene00015229	B0511.3	2.37993	867	549.999	2	protein_coding|
WBGene00015167	B0403.3	1.30635	818	500.999	1	protein_coding|
WBGene00015233	B0511.7	31.2108	1009	691.999	33	protein_coding|
WBGene00170131	B0513.68	0	21	8.99196	0	piRNA|
WBGene00195335	B0454.12	0	241	35.2859	0	ncRNA|
WBGene00173305	B0513.81	0	21	8.99196	0	piRNA|
WBGene00197966	B0393.14	0	190	27.4924	0	ncRNA|
WBGene00199849	B0496.18	0	144	22.639	0	ncRNA|
WBGene00015183	B0432.1	1.36921	795	477.999	1	protein_coding|
WBGene00015161	B0361.7	25.0628	1466	1149	44	protein_coding|
WBGene00199379	B0454.19	0	97	18.8631	0	ncRNA|
WBGene00015217	B0496.8	5.3249	1669	1352	11	protein_coding|
WBGene00198418	B0344.4	0	77	17.31	0	ncRNA|
WBGene00201053	B0454.22	0	146	22.8199	0	ncRNA|
WBGene00168610	B0478.15	0	21	8.99196	0	piRNA|
WBGene00004498	B0412.4	24.5781	311	53.2571	2	protein_coding|
WBGene00167215	B0350.37	0	21	8.99196	0	piRNA|
WBGene00015205	B0495.6	87.9069	471	156.348	21	protein_coding|
WBGene00200741	B0403.13	0	204	29.3262	0	ncRNA|
WBGene00198221	B0414.10	0	65	16.2528	0	ncRNA|
WBGene00007183	B0462.4	0	398	96.8679	0	protein_coding|
WBGene00166996	B0478.8	0	21	8.99196	0	piRNA|
WBGene00002982	B0336.8	16.2696	430	120.681	3	protein_coding|
WBGene00170730	B0350.49	0	21	8.99196	0	piRNA|
WBGene00007179	B0457.4	1.15225	885	567.999	1	protein_coding|
WBGene00049071	B0513.30	0	21	8.99196	0	piRNA|
WBGene00219788	B0379.13	0	89	18.2571	0	snoRNA|
WBGene00050105	B0513.38	0	21	8.99196	0	piRNA|
WBGene00044678	B0303.16	0	927	609.999	0	protein_coding|
WBGene00197400	B0336.14	0	136	21.937	0	ncRNA|
WBGene00007177	B0399.2	0	2012	1695	0	protein_coding|
WBGene00047683	B0350.14	0	21	8.99196	0	piRNA|
WBGene00015191	B0432.10	6.21623	1270	953	7	protein_coding|
WBGene00199089	B0395.7	0	150	23.1886	0	ncRNA|
WBGene00199942	B0365.8	0	137	22.0229	0	ncRNA|
WBGene00045278	B0513.11	0	165	24.6615	0	pseudogene|
WBGene00007146	B0334.6	0	1372	1055	0	protein_coding|
WBGene00202166	B0350.82	0	136	21.937	0	ncRNA|
WBGene00165100	B0513.43	0	21	8.99196	0	piRNA|
WBGene00007191	B0491.4	0.543136	1522	1205	1	protein_coding|
WBGene00007164	B0391.9	0	288	46.106	0	protein_coding|
WBGene00007145	B0334.5	23.7187	1414	1097	39.7558	protein_coding|
WBGene00015186	B0432.4	38.7012	1116	798.999	45	protein_coding|
WBGene00219786	B0365.10	0	122	20.7809	0	ncRNA|
WBGene00219644	B0507.16	0	355	71.6077	0	lincRNA|
WBGene00015133	B0303.15	24.5649	690	372.999	14	protein_coding|
WBGene00196917	B0379.10	0	144	22.639	0	ncRNA|
WBGene00015173	B0412.3	28.6031	3404.5	3087.5	135	protein_coding|
WBGene00005059	B0304.6	0	992	674.999	0	protein_coding|
WBGene00194695	B0462.5	0	782	464.999	0	protein_coding|
WBGene00165467	B0334.14	0	21	8.99196	0	piRNA|
WBGene00048045	B0350.16	0	21	8.99196	0	piRNA|
WBGene00046926	B0513.18	0	21	8.99196	0	piRNA|
WBGene00015189	B0432.8	15.7706	1142.5	825.499	21	protein_coding|
WBGene00197954	B0393.13	0	138	22.1094	0	ncRNA|
WBGene00201149	B0457.15	0	192	27.7425	0	ncRNA|
WBGene00167207	B0478.10	0	21	8.99196	0	piRNA|
WBGene00047788	B0513.24	0	21	8.99196	0	piRNA|
WBGene00007140	B0331.1	0.515338	1587	1270	1	protein_coding|
WBGene00014645	V|+|19579706|19579778|WBGene00014645|B0399.t2|pseudogene|pseudogene	0	73	16.9743	0	pseudogene|
WBGene00169585	B0432.15	0	21	8.99196	0	piRNA|
WBGene00015175	B0414.1	0	1059	741.999	0	protein_coding|
WBGene00196515	B0457.9	0	150	23.1886	0	ncRNA|
WBGene00007196	B0513.4	10.0877	307.5	77.6899	2	protein_coding|
WBGene00199653	B0350.74	0	281	44.2014	0	ncRNA|
WBGene00015163	B0361.9	5.9421	1088	770.999	7	protein_coding|
WBGene00007165	B0391.10	24.4465	1843	1526	57	pseudogene|
WBGene00201122	B0454.23	0	107	19.6174	0	ncRNA|
WBGene00174676	B0478.21	0	21	8.99196	0	piRNA|
WBGene00196371	B0454.16	0	54	15.0939	0	ncRNA|
WBGene00006006	B0507.11	0	939	621.999	0	protein_coding|
WBGene00165383	B0513.45	0	21	8.99196	0	piRNA|
WBGene00199122	B0495.19	0	146	22.8199	0	ncRNA|
WBGene00198916	B0457.12	0	561	244.054	0	ncRNA|
WBGene00015122	B0302.5	7.47123	755	437.999	5	protein_coding|
WBGene00166093	B0350.30	0	21	8.99196	0	piRNA|
WBGene00167891	B0350.39	0	21	8.99196	0	piRNA|
WBGene00174982	B0350.66	0	21	8.99196	0	piRNA|
WBGene00168666	B0350.40	0	21	8.99196	0	piRNA|
WBGene00007160	B0391.1	0	853	535.999	0	pseudogene|
WBGene00200240	B0344.5	0	86	18.0263	0	ncRNA|
WBGene00171113	B0350.51	0	21	8.99196	0	piRNA|
WBGene00200617	B0495.21	0	147	22.9112	0	ncRNA|
WBGene00015129	B0303.8	0	805	487.999	0	protein_coding|
WBGene00043982	B0403.6	3.21875	927	609.999	3	protein_coding|
WBGene00047017	B0513.19	0	21	8.99196	0	piRNA|
WBGene00198723	B0393.15	0	150	23.1886	0	ncRNA|
WBGene00005267	B0334.7	0	1017	699.999	0	protein_coding|
WBGene00167058	B0478.9	0	21	8.99196	0	piRNA|
WBGene00005058	B0304.5	0	1047	729.999	0	protein_coding|
WBGene00174352	B0350.64	0	21	8.99196	0	piRNA|
WBGene00015200	B0454.9	2.40029	1135	817.999	3	protein_coding|
WBGene00199530	B0511.15	0	150	23.1886	0	ncRNA|
WBGene00015155	B0353.1	10.9505	598.5	281.534	4	protein_coding|
WBGene00167438	B0513.57	0	21	8.99196	0	piRNA|
WBGene00015125	B0303.3	49.4848	1896	1579	118.875	protein_coding|
WBGene00201851	B0496.19	0	415	109.011	0	ncRNA|
WBGene00015221	B0507.4	0	636	319	0	protein_coding|
WBGene00166278	B0478.6	0	21	8.99196	0	piRNA|
WBGene00049675	B0513.37	0	21	8.99196	0	piRNA|
WBGene00173331	B0513.82	0	21	8.99196	0	piRNA|
WBGene00174208	B0350.63	0	21	8.99196	0	piRNA|
WBGene00002997	B0454.1	16.9262	1477	1160	30	protein_coding|
WBGene00219234	B0511.17	0	262	39.5826	0	protein_coding|
WBGene00201861	B0395.10	0	94	18.6369	0	ncRNA|
WBGene00048147	B0350.17	0	21	8.99196	0	piRNA|
WBGene00166995	B0513.51	0	21	8.99196	0	piRNA|
WBGene00047756	B0513.23	0	21	8.99196	0	piRNA|
WBGene00201592	B0350.81	0	157	23.8574	0	ncRNA|
WBGene00169798	B0513.66	0	21	8.99196	0	piRNA|
WBGene00048267	B0513.26	0	21	8.99196	0	piRNA|
WBGene00007144	B0334.4	11.4375	832	514.999	9	protein_coding|
WBGene00007158	B0379.6	0	405	101.723	0	protein_coding|
WBGene00199441	B0350.73	0	192	27.7425	0	ncRNA|
WBGene00199402	B0336.16	0	144	22.639	0	ncRNA|
WBGene00235314	B0348.9	0	220	31.6849	0	ncRNA|
WBGene00196148	B0457.8	0	123	20.8609	0	ncRNA|
WBGene00007151	B0365.2	0.963888	996	678.999	1	pseudogene|
WBGene00015228	B0511.2	0	1407	1090	0	protein_coding|
WBGene00201166	B0350.79	0	136	21.937	0	ncRNA|
WBGene00006080	B0391.4	0	1340	1023	0	protein_coding|
WBGene00008135	II|+|11334508|11334579|WBGene00008135|B0491.t1|tRNA|tRNA	0	72	16.8881	0	tRNA|
WBGene00202008	B0478.26	0	75	17.1438	0	ncRNA|
WBGene00046859	B0513.17	0	21	8.99196	0	piRNA|
WBGene00015162	B0361.8	33.2604	1537	1220	62	protein_coding|
WBGene00015215	B0496.6	1.6362	717	399.999	1	protein_coding|
WBGene00196256	B0454.15	0	88	18.1804	0	ncRNA|
WBGene00015197	B0454.6	1.58278	1971	1654	4	protein_coding|
WBGene00173119	B0513.79	0	21	8.99196	0	piRNA|
WBGene00000903	B0412.2	2.94148	1652	1335	6	protein_coding|
WBGene00199878	B0491.10	0	127	21.1844	0	ncRNA|
WBGene00197563	B0403.9	0	141	22.3718	0	ncRNA|
WBGene00015187	B0432.6	13.6173	1086	768.999	16	protein_coding|
WBGene00167661	B0478.13	0	21	8.99196	0	piRNA|
WBGene00001638	B0416.6	4.68154	1715	1398	10	protein_coding|
WBGene00174944	B0350.65	0	21	8.99196	0	piRNA|
WBGene00166605	B0478.7	0	21	8.99196	0	piRNA|
WBGene00167489	B0513.58	0	21	8.99196	0	piRNA|
WBGene00170739	B0513.70	0	21	8.99196	0	piRNA|
WBGene00195287	B0495.11	0	150	23.1886	0	ncRNA|
WBGene00196498	B0350.71	0	150	23.1886	0	ncRNA|
WBGene00195323	B0432.16	0	53	14.9754	0	ncRNA|
WBGene00015134	B0304.2	29.6321	825	507.999	23	protein_coding|
WBGene00199663	B0507.14	0	193	27.8689	0	ncRNA|
WBGene00008104	X|-|16042608|16042689|WBGene00008104|B0395.t1|tRNA|tRNA	0	82	17.7132	0	tRNA|
WBGene00199082	B0454.18	0	122	20.7809	0	ncRNA|
WBGene00007149	B0334.13	10.0422	512	195.519	3	protein_coding|
WBGene00165084	B0478.5	0	21	8.99196	0	piRNA|
WBGene00015143	B0336.3	45.2611	2674	2357	163	protein_coding|
WBGene00166866	B0513.50	0	21	8.99196	0	piRNA|
WBGene00200290	B0511.16	0	150	23.1886	0	ncRNA|
WBGene00015179	B0416.3	0.996163	974	656.999	1	protein_coding|
WBGene00007180	B0457.6	2.45109	584	267.015	1	protein_coding|
WBGene00201033	B0395.9	0	57	15.4347	0	ncRNA|
WBGene00015231	B0511.5	2.86215	1003	685.999	3	protein_coding|
WBGene00007148	B0334.10	0	549	232.098	0	protein_coding|
WBGene00171242	B0350.52	0	21	8.99196	0	piRNA|
WBGene00015169	B0403.5	1.70105	1856	1539	4	protein_coding|
WBGene00165581	B0513.46	0	21	8.99196	0	piRNA|
WBGene00219293	B0334.20	0	206	29.6049	0	protein_coding|
WBGene00172075	B0513.75	0	21	8.99196	0	piRNA|
WBGene00015136	B0304.4	53.1232	625	308.001	25	protein_coding|
WBGene00006955	B0344.2	0.485518	1665	1348	1	protein_coding|
WBGene00201925	C04F1.5	0	150	23.1886	0	ncRNA|
WBGene00049456	C02B10.25	0	21	8.99196	0	piRNA|
WBGene00000637	C01H6.1	5.03445	967	649.999	5	protein_coding|
WBGene00007332	C05C10.5	94.7994	947.2	630.199	104	protein_coding|
WBGene00043097	C02D5.4	16.5392	871	553.999	14	protein_coding|
WBGene00007309	C04G2.10	5.45572	1030.33	713.332	6	protein_coding|
WBGene00199056	C05A9.6	0	131	21.5144	0	ncRNA|
WBGene00194839	C01B10.44	0	716	398.999	0	protein_coding|
WBGene00015351	C02F5.10	7.31217	495	179.011	2	protein_coding|
WBGene00004040	C04G6.3	24.5693	4659	4342	163	protein_coding|
WBGene00003214	C05D11.11	70.0672	1653.33	1336.33	141	protein_coding|
WBGene00005246	C02E7.2	0	1220	902.999	0	protein_coding|
WBGene00174251	C02F12.12	0	21	8.99196	0	piRNA|
WBGene00201960	C05E11.17	0	139	22.1963	0	ncRNA|
WBGene00001698	C04E6.6	0	1926	1609	0	protein_coding|
WBGene00006808	C01G10.11	66.5677	1571.9	1254.9	120	protein_coding|
WBGene00007210	BE10.2	0.483725	1670	1353	1	protein_coding|
WBGene00005887	C03A7.3	0	1142	824.999	0	protein_coding|
WBGene00015257	B0554.4	0	1812	1495	0	protein_coding|
WBGene00195512	C04C11.5	0	143	22.5494	0	ncRNA|
WBGene00006510	C01G6.6	56.7427	1358	1042.19	161	protein_coding|
WBGene00015279	C01B10.4	0	1734.33	1417.33	0	protein_coding|
WBGene00165649	C05B10.4	0	21	8.99196	0	piRNA|
WBGene00004426	C04F12.4	103.524	500	183.855	30	protein_coding|
WBGene00015256	B0554.3	0	165	24.6615	0	protein_coding|
WBGene00007244	C01G12.3	22.5683	694	376.999	13	protein_coding|
WBGene00200813	C01B9.6	0	150	23.1886	0	ncRNA|
WBGene00171031	C05B10.11	0	21	8.99196	0	piRNA|
WBGene00196512	C03F11.6	0	56	15.3234	0	ncRNA|
WBGene00219794	C02C6.13	0	91	18.4096	0	snoRNA|
WBGene00007299	C04F12.5	12.174	413	107.52	2	protein_coding|
WBGene00198879	C04C11.14	0	262	39.5826	0	ncRNA|
WBGene00001858	C01B10.5	11.7176	558.571	243.076	3	protein_coding|
WBGene00015292	C01C4.2	0	978	660.999	0	protein_coding|
WBGene00015478	C05D10.2	0.464138	1118.25	801.563	1	protein_coding|
WBGene00003999	C05A9.1	0.405626	3713.5	3396.5	2	protein_coding|
WBGene00007313	C04H5.2	2.43747	855	537.999	2	protein_coding|
WBGene00201566	C04D8.4	0	142	22.4603	0	ncRNA|
WBGene00166980	C06A12.12	0	21	8.99196	0	piRNA|
WBGene00002855	C05D11.12	75.4715	1999	1682	194	protein_coding|
WBGene00199525	C03A3.5	0	117	20.3863	0	ncRNA|
WBGene00050809	C02B10.29	0	21	8.99196	0	piRNA|
WBGene00000170	C01G6.1	14.9084	1182.17	865.166	20	protein_coding|
WBGene00044445	C02F5.14	7.55483	489	173.261	2	protein_coding|
WBGene00007212	BE10.4	0.86343	1075	757.999	1	protein_coding|
WBGene00015308	C01G5.6	15.2063	1393	1076	25	protein_coding|
WBGene00165163	C01G5.10	0	21	8.99196	0	piRNA|
WBGene00007334	C05C10.7	6.66138	710	392.999	4	protein_coding|
WBGene00046436	C02B10.13	0	21	8.99196	0	piRNA|
WBGene00195643	C01F1.7	0	126	21.1029	0	ncRNA|
WBGene00168374	C01B10.21	0	21	8.99196	0	piRNA|
WBGene00197462	C02B4.7	0	212	30.4679	0	ncRNA|
WBGene00015477	C05D10.1	2.87592	1746.5	1429.5	7	protein_coding|
WBGene00200163	C05C9.12	0	139	22.1963	0	ncRNA|
WBGene00001023	C04A2.7	131.282	2988.5	2671.5	545	protein_coding|
WBGene00007267	C03A3.2	4.36848	1965	1648	11	protein_coding|
WBGene00200553	C02B10.74	0	101	19.1642	0	ncRNA|
WBGene00015354	C02F12.3	6.98716	539.667	238.651	3	protein_coding|
WBGene00171250	C01G5.19	0	21	8.99196	0	piRNA|
WBGene00202135	B0563.17	0	137	22.0229	0	ncRNA|
WBGene00004100	C05B5.3	3.47758	1258	940.999	5	protein_coding|
WBGene00015375	C03B1.4	0	762	444.999	0	protein_coding|
WBGene00005602	C03G6.3	0	1538.5	1221.5	0	protein_coding|
WBGene00172868	C01B10.38	0	21	8.99196	0	piRNA|
WBGene00165345	C02B10.30	0	21	8.99196	0	piRNA|
WBGene00002046	C01F6.8	30.3892	815	497.999	23	protein_coding|
WBGene00199078	B0523.6	0	92	18.4855	0	ncRNA|
WBGene00006438	C01F6.6	11.5137	1721.21	1404.21	24	protein_coding|
WBGene00198151	C04F12.15	0	143	22.5494	0	ncRNA|
WBGene00002989	C04F1.3	0.628099	1359	1042	1	protein_coding|
WBGene00198254	C02B4.9	0	145	22.7291	0	ncRNA|
WBGene00199308	C05D12.10	0	149	23.0955	0	ncRNA|
WBGene00007315	C04H5.7	3.35059	882.5	565.499	3	protein_coding|
WBGene00006527	C02F4.2	14.2389	2225	1908	42	protein_coding|
WBGene00001119	C04C3.5	2.70445	1201	883.999	4	protein_coding|
WBGene00007284	C03H12.1	0.660756	1828.5	1511.5	2	protein_coding|
WBGene00015368	C03A7.10	0	944	626.999	0	protein_coding|
WBGene00007237	C01G10.10	6.32347	1306.5	989.5	10	protein_coding|
WBGene00015463	C05C8.6	14.1347	1845	1528	33	protein_coding|
WBGene00165026	C03C11.3	0	21	8.99196	0	piRNA|
WBGene00015418	C04D8.1	53.023	4685.71	4368.71	420	protein_coding|
WBGene00197323	C04C3.11	0	139	22.1963	0	ncRNA|
WBGene00015501	C06A5.3	28.4172	2594.5	2277.5	99	protein_coding|
WBGene00003002	C03B8.4	38.2039	7238	6921	404	protein_coding|
WBGene00006238	C02E7.9	0	1038	720.999	0	protein_coding|
WBGene00007207	B0564.7	12.1496	1522.33	1205.33	30	protein_coding|
WBGene00200867	C04A2.10	0	217	31.2193	0	ncRNA|
WBGene00007229	C01G6.9	0.766369	1171	853.999	1	protein_coding|
WBGene00007351	C05G5.5	0	975.667	658.666	0	protein_coding|
WBGene00005437	C04F2.4	0	1189	871.999	0	protein_coding|
WBGene00007303	C04F12.9	9.8448	516	199.439	3	protein_coding|
WBGene00196194	C05C9.5	0	148	23.003	0	ncRNA|
WBGene00015359	C02G6.1	0.243127	3036	2719	1.01006	protein_coding|
WBGene00007213	C01A2.1	0	494.333	205.867	0	protein_coding|
WBGene00174757	C02D4.4	0	21	8.99196	0	piRNA|
WBGene00007252	C01H6.2	0	2183	1866	0	protein_coding|
WBGene00015404	C03H5.2	7.90261	1228	910.999	11	protein_coding|
WBGene00015248	B0546.1	128.25	609	293.099	52	protein_coding|
WBGene00007355	C06A1.5	76.8589	598	281.006	33	protein_coding|
WBGene00219793	C01F6.15	0	88	18.1804	0	ncRNA|
WBGene00015277	C01B7.7	0	609	292.003	0	protein_coding|
WBGene00006342	C01B7.1	5.44076	2878.5	2561.5	17	protein_coding|
WBGene00015309	C01G5.7	0	439.5	130.107	0	protein_coding|
WBGene00007330	C05C10.3	89.0129	1714	1397	190	protein_coding|
WBGene00010430	X|+|12938182|12938253|WBGene00010430|C05E7.t2|tRNA|tRNA	0	72	16.8881	0	tRNA|
WBGene00014666	C05D12.3	3.54199	3335.2	3018.2	18	protein_coding|
WBGene00044029	C05D12.7	0	390	91.5738	0	protein_coding|
WBGene00015491	C05E4.12	0	260	39.1393	0	protein_coding|
WBGene00171162	C05D10.6	0	21	8.99196	0	piRNA|
WBGene00000310	X|-|11163358|11163439|WBGene00000310|C05C9.t1|tRNA|tRNA	0	82	17.7132	0	tRNA|
WBGene00006643	C02F12.1	0	1065.5	748.499	0	protein_coding|
WBGene00007239	C01G10.14	7.59663	488	172.308	2	protein_coding|
WBGene00006479	B0563.4	17.0882	1083	765.999	20	protein_coding|
WBGene00005138	C01B4.5	0	984	666.999	0	protein_coding|
WBGene00000086	C02H7.3	1.11441	4501	4184	7	protein_coding|
WBGene00171174	C01B10.28	0	21	8.99196	0	piRNA|
WBGene00015242	B0524.3	0	1692	1375	0	protein_coding|
WBGene00197574	C04C11.11	0	254	37.8543	0	ncRNA|
WBGene00201557	C03A3.7	0	200	28.7818	0	ncRNA|
WBGene00007349	C05G5.3	0	831	513.999	0	protein_coding|
WBGene00171266	C01B10.29	0	21	8.99196	0	piRNA|
WBGene00015330	C02B10.5	76.4447	2476	2159	265.492	protein_coding|
WBGene00015480	C05D10.4	3.07992	1883	1566	6	protein_coding|
WBGene00006823	C06A5.7	35.2799	2031	1714	98	protein_coding|
WBGene00044089	C02A12.9	0	897	579.999	0	protein_coding|
WBGene00195947	C02F4.9	0	111	19.9223	0	ncRNA|
WBGene00165267	C01B10.12	0	21	8.99196	0	piRNA|
WBGene00201604	C05A9.8	0	135	21.8515	0	ncRNA|
WBGene00198227	C02D4.7	0	146	22.8199	0	ncRNA|
WBGene00173335	C02B10.64	0	21	8.99196	0	piRNA|
WBGene00015271	C01B4.7	2.35636	1428	1111	4	protein_coding|
WBGene00015280	C01B10.6	28.0001	1208.58	891.628	32	protein_coding|
WBGene00015328	C02B10.3	1.75307	1437	1120	3	protein_coding|
WBGene00000374	C01F6.3	1.22104	1389	1072	2	pseudogene|
WBGene00166993	C03E10.7	0	21	8.99196	0	piRNA|
WBGene00015479	C05D10.3	0.418199	1882	1565	1	protein_coding|
WBGene00003402	C04G6.1	0.807478	1804.25	1487.25	2	protein_coding|
WBGene00006467	C01B7.4	0.962941	2356	2039	3	protein_coding|
WBGene00022910	C05D2.11	6.91839	1263	945.999	10	ncRNA|
WBGene00001413	C01F6.4	15.3928	1264.33	947.333	29	protein_coding|
WBGene00003993	B0523.3	14.0547	1714	1397	30	protein_coding|
WBGene00168860	B0547.14	0	21	8.99196	0	piRNA|
WBGene00005086	B0547.4	0	1008	690.999	0	protein_coding|
WBGene00015496	C05E11.7	0	1721	1404	0	protein_coding|
WBGene00200253	C01G8.10	0	59	15.6506	0	ncRNA|
WBGene00167516	C02B10.39	0	21	8.99196	0	piRNA|
WBGene00015320	C02B8.1	0	593.5	276.596	0	protein_coding|
WBGene00201710	C01H6.11	0	92	18.4855	0	ncRNA|
WBGene00003800	C03D6.4	144.961	4570	4253	942	protein_coding|
WBGene00167034	C01B10.17	0	21	8.99196	0	piRNA|
WBGene00171343	B0547.25	0	21	8.99196	0	piRNA|
WBGene00015439	C04E12.10	0.286675	2600	2283	1	protein_coding|
WBGene00015380	C03B1.10	0	158	23.9555	0	protein_coding|
WBGene00196436	C01B7.9	0	190	27.4924	0	ncRNA|
WBGene00255560	C01B12.11	0	22	9.27122	0	miRNA|
WBGene00015438	C04E12.9	0	1077	759.999	0	protein_coding|
WBGene00202419	C02F4.11	14.9841	279	43.6783	1	ncRNA|
WBGene00004708	X|+|14015944|14016015|WBGene00004708|C04C11.t1|tRNA|tRNA	0	72	16.8881	0	tRNA|
WBGene00015492	C05E11.1	2.02625	1286	968.999	3	protein_coding|
WBGene00202198	C04C11.22	0	191	27.617	0	ncRNA|
WBGene00007288	C04A11.5	4.70086	452	139.225	1	protein_coding|
WBGene00015457	C04G6.7	0	594	277.008	0	protein_coding|
WBGene00007331	C05C10.4	14.9629	1329.67	1012.67	23	protein_coding|
WBGene00015484	C05D11.7	69.2709	2684.5	2367.5	255	protein_coding|
WBGene00007218	C01A2.6	0	823	505.999	0	protein_coding|
WBGene00015253	B0547.2	0	195	28.1247	0	protein_coding|
WBGene00015431	C04E7.4	1.01997	2242	1925	3	protein_coding|
WBGene00007293	C04B4.5	0	696	378.999	0	protein_coding|
WBGene00200526	C05B10.17	0	73	16.9743	0	ncRNA|
WBGene00168271	C02B10.40	0	21	8.99196	0	piRNA|
WBGene00173153	C01B10.40	0	21	8.99196	0	piRNA|
WBGene00015466	C05C8.9	15.5366	841	524.002	18	protein_coding|
WBGene00170837	C02B10.55	0	21	8.99196	0	piRNA|
WBGene00199389	B0563.15	0	182	26.5293	0	ncRNA|
WBGene00015348	C02F5.5	6.13574	637	320	3	protein_coding|
WBGene00219796	C03D6.9	0	228	32.9836	0	protein_coding|
WBGene00170618	B0554.8	0	21	8.99196	0	piRNA|
WBGene00015395	C03G6.8	0	1483	1166	0	protein_coding|
WBGene00007225	C01G6.3	15.5828	1283	965.999	23	protein_coding|
WBGene00202332	C05B10.21	0	136	21.937	0	ncRNA|
WBGene00168630	C02B10.41	0	21	8.99196	0	piRNA|
WBGene00201103	C01C4.6	0	88	18.1804	0	ncRNA|
WBGene00200000	C02D4.13	0	231	33.493	0	ncRNA|
WBGene00201714	C02C6.11	0	114	20.1531	0	ncRNA|
WBGene00000900	C05D2.1	11.5096	2388	2071	35	protein_coding|
WBGene00169496	C02B10.47	0	21	8.99196	0	piRNA|
WBGene00015390	C03F11.4	0.515653	1587	1270	1	protein_coding|
WBGene00199348	C02B4.10	0	150	23.1886	0	ncRNA|
WBGene00005431	C04F2.2	0	997	679.999	0	pseudogene|
WBGene00000503	C04F6.3	3.02824	2046	1729	8	protein_coding|
WBGene00007310	C04G2.11	1.15023	1455	1138	2	protein_coding|
WBGene00007254	C01H6.4	1.08178	1527	1210	2	protein_coding|
WBGene00000419	C02F4.1	47.3235	5683	5366	388	protein_coding|
WBGene00015424	C04E6.8	4.67139	453	140.104	1	protein_coding|
WBGene00015251	B0546.4	27.3968	644.6	344.178	18	protein_coding|
WBGene00007290	C04B4.2	12.3155	1805	1488	28	protein_coding|
WBGene00197473	C05A9.4	0	135	21.8515	0	ncRNA|
WBGene00200053	C01B7.14	0	298	49.0385	0	ncRNA|
WBGene00199624	C02D4.11	0	225	32.4866	0	ncRNA|
WBGene00170385	C06A12.14	0	21	8.99196	0	piRNA|
WBGene00015324	C02B8.6	2.6677	1789	1472	6	protein_coding|
WBGene00197085	C04H4.5	0	115	20.2306	0	ncRNA|
WBGene00007307	C04G2.8	46.2764	713	395.999	28	protein_coding|
WBGene00015356	C02F12.7	0.581071	3696	3379	3	protein_coding|
WBGene00196793	C04C11.9	0	176	25.8436	0	ncRNA|
WBGene00007223	C01F6.9	31.3318	187.667	40.224	4	protein_coding|
WBGene00202263	C01F4.9	0	110	19.8457	0	ncRNA|
WBGene00023421	B0564.11	15.077	1279	961.999	22	protein_coding|
WBGene00015397	C03G6.12	0	1359	1042	0	protein_coding|
WBGene00015464	C05C8.7	4.39248	2103.75	1786.75	11	protein_coding|
WBGene00219801	C05E4.16	0	98	18.9384	0	ncRNA|
WBGene00015394	C03G6.6	0	937	619.999	0	protein_coding|
WBGene00007301	C04F12.7	82.8727	697	379.999	48.117	protein_coding|
WBGene00001194	C04A2.3	76.4207	3179.2	2862.2	299	protein_coding|
WBGene00049742	C02B10.27	0	21	8.99196	0	piRNA|
WBGene00199484	C05D9.11	0	77	17.31	0	ncRNA|
WBGene00007296	C04C11.2	1.71779	2218.5	1901.5	5	protein_coding|
WBGene00196619	C04A11.6	0	205	29.465	0	ncRNA|
WBGene00015340	C02E7.7	0	301	49.9697	0	protein_coding|
WBGene00202097	C05B10.20	0	125	21.0219	0	ncRNA|
WBGene00044128	BE10.6	0	163	24.4563	0	pseudogene|
WBGene00196554	B0563.13	0	83	17.7922	0	ncRNA|
WBGene00007202	B0564.2	7.35371	495	238.991	5	protein_coding|
WBGene00001448	C03G5.7	10.7708	573.5	256.535	4	protein_coding|
WBGene00007289	C04B4.1	0	1586	1269	0	protein_coding|
WBGene00170294	C02B10.51	0	21	8.99196	0	piRNA|
WBGene00170167	C01B10.26	0	21	8.99196	0	piRNA|
WBGene00015373	C03B1.2	1.24426	843	525.999	1	protein_coding|
WBGene00007337	C05C12.5	0	551	234.089	0	protein_coding|
WBGene00007247	C01G12.7	0.396895	1966	1649	1	protein_coding|
WBGene00015446	C04F5.4	0	1044	726.999	0	protein_coding|
WBGene00001563	C05C8.4	23.7504	3486	3169	115	protein_coding|
WBGene00015442	C04F1.1	0	973	655.999	0	protein_coding|
WBGene00000540	C01G8.2	6.08818	1392	1075	10	protein_coding|
WBGene00007250	C01G12.10	0	294.5	48.5324	0	protein_coding|
WBGene00195517	C05E11.10	0	144	22.639	0	ncRNA|
WBGene00001455	C05E11.8	4.92059	468.5	168.564	2	protein_coding|
WBGene00168555	C02F4.6	0	21	8.99196	0	piRNA|
WBGene00165317	B0547.6	0	21	8.99196	0	piRNA|
WBGene00197698	C05D12.9	0	150	23.1886	0	ncRNA|
WBGene00023231	III|+|1046942|1047012|WBGene00023231|BE0003N10.t5|pseudogene|pseudogene	0	71	16.8009	0	pseudogene|
WBGene00170015	B0547.19	0	21	8.99196	0	piRNA|
WBGene00166850	C01B10.16	0	21	8.99196	0	piRNA|
WBGene00165410	C02B10.32	0	21	8.99196	0	piRNA|
WBGene00007219	C01A2.7	7.00062	695.5	378.499	4	protein_coding|
WBGene00196162	C05E11.11	0	144	22.639	0	ncRNA|
WBGene00015284	C01B10.10	0	1825	1508	0	protein_coding|
WBGene00015393	C03G6.5	0	856	538.999	0	protein_coding|
WBGene00172592	C01B10.36	0	21	8.99196	0	piRNA|
WBGene00200054	C05G6.5	0	207	29.7459	0	ncRNA|
WBGene00166499	C01G5.13	0	21	8.99196	0	piRNA|
WBGene00001091	C01B10.1	1.24353	3100	2783	5.28777	pseudogene|
WBGene00201982	C04A2.13	0	223	32.162	0	ncRNA|
WBGene00201551	C02C6.10	0	140	22.2838	0	ncRNA|
WBGene00015455	C04G6.5	0	278	43.4202	0	protein_coding|
WBGene00197076	C03C11.5	0	205	29.465	0	ncRNA|
WBGene00202206	C03B1.16	0	89	18.2571	0	ncRNA|
WBGene00000120	C01F6.5	1.43842	772	454.999	1	protein_coding|
WBGene00199038	C02D4.9	0	143	22.5494	0	ncRNA|
WBGene00194890	C01B9.4	0	268	40.9595	0	protein_coding|
WBGene00015326	C02B10.1	86.8191	1988	1671	222.509	protein_coding|
WBGene00195724	C04C3.10	0	84	17.8706	0	ncRNA|
WBGene00007206	B0564.6	0.68532	1272	954.999	1	protein_coding|
WBGene00015259	B0554.6	0	1179	861.999	0	protein_coding|
WBGene00202388	C05A9.11	0	135	21.8515	0	ncRNA|
WBGene00219797	C04A2.16	0	124	20.9412	0	snoRNA|
WBGene00007358	C06A12.5	4.87508	1928	1611	12	protein_coding|
WBGene00015370	C03A7.12	1.08718	919	601.999	1	protein_coding|
WBGene00007242	C01G12.1	0	1742	1425	0	protein_coding|
WBGene00170317	C03C10.8	0	21	8.99196	0	piRNA|
WBGene00196535	C02B10.72	0	118	20.4646	0	ncRNA|
WBGene00044083	B0564.1	16.7058	659.333	342.333	8.67858	protein_coding|
WBGene00006766	B0564.10	0	867.25	550.25	0	protein_coding|
WBGene00015299	C01F1.4	0	1144	826.999	0	protein_coding|
WBGene00044127	BE10.5	0	355	73.3866	0	protein_coding|
WBGene00171029	C02B10.58	0	21	8.99196	0	piRNA|
WBGene00015449	C04F5.7	0.930319	1724	1407	2	protein_coding|
WBGene00007261	C02C6.3	4.16865	786	469.091	6	protein_coding|
WBGene00200732	BE0003N10.5	0	205	29.465	0	ncRNA|
WBGene00198659	C05B5.14	0	150	23.1886	0	ncRNA|
WBGene00198246	C03E10.9	0	147	22.9112	0	ncRNA|
WBGene00165734	C02B10.33	0	21	8.99196	0	piRNA|
WBGene00015434	C04E12.4	2.91436	1889	1572	7	protein_coding|
WBGene00002285	C05G5.6	0	22	9.27122	0	miRNA|
WBGene00000523	C01C10.1	0	958	640.999	0	protein_coding|
WBGene00077584	C01G10.19	0	432	122.301	0	pseudogene|
WBGene00045242	C05B5.11	0	429.5	121.269	0	protein_coding|
WBGene00015336	C02D5.2	1.54907	1033.33	716.332	2	protein_coding|
WBGene00000186	C01C7.1	12.5074	3542	3225	62	protein_coding|
WBGene00015406	C03H5.4	0	311	53.2571	0	protein_coding|
WBGene00015485	C05D11.8	26.9743	2622	2305	95	protein_coding|
WBGene00015298	C01F1.3	2.39882	1394.5	1077.5	6	protein_coding|
WBGene00015410	C04A2.1	9.19214	1312	995	15	protein_coding|
WBGene00014663	C01G6.10	0.762353	2034	1717	2	pseudogene|
WBGene00171625	B0547.27	0	21	8.99196	0	piRNA|
WBGene00005228	C05E4.14	1.41972	957.667	640.666	2	protein_coding|
WBGene00015402	C03G6.17	13.5037	1044	726.999	15	protein_coding|
WBGene00015483	C05D11.5	1.07822	924	606.999	1	protein_coding|
WBGene00007241	C01G10.16	0	436	125.581	0	protein_coding|
WBGene00005643	C05E4.1	3.86351	1179	861.999	5	protein_coding|
WBGene00015311	C01G5.9	0.623909	1366	1049	1	protein_coding|
WBGene00007328	C05C10.1	0	1236	918.999	0	protein_coding|
WBGene00015429	C04E7.2	0.877318	1809	1492	2	protein_coding|
WBGene00005612	C05E4.11	0	1164	846.999	0	protein_coding|
WBGene00077489	C04G6.13	0	800	482.999	0	protein_coding|
WBGene00199576	C03H5.8	0	86	18.0263	0	ncRNA|
WBGene00007260	C02C6.2	0	2094	1777	0	protein_coding|
WBGene00200136	C04A2.9	0	107	19.6174	0	ncRNA|
WBGene00002231	C02F5.1	23.5347	3376	3059	110	protein_coding|
WBGene00006244	C02E7.13	0	1050	732.999	0	protein_coding|
WBGene00003523	C05D11.6	1.28581	1404	1087	2	protein_coding|
WBGene00001443	B0523.5	44.8229	4347	4030	276	protein_coding|
WBGene00000136	C05E11.5	0.835862	1883	1566	2	protein_coding|
WBGene00206366	C03H5.9	0	975	657.999	0	protein_coding|
WBGene00007266	C03A3.1	0.745421	1291	974	1	protein_coding|
WBGene00006284	C01B4.3	0	1059	741.999	0	protein_coding|
WBGene00005969	C01G10.3	0	1083	765.999	0	protein_coding|
WBGene00172813	B0547.30	0	21	8.99196	0	piRNA|
WBGene00007348	C05G5.2	3.62995	2120	1803	10	protein_coding|
WBGene00015278	C01B10.3	3.99072	1301	983.999	6	protein_coding|
WBGene00007236	C01G10.9	0.763686	1174	856.999	1	protein_coding|
WBGene00199265	C05B10.15	0	143	22.5494	0	ncRNA|
WBGene00015244	B0524.5	5.19357	569	252.035	2	protein_coding|
WBGene00004099	C03A7.4	0	1228	910.999	0	protein_coding|
WBGene00004777	C02D4.2	0	1265.86	948.859	0	protein_coding|
WBGene00200854	C01H6.10	0	54	15.0939	0	ncRNA|
WBGene00007216	C01A2.4	22.9068	717	399.999	14	protein_coding|
WBGene00003622	C01H6.5	59.2274	1995.5	1678.5	173	protein_coding|
WBGene00005247	C02E7.4	0	928.5	611.499	0	protein_coding|
WBGene00197520	C05C8.10	0	202	29.0519	0	ncRNA|
WBGene00015433	C04E12.2	0	700	382.999	0	protein_coding|
WBGene00001405	C04F12.10	19.2995	1493.5	1176.5	35	protein_coding|
WBGene00000817	B0547.1	11.7924	1205	887.999	16	protein_coding|
WBGene00050939	C05G5.7	0	111	19.9223	0	protein_coding|
WBGene00219792	C01B10.49	0	200	28.7818	0	ncRNA|
WBGene00007333	C05C10.6	100.484	2186	1869	387	protein_coding|
WBGene00015499	C06A5.1	16.1842	5655	5338	132	protein_coding|
WBGene00200743	C05A2.2	0	134	21.7666	0	ncRNA|
WBGene00007227	C01G6.5	98.4371	3648	3331	501	protein_coding|
WBGene00219371	C03G5.14	0	432	122.301	0	protein_coding|
WBGene00015293	C01C4.3	0.600991	1441	1124	1	protein_coding|
WBGene00007235	C01G10.8	63.5418	1159.5	842.499	83	protein_coding|
WBGene00002717	C01G8.9	79.7752	5215	4898	671	protein_coding|
WBGene00219559	C04C11.24	0	527	210.274	0	lincRNA|
WBGene00007214	C01A2.2	1.65273	482.5	216.72	1	protein_coding|
WBGene00000518	C05H8.1	1.79187	1846.5	1529.5	4	protein_coding|
WBGene00006637	B0563.2	0	1074	756.999	0	protein_coding|
WBGene00015291	C01B12.8	31.272	526	209.286	10	protein_coding|
WBGene00206529	C04A2.15	0	437	126.41	0	protein_coding|
WBGene00007220	C01B9.1	0.14658	4917	4600	1	protein_coding|
WBGene00015486	C05D11.9	15.9935	2404	2087	51	protein_coding|
WBGene00173957	C01G6.12	0	21	8.99196	0	piRNA|
WBGene00015249	B0546.2	15.62	1557.75	1240.75	30	protein_coding|
WBGene00001204	C04G2.7	0	870	552.999	0	protein_coding|
WBGene00202329	C05C9.14	0	128	21.2663	0	ncRNA|
WBGene00007325	C05C9.1	0	1437	1120	0	protein_coding|
WBGene00003053	C03B1.12	11.7032	1044	726.999	13	protein_coding|
WBGene00046318	C02B10.12	0	21	8.99196	0	piRNA|
WBGene00049252	C02B10.22	0	21	8.99196	0	piRNA|
WBGene00001645	C03E10.4	55.2375	1881	1564	132	protein_coding|
WBGene00015344	C02E11.1	8.88166	3631.5	3314.5	45	protein_coding|
WBGene00165445	C01B10.14	0	21	8.99196	0	piRNA|
WBGene00000990	C04F6.5	2.65689	1056	738.999	3	protein_coding|
WBGene00015411	C04C3.1	0.901486	1043	725.999	1	protein_coding|
WBGene00170802	C02B10.53	0	21	8.99196	0	piRNA|
WBGene00005516	C05E4.4	0	1130	812.999	0	protein_coding|
WBGene00166998	C02B10.36	0	21	8.99196	0	piRNA|
WBGene00007323	C05B5.6	2.87683	1227	909.999	4	protein_coding|
WBGene00168744	C01F6.10	0	21	8.99196	0	piRNA|
WBGene00201977	C01G12.15	0	193	27.8689	0	ncRNA|
WBGene00167415	B0547.12	0	21	8.99196	0	piRNA|
WBGene00023477	C03G5.8	18.2486	391	92.2206	2.57135	protein_coding|
WBGene00195367	B0524.7	0	55	15.2099	0	ncRNA|
WBGene00007245	C01G12.5	0	842	524.999	0	protein_coding|
WBGene00201804	C05A2.3	0	86	18.0263	0	ncRNA|
WBGene00168524	C05C12.7	0	21	8.99196	0	piRNA|
WBGene00196047	C02C6.4	0	124	20.9412	0	ncRNA|
WBGene00007295	C04C11.1	0	1049	731.999	0	protein_coding|
WBGene00195936	C02D5.5	0	140	22.2838	0	ncRNA|
WBGene00015268	BE0003N10.3	0.564531	3795	3478	3	protein_coding|
WBGene00015362	C02H6.2	1.62	1125	807.999	2	protein_coding|
WBGene00000289	C01G6.8	12.34	3074.33	2757.33	54	protein_coding|
WBGene00000029	C03A7.7	0	1174	856.999	0	protein_coding|
WBGene00007204	B0564.4	0	1266	948.999	0	protein_coding|
WBGene00007311	C04H4.1	0	261	39.36	0	protein_coding|
WBGene00169339	C01B10.24	0	21	8.99196	0	piRNA|
WBGene00201921	C05A9.9	0	282	44.4664	0	ncRNA|
WBGene00201114	C01B10.47	0	86	18.0263	0	ncRNA|
WBGene00014664	I|+|9679644|9679718|WBGene00014664|C04F12.t1|pseudogene|pseudogene	0	75	17.1438	0	pseudogene|
WBGene00015282	C01B10.8	21.1358	2138	1821	58	protein_coding|
WBGene00172427	B0563.11	0	21	8.99196	0	piRNA|
WBGene00195575	B0563.12	0	83	17.7922	0	ncRNA|
WBGene00007232	C01G10.5	0	228	32.9836	0	protein_coding|
WBGene00000030	C03A7.8	0	1317	999.999	0	protein_coding|
WBGene00015331	C02B10.6	8.92472	1197	879.999	12	protein_coding|
WBGene00166615	B0547.10	0	21	8.99196	0	piRNA|
WBGene00015294	C01C10.2	0.936308	829.5	512.5	1	protein_coding|
WBGene00007258	C01H6.9	7.2936	3009	2692	30	protein_coding|
WBGene00000031	C03A7.14	1.08358	1525	1208	2	protein_coding|
WBGene00165841	C06A12.11	0	21	8.99196	0	piRNA|
WBGene00007305	C04G2.2	16.1885	1166	848.999	21	protein_coding|
WBGene00015427	C04E6.13	0	334	61.9972	0	protein_coding|
WBGene00199448	C04A11.8	0	141	22.3718	0	ncRNA|
WBGene00001333	C01G8.5	52.1226	2312	1995	160	protein_coding|
WBGene00015451	C04F5.9	8.51817	1700	1383	18	protein_coding|
WBGene00200034	C03C11.7	0	146	22.8199	0	ncRNA|
WBGene00015325	C02B8.7	0	159	24.0543	0	protein_coding|
WBGene00007215	C01A2.3	8.69911	1596	1279	17	protein_coding|
WBGene00169383	C02B10.45	0	21	8.99196	0	piRNA|
WBGene00195511	C03C10.10	0	148	23.003	0	ncRNA|
WBGene00007278	C03D6.6	74.6853	650	333	38	protein_coding|
WBGene00015286	C01B12.3	0.392844	1983	1666	1	protein_coding|
WBGene00174087	C02B10.66	0	21	8.99196	0	piRNA|
WBGene00007256	C01H6.7	74.4269	2201	1884	218	protein_coding|
WBGene00199517	C02C6.8	0	276	42.9107	0	ncRNA|
WBGene00006283	C01B4.1	0	1059	741.999	0	protein_coding|
WBGene00170531	B0547.21	0	21	8.99196	0	piRNA|
WBGene00005647	C03G6.19	9.30814	1442	1125	16	protein_coding|
WBGene00200450	C04C11.17	0	149	23.0955	0	ncRNA|
WBGene00007270	C03C10.4	26.1792	967	649.999	26	protein_coding|
WBGene00199478	C01F6.13	0	257	38.4885	0	ncRNA|
WBGene00007271	C03C10.5	0	207	29.7459	0	protein_coding|
WBGene00044357	C03G5.13	6.34464	306	51.5774	0.5	protein_coding|
WBGene00015323	C02B8.5	0	1137	819.999	0	protein_coding|
WBGene00166397	C05B10.6	0	21	8.99196	0	piRNA|
WBGene00200156	C06A12.17	0	128	21.2663	0	ncRNA|
WBGene00045728	C02B10.8	0	21	8.99196	0	piRNA|
WBGene00195279	C05D2.12	0	49	14.4737	0	ncRNA|
WBGene00015313	C01G8.6	17.7255	1277	959.999	26	protein_coding|
WBGene00015377	C03B1.6	0	631	315.469	0	protein_coding|
WBGene00003096	C02A12.4	207.945	915	597.999	190	protein_coding|
WBGene00198440	C05C9.9	0	148	23.003	0	ncRNA|
WBGene00001130	C02C6.1	13.0674	2968.5	2651.5	55	protein_coding|
WBGene00015436	C04E12.6	0	546	229.114	0	protein_coding|
WBGene00077685	C04F12.12	0	488	172.308	0	protein_coding|
WBGene00015382	C03B1.14	2.48379	844	526.999	2	protein_coding|
WBGene00015407	C03H5.5	0.962471	1677	1360	2	protein_coding|
WBGene00044339	C03G5.11	17.046	365	76.7898	2	protein_coding|
WBGene00000311	X|-|11162919|11163000|WBGene00000311|C05C9.t2|tRNA|tRNA	0	82	17.7132	0	tRNA|
WBGene00015372	C03B1.1	0	783	465.999	0	protein_coding|
WBGene00015444	C04F5.2	0	542	225.138	0	protein_coding|
WBGene00003616	C02B4.2	2.47347	1640	1323	5	protein_coding|
WBGene00015467	C05D2.3	3.08959	1588	1271	6	protein_coding|
WBGene00015465	C05C8.8	0	1322	1005	0	protein_coding|
WBGene00007344	C05E7.2	1.09628	914	596.999	1	protein_coding|
WBGene00194886	C05B5.12	0	305	51.2502	0	protein_coding|
WBGene00197335	C05D2.14	0	161	24.2539	0	ncRNA|
WBGene00169194	B0547.17	0	21	8.99196	0	piRNA|
WBGene00197196	C04C11.10	0	135	21.8515	0	ncRNA|
WBGene00015389	C03F11.3	1.77486	1792	1475	4	protein_coding|
WBGene00007265	C02F4.5	0	684	366.999	0	protein_coding|
WBGene00004344	C05B5.7	6.79382	675	358.002	3	protein_coding|
WBGene00000308	X|+|13665555|13665673|WBGene00000308|C04A11.t1|tRNA|tRNA	0	84	17.8706	0	tRNA|
WBGene00015387	C03F11.1	0.371441	2079	1762	1	protein_coding|
WBGene00196216	C05A9.3	0	195	28.1247	0	ncRNA|
WBGene00197765	C01B7.11	0	147	22.9112	0	ncRNA|
WBGene00045083	C04G6.12	0	75	17.1438	0	snoRNA|
WBGene00004179	C01G5.2	16.7282	2502	2185	57	protein_coding|
WBGene00015264	B0563.7	1.51852	748	430.999	1	protein_coding|
WBGene00195531	C02B10.71	0	110	19.8457	0	ncRNA|
WBGene00015287	C01B12.4	0	1155	837.999	0	protein_coding|
WBGene00206359	C05E4.15	0	673	355.999	0	protein_coding|
WBGene00015352	C02F5.12	3.18948	1343	1026	5	protein_coding|
WBGene00007275	C03D6.1	2.35849	872	554.999	2	protein_coding|
WBGene00007342	C05D12.5	0	738	420.999	0	protein_coding|
WBGene00202227	C03H12.3	0	150	23.1886	0	ncRNA|
WBGene00171712	C01B10.33	0	21	8.99196	0	piRNA|
WBGene00198871	C02E7.16	0	150	23.1886	0	ncRNA|
WBGene00023229	III|+|1042586|1042656|WBGene00023229|BE0003N10.t3|pseudogene|pseudogene	0	71	16.8009	0	pseudogene|
WBGene00171764	B0547.28	0	21	8.99196	0	piRNA|
WBGene00201352	C02B4.14	0	147	22.9112	0	ncRNA|
WBGene00007353	C06A1.2	3.34741	402	121.384	1	protein_coding|
WBGene00015350	C02F5.7	11.9521	2040.4	1723.4	29	protein_coding|
WBGene00015310	C01G5.8	20.5031	2075.5	1758.5	76	protein_coding|
WBGene00166253	C01G5.12	0	21	8.99196	0	piRNA|
WBGene00015458	C04G6.10	0	574	257.027	0	protein_coding|
WBGene00174332	C05D10.7	0	21	8.99196	0	piRNA|
WBGene00007329	C05C10.2	37.3801	4940	4623	261	protein_coding|
WBGene00000239	C05D2.4	0.992387	1649.5	1332.5	2	protein_coding|
WBGene00000466	C03D6.3	20.9853	1985	1668	52	protein_coding|
WBGene00006288	C05E4.13	0	1062	744.999	0	protein_coding|
WBGene00007343	C05E7.1	0	1005	687.999	0	protein_coding|
WBGene00007306	C04G2.5	4.7541	730	412.999	3	protein_coding|
WBGene00044294	C01B10.11	3.236	1126	808.999	4	protein_coding|
WBGene00172354	C05B10.12	0	21	8.99196	0	piRNA|
WBGene00201550	C05B10.19	0	143	22.5494	0	ncRNA|
WBGene00015379	C03B1.9	0	618	301.001	0	protein_coding|
WBGene00200552	C03A3.6	0	173	25.5119	0	ncRNA|
WBGene00015303	C01F4.2	0.447661	3421.5	3104.5	2	protein_coding|
WBGene00007322	C05B5.5	0.922919	1735.5	1418.5	2	protein_coding|
WBGene00169153	C02B10.44	0	21	8.99196	0	piRNA|
WBGene00015272	C01B4.8	0	1437	1120	0	protein_coding|
WBGene00045089	C05H8.3	0	103	19.3149	0	snoRNA|
WBGene00001564	C05E4.9	105.722	3252.5	2935.5	481	protein_coding|
WBGene00007238	C01G10.13	0	315	54.6548	0	pseudogene|
WBGene00007357	C06A12.3	15.3578	828.75	511.749	13	protein_coding|
WBGene00015300	C01F1.5	0	927	609.999	0	protein_coding|
WBGene00015346	C02F5.3	33.2296	1223	905.999	46	protein_coding|
WBGene00197838	C02D4.6	0	147	22.9112	0	ncRNA|
WBGene00015460	C05C8.1	23.8996	668.5	351.499	13	protein_coding|
WBGene00006810	C04F6.4	2.73514	2035	1718	7	protein_coding|
WBGene00168973	B0547.15	0	21	8.99196	0	piRNA|
WBGene00001483	C03C11.2	1.97728	979	661.999	2	protein_coding|
WBGene00009206	IV|+|13870265|13870336|WBGene00009206|B0513.t1|tRNA|tRNA	0	72	16.8881	0	tRNA|
WBGene00199199	C05C9.10	0	136	21.937	0	ncRNA|
WBGene00015250	B0546.3	31.4222	935	618.037	38	protein_coding|
WBGene00195328	C01B7.8	0	223	32.162	0	ncRNA|
WBGene00015504	C06A5.6	36.7686	2364	2047	115	protein_coding|
WBGene00219256	C04E12.13	0	22	9.27122	0	miRNA|
WBGene00002202	C03C10.1	99.8431	1863.5	1546.5	236	protein_coding|
WBGene00015497	C05G6.1	2.59714	1577	1260	5	protein_coding|
WBGene00174523	B0513.88	0	21	8.99196	0	piRNA|
WBGene00007233	C01G10.6	0	395	94.8506	0	protein_coding|
WBGene00015471	C05D9.2	0	1158.33	841.333	0	protein_coding|
WBGene00195532	C03F11.5	0	212	30.4679	0	ncRNA|
WBGene00015425	C04E6.11	9.44514	3158	2841	41	protein_coding|
WBGene00015255	B0554.2	0	1644	1327	0	protein_coding|
WBGene00015468	C05D2.6	19.0892	1996.5	1679.5	49	protein_coding|
WBGene00044130	C05B5.10	0	166	24.7652	0	pseudogene|
WBGene00007314	C04H5.3	0.225994	3213	2896	1	protein_coding|
WBGene00002069	C04F12.3	4.07775	1922	1605	10	protein_coding|
WBGene00001127	C02H7.1	0	1691	1374	0	protein_coding|
WBGene00044982	C01A2.8	0	24	9.80646	0	ncRNA|
WBGene00015494	C05E11.3	0	1220.5	903.499	0	protein_coding|
WBGene00006012	C04E12.8	0	1053	735.999	0	protein_coding|
WBGene00200206	C03B8.6	0	64	16.1566	0	ncRNA|
WBGene00199313	C04F6.8	0	123	20.8609	0	ncRNA|
WBGene00005450	C03G6.9	0	1011	693.999	0	protein_coding|
WBGene00174496	C02B10.68	0	21	8.99196	0	piRNA|
WBGene00195911	C01B10.45	0	134	21.7666	0	ncRNA|
WBGene00004437	C03D6.8	52.167	593	276.009	22	protein_coding|
WBGene00004927	C05D9.1	6.88927	1724.5	1407.5	15	protein_coding|
WBGene00197829	C05C9.8	0	145	22.7291	0	ncRNA|
WBGene00044054	C04H5.9	0	870	552.999	0	pseudogene|
WBGene00007324	C05B5.8	4.37775	616	299.002	2	protein_coding|
WBGene00196443	C04H4.3	0	140	22.2838	0	ncRNA|
WBGene00006087	C05E4.2	0	1119	801.999	0	protein_coding|
WBGene00202313	BE10.7	0	150	23.1886	0	ncRNA|
WBGene00015399	C03G6.14	0	1408	1091	0	protein_coding|
WBGene00197172	C03C10.12	0	146	22.8199	0	ncRNA|
WBGene00005017	C01B12.1	1.8462	1026	708.999	2	protein_coding|
WBGene00166202	C02B8.9	0	21	8.99196	0	piRNA|
WBGene00006929	C04F6.1	102.201	4872	4555	711.293	protein_coding|
WBGene00007294	C04B4.6	0	468	153.588	0	protein_coding|
WBGene00015263	B0563.6	1.20976	1918.67	1601.67	2	protein_coding|
WBGene00174660	B0547.32	0	21	8.99196	0	piRNA|
WBGene00003392	C04H5.6	26.5975	1802	1491.43	117	protein_coding|
WBGene00023227	III|+|1040676|1040746|WBGene00023227|BE0003N10.t1|pseudogene|pseudogene	0	71	16.8009	0	pseudogene|
WBGene00014665	C04G2.3	6.47774	451	138.35	1.36932	pseudogene|
WBGene00219798	C04F12.17	0	247	36.4361	0	snoRNA|
WBGene00171441	C01G5.20	0	21	8.99196	0	piRNA|
WBGene00022909	V|+|7506395|7506467|WBGene00022909|C04F2.t1|tRNA|tRNA	0	73	16.9743	0	tRNA|
WBGene00015386	C03B8.3	6.8748	793	475.999	5	protein_coding|
WBGene00171657	C01B10.31	0	21	8.99196	0	piRNA|
WBGene00197114	C02C6.6	0	203	29.1885	0	ncRNA|
WBGene00171305	B0547.23	0	21	8.99196	0	piRNA|
WBGene00015417	C04C3.7	0	563	246.048	0	protein_coding|
WBGene00045386	C02B4.4	0	412	106.781	0	protein_coding|
WBGene00255561	C01B12.12	0	22	9.27122	0	miRNA|
WBGene00200321	C02B4.12	0	146	22.8199	0	ncRNA|
WBGene00044053	C01G12.12	2.46662	1013	695.999	2.62311	pseudogene|
WBGene00201476	B0524.9	0	83	17.7922	0	ncRNA|
WBGene00086567	C05C10.8	0	418	111.275	0	protein_coding|
WBGene00197973	C05G5.10	0	79	17.4732	0	ncRNA|
WBGene00015469	C05D2.8	15.2205	1349	1032	24	protein_coding|
WBGene00001514	C05D2.5	45.5546	2314	1997	139	protein_coding|
WBGene00015333	C02C2.4	1.73372	1827	1510	4	protein_coding|
WBGene00047444	C02B10.17	0	21	8.99196	0	piRNA|
WBGene00015392	C03G5.2	51.4313	374	81.8067	6.42865	protein_coding|
WBGene00169910	C02B10.49	0	21	8.99196	0	piRNA|
WBGene00044338	C03G5.10	8.76518	361	74.6681	1	protein_coding|
WBGene00007297	C04F12.1	4.49896	3081	2764	19	protein_coding|
WBGene00197927	C04D8.3	0	150	23.1886	0	ncRNA|
WBGene00201855	C01B7.16	0	111	19.9223	0	ncRNA|
WBGene00168673	C01G5.17	0	21	8.99196	0	piRNA|
WBGene00045152	C06A1.9	0	113	20.0759	0	snoRNA|
WBGene00015403	C03H5.1	0.623909	1375.5	1058.5	1	protein_coding|
WBGene00006599	B0545.1	2.48733	2476.33	2159.33	8	protein_coding|
WBGene00015476	C05D9.9	6.88927	589.5	273.308	4	protein_coding|
WBGene00015339	C02E7.6	0	319	56.1021	0	protein_coding|
WBGene00173637	C05C12.8	0	21	8.99196	0	piRNA|
WBGene00007269	C03C10.2	0.845581	1091	773.999	1	protein_coding|
WBGene00198708	C01A2.10	0	56	15.3234	0	ncRNA|
WBGene00044090	C02A12.10	0	932	614.999	0	protein_coding|
WBGene00005473	C04F2.5	0	959	641.999	0	pseudogene|
WBGene00200393	C04C11.16	0	142	22.4603	0	ncRNA|
WBGene00007283	C03E10.6	3.83484	829	511.999	3	protein_coding|
WBGene00047378	C02B10.16	0	21	8.99196	0	piRNA|
WBGene00002212	B0523.1	1.84361	1382	1065	3	protein_coding|
WBGene00015315	C02A12.2	0	537	220.174	0	protein_coding|
WBGene00197377	C05E11.13	0	125	21.0219	0	ncRNA|
WBGene00201510	C05E7.6	0	53	14.9754	0	ncRNA|
WBGene00007257	C01H6.8	0	708.5	391.502	0	protein_coding|
WBGene00200140	C04C3.13	0	81	17.6338	0	ncRNA|
WBGene00167266	C02B10.37	0	21	8.99196	0	piRNA|
WBGene00166790	C04G2.13	0	21	8.99196	0	piRNA|
WBGene00015358	C02F12.9	0	801	483.999	0	protein_coding|
WBGene00202448	C02D4.16	0	80	17.5538	0	ncRNA|
WBGene00015420	C04E6.3	0	192	27.7425	0	protein_coding|
WBGene00196170	C04C11.8	0	88	18.1804	0	ncRNA|
WBGene00198695	C01C4.4	0	88	18.1804	0	ncRNA|
WBGene00007316	C04H5.8	0	272	49.302	0	protein_coding|
WBGene00007335	C05C12.1	5.62992	1247	929.999	8	protein_coding|
WBGene00015322	C02B8.3	3.8957	653	336	2	protein_coding|
WBGene00045755	C02B10.9	0	21	8.99196	0	piRNA|
WBGene00049274	C02B10.24	0	21	8.99196	0	piRNA|
WBGene00220253	C05A2.4	0	132	21.598	0	protein_coding|
WBGene00173110	C01G5.23	0	21	8.99196	0	piRNA|
WBGene00200729	C02H7.5	0	137	22.0229	0	ncRNA|
WBGene00007346	C05E7.4	5.27098	1062	744.999	6	protein_coding|
WBGene00168272	C05B10.8	0	21	8.99196	0	piRNA|
WBGene00167873	C04E7.6	0	21	8.99196	0	piRNA|
WBGene00006245	C02E7.12	0	1032	714.999	0	pseudogene|
WBGene00198368	C05D2.16	0	141	22.3718	0	ncRNA|
WBGene00197576	C01C10.5	0	151	23.2822	0	ncRNA|
WBGene00015391	C03G5.1	12.2736	2290	1973	37	protein_coding|
WBGene00007221	C01F6.1	80.7395	1922	1605	198	protein_coding|
WBGene00007208	B0564.9	0.68532	1272	954.999	1	protein_coding|
WBGene00168190	C01G5.14	0	21	8.99196	0	piRNA|
WBGene00198861	C02D4.8	0	126	21.1029	0	ncRNA|
WBGene00004457	C01B7.6	1.99179	11557	11240	34.2069	protein_coding|
WBGene00219795	C02F5.15	0	183	26.6465	0	snoRNA|
WBGene00007230	C01G10.1	0	3833	3516	0	protein_coding|
WBGene00015241	B0524.2	2.53675	1091	773.999	3	protein_coding|
WBGene00195629	C05G5.8	0	138	22.1094	0	ncRNA|
WBGene00022905	X|+|3697756|3697828|WBGene00022905|C02F12.t1|tRNA|tRNA	0	73	16.9743	0	tRNA|
WBGene00169227	C02F4.7	0	21	8.99196	0	piRNA|
WBGene00195286	C03E10.8	0	143	22.5494	0	ncRNA|
WBGene00167708	B0547.13	0	21	8.99196	0	piRNA|
WBGene00165693	C04C3.8	0	21	8.99196	0	piRNA|
WBGene00195372	C05E11.9	0	131	21.5144	0	ncRNA|
WBGene00015262	B0563.5	3.92801	482	166.618	1	protein_coding|
WBGene00171327	B0547.24	0	21	8.99196	0	piRNA|
WBGene00015335	C02D5.1	0	1227	909.999	0	protein_coding|
WBGene00171452	C01B10.30	0	21	8.99196	0	piRNA|
WBGene00166975	C03C11.4	0	21	8.99196	0	piRNA|
WBGene00015487	C05D11.10	13.9248	599	282.006	6	protein_coding|
WBGene00198465	C02C6.7	0	112	19.999	0	ncRNA|
WBGene00015495	C05E11.6	0	459	145.43	0	protein_coding|
WBGene00015347	C02F5.4	12.2257	1120	802.999	15	protein_coding|
WBGene00007320	C05B5.2	5.8962	650	333	3	protein_coding|
WBGene00007201	B0564.1	19.8681	1217	899.999	27.3214	protein_coding|
WBGene00174971	C02F4.8	0	21	8.99196	0	piRNA|
WBGene00048129	C02B10.19	0	21	8.99196	0	piRNA|
WBGene00005093	C04E6.10	0	1113	795.999	0	protein_coding|
WBGene00005139	C01B4.4	0	894	576.999	0	pseudogene|
WBGene00015270	C01B4.6	0.484083	993	675.999	0.5	protein_coding|
WBGene00219314	C05B5.17	0	564	247.046	0	protein_coding|
WBGene00005092	B0547.3	0.999207	972	654.999	1	pseudogene|
WBGene00015430	C04E7.3	2.63904	1557	1240	5	protein_coding|
WBGene00199009	C01C4.5	0	98	18.9384	0	ncRNA|
WBGene00196852	C02F4.10	0	262	39.5826	0	ncRNA|
WBGene00022904	C01B12.9	0	355	71.6077	0	ncRNA|
WBGene00007304	C04G2.1	0	444	201.627	0	protein_coding|
WBGene00000082	C02B4.1	1.16741	4802	4485	8	protein_coding|
WBGene00169768	C02B10.48	0	21	8.99196	0	piRNA|
WBGene00169362	C04C11.4	0	21	8.99196	0	piRNA|
WBGene00196593	C03F11.7	0	127	21.1844	0	ncRNA|
WBGene00015243	B0524.4	0.326914	2319	2002	1	protein_coding|
WBGene00015432	C04E12.1	0	912	594.999	0	pseudogene|
WBGene00001781	C02A12.1	1.5695	734	416.999	1	protein_coding|
WBGene00007286	C04A11.2	0.513719	1591	1274	1	protein_coding|
WBGene00199850	C02D4.12	0	150	23.1886	0	ncRNA|
WBGene00198507	C01F4.7	0	234	34.0153	0	ncRNA|
WBGene00015327	C02B10.2	9.43963	733	415.999	6	protein_coding|
WBGene00168970	C02B10.42	0	21	8.99196	0	piRNA|
WBGene00015318	C02A12.6	0	909	591.999	0	protein_coding|
WBGene00015401	C03G6.16	0	912	594.999	0	protein_coding|
WBGene00000526	C01C10.4	1.59241	1139	821.999	2	protein_coding|
WBGene00007249	C01G12.9	0	831	513.999	0	protein_coding|
WBGene00185075	C03C10.9	0	135	21.8515	0	protein_coding|
WBGene00005480	C03G6.7	0	1044	726.999	0	protein_coding|
WBGene00199190	C05B5.15	0	149	23.0955	0	ncRNA|
WBGene00007292	C04B4.4	0	1470	1153	0	protein_coding|
WBGene00007285	C04A11.1	2.38861	1139	821.999	3	protein_coding|
WBGene00015454	C04G6.4	17.4753	1478	1161	31	protein_coding|
WBGene00198682	B0563.14	0	137	22.0229	0	ncRNA|
WBGene00167762	C01B10.20	0	21	8.99196	0	piRNA|
WBGene00219800	C05D9.12	0	129	21.3486	0	ncRNA|
WBGene00003043	C05B10.1	94.8314	1449	1132	205	protein_coding|
WBGene00006628	C02F5.11	1.37785	792	474.999	1	protein_coding|
WBGene00007253	C01H6.3	0	1005	687.999	0	protein_coding|
WBGene00003364	C04F6.6	0	20	8.70466	0	miRNA|
WBGene00171144	C02F12.11	0	21	8.99196	0	piRNA|
WBGene00007209	BE10.1	0.955445	1002	684.999	1	protein_coding|
WBGene00168412	C01B10.22	0	21	8.99196	0	piRNA|
WBGene00173426	C01B10.41	0	21	8.99196	0	piRNA|
WBGene00197008	C05C9.7	0	103	19.3149	0	ncRNA|
WBGene00170303	C02B10.52	0	21	8.99196	0	piRNA|
WBGene00169150	B0547.16	0	21	8.99196	0	piRNA|
WBGene00015258	B0554.5	0	1550	1233	0	protein_coding|
WBGene00007319	C05B5.1	0	477	161.922	0	protein_coding|
WBGene00010431	X|+|12942458|12942539|WBGene00010431|C05E7.t3|tRNA|tRNA	0	82	17.7132	0	tRNA|
WBGene00015366	C03A7.2	4.90615	984	666.999	5	protein_coding|
WBGene00046522	C02B10.14	0	21	8.99196	0	piRNA|
WBGene00196077	C06A1.10	0	61	15.8584	0	ncRNA|
WBGene00007224	C01G6.2	0	697	379.999	0	protein_coding|
WBGene00197413	C02B4.6	0	291	46.9588	0	ncRNA|
WBGene00170954	C05B10.10	0	21	8.99196	0	piRNA|
WBGene00049598	C02B10.26	0	21	8.99196	0	piRNA|
WBGene00006939	C01G12.4	0	1216	898.999	0	pseudogene|
WBGene00007211	BE10.3	0.455765	1753	1436	1	protein_coding|
WBGene00015376	C03B1.5	0	1407	1090	0	protein_coding|
WBGene00202088	C05D12.11	0	150	23.1886	0	ncRNA|
WBGene00200780	C05E11.16	0	338	63.7009	0	ncRNA|
WBGene00219410	C04C3.14	0	221	31.8427	0	protein_coding|
WBGene00007217	C01A2.5	16.3416	1118	800.999	20	protein_coding|
WBGene00170249	C02B10.50	0	21	8.99196	0	piRNA|
WBGene00197034	C01F4.5	0	63	16.0589	0	ncRNA|
WBGene00200962	C01B10.46	0	98	18.9384	0	ncRNA|
WBGene00003739	C01C4.1	0	702	384.999	0	protein_coding|
WBGene00195764	C04C11.6	0	114	20.1531	0	ncRNA|
WBGene00201689	C04D8.5	0	150	23.1886	0	ncRNA|
WBGene00015426	C04E6.12	0	730	412.999	0	pseudogene|
WBGene00005642	C05E4.3	2.99877	1190	872.999	4	protein_coding|
WBGene00201115	C05C9.13	0	128	21.2663	0	ncRNA|
WBGene00206391	C01B9.7	0	201	28.9164	0	ncRNA|
WBGene00170861	C02G6.4	0	21	8.99196	0	piRNA|
WBGene00165147	C05B10.3	0	21	8.99196	0	piRNA|
WBGene00168637	C01G5.16	0	21	8.99196	0	piRNA|
WBGene00015266	BE0003N10.1	6.1569	2443	2126	20	protein_coding|
WBGene00172509	C02B10.61	0	21	8.99196	0	piRNA|
WBGene00010276	X|-|11252590|11252662|WBGene00010276|C03A3.t1|tRNA|tRNA	0	73	16.9743	0	tRNA|
WBGene00015422	C04E6.5	0.495817	1637	1320	1	protein_coding|
WBGene00200596	C01B7.15	0	173	25.5119	0	ncRNA|
WBGene00199137	B0547.34	0	51	14.7303	0	ncRNA|
WBGene00015378	C03B1.7	0.276151	2501.5	2184.5	1	protein_coding|
WBGene00007300	C04F12.6	0	901	583.999	0	pseudogene|
WBGene00007356	C06A1.6	0	461	147.226	0	protein_coding|
WBGene00167602	C02D4.3	0	21	8.99196	0	piRNA|
WBGene00194995	C05G6.4	0	186	27.0036	0	snRNA|
WBGene00049272	C02B10.23	0	21	8.99196	0	piRNA|
WBGene00001795	C05C12.3	3.09098	5187	4870	23	protein_coding|
WBGene00015369	C03A7.11	0.976834	1657	1340	2	protein_coding|
WBGene00015440	C04E12.11	0	1341	1024	0	protein_coding|
WBGene00201375	C05A9.7	0	149	23.0955	0	ncRNA|
WBGene00015281	C01B10.7	6.21446	296	65.9227	1	protein_coding|
WBGene00166028	C03B1.15	0	21	8.99196	0	piRNA|
WBGene00195772	C03H12.2	0	148	23.003	0	ncRNA|
WBGene00007279	C03E10.1	0	894	576.999	0	protein_coding|
WBGene00015470	C05D2.10	63.1136	1626	1309	126.072	protein_coding|
WBGene00001001	C04G2.6	24.24	3071	2754	102	protein_coding|
WBGene00197828	C02B4.8	0	100	19.0889	0	ncRNA|
WBGene00005947	C03G6.2	0	907	589.999	0	protein_coding|
WBGene00172600	C01B10.37	0	21	8.99196	0	piRNA|
WBGene00007240	C01G10.15	0	303	50.6043	0	protein_coding|
WBGene00200874	C04A2.11	0	215	30.9151	0	ncRNA|
WBGene00201735	C04A2.12	0	186	27.0036	0	ncRNA|
WBGene00015297	C01F1.2	31.1967	1324	1007	48	protein_coding|
WBGene00196504	C05C9.6	0	144	22.639	0	ncRNA|
WBGene00005438	C04F2.3	0	1003	685.999	0	pseudogene|
WBGene00235291	C01G5.25	15.1231	382	86.5534	2	protein_coding|
WBGene00007339	C05D12.1	0.358227	2165.5	1848.5	1	protein_coding|
WBGene00009555	X|+|12665228|12665311|WBGene00009555|C02B4.t2|tRNA|tRNA	0	73	16.9743	0	tRNA|
WBGene00015332	C02C2.1	4.13989	2056	1739	11	protein_coding|
WBGene00015462	C05C8.5	15.0413	2101	1784	41	protein_coding|
WBGene00201180	B0563.16	0	73	16.9743	0	ncRNA|
WBGene00015428	C04E7.1	0	826	508.999	0	protein_coding|
WBGene00199205	C04G6.14	0	146	22.8199	0	ncRNA|
WBGene00015329	C02B10.4	141.072	883	565.999	122	protein_coding|
WBGene00007200	B0513.9	15.2752	444.5	143.674	5	protein_coding|
WBGene00015435	C04E12.5	0	1490	1173	0	protein_coding|
WBGene00005646	C03G6.18	0	1097	779.999	0	protein_coding|
WBGene00000133	C05E11.4	0	1728	1411	0	protein_coding|
WBGene00007336	C05C12.4	30.8343	975	657.999	31	protein_coding|
WBGene00172931	C01G5.22	0	21	8.99196	0	piRNA|
WBGene00044658	C01G10.17	0	316	55.0119	0	protein_coding|
WBGene00197652	C05B5.13	0	201	28.9164	0	ncRNA|
WBGene00015349	C02F5.6	19.1889	1350	1033	32	protein_coding|
WBGene00166504	B0547.9	0	21	8.99196	0	piRNA|
WBGene00007350	C05G5.4	13.0795	1618	1301	26	protein_coding|
WBGene00000074	C04A11.4	6.52232	3227	2910	29	protein_coding|
WBGene00015413	C04C3.3	38.7345	1297	979.999	58	protein_coding|
WBGene00171410	B0547.26	0	21	8.99196	0	piRNA|
WBGene00015489	C05E4.7	0	439	128.078	0	protein_coding|
WBGene00199010	C04F1.4	0	149	23.0955	0	ncRNA|
WBGene00007259	C02B4.3	0	561	244.054	0	protein_coding|
WBGene00077583	C01G10.18	0	201	28.9164	0	protein_coding|
WBGene00165762	C02B10.34	0	21	8.99196	0	piRNA|
WBGene00015246	B0545.3	4.32858	1073	755.999	5	protein_coding|
WBGene00007203	B0564.3	3.91568	1497	1180	7	protein_coding|
WBGene00007347	C05G5.1	1.87799	1711	1394	4	protein_coding|
WBGene00166361	C05B10.5	0	21	8.99196	0	piRNA|
WBGene00005929	C03A7.5	0	885	567.999	0	protein_coding|
WBGene00007281	C03E10.3	0	1119	801.999	0	protein_coding|
WBGene00015245	B0524.6	30.6188	830	512.999	24	protein_coding|
WBGene00201823	C01C4.7	0	52	14.8543	0	ncRNA|
WBGene00172054	C05C9.4	0	21	8.99196	0	piRNA|
WBGene00015288	C01B12.5	0	1694	1377	0	protein_coding|
WBGene00005613	C05E4.10	0	1035	717.999	0	protein_coding|
WBGene00005403	C03G6.20	0	999	681.999	0	pseudogene|
WBGene00202257	C02C6.12	0	134	21.7666	0	ncRNA|
WBGene00007291	C04B4.3	0	1008	690.999	0	protein_coding|
WBGene00171485	C02E7.15	0	21	8.99196	0	piRNA|
WBGene00002881	C05D11.4	3.75328	1712	1395	8	protein_coding|
WBGene00007255	C01H6.6	12.9322	1488	1171	23	protein_coding|
WBGene00015416	C04C3.6	0	1035	717.999	0	protein_coding|
WBGene00170872	C02B10.56	0	21	8.99196	0	piRNA|
WBGene00001022	C01G8.4	17.6385	1022	704.999	19	protein_coding|
WBGene00169481	C02B10.46	0	21	8.99196	0	piRNA|
WBGene00004083	C05A2.1	3.90568	1490	1173	7	protein_coding|
[truncated: 44,725 more rows]

## Sheet: PFA-XL E (gld-1gfp)
target_id	sequence name	sum.tpms	length.mean	mean.eff_length	sum.counts	transcript
gld1tg	T23G11.3	666444	2889	2573	1.40039e+07	protein_coding|
WBGene00166185	AC7.23	0	21	9.06604	0	piRNA|
WBGene00049913	AC7.17	0	21	9.06604	0	piRNA|
WBGene00007064	2RSSE.1	4.36358	1503.5	1187.5	35	protein_coding|
WBGene00050269	AC7.18	0	21	9.06604	0	piRNA|
WBGene00047233	AC7.11	0	21	9.06604	0	piRNA|
WBGene00000724	AC3.6	0	987	670.999	0	protein_coding|
WBGene00007066	3R5.2	0	447	136.069	0	pseudogene|
WBGene00165544	AC7.21	0	21	9.06604	0	piRNA|
WBGene00007070	AC3.2	9.02113	1831	1515	111.292	protein_coding|
WBGene00044951	2RSSE.3	0.986175	565	249.05	2	pseudogene|
WBGene00006428	AC7.1	0.651134	1272.5	956.499	5	protein_coding|
WBGene00004098	AC3.4	0.492199	1314	997.999	4	protein_coding|
WBGene00049689	AC7.15	0	21	9.06604	0	piRNA|
WBGene00007065	3R5.1	7.75791	808	491.999	31	protein_coding|
WBGene00007071	AC3.5	9.02504	3462	3146	229	protein_coding|
WBGene00195634	AC3.14	0	149	23.7316	0	ncRNA|
WBGene00197051	2RSSE.5	0	192	28.492	0	ncRNA|
WBGene00200016	AC3.16	0	150	23.8272	0	ncRNA|
WBGene00007067	4R79.2	0.396141	1062	745.999	2	protein_coding|
WBGene00167512	4R79.4	0	21	9.06604	0	piRNA|
WBGene00003525	4R79.1	0	802.5	486.519	0	protein_coding|
WBGene00200402	2L52.2	0	151	23.9234	0	ncRNA|
WBGene00000024	AC3.3	0	1403	1087	0	protein_coding|
WBGene00199275	AC3.15	0	147	23.5422	0	ncRNA|
WBGene00050631	AC7.20	0	21	9.06604	0	piRNA|
WBGene00007073	AC3.8	0.537434	1687	1371	6	protein_coding|
WBGene00077502	AC3.11	0	262	40.5546	0	pseudogene|
WBGene00049793	AC7.16	0	21	9.06604	0	piRNA|
WBGene00007063	2L52.1	1.77609	1284	967.999	14	protein_coding|
WBGene00195865	2RSSE.4	0	72	17.2841	0	ncRNA|
WBGene00047873	AC7.12	0	21	9.06604	0	piRNA|
WBGene00007072	AC3.7	0.264094	1711	1395	3	protein_coding|
WBGene00174183	4R79.5	0	21	9.06604	0	piRNA|
WBGene00077503	AC3.12	0	354	72.3677	0	protein_coding|
WBGene00044022	AC3.9	2.37407	1801	1485	28.7084	pseudogene|
WBGene00166273	AC7.24	0	21	9.06604	0	piRNA|
WBGene00004964	AC3.10	0.135247	1224	907.999	1	protein_coding|
WBGene00077504	AC3.13	0	329	61.144	0	pseudogene|
WBGene00166115	AC7.22	0	21	9.06604	0	piRNA|
WBGene00049302	AC7.14	0	21	9.06604	0	piRNA|
WBGene00005532	AC3.1	0	1068	751.999	0	protein_coding|
WBGene00046675	AC7.10	0	21	9.06604	0	piRNA|
WBGene00048175	AC7.13	0	21	9.06604	0	piRNA|
WBGene00201913	2RSSE.8	0	61	16.1973	0	ncRNA|
WBGene00199940	2RSSE.7	0	192	28.492	0	ncRNA|
WBGene00007069	6R55.2	0	296	49.5223	0	protein_coding|
WBGene00050493	AC7.19	0	21	9.06604	0	piRNA|
WBGene00199694	2RSSE.6	0	77	17.7288	0	ncRNA|
WBGene00007076	AC8.4	0	654	337.999	0	protein_coding|
WBGene00173598	AC7.69	0	21	9.06604	0	piRNA|
WBGene00003352	AC8.8	0	21	9.06604	0	miRNA|
WBGene00174541	AC7.78	0	21	9.06604	0	piRNA|
WBGene00171680	AC7.56	0	21	9.06604	0	piRNA|
WBGene00174865	AC7.82	0	21	9.06604	0	piRNA|
WBGene00173357	AC7.68	0	21	9.06604	0	piRNA|
WBGene00004929	AC7.2	4.373	2230.6	1914.6	73	protein_coding|
WBGene00007083	AH10.2	0	738	421.999	0	protein_coding|
WBGene00172652	AC7.64	0	21	9.06604	0	piRNA|
WBGene00167182	AC7.29	0	21	9.06604	0	piRNA|
WBGene00171248	AC7.49	0	21	9.06604	0	piRNA|
WBGene00172871	AC7.65	0	21	9.06604	0	piRNA|
WBGene00171760	AC7.57	0	21	9.06604	0	piRNA|
WBGene00166862	AC7.27	0	21	9.06604	0	piRNA|
WBGene00007085	AH10.4	0	219	32.3579	0	protein_coding|
WBGene00043990	AC8.12	0	690	373.999	0	protein_coding|
WBGene00168146	AC7.34	0	21	9.06604	0	piRNA|
WBGene00043987	AC8.9	0	527	211.303	0	pseudogene|
WBGene00172181	AC7.60	0	21	9.06604	0	piRNA|
WBGene00197015	AH10.7	0	50	14.8753	0	ncRNA|
WBGene00046547	AC7.9	0	21	9.06604	0	piRNA|
WBGene00170813	AC7.45	0	21	9.06604	0	piRNA|
WBGene00170034	AC7.42	0	21	9.06604	0	piRNA|
WBGene00014997	AC7.3	0	711	394.999	0	protein_coding|
WBGene00171386	AC7.51	0	21	9.06604	0	piRNA|
WBGene00169517	AH10.6	0	21	9.06604	0	piRNA|
WBGene00045960	AC7.6	0	21	9.06604	0	piRNA|
WBGene00045644	AC7.4	0	21	9.06604	0	piRNA|
WBGene00169502	AC7.40	0	21	9.06604	0	piRNA|
WBGene00174554	AC7.79	0	21	9.06604	0	piRNA|
WBGene00007082	AH10.1	0.425221	1760	1444	5	protein_coding|
WBGene00170852	AC7.46	0	21	9.06604	0	piRNA|
WBGene00197630	AH10.8	0	91	18.8836	0	ncRNA|
WBGene00007079	AC8.7	0	690	373.999	0	protein_coding|
WBGene00174289	AC7.75	0	21	9.06604	0	piRNA|
WBGene00171565	AC7.55	0	21	9.06604	0	piRNA|
WBGene00172403	AC7.62	0	21	9.06604	0	piRNA|
WBGene00171384	AC7.50	0	21	9.06604	0	piRNA|
WBGene00167004	AC7.28	0	21	9.06604	0	piRNA|
WBGene00172176	AC7.59	0	21	9.06604	0	piRNA|
WBGene00170013	AC7.41	0	21	9.06604	0	piRNA|
WBGene00171555	AC7.54	0	21	9.06604	0	piRNA|
WBGene00173918	AC7.72	0	21	9.06604	0	piRNA|
WBGene00171933	AC7.58	0	21	9.06604	0	piRNA|
WBGene00168874	AC7.38	0	21	9.06604	0	piRNA|
WBGene00172593	AC7.63	0	21	9.06604	0	piRNA|
WBGene00172942	AC7.66	0	21	9.06604	0	piRNA|
WBGene00173293	AC7.67	0	21	9.06604	0	piRNA|
WBGene00007078	AC8.6	0	441	130.966	0	pseudogene|
WBGene00174508	AC7.77	0	21	9.06604	0	piRNA|
WBGene00166350	AC7.25	0	21	9.06604	0	piRNA|
WBGene00007075	AC8.3	0	1322	1006	0	protein_coding|
WBGene00201406	AH10.9	0	50	14.8753	0	ncRNA|
WBGene00173664	AC7.70	0	21	9.06604	0	piRNA|
WBGene00167808	AC7.32	0	21	9.06604	0	piRNA|
WBGene00169384	AC7.39	0	21	9.06604	0	piRNA|
WBGene00171487	AC7.52	0	21	9.06604	0	piRNA|
WBGene00174797	AC7.81	0	21	9.06604	0	piRNA|
WBGene00174933	AC7.83	0	21	9.06604	0	piRNA|
WBGene00171549	AC7.53	0	21	9.06604	0	piRNA|
WBGene00046424	AC7.7	0	21	9.06604	0	piRNA|
WBGene00173942	AC7.73	0	21	9.06604	0	piRNA|
WBGene00043991	AC8.13	0	21	9.06604	0	miRNA|
WBGene00043989	AC8.11	0	654	337.999	0	protein_coding|
WBGene00167475	AC7.31	0	21	9.06604	0	piRNA|
WBGene00166608	AC7.26	0	21	9.06604	0	piRNA|
WBGene00007077	AC8.5	0	1176	859.999	0	pseudogene|
WBGene00046478	AC7.8	0	21	9.06604	0	piRNA|
WBGene00168177	AC7.35	0	21	9.06604	0	piRNA|
WBGene00170720	AC7.44	0	21	9.06604	0	piRNA|
WBGene00174636	AC7.80	0	21	9.06604	0	piRNA|
WBGene00174181	AC7.74	0	21	9.06604	0	piRNA|
WBGene00170308	AC7.43	0	21	9.06604	0	piRNA|
WBGene00167927	AC7.33	0	21	9.06604	0	piRNA|
WBGene00045876	AC7.5	0	21	9.06604	0	piRNA|
WBGene00043988	AC8.10	0	1322	1006	0	protein_coding|
WBGene00171119	AC7.48	0	21	9.06604	0	piRNA|
WBGene00174401	AC7.76	0	21	9.06604	0	piRNA|
WBGene00219777	AH10.10	0	80	17.9854	0	ncRNA|
WBGene00168839	AC7.37	0	21	9.06604	0	piRNA|
WBGene00172200	AC7.61	0	21	9.06604	0	piRNA|
WBGene00173783	AC7.71	0	21	9.06604	0	piRNA|
WBGene00007084	AH10.3	1.98827	563	247.056	4	protein_coding|
WBGene00007074	AC8.2	0	741	424.999	0	pseudogene|
WBGene00170969	AC7.47	0	21	9.06604	0	piRNA|
WBGene00168295	AC7.36	0	21	9.06604	0	piRNA|
WBGene00004054	AC8.1	0	2214	1898	0	pseudogene|
WBGene00167410	AC7.30	0	21	9.06604	0	piRNA|
WBGene00007092	B0001.7	70.1478	1931.33	1615.36	789	protein_coding|
WBGene00007088	B0001.3	13.9254	1925.67	1609.67	182	protein_coding|
WBGene00007094	B0019.2	19.6704	2345	2029	325	protein_coding|
WBGene00007093	B0001.8	7.69468	1655.5	1339.5	84	protein_coding|
WBGene00007101	B0024.11	23.2199	1818	1502	284	protein_coding|
WBGene00007089	B0001.4	61.8511	1136	819.999	413	protein_coding|
WBGene00007104	B0024.15	0	1227	911	0	protein_coding|
WBGene00005032	AH6.10	0	1194	877.999	0	protein_coding|
WBGene00007103	B0024.14	4.79167	2433	2117	78	protein_coding|
WBGene00219290	AH6.17	0	297	49.828	0	protein_coding|
WBGene00007090	B0001.5	4.76599	1862	1546	60	protein_coding|
WBGene00007091	B0001.6	8.79029	2273.5	1957.5	139	protein_coding|
WBGene00219557	B0019.4	0	403	101.594	0	antisense|
WBGene00000138	B0019.1	1.44404	2357	2041	24	protein_coding|
WBGene00005030	AH6.8	0	1049	732.999	0	protein_coding|
WBGene00169949	B0024.16	0	21	9.06604	0	piRNA|
WBGene00168499	B0001.9	0	21	9.06604	0	piRNA|
WBGene00200968	B0001.12	0	150	23.8272	0	ncRNA|
WBGene00003010	B0001.1	63.5922	861.5	545.499	347	protein_coding|
WBGene00005029	AH6.7	0	1037	720.999	0	protein_coding|
WBGene00007087	B0001.2	26.4463	2921	2605	561	protein_coding|
WBGene00197715	B0024.17	0	144	23.2624	0	ncRNA|
WBGene00003342	AH9.5	0	24	9.8992	0	miRNA|
WBGene00003231	AH6.5	114.132	1902	1586	1474	protein_coding|
WBGene00219643	AH9.8	0	125	21.5969	0	lincRNA|
WBGene00007080	AH6.2	0.492529	1064	747.999	3	protein_coding|
WBGene00175029	AH9.7	0.0537325	871	554.999	0.242839	ncRNA|
WBGene00007102	B0024.13	26.0915	1022	705.999	150	protein_coding|
WBGene00005035	AH6.14	0	1193	876.999	0	protein_coding|
WBGene00005028	AH6.6	0	990	673.999	0	protein_coding|
WBGene00005041	AH6.16	0	1133	816.999	0	pseudogene|
WBGene00001528	AH6.1	0	3414	3098	0	protein_coding|
WBGene00000722	B0024.1	5.704	1048	731.999	34	protein_coding|
WBGene00219776	AH9.9	0	104	19.9068	0	ncRNA|
WBGene00007100	B0024.10	9.17368	1835	1519	113.472	protein_coding|
WBGene00014999	AH9.3	3.24676	959	642.999	17	protein_coding|
WBGene00000797	AH9.2	1.62752	1146	829.999	11	protein_coding|
WBGene00001646	B0024.12	6.37939	624	308.001	16	protein_coding|
WBGene00015000	AH9.4	0	1364	1048	0	protein_coding|
WBGene00005033	AH6.11	0	990	673.999	0	protein_coding|
WBGene00007081	AH6.3	0.775603	791	474.999	3	protein_coding|
WBGene00005034	AH6.12	0	1053	736.999	0	protein_coding|
WBGene00005031	AH6.9	0	987	670.999	0	pseudogene|
WBGene00005027	AH6.4	0	1091	774.999	0	protein_coding|
WBGene00197796	B0001.11	0	149	23.7316	0	ncRNA|
WBGene00196931	B0001.10	2.46455	297	49.828	1	ncRNA|
WBGene00005042	AH6.13	0	651	334.999	0	pseudogene|
WBGene00044701	AH9.6	0.1798	999	682.999	1	protein_coding|
WBGene00014998	AH9.1	0.167535	1604	1288	1.75716	protein_coding|
WBGene00219779	B0025.8	0	91	18.8836	0	ncRNA|
WBGene00198238	B0207.15	0	65	16.6136	0	ncRNA|
WBGene00015004	B0034.4	0	692	375.999	0	protein_coding|
WBGene00007108	B0035.5	21.8432	1744	1428	254	protein_coding|
WBGene00206362	B0041.11	13.6524	488.5	176.813	24	protein_coding|
WBGene00007105	B0035.1	45.3514	1208	891.999	332	protein_coding|
WBGene00001019	B0035.14	60.0216	1361.67	1045.67	674	protein_coding|
WBGene00202471	B0198.10	0	77	17.7288	0	ncRNA|
WBGene00200808	B0034.16	0	276	43.9318	0	ncRNA|
WBGene00198491	B0024.18	0	207	30.5389	0	ncRNA|
WBGene00006646	B0198.1	0.449419	1409	1093	4	protein_coding|
WBGene00197531	B0198.5	0	139	22.8072	0	ncRNA|
WBGene00045087	B0041.9	0	54	15.3912	0	snoRNA|
WBGene00015007	B0041.2	65.4861	2670.67	2354.67	1265	protein_coding|
WBGene00006932	B0025.1	14.0976	2654.5	2338.5	285	protein_coding|
WBGene00007106	B0035.3	50.1192	833	516.999	211	protein_coding|
WBGene00000403	B0034.3	2.70977	1803.67	1487.67	69	protein_coding|
WBGene00000099	B0207.4	46.9858	1121	804.999	308	protein_coding|
WBGene00001533	B0024.6	0.0418692	3255	2939	1	protein_coding|
WBGene00015024	B0205.10	1.96734	1479.5	1163.5	19	protein_coding|
WBGene00001922	B0035.8	804.36	504	188.775	1236.47	protein_coding|
WBGene00199321	B0034.12	0	140	22.8972	0	ncRNA|
WBGene00044644	B0205.13	0	444	133.504	0	protein_coding|
WBGene00235095	B0035.21	0	168	25.6594	0	protein_coding|
WBGene00195755	B0207.13	0	223	33.004	0	ncRNA|
WBGene00015028	B0207.5	0.252081	11048	10732	22	protein_coding|
WBGene00000491	B0024.8	0.312075	2472	2156	4	protein_coding|
WBGene00000232	B0207.12	1.84617	1143.33	827.333	16	protein_coding|
WBGene00015015	B0047.4	0.443765	651	334.999	1.21056	protein_coding|
WBGene00199621	B0034.13	0	96	19.2789	0	ncRNA|
WBGene00015010	B0041.6	13.7353	465.5	152.446	17	protein_coding|
WBGene00004415	B0041.4	235.09	1145	828.999	1587	protein_coding|
WBGene00007114	B0035.16	3.44871	1135	818.999	23	protein_coding|
WBGene00197958	B0034.11	0	169	25.7679	0	ncRNA|
WBGene00044290	B0035.18	0	273	43.1735	0	protein_coding|
WBGene00015001	B0025.4	46.562	585	269.017	102	protein_coding|
WBGene00015021	B0205.6	42.6279	1428	1112	386	protein_coding|
WBGene00202395	B0034.17	0	134	22.3648	0	ncRNA|
WBGene00015032	B0207.9	0	463	150.182	0	protein_coding|
WBGene00007112	B0035.13	3.65799	1021	704.999	21	protein_coding|
WBGene00007096	B0024.3	0.659054	875	558.999	3	protein_coding|
WBGene00001919	B0035.10	995.045	664	347.999	2819.75	protein_coding|
WBGene00007111	B0035.12	35.128	2829.67	2513.67	734	protein_coding|
WBGene00200579	B0034.15	0	134	22.3648	0	ncRNA|
WBGene00007115	B0198.2	0.435474	1229	912.999	3	protein_coding|
WBGene00001020	B0035.2	22.102	1255	938.999	169	protein_coding|
WBGene00003355	B0034.6	0	19	8.47155	0	miRNA|
WBGene00015013	B0047.2	0.214692	888	571.999	1	protein_coding|
WBGene00015030	B0207.7	0.76181	1122	805.999	5	protein_coding|
WBGene00200550	B0207.16	0	53	15.2665	0	ncRNA|
WBGene00200669	B0025.6	0	177	26.6642	0	ncRNA|
WBGene00015023	B0205.9	18.0481	1915	1599	235	protein_coding|
WBGene00196414	B0034.8	0	202	29.8302	0	ncRNA|
WBGene00015011	B0041.8	24.3818	810.5	494.499	109	protein_coding|
WBGene00015005	B0034.5	0.466343	1106	789.999	3	protein_coding|
WBGene00015016	B0047.5	2.24766	917	600.999	11	pseudogene|
WBGene00001921	B0035.7	1356.8	586	270.016	2983.29	protein_coding|
WBGene00007113	B0035.15	19.9842	1121	804.999	131	protein_coding|
WBGene00007107	B0035.4	25.9239	548	232.117	49	protein_coding|
WBGene00015018	B0205.2	0	958.5	642.499	0	protein_coding|
WBGene00015034	B0207.11	1.19925	828	511.999	5	protein_coding|
WBGene00007116	B0198.3	0.436177	1878.5	1582.3	11	protein_coding|
WBGene00197204	B0034.9	0	169	25.7679	0	ncRNA|
WBGene00006961	B0041.7	28.9864	4506	4190	989	protein_coding|
WBGene00219778	B0025.7	0	71	17.1921	0	ncRNA|
WBGene00199905	B0198.9	0	214	31.5789	0	ncRNA|
WBGene00015012	B0047.1	0.703745	1016	699.999	4	protein_coding|
WBGene00015017	B0205.1	24.5761	2565	2249	470.893	protein_coding|
WBGene00001676	B0207.3	0	1167	850.999	0	protein_coding|
WBGene00198743	B0198.6	0	215	31.7323	0	ncRNA|
WBGene00015008	B0041.3	0.909658	721	404.999	3	protein_coding|
WBGene00007097	B0024.4	0.118765	1350	1034	1	protein_coding|
WBGene00015027	B0207.2	1.30643	692	375.999	4	protein_coding|
WBGene00198935	B0198.8	0	77	17.7288	0	ncRNA|
WBGene00015019	B0205.4	0	1362	1046	0	protein_coding|
WBGene00003287	B0035.17	0	22.5	9.49022	0	miRNA|
WBGene00015014	B0047.3	4.25186	807	490.999	17	protein_coding|
WBGene00044413	B0205.12	0	196	29.0151	0	protein_coding|
WBGene00044646	B0205.14	0	250	37.9642	0	protein_coding|
WBGene00001920	B0035.9	0	312	54.7468	0	protein_coding|
WBGene00219550	B0035.20	0	57	15.7503	0	antisense|
WBGene00015035	B0212.1	0.0789734	2088.33	1772.33	1	protein_coding|
WBGene00015003	B0034.2	0	122	21.3481	0	protein_coding|
WBGene00000814	B0025.2	90.2667	1633.5	1317.5	971	protein_coding|
WBGene00197736	B0207.14	0	150	23.8272	0	ncRNA|
WBGene00007099	B0024.9	16.3386	1034	717.999	95.5276	protein_coding|
WBGene00004466	B0205.3	36.9569	1285	968.999	294	protein_coding|
WBGene00194999	B0205.15	0	108	20.2217	0	snRNA|
WBGene00015026	B0207.1	0	1711	1395	0	protein_coding|
WBGene00015020	B0205.5	0	220	32.5175	0	protein_coding|
WBGene00015025	B0205.11	14.0512	954	637.999	73	protein_coding|
WBGene00007110	B0035.11	19.1439	1445	1129	176	protein_coding|
WBGene00196331	B0198.4	0	135	22.4523	0	ncRNA|
WBGene00196590	B0035.19	0	144	23.2624	0	ncRNA|
WBGene00015033	B0207.10	0	270	42.4346	0	protein_coding|
WBGene00015031	B0207.8	0	426	118.729	0	protein_coding|
WBGene00015002	B0034.1	2.27766	963	646.999	12	protein_coding|
WBGene00044394	B0034.7	0	277	44.1889	0	protein_coding|
WBGene00197686	B0034.10	0	100	19.593	0	ncRNA|
WBGene00198848	B0205.16	0	114	20.6986	0	ncRNA|
WBGene00000723	B0024.2	3.33908	978	661.999	18	protein_coding|
WBGene00015022	B0205.8	63.7241	512	196.566	102	protein_coding|
WBGene00200211	B0034.14	0	149	23.7316	0	ncRNA|
WBGene00198865	B0198.7	0	215	31.7323	0	ncRNA|
WBGene00015009	B0041.5	199.341	1529	1213	1969	protein_coding|
WBGene00194700	B0025.5	0	323	58.7797	0	protein_coding|
WBGene00015029	B0207.6	76.5191	974	657.999	410	protein_coding|
WBGene00015006	B0041.1	0	665	348.999	0	protein_coding|
WBGene00007109	B0035.6	47.1407	2486	2170	833	protein_coding|
WBGene00198277	B0041.10	0	193	28.6213	0	ncRNA|
WBGene00002191	B0205.7	136.78	1467	1151	1282	protein_coding|
WBGene00015112	B0281.5	5.49281	705.5	389.5	17	protein_coding|
WBGene00000907	B0240.3	0.140307	3817	3501	4	protein_coding|
WBGene00077723	B0286.7	0	23	9.62905	0	miRNA|
WBGene00167141	B0273.55	0	21	9.06604	0	piRNA|
WBGene00015073	B0238.9	67.6966	2090.5	1774.5	980	protein_coding|
WBGene00045168	B0285.12	0	293	48.6207	0	ncRNA|
WBGene00166142	B0273.49	0	21	9.06604	0	piRNA|
WBGene00002048	B0244.2	6.91243	2590	2274	128	protein_coding|
WBGene00015062	B0228.5	0	577.5	261.541	0	protein_coding|
WBGene00007120	B0250.3	0	782	465.999	0	pseudogene|
WBGene00169354	B0218.9	0	21	9.06604	0	piRNA|
WBGene00007137	B0285.4	16.0114	1152	835.999	109	protein_coding|
WBGene00015102	B0280.5	507.119	1729	1413	5835	protein_coding|
WBGene00006745	B0273.4	2.54818	2658.33	2342.33	55	protein_coding|
WBGene00015038	B0212.4	3.83709	1097.5	781.509	13	protein_coding|
WBGene00170390	B0273.78	0	21	9.06604	0	piRNA|
WBGene00015061	B0228.4	12.8377	10372	10056	1245	protein_coding|
WBGene00015111	B0281.4	0.646337	696	379.999	2	protein_coding|
WBGene00015106	B0280.11	0.228685	1390	1074	2	protein_coding|
WBGene00003609	B0280.8	2.80694	1541	1225	28	protein_coding|
WBGene00006141	B0213.8	0	1089	772.999	0	protein_coding|
WBGene00175021	B0273.110	0	21	9.06604	0	piRNA|
WBGene00046476	B0273.15	0	21	9.06604	0	piRNA|
WBGene00022896	II|-|7756952|7757023|WBGene00022896|B0228.t1|tRNA|tRNA	0	72	17.2841	0	tRNA|
WBGene00015101	B0280.3	51.1359	968.5	652.499	275	protein_coding|
WBGene00001613	B0280.12	0.152804	2830.5	2514.5	3	protein_coding|
WBGene00174172	B0273.105	0	21	9.06604	0	piRNA|
WBGene00015117	B0294.1	0	626	310.001	0	protein_coding|
WBGene00168541	B0273.65	0	21	9.06604	0	piRNA|
WBGene00044537	B0238.15	0	263	40.7826	0	protein_coding|
WBGene00003889	B0212.5	0.239945	2875	2559	5	protein_coding|
WBGene00165816	B0273.47	0	21	9.06604	0	piRNA|
WBGene00023225	B0281.7	0	672	355.999	0	pseudogene|
WBGene00171690	B0273.90	0	21	9.06604	0	piRNA|
WBGene00206505	B0250.18	0	114	20.8686	0	protein_coding|
WBGene00045805	B0273.10	0	21	9.06604	0	piRNA|
WBGene00015050	B0218.6	2.18075	1212.5	896.499	16	protein_coding|
WBGene00047355	B0273.17	0	21	9.06604	0	piRNA|
WBGene00045667	B0273.6	0	21	9.06604	0	piRNA|
WBGene00169279	B0273.70	0	21	9.06604	0	piRNA|
WBGene00166225	B0273.51	0	21	9.06604	0	piRNA|
WBGene00015057	B0222.9	4.34487	3849	3533	125	protein_coding|
WBGene00015087	B0252.1	0.327768	2564	2248	6	protein_coding|
WBGene00007132	B0284.2	0	1399	1083	0	protein_coding|
WBGene00015049	B0218.5	0.465754	1107	790.999	3	protein_coding|
WBGene00000717	B0222.6	3.29725	953	636.999	17.1033	protein_coding|
WBGene00015116	B0286.3	10.4237	1447	1131	96	protein_coding|
WBGene00171532	B0273.88	0	21	9.06604	0	piRNA|
WBGene00170205	B0273.77	0	21	9.06604	0	piRNA|
WBGene00165300	B0273.44	0	21	9.06604	0	piRNA|
WBGene00015072	B0238.8	0	1056.5	740.499	0	protein_coding|
WBGene00194990	B0213.23	0	105	19.9854	0	snRNA|
WBGene00015096	B0261.8	1.10967	648	331.999	3	protein_coding|
WBGene00015092	B0261.4	30.1518	931	614.999	151	protein_coding|
WBGene00015053	B0222.1	0	1086	769.999	0	protein_coding|
WBGene00003767	B0213.4	18.4896	368	79.7014	12	protein_coding|
WBGene00015041	B0213.11	0.207966	1537	1221	2	protein_coding|
WBGene00000599	B0222.8	3.17545	963	646.999	16.7301	protein_coding|
WBGene00015054	B0222.2	0	1434	1118	0	protein_coding|
WBGene00015086	B0244.11	0	595	279.009	0	protein_coding|
WBGene00197767	B0285.15	0	150	23.8272	0	ncRNA|
WBGene00007129	B0272.3	6.64702	1055	738.999	40	protein_coding|
WBGene00003825	B0286.4	28.5173	1531	1215	283	protein_coding|
WBGene00050926	B0250.11	4.08274	428	120.315	4	pseudogene|
WBGene00022894	IV|-|3552189|3552260|WBGene00022894|B0212.t1|tRNA|tRNA	0	72	17.2841	0	tRNA|
WBGene00004359	B0240.1	0.215256	1457	1141	2	protein_coding|
WBGene00023425	B0286.6	0	914	597.999	0	protein_coding|
WBGene00172377	B0273.93	0	21	9.06604	0	piRNA|
WBGene00002207	B0302.1	4.29562	3557.2	3241.2	129	protein_coding|
WBGene00219781	B0240.7	0	90	18.8038	0	ncRNA|
WBGene00015081	B0244.6	0	1581	1265	0	protein_coding|
WBGene00015064	B0228.7	22.2723	941.5	625.499	117	protein_coding|
WBGene00174526	B0273.108	0	21	9.06604	0	piRNA|
WBGene00015095	B0261.7	94.8342	1159	842.999	651	protein_coding|
WBGene00022895	B0213.18	0	106	20.064	0	snoRNA|
WBGene00171468	B0273.87	0	21	9.06604	0	piRNA|
WBGene00049170	B0273.29	0	21	9.06604	0	piRNA|
WBGene00004850	B0280.16	0	107	20.1428	0	snRNA|
WBGene00007124	B0250.7	24.7863	893.333	621.295	199.084	protein_coding|
WBGene00015046	B0213.17	0	260	40.1043	0	protein_coding|
WBGene00189978	B0250.14	0	19	8.47155	0	ncRNA|
WBGene00169971	B0273.75	0	21	9.06604	0	piRNA|
WBGene00201697	B0212.9	0	80	17.9854	0	ncRNA|
WBGene00015094	B0261.6	7.92255	425	159.01	18	protein_coding|
WBGene00000886	B0252.4	15.3426	534	220.535	37	protein_coding|
WBGene00015079	B0244.4	0	976.667	660.666	0	protein_coding|
WBGene00172697	B0273.96	0	21	9.06604	0	piRNA|
WBGene00050255	B0273.33	0	21	9.06604	0	piRNA|
WBGene00199439	B0286.8	0	89	18.7239	0	ncRNA|
WBGene00003845	B0280.4	0.594692	729	412.999	2	protein_coding|
WBGene00200213	B0286.9	0	89	18.7239	0	ncRNA|
WBGene00044582	B0222.11	0.141806	1182	865.999	1	protein_coding|
WBGene00015098	B0273.3	3.56379	1422	1106	32.0963	protein_coding|
WBGene00015097	B0273.1	1.09403	557.5	259.707	4	protein_coding|
WBGene00015074	B0238.10	47.907	1044	727.999	284	protein_coding|
WBGene00007131	B0284.1	22.9744	1663	1347	252	protein_coding|
WBGene00015070	B0238.6	0	972	655.999	0	protein_coding|
WBGene00045708	B0273.8	0	21	9.06604	0	piRNA|
WBGene00003768	B0213.5	1.22192	718	401.999	4	protein_coding|
WBGene00007123	B0250.6	0	852	535.999	0	protein_coding|
WBGene00170921	B0273.81	0	21	9.06604	0	piRNA|
WBGene00050772	B0273.37	0	21	9.06604	0	piRNA|
WBGene00006142	B0213.7	0	1002	685.999	0	protein_coding|
WBGene00015036	B0212.2	0	1189	872.999	0	protein_coding|
WBGene00015100	B0280.2	0	2007	1691	0	protein_coding|
WBGene00170769	B0273.80	0	21	9.06604	0	piRNA|
WBGene00015104	B0280.9	49.1667	1400	1084	434	protein_coding|
WBGene00173250	B0273.101	0	21	9.06604	0	piRNA|
WBGene00165546	B0238.16	0	21	9.06604	0	piRNA|
WBGene00045189	B0284.6	0	293	48.6207	0	ncRNA|
WBGene00015045	B0213.16	0.0978513	1571	1255	1	protein_coding|
WBGene00002003	B0285.5	18.0095	2198	1882	276	protein_coding|
WBGene00015099	B0280.1	43.8124	1696.5	1380.5	307.945	protein_coding|
WBGene00007130	B0272.4	2.00224	868	551.999	9	protein_coding|
WBGene00007136	B0285.3	19.22	1038	721.999	113	protein_coding|
WBGene00167612	B0273.58	0	21	9.06604	0	piRNA|
WBGene00168414	B0273.64	0	21	9.06604	0	piRNA|
WBGene00167134	B0273.54	0	21	9.06604	0	piRNA|
WBGene00046327	B0273.14	0	21	9.06604	0	piRNA|
WBGene00045963	B0273.11	0	21	9.06604	0	piRNA|
WBGene00050927	B0250.12	0.437803	877	560.999	2	pseudogene|
WBGene00007133	B0284.3	0.414873	612	296.003	1	protein_coding|
WBGene00166027	B0273.48	0	21	9.06604	0	piRNA|
WBGene00015071	B0238.7	0	1737	1421	0	protein_coding|
WBGene00174126	B0273.104	0	21	9.06604	0	piRNA|
WBGene00015114	B0281.8	0.218124	879	562.999	1	protein_coding|
WBGene00171552	B0273.89	0	21	9.06604	0	piRNA|
WBGene00015040	B0213.10	0.201813	1533	1217	2	protein_coding|
WBGene00047502	B0273.20	0	21	9.06604	0	piRNA|
WBGene00167412	B0273.56	0	21	9.06604	0	piRNA|
WBGene00199390	B0273.111	0	57	15.7503	0	ncRNA|
WBGene00004848	B0280.15	0	109	20.3007	0	snRNA|
WBGene00015047	B0218.1	3.08177	1752.5	1436.5	36	protein_coding|
WBGene00048145	B0273.23	0	21	9.06604	0	piRNA|
WBGene00015103	B0280.7	0	1152	835.999	0	protein_coding|
WBGene00206513	B0244.15	0	1389	1073	0	protein_coding|
WBGene00048936	B0273.27	0	21	9.06604	0	piRNA|
WBGene00172519	B0222.13	0	21	9.06604	0	piRNA|
WBGene00015089	B0252.5	1.32658	964	647.999	7	protein_coding|
WBGene00049511	B0273.30	0	21	9.06604	0	piRNA|
WBGene00015093	B0261.5	0	606	290.004	0	protein_coding|
WBGene00015065	B0228.8	0	1365	1049	0	protein_coding|
WBGene00002252	B0286.2	0.0908983	3151.5	2835.5	3	protein_coding|
WBGene00022899	III|-|5762057|5762126|WBGene00022899|B0244.t3|tRNA|tRNA	0	70	17.099	0	tRNA|
WBGene00171053	B0273.85	0	21	9.06604	0	piRNA|
WBGene00015068	B0238.3	0	843	526.999	0	protein_coding|
WBGene00167435	B0252.9	0	21	9.06604	0	piRNA|
WBGene00015088	B0252.3	2.3635	1406.33	1090.33	24	protein_coding|
WBGene00168977	B0273.68	0	21	9.06604	0	piRNA|
WBGene00000512	B0285.9	1.96683	1315	998.999	16	protein_coding|
WBGene00165253	B0273.43	0	21	9.06604	0	piRNA|
WBGene00174467	B0273.107	0	21	9.06604	0	piRNA|
WBGene00014641	B0285.11	0	1050	733.999	0	pseudogene|
WBGene00166188	B0273.50	0	21	9.06604	0	piRNA|
WBGene00048189	B0273.24	0	21	9.06604	0	piRNA|
WBGene00050016	B0273.31	0	21	9.06604	0	piRNA|
WBGene00002583	B0261.2	24.5168	8557.5	8241.5	1646	protein_coding|
WBGene00015076	B0238.12	0.674747	680	363.999	2	protein_coding|
WBGene00015108	B0281.1	0.44654	591	275.012	1	protein_coding|
WBGene00172953	B0273.97	0	21	9.06604	0	piRNA|
WBGene00172484	B0273.94	0	21	9.06604	0	piRNA|
WBGene00049158	B0273.28	0	21	9.06604	0	piRNA|
WBGene00007122	B0250.5	14.9096	1082	765.999	93	protein_coding|
WBGene00015083	B0244.8	68.3436	1802	1486	827	protein_coding|
WBGene00198895	B0284.7	0	59	15.978	0	ncRNA|
WBGene00165144	B0273.40	0	21	9.06604	0	piRNA|
WBGene00000718	B0222.7	1.29451	901	584.999	6.16664	protein_coding|
WBGene00046804	B0273.16	0	21	9.06604	0	piRNA|
WBGene00050285	B0273.34	0	21	9.06604	0	piRNA|
WBGene00015066	B0228.9	0	1332	1016	0	protein_coding|
WBGene00045684	B0273.7	0	21	9.06604	0	piRNA|
WBGene00166269	B0222.12	0	21	9.06604	0	piRNA|
WBGene00050436	B0273.36	0	21	9.06604	0	piRNA|
WBGene00015044	B0213.15	1.7277	1253.33	938.719	9	protein_coding|
WBGene00195674	B0280.19	0	148	23.6366	0	ncRNA|
WBGene00196688	B0250.15	0	132	22.1911	0	ncRNA|
WBGene00015082	B0244.7	0	962	645.999	0	protein_coding|
WBGene00006274	B0213.9	0	1103	786.999	0	protein_coding|
WBGene00007118	B0240.4	81.9431	1975	1659	1107	protein_coding|
WBGene00194991	B0213.24	0	102	19.7498	0	snRNA|
WBGene00197514	B0285.14	0	62	16.304	0	ncRNA|
WBGene00007135	B0285.1	28.3887	2449	2133	494	protein_coding|
WBGene00201154	B0212.8	0	54	15.3912	0	ncRNA|
WBGene00172308	B0238.17	0	21	9.06604	0	piRNA|
WBGene00015037	B0212.3	0.741346	2090	1774	10.7093	protein_coding|
WBGene00173015	B0273.98	0	21	9.06604	0	piRNA|
WBGene00022898	III|+|5769904|5769985|WBGene00022898|B0244.t2|tRNA|tRNA	0	82	18.1531	0	tRNA|
WBGene00170614	B0273.79	0	21	9.06604	0	piRNA|
WBGene00003769	B0213.6	9.08236	446	135.211	10	protein_coding|
WBGene00167505	B0273.57	0	21	9.06604	0	piRNA|
WBGene00168201	B0273.60	0	21	9.06604	0	piRNA|
WBGene00007475	III|+|4362524|4362643|WBGene00007475|B0285.t1|tRNA|tRNA	0	84	18.3185	0	tRNA|
WBGene00015051	B0218.7	2.27414	1072	755.999	14	protein_coding|
WBGene00001438	B0286.5	1.49761	972	655.999	8	protein_coding|
WBGene00171349	B0273.86	0	21	9.06604	0	piRNA|
WBGene00006418	B0222.4	1.68455	1774	1458	20	protein_coding|
WBGene00166731	B0273.53	0	21	9.06604	0	piRNA|
WBGene00048871	B0273.26	0	21	9.06604	0	piRNA|
WBGene00169494	B0273.71	0	21	9.06604	0	piRNA|
WBGene00219783	B0285.17	0	104	19.9068	0	ncRNA|
WBGene00007138	B0285.6	0.0866034	1734	1418	1	protein_coding|
WBGene00044615	B0252.8	0	308	53.3722	0	protein_coding|
WBGene00047891	B0273.21	0	21	9.06604	0	piRNA|
WBGene00169548	B0273.72	0	21	9.06604	0	piRNA|
WBGene00004413	B0250.1	270.369	876	559.999	1232.92	protein_coding|
WBGene00015048	B0218.2	12.1429	1924	1608	159	protein_coding|
WBGene00000513	B0285.10	0.621005	1107	790.999	4	protein_coding|
WBGene00166659	B0273.52	0	21	9.06604	0	piRNA|
WBGene00000511	B0285.8	0.520906	1259	942.999	4	protein_coding|
WBGene00172203	B0273.92	0	21	9.06604	0	piRNA|
WBGene00219780	B0228.10	0	163	25.128	0	snoRNA|
WBGene00200460	B0212.7	0	225	33.3349	0	ncRNA|
WBGene00173798	B0273.102	0	21	9.06604	0	piRNA|
WBGene00015052	B0218.8	7.8463	989	672.999	43	protein_coding|
WBGene00023224	B0280.6	1.93893	759	442.999	6.99443	pseudogene|
WBGene00170202	B0273.76	0	21	9.06604	0	piRNA|
WBGene00048849	B0273.25	0	21	9.06604	0	piRNA|
WBGene00004837	B0280.14	0	107	20.1428	0	snRNA|
WBGene00050390	B0273.35	0	21	9.06604	0	piRNA|
WBGene00015115	B0286.1	0	1022	705.999	0	protein_coding|
WBGene00165227	B0273.42	0	21	9.06604	0	piRNA|
WBGene00197937	B0250.16	0	109	20.3007	0	ncRNA|
WBGene00174316	B0273.106	0	21	9.06604	0	piRNA|
WBGene00047396	B0273.19	0	21	9.06604	0	piRNA|
WBGene00172001	B0273.91	0	21	9.06604	0	piRNA|
WBGene00004243	B0273.2	44.4623	1866	1550	560.125	protein_coding|
WBGene00171045	B0273.84	0	21	9.06604	0	piRNA|
WBGene00165158	B0273.41	0	21	9.06604	0	piRNA|
WBGene00015077	B0238.13	0	2543	2227	0	protein_coding|
WBGene00165009	B0273.39	0	21	9.06604	0	piRNA|
WBGene00172635	B0273.95	0	21	9.06604	0	piRNA|
WBGene00174624	B0213.20	0	21	9.06604	0	piRNA|
WBGene00004055	B0218.3	3.31156	1651	1335	36	protein_coding|
WBGene00168746	B0273.67	0	21	9.06604	0	piRNA|
WBGene00006538	B0272.1	0.492002	1564	1248	5	protein_coding|
WBGene00170995	B0273.83	0	21	9.06604	0	piRNA|
WBGene00007126	B0250.9	0	1492	1176	0	protein_coding|
WBGene00007134	B0284.4	0	1263	946.999	0	protein_coding|
WBGene00007121	B0250.4	0.30985	1505	1189	3	pseudogene|
WBGene00199932	B0273.112	0	259	39.882	0	ncRNA|
WBGene00202409	B0273.114	0	201	29.6917	0	ncRNA|
WBGene00201444	B0213.25	0	66	16.7135	0	ncRNA|
WBGene00015113	B0281.6	0	732	415.999	0	protein_coding|
WBGene00201910	B0280.20	0	148	23.6366	0	ncRNA|
WBGene00045584	B0273.5	0	21	9.06604	0	piRNA|
WBGene00045983	B0273.12	0	21	9.06604	0	piRNA|
WBGene00168411	B0273.63	0	21	9.06604	0	piRNA|
WBGene00015118	B0294.3	0	207	30.5389	0	protein_coding|
WBGene00166544	B0280.18	0	21	9.06604	0	piRNA|
WBGene00197623	B0240.5	0	85	18.4004	0	ncRNA|
WBGene00015091	B0261.1	36.0529	2622	2306	677	protein_coding|
WBGene00015110	B0281.3	0.981118	1067	750.999	6	protein_coding|
WBGene00022897	III|+|5762286|5762356|WBGene00022897|B0244.t1|tRNA|tRNA	0	71	17.1921	0	tRNA|
WBGene00165520	B0273.46	0	21	9.06604	0	piRNA|
WBGene00045733	B0273.9	0	21	9.06604	0	piRNA|
WBGene00015105	B0280.10	9.84189	1152	835.999	67	protein_coding|
WBGene00235316	B0222.15	0	351	70.8975	0	protein_coding|
WBGene00007139	B0285.7	22.7967	2864	2548	473	protein_coding|
WBGene00015084	B0244.9	0	611	295.003	0	protein_coding|
WBGene00198398	B0250.17	0	231	34.3606	0	ncRNA|
WBGene00015078	B0238.14	0	723	406.999	0	pseudogene|
WBGene00007117	B0240.2	0.0558707	2514	2198	1	protein_coding|
WBGene00047392	B0273.18	0	21	9.06604	0	piRNA|
WBGene00200969	B0273.113	0	143	23.1703	0	ncRNA|
WBGene00173052	B0273.99	0	21	9.06604	0	piRNA|
WBGene00015080	B0244.5	0.132332	1244	927.999	1	protein_coding|
WBGene00015043	B0213.14	8.10099	1650	1334	88	protein_coding|
WBGene00174863	B0273.109	0	21	9.06604	0	piRNA|
WBGene00003765	B0213.2	62.0424	603	287.005	145	protein_coding|
WBGene00199827	B0238.18	0	150	23.8272	0	ncRNA|
WBGene00169688	B0273.73	0	21	9.06604	0	piRNA|
WBGene00015058	B0222.10	0.767524	796	479.999	3	protein_coding|
WBGene00050822	B0273.38	0	21	9.06604	0	piRNA|
WBGene00219782	B0250.19	0	125	21.5969	0	snoRNA|
WBGene00169011	B0273.69	0	21	9.06604	0	piRNA|
WBGene00015055	B0222.3	0.471597	1618	1302	5	protein_coding|
WBGene00196359	B0244.13	0	83	18.2361	0	ncRNA|
WBGene00015067	B0238.1	2.89242	1802	1486	35	protein_coding|
WBGene00044674	B0280.17	1.87518	909	592.999	9.05495	protein_coding|
WBGene00007119	B0250.2	0.935648	841	524.999	4	protein_coding|
WBGene00165403	B0273.45	0	21	9.06604	0	piRNA|
WBGene00015107	B0280.13	0.554034	1907	1591	7.17786	protein_coding|
WBGene00007125	B0250.8	0.979816	692	375.999	3	protein_coding|
WBGene00045188	B0284.5	0	1430	1114	0	pseudogene|
WBGene00194989	B0213.22	0	105	19.9854	0	snRNA|
WBGene00046097	B0273.13	0	21	9.06604	0	piRNA|
WBGene00050032	B0273.32	0	21	9.06604	0	piRNA|
WBGene00201384	B0222.14	0	132	22.1911	0	ncRNA|
WBGene00015042	B0213.12	0.310633	1502	1186	3	protein_coding|
WBGene00015056	B0222.5	3.15665	1522	1206	31	protein_coding|
WBGene00000211	B0252.2	1.21829	1828	1512	15	protein_coding|
WBGene00047994	B0273.22	0	21	9.06604	0	piRNA|
WBGene00015069	B0238.5	0	971	654.999	0	protein_coding|
WBGene00195057	B0261.9	1.30106	504	188.775	2	protein_coding|
WBGene00003766	B0213.3	0	333	62.788	0	protein_coding|
WBGene00200415	B0244.14	0	89	18.7239	0	ncRNA|
WBGene00174671	B0252.10	0	21	9.06604	0	piRNA|
WBGene00015063	B0228.6	2.60361	882	565.999	12	protein_coding|
WBGene00174076	B0273.103	0	21	9.06604	0	piRNA|
WBGene00165500	B0213.19	0	21	9.06604	0	piRNA|
WBGene00015059	B0228.1	2.33357	737	420.999	8	protein_coding|
WBGene00169739	B0273.74	0	21	9.06604	0	piRNA|
WBGene00173139	B0273.100	0	21	9.06604	0	piRNA|
WBGene00198702	B0240.6	0	144	23.2624	0	ncRNA|
WBGene00007127	B0250.10	0	921	604.999	0	protein_coding|
WBGene00169029	B0285.13	0	21	9.06604	0	piRNA|
WBGene00015085	B0244.10	0.372358	1965	1649	5	protein_coding|
WBGene00168404	B0273.62	0	21	9.06604	0	piRNA|
WBGene00168158	B0273.59	0	21	9.06604	0	piRNA|
WBGene00168718	B0273.66	0	21	9.06604	0	piRNA|
WBGene00015075	B0238.11	16.5165	1119	802.999	108	protein_coding|
WBGene00206473	B0273.115	0	410	106.586	0	protein_coding|
WBGene00198795	B0285.16	0	217	32.0426	0	ncRNA|
WBGene00007128	B0272.2	4.52038	642	326	12	protein_coding|
WBGene00168355	B0273.61	0	21	9.06604	0	piRNA|
WBGene00194988	B0213.21	0	105	19.9854	0	snRNA|
WBGene00170971	B0273.82	0	21	9.06604	0	piRNA|
WBGene00015223	B0507.6	0.195133	2204	1888	3	protein_coding|
WBGene00046785	B0350.10	0	21	9.06604	0	piRNA|
WBGene00003868	B0334.11	44.918	1577	1261	462	protein_coding|
WBGene00196084	B0454.14	0	97	19.3575	0	ncRNA|
WBGene00015230	B0511.4	0	1149	832.999	0	protein_coding|
WBGene00001137	B0365.3	198.078	3195.5	2879.5	4675	protein_coding|
WBGene00015137	B0310.1	4.61476	897	580.999	24	protein_coding|
WBGene00049267	B0513.34	0	21	9.06604	0	piRNA|
WBGene00195535	B0432.17	0	55	15.5134	0	ncRNA|
WBGene00200898	B0350.77	0	114	20.6986	0	ncRNA|
WBGene00197918	B0344.3	0	78	17.8151	0	ncRNA|
WBGene00015216	B0496.7	0.937675	441	130.966	1	protein_coding|
WBGene00045374	B0393.10	0	141	22.9877	0	snoRNA|
WBGene00007152	B0365.5	0	463	151.561	0	protein_coding|
WBGene00171599	B0513.72	0	21	9.06604	0	piRNA|
WBGene00004980	B0464.5	96.1052	2753.18	2437.18	1745	protein_coding|
WBGene00202231	B0457.19	0	351	70.8975	0	ncRNA|
WBGene00197982	B0410.4	0	132	22.1911	0	ncRNA|
WBGene00045617	B0350.4	0	21	9.06604	0	piRNA|
WBGene00001562	B0513.1	13.4013	2827.33	2511.33	271	protein_coding|
WBGene00006814	B0496.3	1.84968	4741.8	4425.8	69	protein_coding|
WBGene00004469	B0393.1	253.66	1003	686.999	1440	protein_coding|
WBGene00014659	V|-|19557639|19557711|WBGene00014659|B0399.t16|pseudogene|pseudogene	0	73	17.375	0	pseudogene|
WBGene00004393	B0414.2	0	1512	1196	0	protein_coding|
WBGene00007166	B0391.11	0	1089	772.999	0	protein_coding|
WBGene00003508	B0379.3	28.2513	3934	3618	831.154	protein_coding|
WBGene00015150	B0336.13	20.2689	1074	757.999	125.109	protein_coding|
WBGene00000296	B0432.5	0.180726	1614.33	1298.33	2	protein_coding|
WBGene00007153	B0365.6	10.0552	1936	1620	133	protein_coding|
WBGene00006943	B0336.1	35.2216	2788	2472	709	protein_coding|
WBGene00007192	B0491.5	32.4215	1159.33	843.332	225	protein_coding|
WBGene00006712	B0403.2	0.127787	2238	1922	2	protein_coding|
WBGene00168905	B0350.43	0	21	9.06604	0	piRNA|
WBGene00050419	B0513.41	0	21	9.06604	0	piRNA|
WBGene00015220	B0507.3	0.326896	1267	951	3	protein_coding|
WBGene00047205	B0350.11	0	21	9.06604	0	piRNA|
WBGene00014653	V|-|19594041|19594112|WBGene00014653|B0399.t10|pseudogene|pseudogene	0	72	17.2841	0	pseudogene|
WBGene00015148	B0336.11	0.948292	1279.5	963.5	10	protein_coding|
WBGene00015142	B0310.6	0	288	47.1693	0	protein_coding|
WBGene00173135	B0513.80	0	21	9.06604	0	piRNA|
WBGene00001094	B0464.1	42.1527	1771.5	1455.5	499	protein_coding|
WBGene00169880	B0350.48	0	21	9.06604	0	piRNA|
WBGene00004348	B0336.4	3.68337	1933.5	1617.5	50	protein_coding|
WBGene00167556	B0513.59	0	21	9.06604	0	piRNA|
WBGene00195710	B0416.8	0	122	21.3481	0	ncRNA|
WBGene00015171	B0410.2	3.01595	1898	1582	39	protein_coding|
WBGene00007054	B0379.4	54.4964	1504.33	1188.33	695.846	protein_coding|
WBGene00015182	B0416.7	3.44627	407	118.093	5	protein_coding|
WBGene00002251	B0457.1	52.6302	2664	2348	1124	protein_coding|
WBGene00005543	B0454.2	0	975	658.999	0	protein_coding|
WBGene00198054	B0495.17	0	115	20.7788	0	ncRNA|
WBGene00197704	B0379.11	0	124	21.5136	0	ncRNA|
WBGene00172227	B0350.55	0	21	9.06604	0	piRNA|
WBGene00005061	B0304.8	0	1022	705.999	0	protein_coding|
WBGene00015164	B0361.10	18.9391	933	616.999	126	protein_coding|
WBGene00167275	B0478.12	0	21	9.06604	0	piRNA|
WBGene00196769	B0457.10	0	141	22.9877	0	ncRNA|
WBGene00172175	B0513.77	0	21	9.06604	0	piRNA|
WBGene00201064	B0302.7	0	114	20.6986	0	ncRNA|
WBGene00015159	B0361.5	21.3924	1438.5	1122.5	195	protein_coding|
WBGene00015170	B0410.1	0	324	59.1654	0	protein_coding|
WBGene00006359	B0336.9	35.9367	1626.4	1310.41	429	protein_coding|
WBGene00007172	B0393.7	0.216968	882	565.999	1	protein_coding|
WBGene00015132	B0303.14	1.25804	1585	1269	13	protein_coding|
WBGene00195973	B0495.12	0	130	22.0193	0	ncRNA|
WBGene00015194	B0432.13	21.593	1458	1142	204	protein_coding|
WBGene00202018	B0454.24	0	199	29.4179	0	ncRNA|
WBGene00219789	B0511.18	0	92	18.963	0	ncRNA|
WBGene00165853	B0350.27	0	21	9.06604	0	piRNA|
WBGene00015199	B0454.8	0	1927	1611	0	protein_coding|
WBGene00195248	B0334.15	42.0732	694	377.999	129.504	protein_coding|
WBGene00006780	B0350.2	22.2174	6903.31	6587.31	1229	protein_coding|
WBGene00007176	B0399.1	0.528675	2348.5	2032.5	8	protein_coding|
WBGene00015157	B0361.3	45.3161	2036	1720	637	protein_coding|
WBGene00166549	B0414.9	0	21	9.06604	0	piRNA|
WBGene00169787	B0350.47	0	21	9.06604	0	piRNA|
WBGene00169006	B0513.64	0	21	9.06604	0	piRNA|
WBGene00015225	B0507.8	0	1276	959.999	0	protein_coding|
WBGene00167671	B0496.9	0	21	9.06604	0	piRNA|
WBGene00005580	B0462.2	0	984	667.999	0	pseudogene|
WBGene00171290	B0350.53	0	21	9.06604	0	piRNA|
WBGene00007156	B0379.2	1.50127	725	408.999	5	protein_coding|
WBGene00022901	X|-|1590080|1590153|WBGene00022901|B0344.t2|tRNA|tRNA	0	74	17.4648	0	tRNA|
WBGene00005016	B0491.2	3.10896	1035.33	719.332	18	protein_coding|
WBGene00014646	V|+|19581713|19581784|WBGene00014646|B0399.t3|pseudogene|pseudogene	0	72	17.2841	0	pseudogene|
WBGene00001228	B0511.10	36.4737	1720	1404	417	protein_coding|
WBGene00007163	B0391.6	0	1553	1237	0	protein_coding|
WBGene00015193	B0432.12	0.926745	581	265.021	2	protein_coding|
WBGene00002178	B0478.1	1.08386	1667.75	1351.75	10	protein_coding|
WBGene00195464	B0454.13	0	137	22.6288	0	ncRNA|
WBGene00171376	B0478.18	0	21	9.06604	0	piRNA|
WBGene00002061	B0348.6	94.3489	1024	707.999	575.001	protein_coding|
WBGene00049219	B0513.33	0	21	9.06604	0	piRNA|
WBGene00015224	B0507.7	0	697	380.999	0	protein_coding|
WBGene00049933	B0350.25	0	21	9.06604	0	piRNA|
WBGene00015237	B0511.12	27.0185	6855	6539	1433	protein_coding|
WBGene00171470	B0350.54	0	21	9.06604	0	piRNA|
WBGene00004435	B0336.10	467.1	566	251.076	958	protein_coding|
WBGene00007147	B0334.9	0.0972315	1579	1263	1	pseudogene|
WBGene00047184	B0513.20	0	21	9.06604	0	piRNA|
WBGene00015181	B0416.5	11.6675	1906	1590	158	protein_coding|
WBGene00007190	B0491.3	1.79463	795	478.999	7	protein_coding|
WBGene00049112	B0513.31	0	21	9.06604	0	piRNA|
WBGene00006660	B0334.2	3.39326	1015.67	699.666	21	protein_coding|
WBGene00001856	B0414.3	240.927	867	550.999	1081	protein_coding|
WBGene00015172	B0410.3	7.02384	858	541.999	31	protein_coding|
WBGene00003312	B0395.4	0	23.5	9.76412	0	miRNA|
WBGene00196557	B0432.18	0	53	15.2665	0	ncRNA|
WBGene00202499	B0507.15	0	821	504.999	0	protein_coding|
WBGene00174454	B0496.10	0	21	9.06604	0	piRNA|
WBGene00195482	B0350.68	0	133	22.2777	0	ncRNA|
WBGene00015227	B0507.10	0.440947	1430	1114	4	protein_coding|
WBGene00015153	B0348.5	0	765	448.999	0	protein_coding|
WBGene00000895	B0412.1	0.925947	1355.5	1039.5	8	protein_coding|
WBGene00007143	B0334.3	13.4149	2037	1721	190	protein_coding|
WBGene00014658	V|-|19557947|19558020|WBGene00014658|B0399.t15|pseudogene|pseudogene	0	74	17.4648	0	pseudogene|
WBGene00202113	B0457.18	0	336	64.0576	0	ncRNA|
WBGene00007141	B0331.2	0	1636	1320	0	protein_coding|
WBGene00045788	B0350.5	0	21	9.06604	0	piRNA|
WBGene00198668	B0496.14	0	145	23.3551	0	ncRNA|
WBGene00000529	B0491.8	0.285037	2965.33	2649.33	6	protein_coding|
WBGene00172460	B0513.78	0	21	9.06604	0	piRNA|
WBGene00022902	X|-|1589667|1589740|WBGene00022902|B0344.t3|tRNA|tRNA	0	74	17.4648	0	tRNA|
WBGene00198226	B0495.18	0	149	23.7316	0	ncRNA|
WBGene00015185	B0432.3	15.6852	637	321	41	protein_coding|
WBGene00047912	B0513.25	0	21	9.06604	0	piRNA|
WBGene00001177	B0348.4	7.19881	4071.67	3755.67	226	protein_coding|
WBGene00050186	B0350.26	0	21	9.06604	0	piRNA|
WBGene00165887	B0513.49	0	21	9.06604	0	piRNA|
WBGene00194828	B0361.12	0	23	9.61402	0	miRNA|
WBGene00005540	B0454.3	0	1090	773.999	0	protein_coding|
WBGene00201487	B0350.80	0	136	22.5403	0	ncRNA|
WBGene00199312	B0457.13	0	142	23.0787	0	ncRNA|
WBGene00047734	B0350.15	0	21	9.06604	0	piRNA|
WBGene00167377	B0513.56	0	21	9.06604	0	piRNA|
WBGene00165275	B0513.44	0	21	9.06604	0	piRNA|
WBGene00173882	B0513.85	0	21	9.06604	0	piRNA|
WBGene00005060	B0304.7	0	1068	751.999	0	protein_coding|
WBGene00014654	V|-|19587264|19587335|WBGene00014654|B0399.t11|pseudogene|pseudogene	0	72	17.2841	0	pseudogene|
WBGene00046434	B0513.16	0	21	9.06604	0	piRNA|
WBGene00167089	B0350.33	0	21	9.06604	0	piRNA|
WBGene00169100	B0513.65	0	21	9.06604	0	piRNA|
WBGene00195794	B0393.11	0	147	23.5422	0	ncRNA|
WBGene00001948	B0304.1	0.66923	1065.33	749.332	4	protein_coding|
WBGene00048924	B0350.21	0	21	9.06604	0	piRNA|
WBGene00015236	B0511.11	4.23759	1736	1420	49	protein_coding|
WBGene00198942	B0353.2	0	62	16.304	0	ncRNA|
WBGene00000090	B0334.8	19.791	3766	3450	556	protein_coding|
WBGene00048889	B0350.20	0	21	9.06604	0	piRNA|
WBGene00007199	B0513.7	0.244105	1185	868.999	1.72736	pseudogene|
WBGene00000772	B0414.5	222.379	2806	2490	4509	protein_coding|
WBGene00201815	B0457.17	0	173	26.2097	0	ncRNA|
WBGene00047225	B0350.13	0	21	9.06604	0	piRNA|
WBGene00198460	B0416.9	0	188	27.9846	0	ncRNA|
WBGene00172007	B0513.74	0	21	9.06604	0	piRNA|
WBGene00198994	B0478.24	0	142	23.0787	0	ncRNA|
WBGene00235162	B0361.13	0	63	16.4089	0	ncRNA|
WBGene00168704	B0350.41	0	21	9.06604	0	piRNA|
WBGene00199462	B0495.20	0	144	23.2624	0	ncRNA|
WBGene00166092	B0350.29	0	21	9.06604	0	piRNA|
WBGene00049202	B0513.32	0	21	9.06604	0	piRNA|
WBGene00200257	B0350.75	0	146	23.4484	0	ncRNA|
WBGene00197047	B0334.17	0	142	23.0787	0	ncRNA|
WBGene00048639	B0513.29	0	21	9.06604	0	piRNA|
WBGene00005541	B0454.4	0	1011	694.999	0	protein_coding|
WBGene00197163	B0495.15	0	142	23.0787	0	ncRNA|
WBGene00015192	B0432.11	0.787202	628	312	2	protein_coding|
WBGene00049502	B0513.36	0	21	9.06604	0	piRNA|
WBGene00198839	B0414.11	0	149	23.7316	0	ncRNA|
WBGene00172309	B0350.56	0	21	9.06604	0	piRNA|
WBGene00015126	B0303.4	14.3315	2230	1914	224	protein_coding|
WBGene00015178	B0416.2	0	637	321	0	protein_coding|
WBGene00015119	B0302.2	0	409	105.861	0	protein_coding|
WBGene00015147	B0336.7	27.1704	1560	1244	277.891	protein_coding|
WBGene00005542	B0454.10	0	1073	756.999	0	protein_coding|
WBGene00168438	B0513.62	0	21	9.06604	0	piRNA|
WBGene00015128	B0303.7	4.13075	1750.5	1434.5	48	protein_coding|
WBGene00015158	B0361.4	0.399578	1238	921.999	3	protein_coding|
WBGene00015149	B0336.12	0	282	45.5085	0	protein_coding|
WBGene00007159	B0379.7	0.247838	1333	1017	2	protein_coding|
WBGene00173382	B0350.60	0	21	9.06604	0	piRNA|
WBGene00007189	B0491.1	13.2166	1431	1115	120	protein_coding|
WBGene00165768	B0513.48	0	21	9.06604	0	piRNA|
WBGene00015238	B0511.13	20.3762	1447.5	1131.5	232	protein_coding|
WBGene00049159	B0350.23	0	21	9.06604	0	piRNA|
WBGene00199392	B0310.8	0	144	23.2624	0	ncRNA|
WBGene00198986	B0496.15	0	134	22.3648	0	ncRNA|
WBGene00007195	B0513.2	68.9672	612.5	322.292	226	protein_coding|
WBGene00015190	B0432.9	2.1437	717	400.999	7	protein_coding|
WBGene00007162	B0391.5	0.445479	1143	826.999	3	protein_coding|
WBGene00169633	B0350.45	0	21	9.06604	0	piRNA|
WBGene00015146	B0336.6	67.1982	1561	1245	684	protein_coding|
WBGene00048375	B0513.28	0	21	9.06604	0	piRNA|
WBGene00015206	B0495.7	26.0953	2926	2610	569.06	protein_coding|
WBGene00199221	B0393.16	0	146	23.4484	0	ncRNA|
WBGene00171978	B0478.19	0	21	9.06604	0	piRNA|
WBGene00007178	B0457.2	6.9206	1150	833.999	47	protein_coding|
WBGene00172570	B0507.12	0	21	9.06604	0	piRNA|
WBGene00197442	B0491.9	0	145	23.3551	0	ncRNA|
WBGene00206372	B0454.26	0	501	185.869	0	protein_coding|
WBGene00196221	B0350.70	0	150	23.8272	0	ncRNA|
WBGene00167091	B0350.34	0	21	9.06604	0	piRNA|
WBGene00023226	B0344.1	2.91004	738	421.999	10	pseudogene|
WBGene00235307	B0507.17	0	1013	696.999	0	pseudogene|
WBGene00048349	B0513.27	0	21	9.06604	0	piRNA|
WBGene00050672	B0513.42	0	21	9.06604	0	piRNA|
WBGene00046109	B0350.6	0	21	9.06604	0	piRNA|
WBGene00008179	II|-|11334013|11334084|WBGene00008179|B0491.t2|tRNA|tRNA	0	72	17.2841	0	tRNA|
WBGene00007044	B0495.10	1.21709	2310.33	1994.33	20	protein_coding|
WBGene00167110	B0350.36	0	21	9.06604	0	piRNA|
WBGene00044636	B0393.9	7.40525	813.5	497.499	29	protein_coding|
WBGene00000268	B0464.4	25.2537	2074	1758	367.089	protein_coding|
WBGene00206462	B0391.14	0	411	107.316	0	protein_coding|
WBGene00015208	B0495.9	13.8682	927	610.999	69	protein_coding|
WBGene00046100	B0513.14	0	21	9.06604	0	piRNA|
WBGene00015207	B0495.8	26.1883	627.667	326.752	122	protein_coding|
WBGene00050381	B0513.40	0	21	9.06604	0	piRNA|
WBGene00197662	B0403.10	0	194	28.7516	0	ncRNA|
WBGene00014652	V|-|19594505|19594576|WBGene00014652|B0399.t9|pseudogene|pseudogene	0	72	17.2841	0	pseudogene|
WBGene00169126	B0478.16	0	21	9.06604	0	piRNA|
WBGene00197697	B0432.19	0	66	16.7135	0	ncRNA|
WBGene00007168	B0393.3	45.4524	2110	1794	664	protein_coding|
WBGene00023468	B0412.6	0	128	21.8491	0	snoRNA|
WBGene00167133	B0513.53	0	21	9.06604	0	piRNA|
WBGene00015203	B0495.2	24.5899	2593	2277	455.941	protein_coding|
WBGene00014657	V|-|19559029|19559101|WBGene00014657|B0399.t14|pseudogene|pseudogene	0	73	17.375	0	pseudogene|
WBGene00007170	B0393.5	1.07659	3738	3422	30	protein_coding|
WBGene00202180	B0350.83	0	147	23.5422	0	ncRNA|
WBGene00015222	B0507.5	0	623.5	307.503	0	protein_coding|
WBGene00015235	B0511.9	40.5375	883	566.999	184	protein_coding|
WBGene00001600	B0414.6	16.0768	2493	2177	285	protein_coding|
WBGene00046131	B0513.15	0	21	9.06604	0	piRNA|
WBGene00170721	B0412.8	0	21	9.06604	0	piRNA|
WBGene00014644	V|+|19577390|19577461|WBGene00014644|B0399.t1|pseudogene|pseudogene	0	72	17.2841	0	pseudogene|
WBGene00219785	B0350.85	0	80	17.9854	0	ncRNA|
WBGene00003472	B0414.7	23.9434	4399	4083	800	protein_coding|
WBGene00201108	B0350.78	0	302	51.3972	0	ncRNA|
WBGene00199788	B0395.8	0	57	15.7503	0	ncRNA|
WBGene00195406	B0350.67	0	236	35.2546	0	ncRNA|
WBGene00165357	B0454.11	0	21	9.06604	0	piRNA|
WBGene00200480	B0310.10	0	68	16.909	0	ncRNA|
WBGene00007167	B0393.2	24.1016	2074.5	1758.5	344	protein_coding|
WBGene00194883	B0496.11	0	367	79.1512	0	protein_coding|
WBGene00168962	B0350.44	0	21	9.06604	0	piRNA|
WBGene00014660	B0457.3	0	782	465.999	0	pseudogene|
WBGene00007198	B0513.6	0.458223	1924	1608	6	pseudogene|
WBGene00167273	B0513.55	0	21	9.06604	0	piRNA|
WBGene00169732	B0350.46	0	21	9.06604	0	piRNA|
WBGene00165077	B0478.4	0	21	9.06604	0	piRNA|
WBGene00047264	B0513.21	0	21	9.06604	0	piRNA|
WBGene00014655	V|-|19578770|19578842|WBGene00014655|B0399.t12|pseudogene|pseudogene	0	73	17.375	0	pseudogene|
WBGene00200751	B0478.25	0	138	22.7177	0	ncRNA|
WBGene00049340	B0513.35	0	21	9.06604	0	piRNA|
WBGene00195400	B0379.8	0	77	17.7288	0	ncRNA|
WBGene00046685	B0350.9	0	21	9.06604	0	piRNA|
WBGene00197247	B0495.16	0	108	20.2217	0	ncRNA|
WBGene00198013	B0457.11	0	190	28.2364	0	ncRNA|
WBGene00201168	B0457.16	0	214	31.5789	0	ncRNA|
WBGene00201813	B0310.12	0	68	16.909	0	ncRNA|
WBGene00015196	B0454.5	4.07983	617	301.002	10	protein_coding|
WBGene00168952	B0513.63	0	21	9.06604	0	piRNA|
WBGene00044939	B0412.7	0	126	21.6806	0	snoRNA|
WBGene00169236	B0348.7	0	21	9.06604	0	piRNA|
WBGene00048982	B0350.22	0	21	9.06604	0	piRNA|
WBGene00167103	B0350.35	0	21	9.06604	0	piRNA|
WBGene00199361	B0310.7	0	138	22.7177	0	ncRNA|
WBGene00045605	B0513.13	0	21	9.06604	0	piRNA|
WBGene00219784	B0348.8	0	106	20.064	0	snoRNA|
WBGene00015211	B0496.2	0.151609	1126	809.999	1	protein_coding|
WBGene00173764	B0350.61	0	21	9.06604	0	piRNA|
WBGene00014651	V|-|19594805|19594875|WBGene00014651|B0399.t8|pseudogene|pseudogene	0	71	17.1921	0	pseudogene|
WBGene00173667	B0513.83	0	21	9.06604	0	piRNA|
WBGene00167692	B0350.38	0	21	9.06604	0	piRNA|
WBGene00015218	B0507.1	0.293965	1987	1671	4	protein_coding|
WBGene00047221	B0350.12	0	21	9.06604	0	piRNA|
WBGene00199609	B0414.12	0	63	16.4089	0	ncRNA|
WBGene00007154	B0365.7	0.0129104	9828	9512	1	protein_coding|
WBGene00172828	B0350.57	0	21	9.06604	0	piRNA|
WBGene00044321	B0511.8	27.9705	1693.5	1377.5	315	protein_coding|
WBGene00015141	B0310.5	7.13487	1779	1463	85	protein_coding|
WBGene00015145	B0336.5	20.4295	852	535.999	90	protein_coding|
WBGene00007169	B0393.4	0.219489	2554	2238	4	protein_coding|
WBGene00005149	B0495.1	0	1068	751.999	0	protein_coding|
WBGene00167180	B0513.54	0	21	9.06604	0	piRNA|
WBGene00014643	B0391.8	0.224094	1412	1096	2	pseudogene|
WBGene00007187	B0464.8	17.1952	1758	1442	201.912	protein_coding|
WBGene00007181	B0462.1	0.0687591	2102	1786	1	pseudogene|
WBGene00007150	B0365.1	55.7076	3400	3084	1399	protein_coding|
WBGene00007185	B0464.3	112.306	406	110.492	139	protein_coding|
WBGene00046143	B0350.7	0	21	9.06604	0	piRNA|
WBGene00169322	B0395.6	0	21	9.06604	0	piRNA|
WBGene00199083	B0496.16	0	142	23.0787	0	ncRNA|
WBGene00199097	B0403.11	0	130	22.0193	0	ncRNA|
WBGene00174793	B0478.22	0	21	9.06604	0	piRNA|
WBGene00165936	B0350.28	0	21	9.06604	0	piRNA|
WBGene00005062	B0304.9	0	1065	748.999	0	protein_coding|
WBGene00007142	B0334.1	19.4627	557	241.093	36	protein_coding|
WBGene00170795	B0513.71	0	21	9.06604	0	piRNA|
WBGene00022900	X|-|1590508|1590581|WBGene00022900|B0344.t1|tRNA|tRNA	0	74	17.4648	0	tRNA|
WBGene00015226	B0507.9	0	836	519.999	0	protein_coding|
WBGene00007193	B0491.6	8.90109	1725.5	1409.5	103	protein_coding|
WBGene00014656	V|-|19578465|19578537|WBGene00014656|B0399.t13|pseudogene|pseudogene	0	73	17.375	0	pseudogene|
WBGene00022903	IV|+|5967160|5967232|WBGene00022903|B0350.t1|tRNA|tRNA	0	73	17.375	0	tRNA|
WBGene00015214	B0496.5	0	1298	981.999	0	protein_coding|
WBGene00219787	B0379.12	0	117	20.94	0	snoRNA|
WBGene00196007	B0334.16	0	66	16.7135	0	ncRNA|
WBGene00007173	B0393.8	0.60856	402	100.897	0.5	protein_coding|
WBGene00195793	B0496.12	0	147	23.5422	0	ncRNA|
WBGene00202228	B0454.25	0	69	17.0046	0	ncRNA|
WBGene00195826	B0496.13	0	136	22.5403	0	ncRNA|
WBGene00015202	B0478.3	0	456	143.923	0	protein_coding|
WBGene00166736	B0350.31	0	21	9.06604	0	piRNA|
WBGene00196204	B0379.9	0	267	41.7144	0	ncRNA|
WBGene00015160	B0361.6	10.956	1336	1020	91	protein_coding|
WBGene00003729	B0395.1	1.23088	1613	1297	13	protein_coding|
WBGene00196022	B0495.13	0	146	23.4484	0	ncRNA|
WBGene00198532	B0478.23	0	75	17.5537	0	ncRNA|
WBGene00048316	B0350.18	0	21	9.06604	0	piRNA|
WBGene00201744	B0495.22	0	147	23.5422	0	ncRNA|
WBGene00172863	B0350.58	0	21	9.06604	0	piRNA|
WBGene00173673	B0513.84	0	21	9.06604	0	piRNA|
WBGene00007186	B0464.6	29.6543	2173	1857	463	protein_coding|
WBGene00196283	B0391.13	0	59	15.978	0	ncRNA|
WBGene00015121	B0302.4	0	219	32.3579	0	protein_coding|
WBGene00167967	B0513.60	0	21	9.06604	0	piRNA|
WBGene00015188	B0432.7	8.55349	1924	1608	112	protein_coding|
WBGene00000182	B0336.2	198.596	1185	868.999	1449	protein_coding|
WBGene00006289	B0391.12	0	1089	772.999	0	protein_coding|
WBGene00196675	B0403.8	0	142	23.0787	0	ncRNA|
WBGene00048739	B0350.19	0	21	9.06604	0	piRNA|
WBGene00044980	B0399.3	0	31	11.5957	0	ncRNA|
WBGene00170897	B0350.50	0	21	9.06604	0	piRNA|
WBGene00200955	B0454.21	0	107	20.1428	0	ncRNA|
WBGene00015184	B0432.2	14.8578	721	404.999	49	protein_coding|
WBGene00007184	B0464.2	48.9736	2378	2062	1453	protein_coding|
WBGene00007161	B0391.3	0	963	646.999	0	protein_coding|
WBGene00007171	B0393.6	19.0127	1498	1182	183	protein_coding|
WBGene00014647	V|+|19582002|19582073|WBGene00014647|B0399.t4|pseudogene|pseudogene	0	72	17.2841	0	pseudogene|
WBGene00167095	B0513.52	0	21	9.06604	0	piRNA|
WBGene00015176	B0414.8	26.9355	2266	1950	431	protein_coding|
WBGene00015151	B0348.1	0	264	41.0126	0	protein_coding|
WBGene00206483	B0416.11	0	425	117.941	0	protein_coding|
WBGene00015198	B0454.7	0	1262	945.999	0	protein_coding|
WBGene00007175	B0395.3	5.80501	2060.5	1744.5	84	protein_coding|
WBGene00199885	B0457.14	0	132	22.1911	0	ncRNA|
WBGene00172088	B0513.76	0	21	9.06604	0	piRNA|
WBGene00015152	B0348.2	0	308	53.3722	0	protein_coding|
WBGene00015124	B0303.2	7.42017	978	661.999	40	protein_coding|
WBGene00001432	B0511.1	0.355438	1007	690.999	2	protein_coding|
WBGene00007182	B0462.3	0.552341	983	666.999	3	protein_coding|
WBGene00170513	B0513.69	0	21	9.06604	0	piRNA|
WBGene00198234	B0336.15	0	136	22.5403	0	ncRNA|
WBGene00003730	B0495.4	8.3185	2058	1742	118	protein_coding|
WBGene00007194	B0491.7	53.9592	976	659.999	290	protein_coding|
WBGene00196142	B0403.7	0	62	16.304	0	ncRNA|
WBGene00046463	B0350.8	0	21	9.06604	0	piRNA|
WBGene00200897	B0491.11	0	85	18.4004	0	ncRNA|
WBGene00219208	B0365.9	1.2087	824	507.999	5	protein_coding|
WBGene00015204	B0495.5	5.16872	2282	1966	83	protein_coding|
WBGene00015156	B0361.2	13.8207	955.5	643.361	131	protein_coding|
WBGene00167123	B0395.5	0	21	9.06604	0	piRNA|
WBGene00201712	B0403.14	0	62	16.304	0	ncRNA|
WBGene00007539	B0334.12	0	70	17.099	0	snoRNA|
WBGene00167780	B0478.14	0	21	9.06604	0	piRNA|
WBGene00174067	B0350.62	0	21	9.06604	0	piRNA|
WBGene00015232	B0511.6	38.4894	1806	1490	467	protein_coding|
WBGene00200108	B0454.20	0	213	31.4268	0	ncRNA|
WBGene00047698	B0513.22	0	21	9.06604	0	piRNA|
WBGene00015138	B0310.2	1.36774	1573	1257	14	protein_coding|
WBGene00195753	B0350.69	0	168	25.6594	0	ncRNA|
WBGene00197908	B0303.17	0	225	33.3349	0	ncRNA|
WBGene00200584	B0334.19	0	150	23.8272	0	ncRNA|
WBGene00004443	B0513.3	0	266.5	44.1061	0	protein_coding|
WBGene00196970	B0304.10	0	111	20.4593	0	ncRNA|
WBGene00000235	B0464.7	35.4414	555	239.083	69	protein_coding|
WBGene00165758	B0513.47	0	21	9.06604	0	piRNA|
WBGene00015210	B0496.1	0.592301	938	621.999	3	protein_coding|
WBGene00168854	B0350.42	0	21	9.06604	0	piRNA|
WBGene00015180	B0416.4	1.10634	760	443.999	4	protein_coding|
WBGene00015168	B0403.4	22.1677	1640	1324	239	protein_coding|
WBGene00170267	B0478.17	0	21	9.06604	0	piRNA|
WBGene00169831	B0513.67	0	21	9.06604	0	piRNA|
WBGene00172870	B0350.59	0	21	9.06604	0	piRNA|
WBGene00200184	B0403.12	0	201	29.6917	0	ncRNA|
WBGene00015131	B0303.11	2.74475	2911	2595	58	protein_coding|
WBGene00014650	V|-|19595587|19595660|WBGene00014650|B0399.t7|pseudogene|pseudogene	0	74	17.4648	0	pseudogene|
WBGene00007197	B0513.5	6.7354	1989.5	1673.5	94	protein_coding|
WBGene00196826	B0350.72	0	102	19.7498	0	ncRNA|
WBGene00045279	B0513.12	0	247	37.3566	0	pseudogene|
WBGene00195358	B0507.13	0	52	15.139	0	ncRNA|
WBGene00201176	B0310.11	0	111	20.4593	0	ncRNA|
WBGene00015130	B0303.9	67.531	1989	1673	920	protein_coding|
WBGene00167783	B0457.7	0	21	9.06604	0	piRNA|
WBGene00007188	B0464.9	18.3141	1181	864.999	129	protein_coding|
WBGene00199787	B0496.17	0	129	21.934	0	ncRNA|
WBGene00200594	B0350.76	0	116	20.8593	0	ncRNA|
WBGene00168346	B0513.61	0	21	9.06604	0	piRNA|
WBGene00014648	V|+|19584825|19584897|WBGene00014648|B0399.t5|pseudogene|pseudogene	0	73	17.375	0	pseudogene|
WBGene00049703	B0350.24	0	21	9.06604	0	piRNA|
WBGene00171620	B0513.73	0	21	9.06604	0	piRNA|
WBGene00197799	B0454.17	0	54	15.3912	0	ncRNA|
WBGene00015219	B0507.2	1.84749	1446	1130	17	protein_coding|
WBGene00202317	B0350.84	0	236	35.2546	0	ncRNA|
WBGene00050301	B0513.39	0	21	9.06604	0	piRNA|
WBGene00015177	B0416.1	0.482258	3881	3565	14	protein_coding|
WBGene00044640	B0432.14	0.51816	790	473.999	2	protein_coding|
WBGene00015135	B0304.3	0	1719	1403	0	protein_coding|
WBGene00015139	B0310.3	0.122072	1322	1006	1	protein_coding|
WBGene00173468	B0478.20	0	21	9.06604	0	piRNA|
WBGene00015165	B0361.11	0.335759	1779	1463	4	protein_coding|
WBGene00196707	B0393.12	0	117	20.94	0	ncRNA|
WBGene00167269	B0478.11	0	21	9.06604	0	piRNA|
WBGene00167065	B0350.32	0	21	9.06604	0	piRNA|
WBGene00197809	B0334.18	0	75	17.5537	0	ncRNA|
WBGene00007155	B0379.1	4.78129	745	428.999	19	protein_coding|
WBGene00014649	V|-|19595866|19595936|WBGene00014649|B0399.t6|pseudogene|pseudogene	0	71	17.1921	0	pseudogene|
WBGene00206482	B0416.10	0	737	420.999	0	protein_coding|
WBGene00007174	B0395.2	0.0987963	1559	1243	1	protein_coding|
WBGene00200462	B0310.9	0	138	22.7177	0	ncRNA|
WBGene00196589	B0495.14	0	111	20.4593	0	ncRNA|
WBGene00015229	B0511.3	0	867	550.999	0	protein_coding|
WBGene00015167	B0403.3	1.95704	818	501.999	8	protein_coding|
WBGene00015233	B0511.7	26.2265	1009	692.999	148	protein_coding|
WBGene00170131	B0513.68	0	21	9.06604	0	piRNA|
WBGene00195335	B0454.12	0	241	36.1862	0	ncRNA|
WBGene00173305	B0513.81	0	21	9.06604	0	piRNA|
WBGene00197966	B0393.14	0	190	28.2364	0	ncRNA|
WBGene00199849	B0496.18	0	144	23.2624	0	ncRNA|
WBGene00015183	B0432.1	0	795	478.999	0	protein_coding|
WBGene00015161	B0361.7	9.29036	1466	1150	87	protein_coding|
WBGene00199379	B0454.19	0	97	19.3575	0	ncRNA|
WBGene00015217	B0496.8	2.81369	1669	1353	31	protein_coding|
WBGene00198418	B0344.4	0	77	17.7288	0	ncRNA|
WBGene00201053	B0454.22	0	146	23.4484	0	ncRNA|
WBGene00168610	B0478.15	0	21	9.06604	0	piRNA|
WBGene00004498	B0412.4	54.1794	311	54.3987	24	protein_coding|
WBGene00167215	B0350.37	0	21	9.06604	0	piRNA|
WBGene00015205	B0495.6	148.945	471	157.477	191	protein_coding|
WBGene00200741	B0403.13	0	204	30.1104	0	ncRNA|
WBGene00198221	B0414.10	0	65	16.6136	0	ncRNA|
WBGene00007183	B0462.4	0	398	98.1511	0	protein_coding|
WBGene00166996	B0478.8	0	21	9.06604	0	piRNA|
WBGene00002982	B0336.8	18.1312	430	121.915	18	protein_coding|
WBGene00170730	B0350.49	0	21	9.06604	0	piRNA|
WBGene00007179	B0457.4	0	885	568.999	0	protein_coding|
WBGene00049071	B0513.30	0	21	9.06604	0	piRNA|
WBGene00219788	B0379.13	0	89	18.7239	0	snoRNA|
WBGene00050105	B0513.38	0	21	9.06604	0	piRNA|
WBGene00044678	B0303.16	0	927	610.999	0	protein_coding|
WBGene00197400	B0336.14	0	136	22.5403	0	ncRNA|
WBGene00007177	B0399.2	0	2012	1696	0	protein_coding|
WBGene00047683	B0350.14	0	21	9.06604	0	piRNA|
WBGene00015191	B0432.10	5.99043	1270	954	39	protein_coding|
WBGene00199089	B0395.7	0	150	23.8272	0	ncRNA|
WBGene00199942	B0365.8	0	137	22.6288	0	ncRNA|
WBGene00045278	B0513.11	0	165	25.3383	0	pseudogene|
WBGene00007146	B0334.6	0.232583	1372	1056	2	protein_coding|
WBGene00202166	B0350.82	0	136	22.5403	0	ncRNA|
WBGene00165100	B0513.43	0	21	9.06604	0	piRNA|
WBGene00007191	B0491.4	0	1522	1206	0	protein_coding|
WBGene00007164	B0391.9	0	288	47.1693	0	protein_coding|
WBGene00007145	B0334.5	25.2201	1414	1098	225.496	protein_coding|
WBGene00015186	B0432.4	35.9387	1116	799.999	236	protein_coding|
WBGene00219786	B0365.10	0	122	21.3481	0	ncRNA|
WBGene00219644	B0507.16	0	355	72.8656	0	lincRNA|
WBGene00015133	B0303.15	36.1188	690	373.999	110	protein_coding|
WBGene00196917	B0379.10	0	144	23.2624	0	ncRNA|
WBGene00015173	B0412.3	19.0379	3404.5	3088.5	479	protein_coding|
WBGene00005059	B0304.6	0	992	675.999	0	protein_coding|
WBGene00194695	B0462.5	0	782	465.999	0	protein_coding|
WBGene00165467	B0334.14	0	21	9.06604	0	piRNA|
WBGene00048045	B0350.16	0	21	9.06604	0	piRNA|
WBGene00046926	B0513.18	0	21	9.06604	0	piRNA|
WBGene00015189	B0432.8	9.52222	1142.5	826.499	62	protein_coding|
WBGene00197954	B0393.13	0	138	22.7177	0	ncRNA|
WBGene00201149	B0457.15	0	192	28.492	0	ncRNA|
WBGene00167207	B0478.10	0	21	9.06604	0	piRNA|
WBGene00047788	B0513.24	0	21	9.06604	0	piRNA|
WBGene00007140	B0331.1	0.289859	1587	1271	3	protein_coding|
WBGene00014645	V|+|19579706|19579778|WBGene00014645|B0399.t2|pseudogene|pseudogene	0	73	17.375	0	pseudogene|
WBGene00169585	B0432.15	0	21	9.06604	0	piRNA|
WBGene00015175	B0414.1	0	1059	742.999	0	protein_coding|
WBGene00196515	B0457.9	0	150	23.8272	0	ncRNA|
WBGene00007196	B0513.4	13.1274	307.5	78.644	14	protein_coding|
WBGene00199653	B0350.74	0	281	45.24	0	ncRNA|
WBGene00015163	B0361.9	4.45402	1088	771.999	28	protein_coding|
WBGene00007165	B0391.10	18.497	1843	1527	230	pseudogene|
WBGene00201122	B0454.23	0	107	20.1428	0	ncRNA|
WBGene00174676	B0478.21	0	21	9.06604	0	piRNA|
WBGene00196371	B0454.16	0	54	15.3912	0	ncRNA|
WBGene00006006	B0507.11	0	939	622.999	0	protein_coding|
WBGene00165383	B0513.45	0	21	9.06604	0	piRNA|
WBGene00199122	B0495.19	0	146	23.4484	0	ncRNA|
WBGene00198916	B0457.12	0.501113	561	245.062	1	ncRNA|
WBGene00015122	B0302.5	2.51762	755	438.999	9	protein_coding|
WBGene00166093	B0350.30	0	21	9.06604	0	piRNA|
WBGene00167891	B0350.39	0	21	9.06604	0	piRNA|
WBGene00174982	B0350.66	0	21	9.06604	0	piRNA|
WBGene00168666	B0350.40	0	21	9.06604	0	piRNA|
WBGene00007160	B0391.1	0	853	536.999	0	pseudogene|
WBGene00200240	B0344.5	0	86	18.4819	0	ncRNA|
WBGene00171113	B0350.51	0	21	9.06604	0	piRNA|
WBGene00200617	B0495.21	0	147	23.5422	0	ncRNA|
WBGene00015129	B0303.8	0.251133	805	488.999	1	protein_coding|
WBGene00043982	B0403.6	3.21581	927	610.999	16	protein_coding|
WBGene00047017	B0513.19	0	21	9.06604	0	piRNA|
WBGene00198723	B0393.15	0	150	23.8272	0	ncRNA|
WBGene00005267	B0334.7	0	1017	700.999	0	protein_coding|
WBGene00167058	B0478.9	0	21	9.06604	0	piRNA|
WBGene00005058	B0304.5	0.167994	1047	730.999	1	protein_coding|
WBGene00174352	B0350.64	0	21	9.06604	0	piRNA|
WBGene00015200	B0454.9	2.69898	1135	818.999	18	protein_coding|
WBGene00199530	B0511.15	0	150	23.8272	0	ncRNA|
WBGene00015155	B0353.1	6.64966	598.5	282.539	13	protein_coding|
WBGene00167438	B0513.57	0	21	9.06604	0	piRNA|
WBGene00015125	B0303.3	37.0752	1896	1580	483	protein_coding|
WBGene00201851	B0496.19	0	415	110.274	0	ncRNA|
WBGene00015221	B0507.4	0	636	320	0	protein_coding|
WBGene00166278	B0478.6	0	21	9.06604	0	piRNA|
WBGene00049675	B0513.37	0	21	9.06604	0	piRNA|
WBGene00173331	B0513.82	0	21	9.06604	0	piRNA|
WBGene00174208	B0350.63	0	21	9.06604	0	piRNA|
WBGene00002997	B0454.1	15.7603	1477	1161	149	protein_coding|
WBGene00219234	B0511.17	0	262	40.5546	0	protein_coding|
WBGene00201861	B0395.10	0	94	19.1213	0	ncRNA|
WBGene00048147	B0350.17	0	21	9.06604	0	piRNA|
WBGene00166995	B0513.51	0	21	9.06604	0	piRNA|
WBGene00047756	B0513.23	0	21	9.06604	0	piRNA|
WBGene00201592	B0350.81	0	157	24.5137	0	ncRNA|
WBGene00169798	B0513.66	0	21	9.06604	0	piRNA|
WBGene00048267	B0513.26	0	21	9.06604	0	piRNA|
WBGene00007144	B0334.4	29.511	832	515.999	124	protein_coding|
WBGene00007158	B0379.6	2.38454	405	103	2	protein_coding|
WBGene00199441	B0350.73	0	192	28.492	0	ncRNA|
WBGene00199402	B0336.16	0	144	23.2624	0	ncRNA|
WBGene00235314	B0348.9	0	220	32.5175	0	ncRNA|
WBGene00196148	B0457.8	0	123	21.4307	0	ncRNA|
WBGene00007151	B0365.2	0.361187	996	679.999	2	pseudogene|
WBGene00015228	B0511.2	0.341221	1407	1091	3.03144	protein_coding|
WBGene00201166	B0350.79	0	136	22.5403	0	ncRNA|
WBGene00006080	B0391.4	0	1340	1024	0	protein_coding|
WBGene00008135	II|+|11334508|11334579|WBGene00008135|B0491.t1|tRNA|tRNA	0	72	17.2841	0	tRNA|
WBGene00202008	B0478.26	0	75	17.5537	0	ncRNA|
WBGene00046859	B0513.17	0	21	9.06604	0	piRNA|
WBGene00015162	B0361.8	19.3106	1537	1221	192	protein_coding|
WBGene00015215	B0496.6	0.306244	717	400.999	1	protein_coding|
WBGene00196256	B0454.15	0	88	18.6435	0	ncRNA|
WBGene00015197	B0454.6	1.18723	1971	1655	16	protein_coding|
WBGene00173119	B0513.79	0	21	9.06604	0	piRNA|
WBGene00000903	B0412.2	0.91919	1652	1336	10	protein_coding|
WBGene00199878	B0491.10	0	127	21.7647	0	ncRNA|
WBGene00197563	B0403.9	0	141	22.9877	0	ncRNA|
WBGene00015187	B0432.6	10.3665	1086	769.999	65	protein_coding|
WBGene00167661	B0478.13	0	21	9.06604	0	piRNA|
WBGene00001638	B0416.6	5.70568	1715	1399	65	protein_coding|
WBGene00174944	B0350.65	0	21	9.06604	0	piRNA|
WBGene00166605	B0478.7	0	21	9.06604	0	piRNA|
WBGene00167489	B0513.58	0	21	9.06604	0	piRNA|
WBGene00170739	B0513.70	0	21	9.06604	0	piRNA|
WBGene00195287	B0495.11	0	150	23.8272	0	ncRNA|
WBGene00196498	B0350.71	0	150	23.8272	0	ncRNA|
WBGene00195323	B0432.16	0	53	15.2665	0	ncRNA|
WBGene00015134	B0304.2	35.9485	825	508.999	149	protein_coding|
WBGene00199663	B0507.14	0	193	28.6213	0	ncRNA|
WBGene00008104	X|-|16042608|16042689|WBGene00008104|B0395.t1|tRNA|tRNA	0	82	18.1531	0	tRNA|
WBGene00199082	B0454.18	0	122	21.3481	0	ncRNA|
WBGene00007149	B0334.13	1.87424	512	196.566	3	protein_coding|
WBGene00165084	B0478.5	0	21	9.06604	0	piRNA|
WBGene00015143	B0336.3	41.1429	2674	2358	790	protein_coding|
WBGene00166866	B0513.50	0	21	9.06604	0	piRNA|
WBGene00200290	B0511.16	0	150	23.8272	0	ncRNA|
WBGene00015179	B0416.3	0.559896	974	657.999	3	protein_coding|
WBGene00007180	B0457.6	2.29096	584	268.018	5	protein_coding|
WBGene00201033	B0395.9	0	57	15.7503	0	ncRNA|
WBGene00015231	B0511.5	0.357507	1003	686.999	2	protein_coding|
WBGene00007148	B0334.10	0	549	233.111	0	protein_coding|
WBGene00171242	B0350.52	0	21	9.06604	0	piRNA|
WBGene00015169	B0403.5	0.637942	1856	1540	8	protein_coding|
WBGene00165581	B0513.46	0	21	9.06604	0	piRNA|
WBGene00219293	B0334.20	0	206	30.3949	0	protein_coding|
WBGene00172075	B0513.75	0	21	9.06604	0	piRNA|
WBGene00015136	B0304.4	27.4221	625	309.001	69	protein_coding|
WBGene00006955	B0344.2	0	1665	1349	0	protein_coding|
WBGene00201925	C04F1.5	0	150	23.8272	0	ncRNA|
WBGene00049456	C02B10.25	0	21	9.06604	0	piRNA|
WBGene00000637	C01H6.1	0.377277	967	650.999	2	protein_coding|
WBGene00007332	C05C10.5	82.5	947.2	631.199	483	protein_coding|
WBGene00043097	C02D5.4	7.52311	871	554.999	34	protein_coding|
WBGene00007309	C04G2.10	1.78623	1030.33	714.332	12	protein_coding|
WBGene00199056	C05A9.6	0	131	22.105	0	ncRNA|
WBGene00194839	C01B10.44	0	716	399.999	0	protein_coding|
WBGene00015351	C02F5.10	3.40958	495	180.086	5	protein_coding|
WBGene00004040	C04G6.3	19.3974	4659	4343	686	protein_coding|
WBGene00003214	C05D11.11	106.942	1653.33	1337.33	1152	protein_coding|
WBGene00005246	C02E7.2	0	1220	903.999	0	protein_coding|
WBGene00174251	C02F12.12	0	21	9.06604	0	piRNA|
WBGene00201960	C05E11.17	0	139	22.8072	0	ncRNA|
WBGene00001698	C04E6.6	0	1926	1610	0	protein_coding|
WBGene00006808	C01G10.11	48.999	1571.9	1255.9	460.999	protein_coding|
WBGene00007210	BE10.2	0	1670	1354	0	protein_coding|
WBGene00005887	C03A7.3	0	1142	825.999	0	protein_coding|
WBGene00015257	B0554.4	0	1812	1496	0	protein_coding|
WBGene00195512	C04C11.5	0	143	23.1703	0	ncRNA|
WBGene00006510	C01G6.6	79.8465	1358	1043.23	1168	protein_coding|
WBGene00015279	C01B10.4	0.758047	1734.33	1418.33	9	protein_coding|
WBGene00165649	C05B10.4	0	21	9.06604	0	piRNA|
WBGene00004426	C04F12.4	175.786	500	184.922	273	protein_coding|
WBGene00015256	B0554.3	0	165	25.3383	0	protein_coding|
WBGene00007244	C01G12.3	4.22341	694	377.999	13	protein_coding|
WBGene00200813	C01B9.6	0	150	23.8272	0	ncRNA|
WBGene00171031	C05B10.11	0	21	9.06604	0	piRNA|
WBGene00196512	C03F11.6	0	56	15.633	0	ncRNA|
WBGene00219794	C02C6.13	0	91	18.8836	0	snoRNA|
WBGene00007299	C04F12.5	3.38653	413	108.787	3	protein_coding|
WBGene00198879	C04C11.14	0	262	40.5546	0	ncRNA|
WBGene00001858	C01B10.5	0	558.571	244.154	0	protein_coding|
WBGene00015292	C01C4.2	0	978	661.999	0	protein_coding|
WBGene00015478	C05D10.2	3.23602	1118.25	802.59	14	protein_coding|
WBGene00003999	C05A9.1	0.619699	3713.5	3397.5	18	protein_coding|
WBGene00007313	C04H5.2	1.14128	855	538.999	5	protein_coding|
WBGene00201566	C04D8.4	0	142	23.0787	0	ncRNA|
[truncated: 45,488 more rows]

## Sheet: cXL E (gld-1gfp)
target_id	sequence name	sum.tpms	length.mean	mean.eff_length	sum.counts	transcript
[truncated: 46,724 more rows]

[truncated: 7 more sheets: cXL I (gld1gfp), cXL E (gfplin-41), cXL I (gfplin-41), cXL I (N2), cXL E (gld-1), cXL E (lin-41), cXL E (alg-1)]
