# Supplementary material for: Identification of proteins and miRNAs that specifically bind an mRNA in vivo
Source: Nat Commun. 2019 Sep 16;10:4205. doi: 10.1038/s41467-019-12050-7 (PMC6746756; doi:10.1038/s41467-019-12050-7)
Supplement: Supplementary file 6 — Supplementary Data 2 [file 41467_2019_12050_MOESM6_ESM.xlsx]

## Sheet: sample description
MaxQuant raw data and analysis for vIPR pilot experiment
abbreviations
I	raw peptide intensities
P	peptides
ru.P	razor+unique peptides
u.P	unique peptides
data
MS_raw	peptide intensities and number of peptides detected in all samples from pilot experiment; Figure 2b-e and Supplementary Figure2a,b
enriched_cXL	peptide intensities and number of peptides for enriched proteins after cXL vIPR of the gld-1::gfp transcript
sample names (examples)
I.input.cXL	peptide intensities measured in cXL input sample
I.gld1.cXL	peptide intensities measured in cXL gld-1::gfp vIPR sample
I.ctrl.cXL	peptide intensities measured in no-target control cXL vIPR sample
P.input.cXL	peptides measured in cXL input sample
P.gld1.cXL	peptides measured in cXL gld-1::gfp vIPR sample
P.ctrl.cXL	peptides measured in no-target control cXL vIPR sample

## Sheet: enriched_cXL
Majority protein IDs	Gene names	I.input.cXL	I.gld1.cXL	I.ctrl.cXL	P.input.cXL	P.gld1.cXL	P.ctrl.cXL	enrichment
A3QMC5	rpl-34	617450000	973780	0	6	1	0	Inf
O16376;A9D4S6	M03F8.3	17743000	25948000	6079700	4	1	1	4.26797
D3KFS5	C34C6.9	0	528970000	109510000	0	1	1	4.83034
F0IWT5	W05F2.7	0	3249600	0	0	1	0	Inf
G5EBI0	4D656	80581000	6756900	0	5	1	0	Inf
G5ED31;G5EDD1	ucr-2.1	292530000	402800	0	8	1	0	Inf
G5EDV3	cey-4	425930000	14322000	2994900	17	3	1	4.78213
G5EGD0;G5EE32	T04F3.1	4470200	739560	0	1	1	0	Inf
G5EE53	rrf-3	0	2878200	0	0	1	0	Inf
G5EEJ7	msd-4	105390000	835950	183220	2	1	1	4.56255
O01731;H2KYM5;H2KYM6	C09D4.4	0	78760000	0	0	1	0	Inf
H2KYP8;Q86NC9;H2KYP7	pnk-1	0	1399800	0	0	1	0	Inf
H2KZG6	acdh-1	1597700000	25098000	413400	15	8	2	60.7112
O02056	rpl-4	3427900000	8857100	1956200	26	3	2	4.52771
O02089	msra-1	916870000	1751200	0	16	1	0	Inf
O02328	eif-3.C	247510000	13543000	1083300	24	1	1	12.5016
O17953	dld-1	298530000	1097800	0	18	1	0	Inf
O18240	rps-18	1604300000	670530	0	15	1	0	Inf
O44727	cpn-4	5955600	381730	0	2	1	0	Inf
O45499	rps-26	475090000	4359600	0	5	1	0	Inf
O45713	rbm-3.2	595190000	9869000	0	5	1	0	Inf
O61708	pqn-59	75486000	121780000	9829700	7	1	1	12.389
P04970	gpd-1	25467000	1310800	0	16	1	0	Inf
P09446	hsp-1	6254000000	6676900	1455000	42	5	2	4.58893
P20163;V6CL98	hsp-4	1042100000	884700	0	38	1	0	Inf
P34255	B0303.3	73192000	375190	0	11	1	0	Inf
P34496	mtss-1	11430000	9541500	0	1	1	0	Inf
P34559	ech-6	1492400000	10335000	1788100	14	4	3	5.77988
P34575	cts-1	1004000000	12549000	2273600	21	5	3	5.51944
P34662	rpl-35	1209200000	677610	0	8	1	0	Inf
P34689	glh-1	491760000	3399200	0	22	2	0	Inf
P34697-2;P34697	sod-1	612410000	412550	0	9	1	0	Inf
P48152	rps-3	2491900000	3620900	0	20	2	0	Inf
P48156;V6CM07	rps-8	3062600000	632300	0	14	1	0	Inf
P49181	rpl-36	826220000	2001500	195060	10	1	1	10.2609
P49196	rps-12	1141400000	63621000	12455000	12	1	1	5.10807
P51559-3;G8JYA5;P51559-2;P51559-5;P51559-4	bli-4	0	636850000	4780700	0	1	1	133.213
P52819	rpl-22	1216100000	6241200	369710	8	1	1	16.8813
P52899;Q8I111	T05H10.6;pdha-1	475580000	1308500	0	16	2	0	Inf
Q18461;P53019;P53017;Q23519;Q21244;Q94053;Q19832;Q17856;Q23524;P53018;Q95XU7;P53020;S6CPF4;G5EEW3	msp-49;msp-33;msp-19;msp-152;msp-63;msp-78;msp-3;msp-55;msp-32;msp-38;msp-74	633460000	2041900	0	9	3	1	Inf
P53588	F47B10.1	251560000	612910	0	15	1	0	Inf
P91306	cey-2	783200000	20835000	0	14	7	0	Inf
P91349	spd-5	36450000	26225000	3347900	12	1	1	7.83327
P91374	rpl-15	532760000	3812300	941550	8	1	1	4.04896
P91398	cey-3	376100000	7869100	0	12	3	0	Inf
Q09221	cpna-2	22499000	719130	0	6	1	0	Inf
Q09312	fbf-2	0	3679600	0	0	3	0	Inf
Q17339	gld-1	38940000	2295600	0	7	2	0	Inf
Q6A3Q2;Q17607	cel-1	0	4824500	0	0	1	0	Inf
Q17763	atp-5	870670000	570310	0	15	1	0	Inf
Q17974	mma-1	39407000	6754600	818850	9	3	1	8.24889
Q18286	sec-15	3670800	2405600	0	1	1	0	Inf
Q18599	acer-1	285160000	498480	0	9	1	0	Inf
Q18688	daf-21	4585600000	7233800	1574700	54	6	2	4.59376
Q19126	asb-2	591470000	532450	0	15	1	0	Inf
Q19328	tsn-1	1672900000	4764800	960980	39	3	1	4.95827
Q20870	daz-1	0	5661500	0	0	1	0	Inf
Q21930	rpl-28	436010000	205630	0	8	1	0	Inf
Q22619	T20H4.5	5606200	9468800	90258	2	1	1	104.908
Q2PJ74	aman-2	0	6062900	0	1	1	0	Inf
Q9N3F4;Q95XY1;Q65XX1	vbh-1	165330000	5063900	0	17	1	0	Inf
Q86S66	Y65B4BR.5	76430000	658100	0	9	1	1	Inf
Q8MXR6;Q4W5P0	sqd-1	159270000	26643000	3663800	9	3	2	7.27196
Q8WQA8	rps-20	1416300000	2417800	590040	9	1	1	4.09769
Q93251	C23H4.2	0	365670	0	0	1	0	Inf
Q94360	nduf-7	48519000	366250	0	4	1	0	Inf
Q95QV7;Q95QV8;Q8IG49;Q8IG50	tiar-1	91167000	28755000	0	5	4	0	Inf
Q95YF3	cgh-1	841580000	1065100	0	17	2	0	Inf
Q9BIB8	imb-1	62034000	6427500	0	6	1	0	Inf
Q9BIC3;Q9GYT0;Q8T8N8	ech-1.2	404050000	1053500	119820	25	2	1	8.79236
Q9BKU5;Q9BKU6	Y37E3.8	451990000	3485800	0	6	2	0	Inf
Q9N3X2	rps-4	2425100000	2059800	465150	19	2	1	4.42825
Q9NLD1	hrp-2	178160000	3360300	0	15	1	0	Inf
Q9TVW5	msp-77	1429100000	2346500	395380	9	2	1	5.9348
Q9U2F5	tiar-2	10492000	1289200	0	1	1	0	Inf
Q9U302;Q7K798;Q7K797	pab-1	881220000	3097700	0	25	3	0	Inf
Q9XVF7	rpl-8	1270900000	3164400	0	14	2	0	Inf
Q9XVL7;Q9XVM0	letm-1	32883000	876900	0	11	1	0	Inf
Q9XVP0	rps-15	803260000	8476800	1788500	8	2	1	4.73961
Q9XW17	car-1	429490000	124660000	790420	20	5	2	157.714
V6CLT3;V6CLU0;V6CJB8;V6CLP5;Q8MXD8;Q5PY59;V6CLU5;V6CKH1;H2L075;Q9NL87	ketn-1;F54E2.3	744360000	1281200	0	84	1	0	Inf

## Sheet: MS_raw
Protein IDs	Majority protein IDs	Gene names	I.gld1.PAR.XL	I.gld1.cXL	I.gld1.PFA.XL	I.input.cXL	I.input.PFA.XL	I.supernatant.cXL	I.ctrl.PAR.XL	I.ctrl.cXL	I.ctrl.PFA.XL	P.gld1.PAR.XL	P.gld1.cXL	P.gld1.PFA.XL	P.input.cXL	P.input.PFA.XL	P.supernatant.cXL	P.ctrl.PAR.XL	P.ctrl.cXL	P.ctrl.PFA.XL	ru.P.gld1.PAR.XL	ru.P.gld1.cXL	ru.P.gld1.PFA.XL	ru.P.input.cXL	ru.P.input.PFA.XL	ru.P.supernatant.cXL	ru.P.ctrl.PAR.XL	ru.P.ctrl.cXL	ru.P.ctrl.PFA.XL	u.P.gld1.PAR.XL	u.P.gld1.cXL	u.P.gld1.PFA.XL	u.P.input.cXL	u.P.input.PFA.XL	u.P.supernatant.cXL	u.P.ctrl.PAR.XL	u.P.ctrl.cXL	u.P.ctrl.PFA.XL
A0A061ACH4;Q95Q10;Q9U1W6;Q9U1W7;A0A061AKN1;A0A061ADS3;A0A061ACK7	A0A061ACH4;Q95Q10;Q9U1W6;Q9U1W7;A0A061AKN1;A0A061ADS3;A0A061ACK7		0	0	0	6659900	5941700	3610000	0	0	0	0	0	0	2	1	1	0	0	0	0	0	0	2	1	1	0	0	0	0	0	0	2	1	1	0	0	0
A0A061ACL3;Q965I6;O76618	A0A061ACL3;Q965I6;O76618	cars-1	0	0	0	106470000	148210000	142370000	0	0	0	0	0	0	17	18	15	0	0	0	0	0	0	17	18	15	0	0	0	0	0	0	17	18	15	0	0	0
A0A061ACM2;A0A061ADW6;A0A061ACP8;A0A061AJ42;G5EFE0;A0A061AKT4	A0A061ACM2;A0A061ADW6;A0A061ACP8;A0A061AJ42;G5EFE0	eps-8	0	0	0	0	1730900	0	0	0	0	0	0	0	8	9	6	0	0	0	0	0	0	1	1	0	0	0	0	0	0	0	1	1	0	0	0	0
Q22498;A0A061ACR1;Q2XN02;F5GUA3	Q22498;A0A061ACR1;Q2XN02;F5GUA3	T14G10.5	0	0	0	121670000	175440000	139990000	0	17569000	0	0	0	0	16	15	15	0	1	0	0	0	0	16	15	15	0	1	0	0	0	0	16	15	15	0	1	0
A0A061ACT3;A0A061AE24;Q23551;H2FLH2;Q23551-2;H2FLH3;Q23551-4;Q23551-3;Q23551-5	A0A061ACT3;A0A061AE24;Q23551;H2FLH2;Q23551-2;H2FLH3;Q23551-4;Q23551-3;Q23551-5	unc-22	3027300	0	0	591710000	619780000	705950000	3385200	0	0	1	0	0	90	83	94	1	0	0	1	0	0	90	83	94	1	0	0	1	0	0	90	83	94	1	0	0
A0A061AL01;C6KRJ3;H9G2S2;A0A061AE33;A0A061AJB7;Q17897;H9G2S3;D0VWN8;A0A061ACU2;O01260;A0A067XG44;B9WRT3	A0A061AL01;C6KRJ3;H9G2S2;A0A061AE33;A0A061AJB7;Q17897;H9G2S3;D0VWN8;A0A061ACU2;O01260		0	0	0	6794500	0	3522500	0	0	0	0	0	0	2	0	1	0	0	0	0	0	0	2	0	1	0	0	0	0	0	0	2	0	1	0	0	0
C1P641;Q21313;C1P640;A0A061AD21;G5EEV6;A0A061AJI9	C1P641;Q21313;C1P640;A0A061AD21;G5EEV6;A0A061AJI9	epi-1	0	0	0	125520000	185440000	148250000	0	0	0	0	0	0	31	37	30	0	0	0	0	0	0	31	37	30	0	0	0	0	0	0	31	37	30	0	0	0
A0A061AD41;O45228	A0A061AD41;O45228	B0513.5	0	0	0	35981000	60246000	34509000	0	0	0	0	0	0	8	10	6	0	0	0	0	0	0	8	10	6	0	0	0	0	0	0	8	10	6	0	0	0
Q86CZ7;A0A061AE99;A0A061AD47;H2L2L1;O18221	Q86CZ7;A0A061AE99;A0A061AD47;H2L2L1;O18221	tag-273	0	0	0	149490000	215860000	238290000	0	0	0	0	0	0	17	20	19	0	0	0	0	0	0	17	20	19	0	0	0	0	0	0	17	20	19	0	0	0
Q22501;A0A061AE05	Q22501;A0A061AE05	pps-1	0	0	0	3086600	3394700	3397300	0	0	0	0	0	0	2	2	2	0	0	0	0	0	0	2	2	2	0	0	0	0	0	0	2	2	2	0	0	0
Q21920-2;Q21920-7;A0A061AL89;A0A061AJK8;Q21920;Q21920-6;Q21920-3;Q21920-4;Q21920-5;Q21920-8	Q21920-2;Q21920-7;A0A061AL89;A0A061AJK8;Q21920;Q21920-6;Q21920-3;Q21920-4;Q21920-5;Q21920-8	R11A8.7	0	0	0	6484700	8166200	3383800	0	0	0	0	0	0	3	3	2	0	0	0	0	0	0	3	3	2	0	0	0	0	0	0	3	3	2	0	0	0
A0A061AL58;O62020;D3YT69	A0A061AL58;O62020;D3YT69	lin-66	0	0	0	0	0	1803100	0	0	0	0	0	0	0	0	1	0	0	0	0	0	0	0	0	1	0	0	0	0	0	0	0	0	1	0	0	0
G4S1A4;A0A078BPH9	G4S1A4;A0A078BPH9		0	0	0	17596000	20482000	19936000	0	0	0	0	0	0	3	2	2	0	0	0	0	0	0	3	2	2	0	0	0	0	0	0	3	2	2	0	0	0
A0A078BPJ4;A0A078BPL3;H1ZUX6;A0A078BS63;O45000	A0A078BPJ4;A0A078BPL3;H1ZUX6;A0A078BS63;O45000	itx-1	3141800	919380	595860	2721900	4895500	3514900	4144800	1180800	0	1	1	1	2	3	3	1	1	0	1	1	1	2	3	3	1	1	0	1	1	1	2	3	3	1	1	0
Q2XMY1;O62444;A0A078BQL1;Q2EEM2;N1NV17;M1ZJ43;D3YT98	Q2XMY1;O62444;A0A078BQL1;Q2EEM2;N1NV17		0	0	0	677700	1551900	0	0	0	0	0	0	0	1	1	0	0	0	0	0	0	0	1	1	0	0	0	0	0	0	0	1	1	0	0	0	0
A0A078BQP7;Q9U309	A0A078BQP7;Q9U309		0	0	0	723980	575380	466310	0	0	0	0	0	0	1	1	1	0	0	0	0	0	0	1	1	1	0	0	0	0	0	0	1	1	1	0	0	0
A0A9S2;U4PMK1;Q86FM9	A0A9S2;U4PMK1		0	0	0	8075700	14388000	4093700	0	0	0	0	0	0	3	5	3	0	0	0	0	0	0	3	5	3	0	0	0	0	0	0	3	5	3	0	0	0
A3FPJ3	A3FPJ3		0	0	0	14263000	22086000	15750000	0	0	0	0	0	0	3	2	2	0	0	0	0	0	0	3	2	2	0	0	0	0	0	0	3	2	2	0	0	0
A3QMC2;G5EFT4;A3QMC1	A3QMC2;G5EFT4	AP-1	0	0	0	18907000	18684000	16994000	0	0	0	0	0	0	5	5	6	0	0	0	0	0	0	5	5	6	0	0	0	0	0	0	4	4	5	0	0	0
A3QMC5	A3QMC5	rpl-34	0	973780	0	617450000	932120000	694350000	1606400	0	0	0	1	0	6	7	7	1	0	0	0	1	0	6	7	7	1	0	0	0	1	0	6	7	7	1	0	0
A3QMC6	A3QMC6	erl-1	0	0	0	6162900	7675400	6266900	0	0	0	0	0	0	1	1	1	0	0	0	0	0	0	1	1	1	0	0	0	0	0	0	1	1	1	0	0	0
A3QMC8	A3QMC8	tag-335	0	0	0	32048000	8586600	42382000	0	0	0	0	0	0	2	1	2	0	0	0	0	0	0	2	1	2	0	0	0	0	0	0	2	1	2	0	0	0
J7SF86;A4UVK2	J7SF86;A4UVK2		0	0	0	4775300	3713500	2748500	0	0	0	0	0	0	2	1	1	0	0	0	0	0	0	2	1	1	0	0	0	0	0	0	2	1	1	0	0	0
A4UVL1	A4UVL1		0	0	0	1288100	0	1797400	0	0	0	0	0	0	1	0	1	0	0	0	0	0	0	1	0	1	0	0	0	0	0	0	1	0	1	0	0	0
A5A8P5	A5A8P5		0	0	0	3977700	15592000	9678600	0	0	0	0	0	0	1	2	2	0	0	0	0	0	0	1	2	2	0	0	0	0	0	0	1	2	2	0	0	0
O61843;A5A8Q9;B1V8A0	O61843;A5A8Q9;B1V8A0	unc-57	0	0	0	6459400	28555000	36588000	0	0	0	0	0	0	4	5	5	0	0	0	0	0	0	4	5	5	0	0	0	0	0	0	4	5	5	0	0	0
A5HU95;Q5TYL1;H2L0G8;U4PRJ1	A5HU95;Q5TYL1;H2L0G8;U4PRJ1		0	0	0	5190300	1713300	2101100	0	0	0	0	0	0	2	1	1	0	0	0	0	0	0	2	1	1	0	0	0	0	0	0	1	1	1	0	0	0
A5HU97;O45160;H2KZY8	A5HU97;O45160;H2KZY8	C17B7.2	0	0	0	0	1088000	0	0	0	0	0	0	0	0	1	1	0	0	0	0	0	0	0	1	1	0	0	0	0	0	0	0	1	1	0	0	0
A5HU98;P91425	A5HU98;P91425	guk-1	0	0	0	11273000	22457000	19231000	0	0	0	0	0	0	4	5	5	0	0	0	0	0	0	4	5	5	0	0	0	0	0	0	4	5	5	0	0	0
A5HWA5;Q9U2F1	A5HWA5;Q9U2F1		0	0	0	2359500	2755500	3808100	0	0	0	0	0	0	1	1	1	0	0	0	0	0	0	1	1	1	0	0	0	0	0	0	1	1	1	0	0	0
Q9NES9;A5HWB2	Q9NES9;A5HWB2		0	0	0	5732000	6636600	5199300	0	0	0	0	0	0	2	2	1	0	0	0	0	0	0	2	2	1	0	0	0	0	0	0	2	2	1	0	0	0
Q8I4G9;Q8I4H0;Q9U3A6;A5JYR4	Q8I4G9;Q8I4H0;Q9U3A6;A5JYR4	dab-1	0	0	0	2760400	2058500	1783100	0	0	0	0	0	0	1	1	1	0	0	0	0	0	0	1	1	1	0	0	0	0	0	0	1	1	1	0	0	0
Q19426-2;A5JYS7;Q19426	Q19426-2;A5JYS7;Q19426	F13H10.4	0	0	0	2622500	0	0	0	0	0	0	0	0	1	0	0	0	0	0	0	0	0	1	0	0	0	0	0	0	0	0	1	0	0	0	0	0
A5JYU1	A5JYU1		0	0	0	0	10821000	9570900	0	0	0	0	0	0	0	1	1	0	0	0	0	0	0	0	1	1	0	0	0	0	0	0	0	1	1	0	0	0
I7J4D2;I7LFF2;I7K4K5;P90947;A5JYX3	I7J4D2;I7LFF2;I7K4K5;P90947;A5JYX3	hmp-1	0	0	0	665750	432270	0	0	0	0	0	0	0	1	2	0	0	0	0	0	0	0	1	2	0	0	0	0	0	0	0	1	2	0	0	0	0
A5JYX4;A5JYX5;A5JYX6	A5JYX4;A5JYX5	dhs-3	0	0	0	70235000	77336000	50109000	0	0	0	0	0	0	11	11	10	0	0	0	0	0	0	11	11	10	0	0	0	0	0	0	11	11	10	0	0	0
O18033;A5JYX8	O18033;A5JYX8	nra-2	0	0	0	28916000	52061000	33973000	0	0	0	0	0	0	5	6	5	0	0	0	0	0	0	5	6	5	0	0	0	0	0	0	5	6	5	0	0	0
O62414;A5PEW5	O62414;A5PEW5	ric-4	0	0	0	2309200	5430400	1914100	0	0	0	0	0	0	2	3	3	0	0	0	0	0	0	2	3	3	0	0	0	0	0	0	2	3	3	0	0	0
Q9U207;A5PEX6;G2HK02;K8ESL3;G2HK03	Q9U207;A5PEX6;G2HK02;K8ESL3;G2HK03	pqn-87	0	0	0	102760000	66904000	75999000	0	0	0	0	0	0	12	13	13	0	0	0	0	0	0	12	13	13	0	0	0	0	0	0	12	13	13	0	0	0
A5PEY0	A5PEY0		0	0	0	1877100	2833200	2662000	0	0	0	0	0	0	1	1	1	0	0	0	0	0	0	1	1	1	0	0	0	0	0	0	1	1	1	0	0	0
A5Z2S4;Q18696;B2D6K9	A5Z2S4;Q18696;B2D6K9	saps-1	0	0	0	9708500	15843000	10827000	0	0	0	0	0	0	2	3	2	0	0	0	0	0	0	2	3	2	0	0	0	0	0	0	2	3	2	0	0	0
A5Z2T6;Q18960	A5Z2T6;Q18960		0	0	0	1382100	3416300	2417800	0	0	0	0	0	0	1	1	1	0	0	0	0	0	0	1	1	1	0	0	0	0	0	0	1	1	1	0	0	0
I2HA81;A5Z2T9	I2HA81;A5Z2T9		0	0	0	1320300	0	0	0	0	0	0	0	0	1	0	0	0	0	0	0	0	0	1	0	0	0	0	0	0	0	0	1	0	0	0	0	0
A5Z2U5;A5Z2U6;P90758;Q9U3P0	A5Z2U5;A5Z2U6;P90758;Q9U3P0		0	0	0	7056400	6436400	4150000	0	0	0	0	0	0	1	2	2	0	0	0	0	0	0	1	2	2	0	0	0	0	0	0	1	2	2	0	0	0
A5Z2U9	A5Z2U9		0	0	0	0	6335100	0	0	0	0	0	0	0	0	1	0	0	0	0	0	0	0	0	1	0	0	0	0	0	0	0	0	1	0	0	0	0
A5Z2V3;O45247	A5Z2V3;O45247		0	0	0	5003100	5385200	5579500	0	0	0	0	0	0	2	1	1	0	0	0	0	0	0	2	1	1	0	0	0	0	0	0	2	1	1	0	0	0
Q564V0;Q95QM9;A5Z2V7	Q564V0;Q95QM9;A5Z2V7		0	0	0	19522000	29610000	25870000	0	0	0	0	0	0	3	3	3	0	0	0	0	0	0	3	3	3	0	0	0	0	0	0	3	3	3	0	0	0
A5Z2W7;O45637	A5Z2W7;O45637		0	0	0	0	1755000	2718700	0	0	0	0	0	0	0	1	1	0	0	0	0	0	0	0	1	1	0	0	0	0	0	0	0	1	1	0	0	0
A5Z2W8;Q8T3G3;Q8T3G2	A5Z2W8;Q8T3G3;Q8T3G2	scpl-1	0	0	0	0	912730	0	0	0	0	0	0	0	0	1	0	0	0	0	0	0	0	0	1	0	0	0	0	0	0	0	0	1	0	0	0	0
A6PVA1	A6PVA1		0	0	0	823330	631730	565650	0	0	0	0	0	0	1	1	1	0	0	0	0	0	0	1	1	1	0	0	0	0	0	0	1	1	1	0	0	0
A6PVA5;O16314	A6PVA5;O16314		0	0	0	7887100	20206000	14267000	0	0	0	0	0	0	1	3	3	0	0	0	0	0	0	1	3	3	0	0	0	0	0	0	1	3	3	0	0	0
Q20621;A6ZJ46;Q8I4I4	Q20621;A6ZJ46;Q8I4I4		0	0	0	15743000	28725000	19951000	0	0	0	0	0	0	4	4	4	0	0	0	0	0	0	4	4	4	0	0	0	0	0	0	4	4	4	0	0	0
A7DT40	A7DT40		0	0	0	20460000	21274000	20544000	0	0	0	0	0	0	6	6	5	0	0	0	0	0	0	6	6	5	0	0	0	0	0	0	6	6	5	0	0	0
A7DT45	A7DT45	oxy-5	0	0	0	39373000	44253000	36830000	0	0	0	0	0	0	4	4	4	0	0	0	0	0	0	4	4	4	0	0	0	0	0	0	4	4	4	0	0	0
Q9XWW2;A7DTF0	Q9XWW2;A7DTF0	mrg-1	0	0	0	2078400	7562700	3363800	0	0	0	0	0	0	1	3	1	0	0	0	0	0	0	1	3	1	0	0	0	0	0	0	1	3	1	0	0	0
Q95Q23;G2HK04;Q9U2C7;A7DTF2;A7DTF3	Q95Q23;G2HK04;Q9U2C7;A7DTF2;A7DTF3	obr-1	0	0	0	1553800	12199000	1623100	0	0	0	0	0	0	1	2	1	0	0	0	0	0	0	1	2	1	0	0	0	0	0	0	1	2	1	0	0	0
A7LPE3;S6F556;S6EZN6;S6FWP6;C7FZT6;P34609-2;P34609-3;P34609;A7LPE4;C0P271	A7LPE3;S6F556;S6EZN6;S6FWP6;C7FZT6;P34609-2;P34609-3;P34609;A7LPE4;C0P271	unc-16	0	0	0	0	6460600	5809400	0	0	0	0	0	0	0	1	1	0	0	0	0	0	0	0	1	1	0	0	0	0	0	0	0	1	1	0	0	0
A7LPE6;Q7JMU1;P34517;A7LPE5	A7LPE6;Q7JMU1;P34517;A7LPE5	gpdh-2	0	0	0	95162000	120420000	96918000	0	0	0	0	0	0	10	10	10	0	0	0	0	0	0	10	10	10	0	0	0	0	0	0	10	10	10	0	0	0
A7LPF3;Q20364	A7LPF3;Q20364		0	0	0	28483000	37304000	31832000	0	0	0	0	0	0	4	5	4	0	0	0	0	0	0	4	5	4	0	0	0	0	0	0	4	5	4	0	0	0
Q5FC71;A7LPG5	Q5FC71;A7LPG5		0	0	0	75206000	102470000	89601000	0	0	0	0	0	0	5	5	5	0	0	0	0	0	0	5	5	5	0	0	0	0	0	0	5	5	5	0	0	0
A7WK43	A7WK43		0	0	0	0	3313800	3543100	0	0	0	0	0	0	0	1	1	0	0	0	0	0	0	0	1	1	0	0	0	0	0	0	0	1	1	0	0	0
H2KZ28;A8WFG1;Q09477	H2KZ28;A8WFG1;Q09477	dpff-1;C28H8.9/C28H8.10	0	0	0	2037000	2313800	2387700	0	0	0	0	0	0	1	1	1	0	0	0	0	0	0	1	1	1	0	0	0	0	0	0	1	1	1	0	0	0
A8WFJ8;H2KYH9	A8WFJ8;H2KYH9		0	0	0	6037900	9478700	7408700	0	0	0	0	0	0	3	4	3	0	0	0	0	0	0	3	4	3	0	0	0	0	0	0	3	4	3	0	0	0
A8WFK6	A8WFK6	gpx-7	0	0	0	1255700	832600	809910	0	0	0	0	0	0	1	1	1	0	0	0	0	0	0	1	1	1	0	0	0	0	0	0	1	1	1	0	0	0
Q65ZB1;Q23095;A8WHP8	Q65ZB1;Q23095;A8WHP8	mdt-28	0	0	0	170260000	252460000	200440000	0	0	0	0	0	0	13	14	13	0	0	0	0	0	0	13	14	13	0	0	0	0	0	0	13	14	13	0	0	0
A8WHS3;Q19751;E1B6T5	A8WHS3;Q19751		0	0	0	4927300	28304000	11313000	0	0	0	0	0	0	2	3	2	0	0	0	0	0	0	2	3	2	0	0	0	0	0	0	2	3	2	0	0	0
G5EEF4;A8WHT9;A8WHT8	G5EEF4;A8WHT9;A8WHT8		0	0	0	0	3382400	0	0	0	0	0	0	0	0	1	0	0	0	0	0	0	0	0	1	0	0	0	0	0	0	0	0	1	0	0	0	0
A8WHU4;Q94013	A8WHU4;Q94013		0	0	0	0	0	1601200	0	0	0	0	0	0	0	0	1	0	0	0	0	0	0	0	0	1	0	0	0	0	0	0	0	0	1	0	0	0
Q8I4B8;Q9U1T6;A8WI97;L8E811;L8EC36;L8E6L7	Q8I4B8;Q9U1T6;A8WI97;L8E811;L8EC36;L8E6L7		0	0	0	2476700	10319000	0	0	0	0	0	0	0	1	2	0	0	0	0	0	0	0	1	2	0	0	0	0	0	0	0	1	2	0	0	0	0
Q8WQA7;A8XQE0	Q8WQA7;A8XQE0	ekl-4	0	0	0	1327500	745950	702040	0	0	0	0	0	0	1	1	1	0	0	0	0	0	0	1	1	1	0	0	0	0	0	0	1	1	1	0	0	0
A9D0C6;A9D0C3	A9D0C6;A9D0C3		0	0	0	11086000	6067900	1151000	0	0	0	0	0	0	2	4	2	0	0	0	0	0	0	2	4	2	0	0	0	0	0	0	2	4	2	0	0	0
O16376;A9D4S6	O16376;A9D4S6		8816300	25948000	0	17743000	29017000	29368000	1063200	6079700	4927400	1	1	0	4	6	4	1	1	1	1	1	0	4	6	4	1	1	1	1	1	0	4	6	4	1	1	1
Q17948;H9G2X3;A9UJN4;Q9U3Q1	Q17948;H9G2X3;A9UJN4;Q9U3Q1	pptr-2	0	0	0	10893000	3879900	8144700	0	0	0	0	0	0	4	3	4	0	0	0	0	0	0	3	2	4	0	0	0	0	0	0	3	2	4	0	0	0
A9UJN7	A9UJN7		0	0	0	3719100	0	6290400	0	0	0	0	0	0	8	10	9	0	0	0	0	0	0	1	0	1	0	0	0	0	0	0	1	0	1	0	0	0
A9Z1J8;P34258	A9Z1J8;P34258	B0303.7	0	0	0	0	2016200	0	0	0	0	0	0	0	0	1	0	0	0	0	0	0	0	0	1	0	0	0	0	0	0	0	0	1	0	0	0	0
Q6QUQ5;Q6QUQ6;G5EBT3;A9Z1L1	Q6QUQ5;Q6QUQ6;G5EBT3;A9Z1L1	srp-7	0	0	0	35575000	49358000	49985000	0	0	0	0	0	0	7	7	7	0	0	0	0	0	0	7	7	7	0	0	0	0	0	0	7	7	7	0	0	0
B0M0L9;H2KYT6;Q9BIA9	B0M0L9;H2KYT6;Q9BIA9		0	0	0	10820000	15076000	5787200	0	0	0	0	0	0	3	4	3	0	0	0	0	0	0	3	4	3	0	0	0	0	0	0	3	4	3	0	0	0
B0M0N9;B0M0P0;B6VQ90;H2L2H2;H2L2H3;U4PRW7	B0M0N9;B0M0P0;B6VQ90;H2L2H2;H2L2H3;U4PRW7	glna-1	0	0	0	0	0	1243900	0	0	0	0	0	0	0	0	1	0	0	0	0	0	0	0	0	1	0	0	0	0	0	0	0	0	1	0	0	0
H2L073;B1GRJ8	H2L073;B1GRJ8		0	0	0	5830400	11205000	0	0	0	0	0	0	0	1	1	0	0	0	0	0	0	0	1	1	0	0	0	0	0	0	0	1	1	0	0	0	0
B1Q250;H2KYQ0	B1Q250;H2KYQ0	ugt-26	0	0	0	3536800	8444900	5172400	0	0	0	0	0	0	1	2	1	0	0	0	0	0	0	1	2	1	0	0	0	0	0	0	1	2	1	0	0	0
B1Q254;B1Q255	B1Q254;B1Q255		0	0	0	8597000	17318000	19360000	0	0	0	0	0	0	3	5	5	0	0	0	0	0	0	3	5	5	0	0	0	0	0	0	3	5	5	0	0	0
Q5FC40;B1Q273	Q5FC40;B1Q273		0	0	0	15063000	32438000	24453000	0	0	0	0	0	0	2	1	2	0	0	0	0	0	0	2	1	2	0	0	0	0	0	0	2	1	2	0	0	0
B1V898;Q2V071	B1V898;Q2V071	poml-3;poml-4	0	0	0	11414000	17692000	18083000	0	481680	0	0	0	0	2	3	3	0	1	0	0	0	0	2	3	3	0	1	0	0	0	0	2	3	3	0	1	0
B2D6K7;G5ED29;D4PH96;Q5FC83	B2D6K7;G5ED29;D4PH96;Q5FC83	atx-2	0	0	0	49848000	62554000	59457000	0	0	0	0	0	0	8	10	11	0	0	0	0	0	0	8	10	11	0	0	0	0	0	0	8	10	11	0	0	0
G5EEB4;D2KT99;G5EGU9;Q565A8;B2D6L4;Q9XVV8;Q18094	G5EEB4;D2KT99;G5EGU9;Q565A8;B2D6L4;Q9XVV8;Q18094	szy-20	0	0	0	8255800	13960000	7416300	0	0	0	0	0	0	3	3	2	0	0	0	0	0	0	3	3	2	0	0	0	0	0	0	3	3	2	0	0	0
B2D6P1;P90762;Q8MQB5	B2D6P1;P90762;Q8MQB5	rmd-2	0	0	0	137340000	186530000	138000000	0	0	0	0	0	0	12	12	11	0	0	0	0	0	0	12	12	11	0	0	0	0	0	0	12	12	11	0	0	0
Q9U2C1;B2FDA8;I2HAB3	Q9U2C1;B2FDA8	smc-3	0	0	0	29960000	51009000	34924000	0	0	0	0	0	0	10	12	8	0	0	0	0	0	0	10	12	8	0	0	0	0	0	0	10	12	8	0	0	0
B2MZA9;Q95QZ4;Q10923;Q95QZ3	B2MZA9;Q95QZ4;Q10923;Q95QZ3	ntl-2	0	0	0	2353900	5576500	2367100	0	0	0	0	0	0	1	1	1	0	0	0	0	0	0	1	1	1	0	0	0	0	0	0	1	1	1	0	0	0
B3CJ34	B3CJ34	gcn-1	0	0	0	239110000	306800000	254510000	0	0	0	0	0	0	41	44	41	0	0	0	0	0	0	41	44	41	0	0	0	0	0	0	41	44	41	0	0	0
Q8I7K5;B3GWA1;Q95QI9	Q8I7K5;B3GWA1;Q95QI9	psf-1	0	0	0	14197000	19556000	19562000	0	0	0	0	0	0	4	4	5	0	0	0	0	0	0	4	4	5	0	0	0	0	0	0	4	4	5	0	0	0
B3GWC0;Q19427	B3GWC0;Q19427	ndx-9	0	0	0	4751200	5837900	4785700	0	0	0	0	0	0	2	2	2	0	0	0	0	0	0	2	2	2	0	0	0	0	0	0	2	2	2	0	0	0
B3GWD5;A0A061AIW1;O17610	B3GWD5;A0A061AIW1;O17610	cka-1	0	0	0	14438000	18160000	15459000	0	0	0	0	0	0	6	7	5	0	0	0	0	0	0	6	7	5	0	0	0	0	0	0	6	7	5	0	0	0
B3WFT8;H2KYS2	B3WFT8;H2KYS2		0	0	0	114150000	134960000	181900000	0	0	0	0	0	0	9	9	9	0	0	0	0	0	0	9	9	9	0	0	0	0	0	0	9	9	9	0	0	0
B3WFV3	B3WFV3	unc-15	0	0	0	20914000	44072000	32907000	0	0	0	0	0	0	51	54	55	0	0	0	0	0	0	1	1	1	0	0	0	0	0	0	1	1	1	0	0	0
G5EC65;G5EDF4;B3WFV9	G5EC65;G5EDF4;B3WFV9	abts-1	0	0	0	6218800	14217000	9733200	0	0	0	0	0	0	2	3	3	0	0	0	0	0	0	2	3	3	0	0	0	0	0	0	2	3	3	0	0	0
Q7YTF9;B3WFW5	Q7YTF9;B3WFW5		0	0	0	3119500	6310700	4022100	0	0	0	0	0	0	1	1	1	0	0	0	0	0	0	1	1	1	0	0	0	0	0	0	1	1	1	0	0	0
B3WFW9;C7FZU5	B3WFW9;C7FZU5		0	0	0	5730700	8595200	7214200	0	0	0	0	0	0	1	2	2	0	0	0	0	0	0	1	2	2	0	0	0	0	0	0	1	2	2	0	0	0
B3WFX4;O17583-2;O17583	B3WFX4;O17583-2;O17583	lin-10	0	0	0	2700800	2342400	0	0	0	0	0	0	0	1	1	1	0	0	0	0	0	0	1	1	1	0	0	0	0	0	0	1	1	1	0	0	0
G5EFG3;B4E3X6	G5EFG3;B4E3X6	spds-1	0	0	0	506380	1172700	505080	0	0	0	0	0	0	1	2	1	0	0	0	0	0	0	1	2	1	0	0	0	0	0	0	1	2	1	0	0	0
B5BM23;Q7JMF0;Q21531;B5BM25;B5BM24	B5BM23;Q7JMF0;Q21531;B5BM25;B5BM24	ifg-1	0	0	0	223920000	350800000	318300000	0	0	0	0	0	0	20	21	20	0	0	0	0	0	0	20	21	20	0	0	0	0	0	0	20	21	20	0	0	0
B5BM32;Q9XVS7	B5BM32;Q9XVS7	nxf-1	0	0	0	13978000	12499000	8712700	0	0	0	0	0	0	2	2	2	0	0	0	0	0	0	2	2	2	0	0	0	0	0	0	2	2	2	0	0	0
Q9XTY6-3;F1LIN5;Q9XTY6-4;Q9XTY6;B5BM46	Q9XTY6-3;F1LIN5;Q9XTY6-4;Q9XTY6;B5BM46	num-1	0	0	0	0	3470500	2414700	0	0	0	0	0	0	0	1	1	0	0	0	0	0	0	0	1	1	0	0	0	0	0	0	0	1	1	0	0	0
Q9XTY7;B5BM47	Q9XTY7;B5BM47		0	0	0	4396500	1006600	6963100	0	0	0	0	0	0	2	1	2	0	0	0	0	0	0	2	1	2	0	0	0	0	0	0	2	1	2	0	0	0
B5QSI7;F9UKV1;G5EEN4	B5QSI7;F9UKV1;G5EEN4	gck-3	0	0	0	4563100	10050000	5048800	0	0	0	0	0	0	1	1	1	0	0	0	0	0	0	1	1	1	0	0	0	0	0	0	1	1	1	0	0	0
B5U8N2;Q7JLB0;Q23187	B5U8N2	ret-1	0	0	0	2969700	6889200	5346400	0	0	0	0	0	0	15	15	14	0	0	0	0	0	0	1	1	1	0	0	0	0	0	0	1	1	1	0	0	0
B5WWL2	B5WWL2		0	0	0	3597600	1121200	1433800	0	0	0	0	0	0	1	1	1	0	0	0	0	0	0	1	1	1	0	0	0	0	0	0	1	1	1	0	0	0
Q21020;B6VQ41	Q21020;B6VQ41		0	0	0	6500100	14665000	7740500	0	0	0	0	0	0	2	3	2	0	0	0	0	0	0	2	3	2	0	0	0	0	0	0	2	3	2	0	0	0
C6KRJ0;B6VQ62;S6EZR2;D3YT14;S6FD20;D3YT13;S6F568;Q20456	C6KRJ0;B6VQ62;S6EZR2;D3YT14;S6FD20;D3YT13;S6F568;Q20456	hum-4	0	0	0	5266500	5629500	8290700	0	0	0	0	0	0	2	2	2	0	0	0	0	0	0	2	2	2	0	0	0	0	0	0	2	2	2	0	0	0
B6VQ78;Q1ZXU6;Q17645;G1K0X0;Q22656;Q22655	B6VQ78;Q1ZXU6;Q17645;G1K0X0;Q22656;Q22655	pgp-5;pgp-6;pgp-7	0	0	0	0	2182200	2144400	0	0	0	0	0	0	0	2	1	0	0	0	0	0	0	0	2	1	0	0	0	0	0	0	0	2	1	0	0	0
D9PTN8;B7FAR9;Q8I4D3	D9PTN8;B7FAR9		0	0	0	137180000	199900000	163390000	0	0	0	0	0	0	27	29	26	0	0	0	0	0	0	27	29	26	0	0	0	0	0	0	17	18	18	0	0	0
B7WN70;Q09356	B7WN70;Q09356	T19H5.4	0	0	0	0	0	4568400	0	0	0	0	0	0	0	0	1	0	0	0	0	0	0	0	0	1	0	0	0	0	0	0	0	0	1	0	0	0
B7WN84;B7WN85;B7WN86	B7WN84;B7WN85;B7WN86		24628000	0	0	0	0	0	480540	0	0	1	0	0	0	0	0	1	0	0	1	0	0	0	0	0	1	0	0	1	0	0	0	0	0	1	0	0
B7WN91;Q21524	B7WN91;Q21524		0	0	0	3753200	7941800	4142700	0	0	0	0	0	0	1	1	1	0	0	0	0	0	0	1	1	1	0	0	0	0	0	0	1	1	1	0	0	0
B7WN92;Q22467	B7WN92;Q22467	ctg-2	0	0	0	10506000	14128000	10767000	0	0	0	0	0	0	4	5	6	0	0	0	0	0	0	4	5	6	0	0	0	0	0	0	4	5	6	0	0	0
B7WNA1;O17860	B7WNA1;O17860		0	0	0	766930	0	0	0	0	0	0	0	0	1	0	0	0	0	0	0	0	0	1	0	0	0	0	0	0	0	0	1	0	0	0	0	0
H2KYL7;B9WRS6;H2KYL8;H2KYL9	H2KYL7;B9WRS6;H2KYL8;H2KYL9	tnt-3	0	0	0	2212500	8408500	8810400	0	0	0	0	0	0	1	3	3	0	0	0	0	0	0	1	2	2	0	0	0	0	0	0	1	2	2	0	0	0
Q03560;C0P269	Q03560;C0P269	B0464.2	0	0	0	9594700	8817900	12130000	0	0	0	0	0	0	2	2	2	0	0	0	0	0	0	2	2	2	0	0	0	0	0	0	2	2	2	0	0	0
C0P278	C0P278		0	0	0	12261000	22543000	15724000	0	0	0	0	0	0	2	3	2	0	0	0	0	0	0	2	3	2	0	0	0	0	0	0	2	3	2	0	0	0
C0VXV6	C0VXV6	mrpl-46	0	0	0	4642400	8396400	5790800	0	0	0	0	0	0	1	1	1	0	0	0	0	0	0	1	1	1	0	0	0	0	0	0	1	1	1	0	0	0
C0Z1Y9	C0Z1Y9		0	0	0	6812000	3535700	5358700	0	0	0	0	0	0	2	2	2	0	0	0	0	0	0	2	2	2	0	0	0	0	0	0	2	2	2	0	0	0
Q09517;C1P622;S6FCZ1;O17795	Q09517;C1P622;S6FCZ1	let-767	0	0	0	242900000	234010000	165000000	0	0	0	0	0	0	8	8	7	0	0	0	0	0	0	8	8	7	0	0	0	0	0	0	7	7	6	0	0	0
Q22028;C1P627	Q22028;C1P627	dnj-16	0	0	0	8816400	8158700	6723700	0	0	0	0	0	0	2	3	2	0	0	0	0	0	0	2	3	2	0	0	0	0	0	0	2	3	2	0	0	0
Q18937;C6KRJ2;C1P629	Q18937;C6KRJ2;C1P629	cfim-2	0	0	0	0	3185000	0	0	0	0	0	0	0	0	1	0	0	0	0	0	0	0	0	1	0	0	0	0	0	0	0	0	1	0	0	0	0
C1P648;Q20833	C1P648;Q20833		0	0	0	5480800	3109200	6349700	0	0	0	0	0	0	2	1	2	0	0	0	0	0	0	2	1	2	0	0	0	0	0	0	2	1	2	0	0	0
C2BR91	C2BR91		0	0	0	18668000	24861000	14058000	0	0	0	0	0	0	3	4	2	0	0	0	0	0	0	3	4	2	0	0	0	0	0	0	3	4	2	0	0	0
H2L0N5;C2BR94	H2L0N5;C2BR94		0	0	0	3349400	11620000	18727000	0	0	0	0	0	0	1	3	2	0	0	0	0	0	0	1	3	2	0	0	0	0	0	0	1	3	2	0	0	0
C3JXE2;H2L086	C3JXE2;H2L086		0	0	0	759700	739130	923680	0	0	0	0	0	0	1	1	1	0	0	0	0	0	0	1	1	1	0	0	0	0	0	0	1	1	1	0	0	0
Q7JNG4;Q95Q51;H2KYM2;H2KYM3;H2KYM4;Q7JNG6;C4ALD5;O61528	Q7JNG4;Q95Q51;H2KYM2;H2KYM3;H2KYM4;Q7JNG6;C4ALD5;O61528	unc-73	0	0	0	10557000	1593700	7237900	0	0	0	0	0	0	2	1	2	0	0	0	0	0	0	2	1	2	0	0	0	0	0	0	2	1	2	0	0	0
C6KRH9	C6KRH9		0	0	0	0	662530	0	0	0	0	0	0	0	0	1	0	0	0	0	0	0	0	0	1	0	0	0	0	0	0	0	0	1	0	0	0	0
C6KRI9;X5M900;Q22847;X5M5W2	C6KRI9;X5M900;Q22847;X5M5W2		0	0	0	14783000	22474000	22807000	0	0	0	0	0	0	5	7	8	0	0	0	0	0	0	5	7	8	0	0	0	0	0	0	5	7	8	0	0	0
C6KRJ5	C6KRJ5		0	0	0	2239900	8089900	4806000	0	0	0	0	0	0	1	1	1	0	0	0	0	0	0	1	1	1	0	0	0	0	0	0	1	1	1	0	0	0
Q21890-3;C6KRK8;Q21890-2;Q21890;C6KRK9	Q21890-3;C6KRK8;Q21890-2;Q21890;C6KRK9	R102.4	0	0	0	50055000	67900000	49597000	0	0	0	0	0	0	6	8	6	0	0	0	0	0	0	6	8	6	0	0	0	0	0	0	6	8	6	0	0	0
C6KRL2	C6KRL2		0	0	0	4376400	3166900	4860100	0	0	0	0	0	0	2	2	2	0	0	0	0	0	0	2	2	2	0	0	0	0	0	0	2	2	2	0	0	0
Q1ZXT4;Q1ZXT3;C6KRN1;C6KRN2	Q1ZXT4;Q1ZXT3;C6KRN1;C6KRN2	sao-1	0	0	0	4975900	15294000	7404600	0	0	0	0	0	0	2	3	2	0	0	0	0	0	0	2	3	2	0	0	0	0	0	0	2	3	2	0	0	0
C6KRN4;Q5FC39	C6KRN4;Q5FC39		0	0	0	6754400	9272800	4273200	0	0	0	0	0	0	1	2	1	0	0	0	0	0	0	1	2	1	0	0	0	0	0	0	1	2	1	0	0	0
C6KRP0;G5EBZ8	C6KRP0;G5EBZ8	ark-1	0	0	0	712810	972860	1010400	0	0	0	0	0	0	1	1	1	0	0	0	0	0	0	1	1	1	0	0	0	0	0	0	1	1	1	0	0	0
C6KRP5;O62133;C6KRP6;A0A061ADY3;M1ZJZ0;M1ZJU1;Q9N2S1;J7SF87	C6KRP5;O62133;C6KRP6;A0A061ADY3;M1ZJZ0;M1ZJU1	sqrd-1	1914500	0	0	0	0	1401900	4331300	0	0	1	0	0	0	0	1	1	0	0	1	0	0	0	0	1	1	0	0	1	0	0	0	0	1	1	0	0
Q9XTQ6;C6KRQ4	Q9XTQ6;C6KRQ4	tbh-1	0	0	0	3045000	1760500	2334100	0	0	0	0	0	0	2	2	2	0	0	0	0	0	0	2	2	2	0	0	0	0	0	0	2	2	2	0	0	0
C7FZU4;C7FZU3;Q93791	C7FZU4;C7FZU3;Q93791	nid-1	0	0	0	26548000	48979000	52111000	0	0	0	0	0	0	6	6	5	0	0	0	0	0	0	6	6	5	0	0	0	0	0	0	6	6	5	0	0	0
C7IVR5;C7IVR4	C7IVR5;C7IVR4	pqn-41	0	0	0	6116900	0	5407600	0	0	0	0	0	0	1	0	1	0	0	0	0	0	0	1	0	1	0	0	0	0	0	0	1	0	1	0	0	0
Q9NAH1;C7IVS4	Q9NAH1;C7IVS4		0	0	0	2303000	4988300	3141500	0	0	0	0	0	0	1	1	1	0	0	0	0	0	0	1	1	1	0	0	0	0	0	0	1	1	1	0	0	0
C9IY22;C9IY21	C9IY22;C9IY21		0	0	0	17519000	22647000	12543000	0	0	0	0	0	0	2	2	1	0	0	0	0	0	0	2	2	1	0	0	0	0	0	0	2	2	1	0	0	0
D0IMZ5;U4PR92;U4PM01;U4PBJ9;D0IMZ7;U4PEE3;D0IMZ8;U4PB53;U4PM04;U4PBK4;U4PB58;U4PEF1;U4PR97;U4PM09;U4PEE8;U4PRA0;Q3V5H2;D0IMZ6;H2KZT3;Q9TYW4	D0IMZ5;U4PR92;U4PM01;U4PBJ9;D0IMZ7;U4PEE3;D0IMZ8;U4PB53;U4PM04;U4PBK4;U4PB58;U4PEF1;U4PR97;U4PM09;U4PEE8;U4PRA0;Q3V5H2;D0IMZ6	fln-1	0	0	0	1039900000	1200700000	1047900000	0	0	0	0	0	0	66	65	65	0	0	0	0	0	0	66	65	65	0	0	0	0	0	0	66	65	65	0	0	0
D0PV95;Q4W5R4	D0PV95;Q4W5R4	laf-1	0	0	0	136300000	161590000	132800000	0	0	0	0	0	0	17	20	18	0	0	0	0	0	0	17	20	18	0	0	0	0	0	0	14	17	15	0	0	0
D0VWL8;D0VWL7;D0VWL6	D0VWL8;D0VWL7;D0VWL6	fln-2	0	0	0	78907000	85368000	106390000	0	0	0	0	0	0	16	16	17	0	0	0	0	0	0	16	16	17	0	0	0	0	0	0	16	16	17	0	0	0
Q20414;D0VWM8;Q6BEV0	Q20414;D0VWM8	tdp-1	0	0	0	2332700	4712100	0	0	0	0	0	0	0	1	1	0	0	0	0	0	0	0	1	1	0	0	0	0	0	0	0	1	1	0	0	0	0
Q23166;D0VWN5	Q23166;D0VWN5		0	0	0	14550000	16859000	17893000	0	0	0	0	0	0	2	3	3	0	0	0	0	0	0	2	3	3	0	0	0	0	0	0	2	3	3	0	0	0
D0VWP4	D0VWP4		0	0	0	4765000	4560900	0	0	0	0	0	0	0	1	1	0	0	0	0	0	0	0	1	1	0	0	0	0	0	0	0	1	1	0	0	0	0
D0Z5P0	D0Z5P0	sql-1	0	0	0	1474900	5316800	1074200	0	0	0	0	0	0	1	1	1	0	0	0	0	0	0	1	1	1	0	0	0	0	0	0	1	1	1	0	0	0
E1B6R4;D1MN62;E1B6R3;P34445-2;P34445;E1B6R5	E1B6R4;D1MN62;E1B6R3;P34445-2;P34445;E1B6R5	F54C8.7	0	0	0	1934700	8198600	0	0	0	0	0	0	0	1	2	0	0	0	0	0	0	0	1	2	0	0	0	0	0	0	0	1	2	0	0	0	0
Q20184;D1MN80	Q20184;D1MN80	ech-2	0	0	0	10037000	15859000	18345000	0	0	0	0	0	0	3	3	3	0	0	0	0	0	0	3	3	3	0	0	0	0	0	0	3	3	3	0	0	0
Q18227;D3KFR7	Q18227;D3KFR7	hint-3	0	0	0	7227500	8118300	11282000	0	0	0	0	0	0	1	2	1	0	0	0	0	0	0	1	2	1	0	0	0	0	0	0	1	2	1	0	0	0
D3KFS5	D3KFS5		121380000	528970000	191030000	0	0	0	42413000	109510000	89661000	1	1	1	0	0	0	1	1	1	1	1	1	0	0	0	1	1	1	1	1	1	0	0	0	1	1	1
D3KFX0	D3KFX0		0	0	0	0	4584600	5251700	0	0	0	0	0	0	0	1	1	0	0	0	0	0	0	0	1	1	0	0	0	0	0	0	0	1	1	0	0	0
D3YT36;Q23539;D3YT37	D3YT36;Q23539;D3YT37	pyk-2	0	0	0	27138000	27688000	20439000	0	0	0	0	0	0	9	8	7	0	0	1	0	0	0	8	7	6	0	0	0	0	0	0	8	7	6	0	0	0
D3YT55	D3YT55	mars-1	109640000	9429000	17911000	0	0	0	175390000	7689700	8345500	1	1	1	13	11	11	1	1	1	1	1	1	0	0	0	1	1	1	1	1	1	0	0	0	1	1	1
D3YT56	D3YT56	mars-1	0	0	0	4991300	5776400	7097500	0	0	0	0	0	0	12	16	16	0	0	0	0	0	0	1	1	1	0	0	0	0	0	0	1	1	1	0	0	0
O02065;G5EFG9;G5EFF1;D4YW53	O02065;G5EFG9;G5EFF1;D4YW53	asd-2	0	0	0	0	3831900	2648800	0	0	0	0	0	0	0	1	1	0	0	0	0	0	0	0	1	1	0	0	0	0	0	0	0	1	1	0	0	0
D4YWC8;Q9NEI6	D4YWC8;Q9NEI6	mrps-35	0	0	0	12406000	16597000	12555000	0	0	0	0	0	0	3	3	2	0	0	0	0	0	0	3	3	2	0	0	0	0	0	0	3	3	2	0	0	0
D5MCN2;D5MCN2-2	D5MCN2;D5MCN2-2	larp-1	0	0	0	227630000	283940000	237630000	0	0	0	0	0	0	22	21	21	0	0	0	0	0	0	22	21	21	0	0	0	0	0	0	22	21	21	0	0	0
D5MCQ1;Q7JMB8;D5MCQ7;D5MCR4;D5MCR3;D5MCQ4;D5MCR5;D5MCQ8	D5MCQ1;Q7JMB8;D5MCQ7;D5MCR4;D5MCR3;D5MCQ4;D5MCR5;D5MCQ8	sup-26	0	0	0	0	0	7113900	0	0	0	0	0	0	2	2	3	0	0	0	0	0	0	0	0	1	0	0	0	0	0	0	0	0	1	0	0	0
D5MCQ9;D5MCQ2;D5MCQ3;Q21900;D5MCQ6;D5MCQ5	D5MCQ9;D5MCQ2;D5MCQ3;Q21900;D5MCQ6;D5MCQ5	sup-26	0	0	0	3584400	5972100	7433100	0	0	0	0	0	0	2	3	3	0	0	0	0	0	0	2	3	3	0	0	0	0	0	0	0	1	1	0	0	0
D5MNM9	D5MNM9		0	0	0	1295000	0	2700800	0	0	0	0	0	0	1	1	1	0	0	0	0	0	0	1	1	1	0	0	0	0	0	0	1	1	1	0	0	0
Q966A8;D6RYD3	Q966A8;D6RYD3		0	0	0	0	4627200	3828200	0	0	0	0	0	0	0	1	1	0	0	0	0	0	0	0	1	1	0	0	0	0	0	0	0	1	1	0	0	0
D7SFI3;P34345	D7SFI3		0	0	0	18904000	42876000	36778000	0	0	0	0	0	0	5	5	5	0	0	0	0	0	0	5	5	5	0	0	0	0	0	0	5	5	5	0	0	0
D8FRP4	D8FRP4		0	0	0	0	46672000	31173000	0	0	0	0	0	0	0	1	1	0	0	0	0	0	0	0	1	1	0	0	0	0	0	0	0	1	1	0	0	0
D9PTP5;D9PTP7;D9PTP6;D9PTP8	D9PTP5;D9PTP7;D9PTP6	snx-6	0	0	0	17033000	18123000	22743000	0	0	0	0	0	0	4	3	4	0	0	0	0	0	0	4	3	4	0	0	0	0	0	0	4	3	4	0	0	0
G5EG85;E0AHA7;S6FN00;Q9U9J8	G5EG85;E0AHA7;S6FN00;Q9U9J8	unc-70	33581000	0	0	265260000	293100000	276310000	48102000	903360	2188400	1	0	0	43	44	43	1	1	1	1	0	0	43	44	43	1	1	1	1	0	0	43	44	43	1	1	1
E0R7L3;E0R7L2	E0R7L3;E0R7L2		0	0	0	934740	3198500	3170100	0	0	0	0	0	0	1	1	2	0	0	0	0	0	0	1	1	2	0	0	0	0	0	0	1	1	2	0	0	0
Q22973;E1B6Q7	Q22973;E1B6Q7		0	0	0	0	0	2167100	0	0	0	0	0	0	0	0	1	0	0	0	0	0	0	0	0	1	0	0	0	0	0	0	0	0	1	0	0	0
E1B6R8	E1B6R8	emc-5	0	0	0	3082000	4465600	3304200	0	0	0	0	0	0	2	2	2	0	0	0	0	0	0	2	2	2	0	0	0	0	0	0	2	2	2	0	0	0
E1B6W2;Q9XTU2	E1B6W2;Q9XTU2		0	0	0	0	5163800	0	0	0	0	0	0	0	0	2	0	0	0	0	0	0	0	0	2	0	0	0	0	0	0	0	0	2	0	0	0	0
E2JKY8;L8E938;L8EC32;Q23542;E2JKZ0	E2JKY8;L8E938;L8EC32;Q23542;E2JKZ0	dnc-1	0	0	0	23101000	30000000	15268000	0	0	0	0	0	0	3	4	3	0	0	0	0	0	0	3	4	3	0	0	0	0	0	0	3	4	3	0	0	0
E2JL04;E2JL03	E2JL04	iars-2	0	0	0	834140	0	0	0	0	0	0	0	0	1	2	1	0	0	0	0	0	0	1	2	1	0	0	0	0	0	0	1	2	1	0	0	0
E3W737;Q19727	E3W737;Q19727	prpf-4	0	0	0	3689200	900240	4368600	0	0	0	0	0	0	2	1	1	0	0	0	0	0	0	2	1	1	0	0	0	0	0	0	2	1	1	0	0	0
E3W752;Q9U330	E3W752;Q9U330		0	0	0	0	0	12300000	0	0	0	0	0	0	0	0	1	0	0	0	0	0	0	0	0	1	0	0	0	0	0	0	0	0	1	0	0	0
E3W759;O17902	E3W759;O17902		0	0	0	1436200	0	2121400	0	0	0	0	0	0	1	0	1	0	0	0	0	0	0	1	0	1	0	0	0	0	0	0	1	0	1	0	0	0
E5QCF5;P91040	E5QCF5;P91040		0	0	0	4965800	0	0	0	0	0	0	0	0	1	0	0	0	0	0	0	0	0	1	0	0	0	0	0	0	0	0	1	0	0	0	0	0
E5QCF6;P34558;E5QCF8;E5QCF7	E5QCF6;P34558;E5QCF8;E5QCF7	T05G5.5	0	0	0	5141900	4473200	6406200	0	0	0	0	0	0	1	1	1	0	0	0	0	0	0	1	1	1	0	0	0	0	0	0	1	1	1	0	0	0
E6N0W0;Q9U2T9;E6N0W1	E6N0W0;Q9U2T9;E6N0W1	itsn-1	0	0	0	6637700	15024000	13257000	0	0	0	0	0	0	2	5	5	0	0	0	0	0	0	2	5	5	0	0	0	0	0	0	2	5	5	0	0	0
Q23388;E9P860	Q23388;E9P860		0	0	0	0	10991000	12687000	0	0	0	0	0	0	0	1	1	0	0	0	0	0	0	0	1	1	0	0	0	0	0	0	0	1	1	0	0	0
E9P883;G5ECN9;Q18772	E9P883;G5ECN9;Q18772	egl-3	0	0	0	1344200	2571300	1822700	0	0	0	0	0	0	1	1	1	0	0	0	0	0	0	1	1	1	0	0	0	0	0	0	1	1	1	0	0	0
E9RKC7	E9RKC7		0	0	0	5275100	1928000	18881000	0	0	0	0	0	0	1	1	2	0	0	0	0	0	0	1	1	2	0	0	0	0	0	0	1	1	2	0	0	0
F0IWT5	F0IWT5		0	3249600	0	0	0	0	1429100	0	0	0	1	0	0	0	0	1	0	0	0	1	0	0	0	0	1	0	0	0	1	0	0	0	0	1	0	0
F1LIM7;G5EEZ6	F1LIM7;G5EEZ6		13405000	4476900	6132700	0	0	0	37345000	3042500	5291000	1	1	1	0	0	0	1	1	1	1	1	1	0	0	0	1	1	1	1	1	1	0	0	0	1	1	1
F3Y5P6;Q9XXK6	F3Y5P6;Q9XXK6	qns-1	0	0	0	3659900	7535100	8637700	0	0	0	0	0	0	1	2	2	0	0	0	0	0	0	1	2	2	0	0	0	0	0	0	1	2	2	0	0	0
F3Y5Q2;Q9U2B0;S6FWQ3	F3Y5Q2;Q9U2B0;S6FWQ3		0	0	0	3476300	8793000	11068000	0	0	0	0	0	0	2	3	3	0	0	0	0	0	0	2	3	3	0	0	0	0	0	0	2	3	3	0	0	0
F3Y5Q7;F3Y5Q3;Q9XXC7;F3Y5Q4;F3Y5Q5	F3Y5Q7;F3Y5Q3;Q9XXC7	spat-2	0	0	0	35667000	30949000	25915000	0	0	0	0	0	0	7	7	5	0	0	0	0	0	0	7	7	5	0	0	0	0	0	0	7	7	5	0	0	0
F5GU60;H2KZS0	F5GU60;H2KZS0		0	0	2510300	12482000	14732000	13389000	0	0	6724000	0	0	1	4	4	4	0	0	2	0	0	1	4	4	4	0	0	2	0	0	1	4	4	4	0	0	2
F5GU98;G5EC39;G5EC04;G5EFR6	F5GU98;G5EC39;G5EC04;G5EFR6	mca-1	0	0	0	1514800	3450600	2002700	0	0	0	0	0	0	3	3	4	0	0	0	0	0	0	1	2	2	0	0	0	0	0	0	1	2	2	0	0	0
F5GUC7;Q19553	F5GUC7;Q19553		0	0	0	2399100	1732800	2420900	0	0	0	0	0	0	1	1	1	0	0	0	0	0	0	1	1	1	0	0	0	0	0	0	1	1	1	0	0	0
F5GUG4	F5GUG4		0	0	0	2269300	0	0	0	0	0	0	0	0	1	0	0	0	0	0	0	0	0	1	0	0	0	0	0	0	0	0	1	0	0	0	0	0
F5GUH1;F5GUG6;F5GUH2;F5GUG8;F5GUG7	F5GUH1;F5GUG6;F5GUH2;F5GUG8;F5GUG7		0	0	0	2069700	2020100	0	0	0	0	0	0	0	1	2	1	0	0	0	0	0	0	1	2	1	0	0	0	0	0	0	1	2	1	0	0	0
F5GUI0;O17883	F5GUI0;O17883	strl-1	0	0	0	4266800	4211500	5145800	0	0	0	0	0	0	1	1	1	0	0	0	0	0	0	1	1	1	0	0	0	0	0	0	1	1	1	0	0	0
P34563;G1K0V8;G1K0V9	P34563;G1K0V8	iff-1	1652100	2009100	13552000	1168900000	1873200000	2327400000	2352000	2641200	11975000	1	1	2	8	9	7	2	2	2	1	1	2	8	9	7	2	2	2	1	1	1	6	6	4	1	1	1
G1K108;O45298;G1K110	G1K108;O45298;G1K110	atgp-2	0	0	0	0	637600	1072800	0	0	0	0	0	0	0	1	1	0	0	0	0	0	0	0	1	1	0	0	0	0	0	0	0	1	1	0	0	0
Q27497;G3MU14;G5EC18	Q27497;G3MU14	gsp-1	0	0	0	6449700	7975400	14150000	0	0	0	0	0	0	4	4	5	0	0	0	0	0	0	3	3	3	0	0	0	0	0	0	3	3	3	0	0	0
Q7JLE3;Q23318;G3MU30;G3MU28;G3MU29	Q7JLE3;Q23318;G3MU30;G3MU28;G3MU29		0	0	0	0	3298500	0	0	0	0	0	0	0	0	1	0	0	0	0	0	0	0	0	1	0	0	0	0	0	0	0	0	1	0	0	0	0
Q18785;G3MU38;D6R8W7	Q18785;G3MU38;D6R8W7	mif-2	0	0	0	115240000	123520000	94915000	0	0	0	0	0	0	7	8	8	0	0	0	0	0	0	7	8	8	0	0	0	0	0	0	7	8	8	0	0	0
G3MU56;G3MU57;P90897	G3MU56;G3MU57;P90897		0	0	0	12042000	14094000	13227000	0	0	0	0	0	0	5	4	5	0	0	0	0	0	0	5	4	5	0	0	0	0	0	0	5	4	5	0	0	0
G3MU81;O45624;G3MU79;N1NVB4;G3MU82;G3MU80;O45623;N1NTD2;N1NTI7;G3MU83;Q7JKC3;N1NTJ2;N1NSE3;N1NV07;N1NSD8;N1NTD8	G3MU81;O45624;G3MU79;N1NVB4;G3MU82;G3MU80;O45623;N1NTD2;N1NTI7;G3MU83;Q7JKC3;N1NTJ2;N1NSE3;N1NV07;N1NSD8;N1NTD8	math-33;usp-7	0	0	0	50710000	61907000	55931000	0	0	0	0	0	0	13	13	13	0	0	0	0	0	0	13	13	13	0	0	0	0	0	0	13	13	13	0	0	0
G3MU88;O18239	G3MU88;O18239		0	0	0	16935000	41353000	19911000	0	0	0	0	0	0	4	5	4	0	0	0	0	0	0	4	5	4	0	0	0	0	0	0	4	5	4	0	0	0
G4RYA5	G4RYA5		0	0	0	37021000	49638000	53274000	0	0	0	0	0	0	8	8	7	0	0	0	0	0	0	8	8	7	0	0	0	0	0	0	8	8	7	0	0	0
G4S034;Q21408	G4S034;Q21408	spc-1	0	0	0	582840000	784480000	738470000	0	0	0	0	0	0	58	61	56	0	0	0	0	0	0	58	61	56	0	0	0	0	0	0	58	61	56	0	0	0
G4S185;G5EDH7	G4S185;G5EDH7	anat-1	0	0	0	1786200	7603500	8218700	0	0	0	0	0	0	2	2	2	0	0	0	0	0	0	2	2	2	0	0	0	0	0	0	2	2	2	0	0	0
G4SF15;Q95XR3	G4SF15;Q95XR3		0	0	0	3292100	2256000	1066700	0	0	0	0	0	0	2	2	1	0	0	0	0	0	0	2	2	1	0	0	0	0	0	0	2	2	1	0	0	0
G4SF79;Q19780	G4SF79		0	0	0	14171000	19614000	23599000	0	0	0	0	0	0	3	4	6	0	0	0	0	0	0	3	4	6	0	0	0	0	0	0	3	4	6	0	0	0
Q8WQE0;Q21478;G8JYA8;G4SGU1;G5EEM9	Q8WQE0;Q21478;G8JYA8;G4SGU1;G5EEM9	ipla-1	0	0	0	6420600	12942000	10197000	0	0	0	0	0	0	2	2	2	0	0	0	0	0	0	2	2	2	0	0	0	0	0	0	2	2	2	0	0	0
G4SI07	G4SI07	gei-15	0	0	0	42962000	78407000	57623000	0	0	0	0	0	0	9	9	10	0	0	0	0	0	0	9	9	10	0	0	0	0	0	0	9	9	10	0	0	0
G4SL51;G5EER0;H2L044	G4SL51	pqn-52	0	0	0	27802000	33605000	27042000	0	0	0	0	0	0	3	4	3	0	0	0	0	0	0	3	4	3	0	0	0	0	0	0	3	4	3	0	0	0
U4PBY7;G4SP89	U4PBY7;G4SP89		0	0	0	3533600	5208600	4536500	0	0	0	0	0	0	1	1	1	0	0	0	0	0	0	1	1	1	0	0	0	0	0	0	1	1	1	0	0	0
G4SPY0;G4SPY1	G4SPY0;G4SPY1		0	0	0	18666000	23632000	26477000	0	0	0	0	0	0	4	5	5	0	0	0	0	0	0	4	5	5	0	0	0	0	0	0	4	5	5	0	0	0
G4SRS5;A0A061AJH7	G4SRS5	abtm-1	0	0	0	910380	1326200	1253900	0	0	0	0	0	0	1	1	1	0	0	0	0	0	0	1	1	1	0	0	0	0	0	0	1	1	1	0	0	0
G4SRU7;Q965X3;H2L0P9	G4SRU7;Q965X3;H2L0P9		0	0	0	17382000	19000000	12243000	0	0	0	0	0	0	5	4	4	0	0	0	0	0	0	5	4	4	0	0	0	0	0	0	5	4	4	0	0	0
G5EBF3	G5EBF3	pud-2.1	0	0	0	355780000	641430000	569780000	0	0	0	0	0	0	12	13	13	0	0	0	0	0	0	12	13	13	0	0	0	0	0	0	12	13	13	0	0	0
G5EBF4	G5EBF4		0	0	0	2637500	2599400	4834100	0	0	0	0	0	0	1	1	1	0	0	0	0	0	0	1	1	1	0	0	0	0	0	0	1	1	1	0	0	0
G5EBF5	G5EBF5	rde-4	0	0	0	10328000	8753700	9347300	0	0	0	0	0	0	1	1	1	0	0	0	0	0	0	1	1	1	0	0	0	0	0	0	1	1	1	0	0	0
G5EBG0	G5EBG0	him-3	0	0	0	836000	5091900	1179500	0	0	0	0	0	0	1	1	1	0	0	0	0	0	0	1	1	1	0	0	0	0	0	0	1	1	1	0	0	0
G5EBG1	G5EBG1		0	0	0	7631600	8608700	10577000	0	0	0	0	0	0	2	2	2	0	0	0	0	0	0	2	2	2	0	0	0	0	0	0	2	2	2	0	0	0
G5EBG4	G5EBG4	clec-209	0	0	0	8536000	11164000	6578100	0	0	0	0	0	0	1	1	1	0	0	0	0	0	0	1	1	1	0	0	0	0	0	0	1	1	1	0	0	0
G5EBH2;Q23511;B3WFV4	G5EBH2;Q23511	lars-2	0	0	0	2015200	3125100	1530500	0	0	0	0	0	0	1	1	1	0	0	0	0	0	0	1	1	1	0	0	0	0	0	0	1	1	1	0	0	0
G5EBH3;G5EG97;G5EC35;G5EFW3	G5EBH3;G5EG97;G5EC35;G5EFW3	sma-1	0	0	0	24118000	54718000	48219000	0	0	0	0	0	0	9	14	13	0	0	0	0	0	0	9	14	13	0	0	0	0	0	0	9	14	13	0	0	0
G5EBH7;H2L0I1	G5EBH7	calu-1	0	0	0	237090000	434260000	352390000	0	0	0	0	0	0	11	12	12	0	0	0	0	0	0	11	12	12	0	0	0	0	0	0	11	12	12	0	0	0
G5EBI0	G5EBI0	4D656	1706700	6756900	5438200	80581000	124720000	110590000	2373900	0	4058800	1	1	1	5	5	4	1	0	1	1	1	1	5	5	4	1	0	1	1	1	1	5	5	4	1	0	1
O01340;Q93351;G5EBJ0	O01340;Q93351;G5EBJ0		0	0	0	0	2870800	3981000	0	0	0	0	0	0	0	1	1	0	0	0	0	0	0	0	1	1	0	0	0	0	0	0	0	1	1	0	0	0
G5EBJ7	G5EBJ7	fbp-1	0	0	0	196070000	233990000	195210000	0	0	0	0	0	0	12	12	12	0	0	0	0	0	0	12	12	12	0	0	0	0	0	0	12	12	12	0	0	0
G5EBJ8	G5EBJ8		0	0	0	2152000	11782000	7418900	0	0	0	1	3	3	9	9	8	2	1	3	0	0	0	1	1	1	0	0	0	0	0	0	1	1	1	0	0	0
G5EBK3;G5EES2	G5EBK3;G5EES2	erm-1	0	0	0	339830000	508150000	417470000	0	0	763860	0	0	0	18	19	19	0	0	1	0	0	0	18	19	19	0	0	1	0	0	0	18	19	19	0	0	1
G5EBN5;H8ESG1;Q9NA90	G5EBN5;H8ESG1	ego-2	0	0	0	4922100	3110000	3607800	0	0	0	0	0	0	3	3	2	0	0	0	0	0	0	3	3	2	0	0	0	0	0	0	3	3	2	0	0	0
G5EBN9	G5EBN9	snf-3	0	0	0	5270100	8349100	6596400	0	0	0	0	0	0	1	1	1	0	0	0	0	0	0	1	1	1	0	0	0	0	0	0	1	1	1	0	0	0
G5EBP5	G5EBP5		5997300	1060800	942910	576420000	624790000	710880000	4531700	2114200	616310	3	1	1	16	17	20	3	3	1	3	1	1	16	17	20	3	3	1	3	1	1	16	17	20	3	3	1
G5EBR1;Q2V4S2;E9P8A8	G5EBR1;Q2V4S2	gdi-1	0	0	0	122920000	168440000	134110000	0	0	0	0	0	0	11	13	10	0	0	0	0	0	0	11	13	10	0	0	0	0	0	0	11	13	10	0	0	0
Q564V5;G5EBR7	Q564V5;G5EBR7	exo-3	0	0	0	722380	1705000	1561200	0	0	0	0	0	0	1	1	1	0	0	0	0	0	0	1	1	1	0	0	0	0	0	0	1	1	1	0	0	0
G5EBS4;H2KMJ3	G5EBS4;H2KMJ3	lst-3	0	0	0	14251000	16759000	11777000	0	0	0	0	0	0	3	3	2	0	0	0	0	0	0	3	3	2	0	0	0	0	0	0	3	3	2	0	0	0
G5EBS7;G5EC09	G5EBS7;G5EC09	cept-1	0	0	0	0	0	3215600	0	0	0	0	0	0	0	0	1	0	0	0	0	0	0	0	0	1	0	0	0	0	0	0	0	0	1	0	0	0
G5EBU8;G5EFT0	G5EBU8;G5EFT0		0	0	0	9173200	9838100	20537000	0	0	0	0	0	0	4	3	6	0	0	0	0	0	0	4	3	6	0	0	0	0	0	0	4	3	6	0	0	0
G5EBV5	G5EBV5	flp-12	0	0	0	1150100	3354600	0	0	0	0	0	0	0	1	1	0	0	0	0	0	0	0	1	1	0	0	0	0	0	0	0	1	1	0	0	0	0
G5EBV6;Q965J2	G5EBV6;Q965J2	pgl-3	0	0	0	48467000	67864000	80814000	0	0	0	0	0	0	9	10	10	0	0	0	0	0	0	7	8	8	0	0	0	0	0	0	7	8	8	0	0	0
G5EBW5	G5EBW5		0	0	0	7316900	17963000	11297000	0	0	0	0	0	0	2	3	2	0	0	0	0	0	0	2	3	2	0	0	0	0	0	0	2	3	2	0	0	0
G5EBX0	G5EBX0	klp-18	0	0	0	4254400	6854100	7845900	0	0	0	0	0	0	2	1	1	0	0	0	0	0	0	2	1	1	0	0	0	0	0	0	2	1	1	0	0	0
G5EBX6;Q8I129	G5EBX6;Q8I129	crn-3	0	0	0	726450	1716100	1089000	0	0	0	0	0	0	1	2	1	0	0	0	0	0	0	1	2	1	0	0	0	0	0	0	1	2	1	0	0	0
G5EBY0	G5EBY0		0	0	0	9099000	5881900	12150000	0	0	0	0	0	0	2	1	2	0	0	0	0	0	0	2	1	2	0	0	0	0	0	0	2	1	2	0	0	0
G5EBY3	G5EBY3	nmy-2	0	0	0	189800000	268510000	223540000	0	0	0	0	0	0	41	44	39	0	0	0	0	0	0	39	42	37	0	0	0	0	0	0	39	42	37	0	0	0
G5EBZ4	G5EBZ4	let-418	0	0	0	17946000	31493000	19727000	0	0	0	0	0	0	8	9	7	0	0	0	0	0	0	8	9	7	0	0	0	0	0	0	8	9	7	0	0	0
G5EC10	G5EC10	lec-9	0	0	0	37636000	22449000	30584000	0	0	0	0	0	0	5	4	4	0	0	0	0	0	0	5	4	4	0	0	0	0	0	0	5	4	4	0	0	0
G5EC16;G5EFQ8	G5EC16;G5EFQ8	smn-1	0	0	0	0	8346900	0	0	0	0	0	0	0	1	1	1	0	0	0	0	0	0	1	1	1	0	0	0	0	0	0	1	1	1	0	0	0
G5EC22;Q9XUD6	G5EC22;Q9XUD6		0	0	0	18440000	19248000	18128000	0	0	0	0	0	0	1	1	1	0	0	0	0	0	0	1	1	1	0	0	0	0	0	0	1	1	1	0	0	0
G5EC24	G5EC24	ptp-2	0	0	0	9282900	9015200	9520300	0	0	0	0	0	0	3	2	3	0	0	0	0	0	0	3	2	3	0	0	0	0	0	0	3	2	3	0	0	0
G5EC25	G5EC25		0	0	0	2317500	1470200	2233800	0	0	0	0	0	0	1	1	1	0	0	0	0	0	0	1	1	1	0	0	0	0	0	0	1	1	1	0	0	0
G5EC31;Q86N72;G4RZC3;Q6A593	G5EC31;Q86N72;G4RZC3;Q6A593	alh-6	0	0	9005800	193770000	260960000	145980000	309600	0	5717900	0	0	4	18	20	18	1	0	3	0	0	4	18	20	18	1	0	3	0	0	4	18	20	18	1	0	3
G5EC37	G5EC37	sepa-1	0	0	0	11128000	17719000	12214000	0	0	0	0	0	0	1	1	1	0	0	0	0	0	0	1	1	1	0	0	0	0	0	0	1	1	1	0	0	0
G5EC67	G5EC67	2O16	0	0	0	3241000	10413000	12456000	0	0	0	0	0	0	1	2	2	0	0	0	0	0	0	1	2	2	0	0	0	0	0	0	1	2	2	0	0	0
G5EC71	G5EC71	gst-20	0	0	0	7734500	12352000	7547600	0	0	0	0	0	0	3	3	2	0	0	0	0	0	0	3	3	2	0	0	0	0	0	0	3	3	2	0	0	0
G5EC78;G5EFF7;G5EG66	G5EC78;G5EFF7;G5EG66	ubql-1	0	0	0	69841000	107650000	87292000	0	0	0	0	0	0	9	9	8	0	0	0	0	0	0	9	9	8	0	0	0	0	0	0	9	9	8	0	0	0
G5EC87	G5EC87		0	0	0	64412000	81257000	83838000	0	0	0	0	0	0	9	9	10	0	0	0	0	0	0	9	9	10	0	0	0	0	0	0	9	9	10	0	0	0
G5EC91	G5EC91	dpy-11	0	0	0	52593000	73907000	61520000	0	0	0	0	0	0	3	3	3	0	0	0	0	0	0	3	3	3	0	0	0	0	0	0	3	3	3	0	0	0
G5EC96	G5EC96		0	0	0	9911700	3509000	8641500	0	0	0	0	0	0	4	2	4	0	0	0	0	0	0	4	2	4	0	0	0	0	0	0	4	2	4	0	0	0
G5EC97	G5EC97	cyp-29a2	0	0	0	10172000	15256000	11258000	0	0	0	0	0	0	1	1	1	0	0	0	0	0	0	1	1	1	0	0	0	0	0	0	1	1	1	0	0	0
G5EC98	G5EC98	ctps-1	0	0	0	334600000	426750000	439620000	0	0	0	0	0	0	20	22	21	0	0	0	0	0	0	20	22	21	0	0	0	0	0	0	20	22	21	0	0	0
G5ECA0;P91247	G5ECA0	mpst-5	0	0	0	26065000	31033000	22667000	0	0	0	0	0	0	5	5	4	0	0	0	0	0	0	5	5	4	0	0	0	0	0	0	5	5	4	0	0	0
Q1ZXT0;G5ECA2	Q1ZXT0;G5ECA2		0	0	0	1623600	0	1519700	0	0	0	0	0	0	1	0	1	0	0	0	0	0	0	1	0	1	0	0	0	0	0	0	1	0	1	0	0	0
G5ECA7	G5ECA7		0	0	0	45162000	54966000	49703000	0	0	0	0	0	0	6	6	6	0	0	0	0	0	0	6	6	6	0	0	0	0	0	0	6	6	6	0	0	0
G5EDB1;G5ECB3;G5ECB4	G5EDB1;G5ECB3;G5ECB4	srap-1	0	0	0	4687300	8760200	5550700	0	0	0	0	0	0	3	3	3	0	0	0	0	0	0	3	3	3	0	0	0	0	0	0	3	3	3	0	0	0
G5ECB5	G5ECB5		0	0	0	231210	0	0	0	0	0	0	0	0	1	0	0	0	0	0	0	0	0	1	0	0	0	0	0	0	0	0	1	0	0	0	0	0
G5ECB9	G5ECB9	mex-1	0	0	0	18378000	8213900	20353000	0	0	0	0	0	0	3	2	3	0	0	0	0	0	0	3	2	3	0	0	0	0	0	0	3	2	3	0	0	0
G5ECC1;G5ECM7;B2D6L9	G5ECC1;G5ECM7		0	0	0	3353800	9492600	5050500	0	0	0	0	0	0	2	4	2	0	0	0	0	0	0	2	4	2	0	0	0	0	0	0	2	4	2	0	0	0
G5ECC9	G5ECC9		0	0	8545600	10574000	19954000	12041000	0	0	9910400	0	0	3	4	6	3	0	0	3	0	0	3	4	6	3	0	0	3	0	0	3	4	6	3	0	0	3
G5ECE7	G5ECE7		0	0	0	24046000	44725000	31277000	0	0	0	0	0	0	3	3	3	0	0	0	0	0	0	3	3	3	0	0	0	0	0	0	3	3	3	0	0	0
G5EGL7;G5ECF4	G5EGL7;G5ECF4	bmk-1	0	0	0	3423400	5026700	5301800	0	0	0	0	0	0	2	2	3	0	0	0	0	0	0	2	2	3	0	0	0	0	0	0	2	2	3	0	0	0
G5ECF8	G5ECF8		0	0	0	53540000	66760000	47732000	0	0	0	0	0	0	7	8	7	0	0	0	0	0	0	7	8	7	0	0	0	0	0	0	1	1	2	0	0	0
G5ECG0	G5ECG0	tac-1	0	0	0	13671000	29221000	20076000	0	0	0	0	0	0	3	3	3	0	0	0	0	0	0	3	3	3	0	0	0	0	0	0	3	3	3	0	0	0
G5ECG7	G5ECG7	dsc-4	0	0	0	61027000	71773000	59446000	0	0	0	0	0	0	11	9	10	0	0	0	0	0	0	11	9	10	0	0	0	0	0	0	11	9	10	0	0	0
G5EEN1;G5ECI8;B1V8K6	G5EEN1;G5ECI8	fars-2	419310	0	1049300	8863000	11690000	10606000	670640	0	0	1	0	1	3	4	4	1	0	0	1	0	1	3	4	4	1	0	0	1	0	1	3	4	4	1	0	0
G5ECJ8	G5ECJ8	fmo-3	0	0	0	4847100	5172400	4757800	0	0	0	0	0	0	1	1	1	0	0	0	0	0	0	1	1	1	0	0	0	0	0	0	1	1	1	0	0	0
G5EE73;G5EEI6;G5ECK4	G5EE73;G5EEI6;G5ECK4		0	0	0	5443800	8263300	5058600	0	0	0	0	0	0	1	2	2	0	0	0	0	0	0	1	2	2	0	0	0	0	0	0	1	2	2	0	0	0
G5ECK7;G5ED34	G5ECK7;G5ED34	dli-1	0	0	0	15313000	36417000	22561000	0	0	0	0	0	0	4	5	3	0	0	0	0	0	0	4	5	3	0	0	0	0	0	0	4	5	3	0	0	0
G5ECL1	G5ECL1		0	0	0	7433000	9132600	12625000	0	0	0	0	0	0	2	2	2	0	0	0	0	0	0	2	2	2	0	0	0	0	0	0	2	2	2	0	0	0
G5ECL3	G5ECL3	prp-21	0	0	0	18460000	31158000	32068000	0	0	0	0	0	0	6	7	7	0	0	0	0	0	0	6	7	7	0	0	0	0	0	0	6	7	7	0	0	0
G5ECM2;G5ED89	G5ECM2;G5ED89	dcp-66	0	0	0	0	0	1039800	0	0	0	0	0	0	0	0	1	0	0	0	0	0	0	0	0	1	0	0	0	0	0	0	0	0	1	0	0	0
G5ECM6	G5ECM6	tufm-1	6101400	2699300	63135000	259680000	331650000	289130000	7518100	2086700	91302000	3	2	6	14	15	13	3	3	7	3	2	6	14	15	13	3	3	7	3	2	6	14	15	13	3	3	7
G5ECM9;Q86S25	G5ECM9	cpi-2	0	0	0	54486000	36875000	28314000	0	0	0	0	0	0	5	4	4	0	0	0	0	0	0	5	4	4	0	0	0	0	0	0	5	4	4	0	0	0
G5ECN2	G5ECN2		0	0	0	2357000	0	3419600	0	0	0	0	0	0	1	0	1	0	0	0	0	0	0	1	0	1	0	0	0	0	0	0	1	0	1	0	0	0
G5EEA4;G5ECN3;G5EF39;Q3S1I9;O17833;G5EDJ5	G5EEA4;G5ECN3;G5EF39;Q3S1I9;O17833;G5EDJ5	lim-9	0	0	0	1540500	730370	0	0	0	0	0	0	0	1	1	0	0	0	0	0	0	0	1	1	0	0	0	0	0	0	0	1	1	0	0	0	0
G5ECP9;G5EFK7;G5ECG8;G5EFW2;G5EEC4	G5ECP9;G5EFK7;G5ECG8;G5EFW2;G5EEC4	vab-10	0	0	0	516460000	642820000	686470000	0	0	0	0	0	0	69	65	69	0	0	0	0	0	0	69	65	69	0	0	0	0	0	0	39	38	39	0	0	0
G5ECQ4	G5ECQ4	sth-1	0	0	0	2303100	7238600	6509500	0	0	0	0	0	0	1	2	2	0	0	0	0	0	0	1	2	2	0	0	0	0	0	0	1	2	2	0	0	0
G5ECR0	G5ECR0		0	0	0	125750000	200770000	144150000	0	0	0	0	0	0	17	18	16	0	0	0	0	0	0	17	18	16	0	0	0	0	0	0	17	18	16	0	0	0
G5ECR7	G5ECR7	elb-1	0	0	0	57270000	68041000	64317000	0	0	0	0	0	0	4	4	4	0	0	0	0	0	0	4	4	4	0	0	0	0	0	0	4	4	4	0	0	0
G5ECS9;G5EFE6;A0A061AL65	G5ECS9;G5EFE6	cpt-2	504500	0	7629400	64838000	82881000	65061000	1037800	0	6802700	1	0	3	12	13	12	2	0	3	1	0	3	12	13	12	2	0	3	1	0	3	12	13	12	2	0	3
G5ECT6	G5ECT6	gpc-2	0	0	0	69383000	81211000	76891000	0	0	0	0	0	0	6	6	6	0	0	0	0	0	0	6	6	6	0	0	0	0	0	0	6	6	6	0	0	0
G5ECU1	G5ECU1	skr-1	0	0	0	77099000	113700000	127760000	0	0	0	0	0	0	5	7	5	0	0	0	0	0	0	5	7	5	0	0	0	0	0	0	5	7	5	0	0	0
P40614;G5ECU3	P40614;G5ECU3	F01G4.6	0	0	1105600	379000000	536300000	413040000	0	0	0	0	0	1	12	12	12	0	0	0	0	0	1	12	12	12	0	0	0	0	0	1	11	11	11	0	0	0
G5ECU5;O45246	G5ECU5;O45246	hsp-70	1600400	2279400	3325300	296370000	323130000	292540000	1598600	1526500	3049400	2	2	2	5	5	5	1	1	2	1	1	1	1	1	1	1	1	1	1	1	1	1	1	1	1	1	1
G5ECV9	G5ECV9	alh-3	0	0	0	61932000	102090000	62098000	0	0	0	0	0	0	20	21	16	0	0	0	0	0	0	20	21	16	0	0	0	0	0	0	20	21	16	0	0	0
G5ECW3	G5ECW3	ehbp-1	0	0	0	12301000	10999000	10702000	0	0	0	0	0	0	2	2	2	0	0	0	0	0	0	2	2	2	0	0	0	0	0	0	2	2	2	0	0	0
Q9U3K7;G5ECW7	Q9U3K7;G5ECW7	dpt-1	0	0	0	64948000	82095000	52596000	0	0	0	0	0	0	11	13	11	0	0	0	0	0	0	11	13	11	0	0	0	0	0	0	11	13	11	0	0	0
G5EDV6;G5ECX8;A5Z2T4	G5EDV6;G5ECX8		0	0	0	15014000	11296000	12807000	0	0	0	0	0	0	5	4	5	0	0	0	0	0	0	5	4	5	0	0	0	0	0	0	5	4	5	0	0	0
G5ECX9	G5ECX9	cdr-2	0	0	0	4802400	7215900	7697100	0	0	0	0	0	0	2	3	3	0	0	0	0	0	0	1	2	2	0	0	0	0	0	0	1	2	2	0	0	0
G5ECY0;Q7Z124	G5ECY0	dlg-1	0	0	0	9829100	20577000	21945000	0	0	0	0	0	0	4	4	4	0	0	0	0	0	0	4	4	4	0	0	0	0	0	0	4	4	4	0	0	0
G5ECZ0	G5ECZ0	hum-5	0	0	0	22790000	30081000	27918000	0	0	0	0	0	0	3	3	3	0	0	0	0	0	0	3	3	3	0	0	0	0	0	0	3	3	3	0	0	0
G5ECZ4	G5ECZ4	dyf-2	12629000000	0	0	0	0	0	0	0	0	1	0	0	0	0	0	0	0	0	1	0	0	0	0	0	0	0	0	1	0	0	0	0	0	0	0	0
G5ECZ6;Q10003	G5ECZ6;Q10003	T05H10.7	0	0	0	0	0	3088400	0	0	0	0	0	0	0	0	1	0	0	0	0	0	0	0	0	1	0	0	0	0	0	0	0	0	1	0	0	0
G5ED01	G5ED01	inos-1	0	0	0	59739000	69253000	62767000	0	0	0	0	0	0	6	6	8	0	0	0	0	0	0	6	6	8	0	0	0	0	0	0	6	6	8	0	0	0
G5ED04	G5ED04		0	0	0	0	0	2225800	0	0	0	0	0	0	0	0	1	0	0	0	0	0	0	0	0	1	0	0	0	0	0	0	0	0	1	0	0	0
G5ED07	G5ED07	pdi-3	1154000	5014200	5060500	826660000	1455500000	1120100000	1802600	2858600	2439400	1	1	2	21	23	23	1	1	1	1	1	2	21	23	23	1	1	1	1	1	2	21	23	23	1	1	1
Q21190;G5ED08	Q21190;G5ED08	unc-1	0	0	0	628760	1110700	1095200	0	0	0	0	0	0	1	1	1	0	0	0	0	0	0	1	1	1	0	0	0	0	0	0	1	1	1	0	0	0
G5ED17	G5ED17	hpo-11	0	0	0	506780	0	547830	0	0	0	0	0	0	1	0	1	0	0	0	0	0	0	1	0	1	0	0	0	0	0	0	1	0	1	0	0	0
G5ED21	G5ED21	rpoa-1	0	0	0	26399000	31347000	37638000	0	0	0	0	0	0	8	9	9	0	0	0	0	0	0	8	9	9	0	0	0	0	0	0	8	9	9	0	0	0
H2KAQ0;G5ED26	H2KAQ0;G5ED26	mel-46	0	0	0	15412000	15627000	9207600	0	0	0	0	0	0	1	2	2	0	0	0	0	0	0	1	2	2	0	0	0	0	0	0	1	2	2	0	0	0
G5ED27;G5EG33;G5EDG4;A4UVK0	G5ED27;G5EG33;G5EDG4	him-4	0	0	0	53116000	83786000	75200000	0	0	0	0	0	0	21	22	22	0	0	0	0	0	0	21	22	22	0	0	0	0	0	0	21	22	22	0	0	0
G5ED31;G5EDD1	G5ED31;G5EDD1	ucr-2.1	0	402800	1819500	292530000	254430000	219920000	0	0	1538500	0	1	1	8	7	7	0	0	1	0	1	1	8	7	7	0	0	1	0	1	1	8	7	7	0	0	1
Q7YTG1;O18250;G5ED33;Q7YTG2	Q7YTG1;O18250;G5ED33;Q7YTG2	eps-8	0	0	0	41643000	49743000	32055000	0	0	0	0	0	0	7	8	6	0	0	0	0	0	0	7	8	6	0	0	0	0	0	0	0	0	0	0	0	0
O62178;G5ED36	O62178;G5ED36	rme-8	0	0	0	10090000	9748200	8435900	0	0	0	0	0	0	4	5	4	0	0	0	0	0	0	4	5	4	0	0	0	0	0	0	4	5	4	0	0	0
H2L2C4;Q9N527;O18286;P08124;G5ED38	H2L2C4;Q9N527;O18286;P08124;G5ED38	sqt-3;col-109;col-97;col-43	0	0	0	3782000	3358800	2664100	0	0	0	0	0	0	1	1	1	0	0	0	0	0	0	1	1	1	0	0	0	0	0	0	1	1	1	0	0	0
G5ED41	G5ED41	cand-1	0	0	0	129710000	226720000	164680000	0	0	0	0	0	0	22	25	25	0	0	0	0	0	0	22	25	25	0	0	0	0	0	0	22	25	25	0	0	0
G5ED75;Q9XU12	G5ED75;Q9XU12	klp-7	0	0	0	6774300	7918200	6557000	0	0	0	0	0	0	2	3	2	0	0	0	0	0	0	2	3	2	0	0	0	0	0	0	2	3	2	0	0	0
Q5FC45;G5ED80	Q5FC45;G5ED80	eea-1	0	0	0	5669500	13840000	10555000	0	0	0	0	0	0	2	3	3	0	0	0	0	0	0	2	3	3	0	0	0	0	0	0	2	3	3	0	0	0
G5ED94	G5ED94	3A339	0	0	0	0	4548000	3866200	0	0	0	0	0	0	0	1	1	0	0	0	0	0	0	0	1	1	0	0	0	0	0	0	0	1	1	0	0	0
G5ED95	G5ED95	yrs-2	0	0	0	92992000	165870000	124100000	0	0	0	0	0	0	13	14	14	0	0	0	0	0	0	13	14	14	0	0	0	0	0	0	13	14	14	0	0	0
G5ED98	G5ED98	ppk-3	2736100	575920	955840	0	0	0	5756200	595150	0	1	1	1	0	0	0	1	1	0	1	1	1	0	0	0	1	1	0	1	1	1	0	0	0	1	1	0
G5EDA6	G5EDA6		0	0	0	5774600	7379600	4190900	0	0	0	0	0	0	1	1	1	0	0	0	0	0	0	1	1	1	0	0	0	0	0	0	1	1	1	0	0	0
G5EGA2;G5EDA8;G5EF70	G5EGA2;G5EDA8		0	0	0	20378000	19652000	21935000	0	0	0	0	0	0	4	4	5	0	0	0	0	0	0	4	4	5	0	0	0	0	0	0	4	4	5	0	0	0
G5EDB7;Q8I4E0;Q8I4D9	G5EDB7;Q8I4E0	unc-25	0	0	0	2740500	7209000	5934800	0	0	0	0	0	0	2	2	2	0	0	0	0	0	0	2	2	2	0	0	0	0	0	0	2	2	2	0	0	0
G5EDB8	G5EDB8	vha-4	0	0	0	3239600	0	3662800	0	0	0	0	0	0	1	1	1	0	0	0	0	0	0	1	1	1	0	0	0	0	0	0	1	1	1	0	0	0
G5EDC6	G5EDC6	arl-8	0	0	0	3506400	9151900	3951900	0	0	0	0	0	0	1	2	1	0	0	0	0	0	0	1	2	1	0	0	0	0	0	0	1	2	1	0	0	0
G5EFM4;G5EDD3;G5ECG5	G5EFM4;G5EDD3;G5ECG5	vab-10	0	0	0	14174000	20363000	45360000	0	0	0	0	0	0	35	35	43	0	0	0	0	0	0	6	9	14	0	0	0	0	0	0	6	9	14	0	0	0
G5EDD4;Q9XXH2	G5EDD4	tba-4	0	0	0	83235000	152160000	80303000	0	0	0	1	1	1	13	13	11	1	1	1	0	0	0	5	5	3	0	0	0	0	0	0	4	4	3	0	0	0
G5EDD8	G5EDD8	skr-2	0	0	0	19522000	4435600	12794000	0	0	0	0	0	0	2	1	2	0	0	0	0	0	0	2	1	2	0	0	0	0	0	0	2	1	2	0	0	0
G5EDE4	G5EDE4		0	0	0	29661000	59871000	40801000	0	0	0	0	0	0	1	3	3	0	0	0	0	0	0	1	3	3	0	0	0	0	0	0	1	3	3	0	0	0
Q8WSN6;G5EDE7	Q8WSN6;G5EDE7	tpxl-1	0	0	0	7123300	7841800	10578000	0	0	0	0	0	0	2	1	2	0	0	0	0	0	0	2	1	2	0	0	0	0	0	0	2	1	2	0	0	0
G5EDE8	G5EDE8	ile-1	0	0	0	61402000	95637000	101950000	0	0	0	0	0	0	8	10	9	0	0	0	0	0	0	8	10	9	0	0	0	0	0	0	8	10	9	0	0	0
G5EDF5	G5EDF5	tufm-2	0	0	38896000	8919900	4512600	3783900	0	0	52584000	0	0	4	4	3	4	0	0	4	0	0	4	4	3	4	0	0	4	0	0	4	4	3	4	0	0	4
G5EDF7	G5EDF7	sek-1	0	0	0	2082100	0	0	0	0	0	0	0	0	1	0	0	0	0	0	0	0	0	1	0	0	0	0	0	0	0	0	1	0	0	0	0	0
G5EDF9	G5EDF9	pgp-2	0	0	0	8246700	28586000	14291000	0	0	0	0	0	0	4	4	4	0	0	0	0	0	0	4	4	4	0	0	0	0	0	0	4	4	4	0	0	0
G5EDG2	G5EDG2	M03C11.8	0	0	0	980190	1159200	2595100	0	0	0	0	0	0	1	1	2	0	0	0	0	0	0	1	1	2	0	0	0	0	0	0	1	1	2	0	0	0
G5EDG8	G5EDG8	fmo-4	0	0	0	8690500	6523200	6990600	0	0	0	0	0	0	3	4	4	0	0	0	0	0	0	3	4	4	0	0	0	0	0	0	3	4	4	0	0	0
G5EDH1;B2MZD0	G5EDH1;B2MZD0	vha-7	0	0	0	0	3623100	3672700	0	0	0	0	0	0	0	1	1	0	0	0	0	0	0	0	1	1	0	0	0	0	0	0	0	1	1	0	0	0
G5EDJ6;D7SFQ6;D7SFQ5	G5EDJ6;D7SFQ6;D7SFQ5	dnj-25	0	0	0	2453100	2816300	2343600	0	0	0	0	0	0	1	2	1	0	0	0	0	0	0	1	2	1	0	0	0	0	0	0	1	2	1	0	0	0
G5EDK1	G5EDK1	asc-1	0	0	0	3493700	4152600	4872300	0	0	0	0	0	0	1	2	1	0	0	0	0	0	0	1	2	1	0	0	0	0	0	0	1	2	1	0	0	0
G5EDL7;G5EFB9	G5EDL7;G5EFB9	rilp-1	0	0	0	6601900	9433100	21354000	0	0	0	0	0	0	1	1	1	0	0	0	0	0	0	1	1	1	0	0	0	0	0	0	1	1	1	0	0	0
G5EFP2;G5EDL9	G5EFP2;G5EDL9		0	0	0	1263400	72465000	48365000	0	0	0	0	0	0	2	4	4	0	0	0	0	0	0	2	4	4	0	0	0	0	0	0	2	4	4	0	0	0
X5LQ26;G5EE55;G5EFP7;G5EDM4;X5LVA5;I2HAI6;I2HAG6;G5EC64;X5MBG4;Q27GP2	X5LQ26;G5EE55;G5EFP7;G5EDM4;X5LVA5;I2HAI6;I2HAG6;G5EC64;X5MBG4;Q27GP2	nrfl-1	0	0	0	239400000	371900000	294780000	0	0	0	0	0	0	15	16	16	0	0	0	0	0	0	15	16	16	0	0	0	0	0	0	15	16	16	0	0	0
G5EDM5	G5EDM5		0	0	0	9826100	13067000	11003000	0	0	0	0	0	0	3	3	3	0	0	0	0	0	0	3	3	3	0	0	0	0	0	0	3	3	3	0	0	0
H9G2Y1;G5EDN6	H9G2Y1;G5EDN6	cnb-1	0	0	0	0	8322000	7927600	0	0	0	0	0	0	0	1	1	0	0	0	0	0	0	0	1	1	0	0	0	0	0	0	0	1	1	0	0	0
G5EDP0	G5EDP0		0	0	0	12786000	13872000	6912600	0	0	0	0	0	0	4	3	2	0	0	0	0	0	0	4	3	2	0	0	0	0	0	0	4	3	2	0	0	0
G5EDP2	G5EDP2	daf-22	0	0	0	153180000	161830000	131000000	0	0	0	0	0	0	10	9	8	0	0	0	0	0	0	10	9	8	0	0	0	0	0	0	10	9	8	0	0	0
G5EDQ0;Q22833	G5EDQ0;Q22833	clh-1	0	0	0	0	7578300	6110000	0	0	0	0	0	0	0	3	2	0	0	0	0	0	0	0	3	2	0	0	0	0	0	0	0	3	2	0	0	0
G5EDQ2	G5EDQ2	hmg-12	0	0	0	14326000	28179000	36676000	0	0	0	0	0	0	3	5	6	0	0	0	0	0	0	3	5	6	0	0	0	0	0	0	3	5	6	0	0	0
G5EDQ4;G5EDV5;G5EF89;G5EGA4	G5EDQ4;G5EDV5;G5EF89;G5EGA4	cle-1	0	0	0	4975500	7642400	6293800	0	0	0	0	0	0	1	2	1	0	0	0	0	0	0	1	2	1	0	0	0	0	0	0	1	2	1	0	0	0
G5EDQ7	G5EDQ7		0	0	0	0	3285100	0	0	0	0	0	0	0	1	1	0	0	0	0	0	0	0	1	1	0	0	0	0	0	0	0	1	1	0	0	0	0
G5EDR3	G5EDR3	sur-6	0	0	0	30144000	48813000	34971000	0	0	0	0	0	0	4	4	3	0	0	0	0	0	0	4	4	3	0	0	0	0	0	0	4	4	3	0	0	0
G5EDS2;K8F7Z0	G5EDS2;K8F7Z0	pod-1	0	0	0	100070000	110420000	94873000	0	0	0	0	0	0	14	16	13	0	0	0	0	0	0	14	16	13	0	0	0	0	0	0	1	1	0	0	0	0
G5EDS8	G5EDS8	exos-7	0	0	0	7896900	10860000	12124000	0	0	0	0	0	0	2	2	2	0	0	0	0	0	0	2	2	2	0	0	0	0	0	0	2	2	2	0	0	0
G5EDT1	G5EDT1	lin-35	0	0	0	0	432170	882350	0	0	0	0	0	0	0	1	1	0	0	0	0	0	0	0	1	1	0	0	0	0	0	0	0	1	1	0	0	0
G5EEP7;G5EDT4	G5EEP7;G5EDT4		0	0	0	0	5093900	0	0	0	0	0	0	0	0	1	0	0	0	0	0	0	0	0	1	0	0	0	0	0	0	0	0	1	0	0	0	0
G5EDU3	G5EDU3	pld-1	0	0	0	0	1286400	0	0	0	0	0	0	0	0	1	0	0	0	0	0	0	0	0	1	0	0	0	0	0	0	0	0	1	0	0	0	0
G5EDV0	G5EDV0		0	0	0	27494000	62458000	29875000	0	0	0	0	0	0	6	7	6	0	0	0	0	0	0	6	7	6	0	0	0	0	0	0	6	7	6	0	0	0
G5EDV3	G5EDV3	cey-4	7030400	14322000	0	425930000	621140000	633430000	2186900	2994900	0	1	3	0	17	17	17	1	1	0	1	3	0	17	17	17	1	1	0	1	3	0	17	17	17	1	1	0
G5EDV4	G5EDV4	dhc-3	0	0	0	0	18573000	0	0	2197300	0	0	0	0	0	1	1	0	1	0	0	0	0	0	1	1	0	1	0	0	0	0	0	1	1	0	1	0
G5EDV7	G5EDV7		0	0	0	9017100	8357500	7410300	0	0	0	0	0	0	1	1	1	0	0	0	0	0	0	1	1	1	0	0	0	0	0	0	1	1	1	0	0	0
G5EDW1	G5EDW1	adbp-1	0	0	0	2919600	2795600	3174000	0	0	0	0	0	0	1	1	1	0	0	0	0	0	0	1	1	1	0	0	0	0	0	0	1	1	1	0	0	0
G5EDW8	G5EDW8		0	0	0	14887000	31728000	39454000	0	0	0	0	0	0	3	4	5	0	0	0	0	0	0	3	4	5	0	0	0	0	0	0	3	4	5	0	0	0
G5EDY2	G5EDY2	wars-1	0	0	0	250190000	312670000	271490000	0	0	0	0	0	0	13	14	13	0	0	0	0	0	0	13	14	13	0	0	0	0	0	0	13	14	13	0	0	0
G5EDY8;Q8WQC9	G5EDY8;Q8WQC9	drp-1	0	0	0	29930000	32024000	31405000	0	0	0	0	0	0	7	9	7	0	0	0	0	0	0	7	9	7	0	0	0	0	0	0	7	9	7	0	0	0
G5EDZ2	G5EDZ2	umps-1	0	0	0	59871000	77255000	65615000	0	0	0	0	0	0	8	8	8	0	0	0	0	0	0	8	8	8	0	0	0	0	0	0	8	8	8	0	0	0
O62305-7;O62305-8;G5EDZ5;O62305-4;O62305-6;O62305-5;O62305;O62305-9;O62305-11;O62305-10;O62305-15;F5GUA8;O62305-3;O62305-13;O62305-2;F5GUA9;O62305-12;O62305-14	O62305-7;O62305-8;G5EDZ5;O62305-4;O62305-6;O62305-5;O62305;O62305-9;O62305-11;O62305-10	unc-43	0	0	0	22429000	37894000	26342000	0	0	0	0	0	0	5	4	4	0	0	0	0	0	0	5	4	4	0	0	0	0	0	0	5	4	4	0	0	0
G5EDZ7	G5EDZ7	cdr-4	0	0	0	20145000	25577000	19556000	0	0	0	0	0	0	6	6	5	0	0	0	0	0	0	6	6	5	0	0	0	0	0	0	5	5	4	0	0	0
G5EDZ9	G5EDZ9	cpi-1	0	0	0	13309000	22393000	14365000	0	0	0	0	0	0	2	2	2	0	0	0	0	0	0	2	2	2	0	0	0	0	0	0	2	2	2	0	0	0
G5EE04	G5EE04	hip-1	0	0	606500	116650000	160600000	122840000	0	0	268880	0	0	1	12	11	10	0	0	1	0	0	1	12	11	10	0	0	1	0	0	1	12	11	10	0	0	1
Q8I4B4;G5EE09;Q9U1P4;A0A061AD13;B3GWC3	Q8I4B4;G5EE09;Q9U1P4;A0A061AD13;B3GWC3	ccr-4	0	0	0	5329200	8442000	7081300	0	0	0	0	0	0	2	2	2	0	0	0	0	0	0	2	2	2	0	0	0	0	0	0	2	2	2	0	0	0
G5EE11	G5EE11		0	0	0	7022300	10098000	6717700	0	0	0	0	0	0	3	4	2	0	0	0	0	0	0	3	4	2	0	0	0	0	0	0	3	4	2	0	0	0
G5EE12	G5EE12	cash-1	0	0	0	21718000	30029000	28173000	0	0	0	0	0	0	3	5	4	0	0	0	0	0	0	3	5	4	0	0	0	0	0	0	3	5	4	0	0	0
G5EE16	G5EE16		0	0	0	0	0	4429900	0	0	0	0	0	0	0	0	1	0	0	0	0	0	0	0	0	1	0	0	0	0	0	0	0	0	1	0	0	0
G5EGD0;G5EE32	G5EGD0;G5EE32		0	739560	481640	4470200	7064200	4865400	0	0	0	0	1	1	1	2	1	0	0	0	0	1	1	1	2	1	0	0	0	0	1	1	1	2	1	0	0	0
X5M920;G5EE37	X5M920;G5EE37	icp-1	0	0	0	12060000	19444000	13717000	0	0	0	0	0	0	1	1	1	0	0	0	0	0	0	1	1	1	0	0	0	0	0	0	1	1	1	0	0	0
G5EE41	G5EE41	cuc-1	0	0	0	48879000	85109000	64029000	0	0	0	0	0	0	3	4	3	0	0	0	0	0	0	3	4	3	0	0	0	0	0	0	3	4	3	0	0	0
G5EE42	G5EE42		0	0	0	6171800	12929000	11820000	0	0	0	0	0	0	1	1	1	0	0	0	0	0	0	1	1	1	0	0	0	0	0	0	1	1	1	0	0	0
G5EE46	G5EE46		2401700	0	2268600	60483000	93907000	78968000	0	473140	0	1	0	1	11	9	10	0	1	0	1	0	1	11	9	10	0	1	0	1	0	1	11	9	10	0	1	0
G5EE53	G5EE53	rrf-3	33783000	2878200	2475100	0	0	0	28627000	0	1907100	1	1	1	0	0	0	1	0	1	1	1	1	0	0	0	1	0	1	1	1	1	0	0	0	1	0	1
G5EE66	G5EE66	cogc-1	0	0	0	0	3790000	5165900	0	0	0	0	0	0	0	2	2	0	0	0	0	0	0	0	2	2	0	0	0	0	0	0	0	2	2	0	0	0
G5EE67;Q9U1Y9	G5EE67	skr-3	0	0	0	7017200	12671000	4744000	0	0	0	0	0	0	3	4	2	0	0	0	0	0	0	3	4	2	0	0	0	0	0	0	3	4	2	0	0	0
G5EE72;G5EEY4	G5EE72;G5EEY4	mrp-5	0	0	0	42895000	68226000	48524000	0	0	0	0	0	0	8	6	6	0	0	0	0	0	0	8	6	6	0	0	0	0	0	0	8	6	6	0	0	0
G5EE74	G5EE74	nud-1	0	0	0	51354000	114400000	93734000	0	0	0	0	0	0	9	10	10	0	0	0	0	0	0	9	10	10	0	0	0	0	0	0	9	10	10	0	0	0
G5EE80	G5EE80		0	0	0	50810000	57630000	48372000	0	0	0	0	0	0	10	10	9	0	0	0	0	0	0	10	10	9	0	0	0	0	0	0	10	10	9	0	0	0
G5EE96	G5EE96		0	0	0	10997000	16904000	18454000	0	0	0	0	0	0	3	3	4	0	0	0	0	0	0	3	3	4	0	0	0	0	0	0	3	3	4	0	0	0
G5EEA8	G5EEA8	nex-1	0	0	0	287480000	482110000	347870000	0	0	0	0	0	0	17	17	17	0	0	0	0	0	0	17	17	17	0	0	0	0	0	0	16	16	16	0	0	0
G5EED5;X5M914;X5M5X6	G5EED5;X5M914;X5M5X6	scm-1	0	0	0	8839200	19849000	9766200	0	0	0	0	0	0	3	4	3	0	0	0	0	0	0	3	4	3	0	0	0	0	0	0	3	4	3	0	0	0
G5EEE5;K8ES54	G5EEE5;K8ES54	elo-1	0	0	0	9648900	9148900	8100800	0	0	0	0	0	0	2	2	2	0	0	0	0	0	0	2	2	2	0	0	0	0	0	0	2	2	2	0	0	0
G5EEG4	G5EEG4	mce-1	0	0	0	20154000	37775000	22396000	0	0	0	0	0	0	3	4	4	0	0	0	0	0	0	3	4	4	0	0	0	0	0	0	3	4	4	0	0	0
G5EEG7	G5EEG7	smu-1	0	0	268610	3565000	4227900	3182600	0	0	0	0	0	1	2	4	2	0	0	0	0	0	1	2	4	2	0	0	0	0	0	1	2	4	2	0	0	0
G5EEG8;G5EEP9;G5EBP4	G5EEG8;G5EEP9;G5EBP4	frm-1	0	0	0	107900000	152990000	144310000	0	0	0	0	0	0	12	15	18	0	0	0	0	0	0	12	15	18	0	0	0	0	0	0	4	6	9	0	0	0
G5EEH6	G5EEH6	ivd-1	2199900	0	9045200	258310000	372310000	290670000	3423200	0	13869000	2	0	3	10	11	10	2	0	3	2	0	3	10	11	10	2	0	3	2	0	3	10	11	10	2	0	3
G5EEH9;G5EEH9-2;G5EEH9-3	G5EEH9;G5EEH9-2;G5EEH9-3	npp-10	0	0	0	50420000	92215000	79800000	0	0	0	0	0	0	11	13	12	0	0	0	0	0	0	11	13	12	0	0	0	0	0	0	11	13	12	0	0	0
G5EEI4	G5EEI4	asp-1	0	0	0	437210000	595340000	396270000	0	0	0	0	0	0	7	9	8	0	0	0	0	0	0	7	9	8	0	0	0	0	0	0	7	9	8	0	0	0
H9G352;H9G348;Q06561-5;G5EEI5;Q06561-2;Q06561;H9G351;H9G354;H9G349;H9G350;H9G353;Q06561-4;U4PS79;Q06561-3	H9G352;H9G348;Q06561-5;G5EEI5;Q06561-2;Q06561;H9G351;H9G354;H9G349;H9G350;H9G353;Q06561-4	unc-52	0	0	0	35332000	17899000	38112000	0	0	0	0	0	0	8	5	12	0	0	0	0	0	0	8	5	12	0	0	0	0	0	0	8	5	12	0	0	0
G5EEI8	G5EEI8	chp-1	0	0	0	72755000	94623000	85277000	0	0	0	0	0	0	5	6	6	0	0	0	0	0	0	5	6	6	0	0	0	0	0	0	5	6	6	0	0	0
G5EEJ7	G5EEJ7	msd-4	459250	835950	1374600	105390000	152790000	177630000	544340	183220	0	1	1	1	2	2	2	1	1	0	1	1	1	2	2	2	1	1	0	1	1	1	2	2	2	1	1	0
G5EEK2	G5EEK2		0	0	0	9450300	27975000	18782000	0	0	0	0	0	0	5	7	6	0	0	0	0	0	0	5	7	6	0	0	0	0	0	0	5	7	6	0	0	0
G5EEK9	G5EEK9	vha-5	0	0	0	45177000	101670000	78974000	0	0	0	0	0	0	6	7	8	0	0	0	0	0	0	6	7	8	0	0	0	0	0	0	6	7	8	0	0	0
G5EEL1;G5EFG1;G5EFL5;G5EC72;G5EEF6	G5EEL1;G5EFG1;G5EFL5;G5EC72;G5EEF6	alp-1	0	0	0	53471000	70061000	58566000	0	0	0	0	0	0	14	13	14	0	0	0	0	0	0	14	13	14	0	0	0	0	0	0	14	13	14	0	0	0
G5EEL2;G5ECP2	G5EEL2;G5ECP2	plrg-1	0	0	0	2825000	1889500	6222900	0	0	0	0	0	0	1	1	2	0	0	0	0	0	0	1	1	2	0	0	0	0	0	0	1	1	2	0	0	0
G5EEL9	G5EEL9	hmg-11	0	0	0	5417200	6022800	8059500	0	0	0	0	0	0	2	2	2	0	0	0	0	0	0	2	2	2	0	0	0	0	0	0	2	2	2	0	0	0
G5EEM5	G5EEM5	zyg-9	0	0	0	19577000	39096000	39294000	0	0	0	0	0	0	6	9	9	0	0	0	0	0	0	6	9	9	0	0	0	0	0	0	6	9	9	0	0	0
G5EEM6	G5EEM6	tap-1	0	0	0	0	955380	1454700	0	0	0	0	0	0	0	1	2	0	0	0	0	0	0	0	1	2	0	0	0	0	0	0	0	1	2	0	0	0
G5EEN7	G5EEN7		0	0	0	11216000	9802400	6522300	0	0	0	0	0	0	2	3	2	0	0	0	0	0	0	2	3	2	0	0	0	0	0	0	2	3	2	0	0	0
G5EEQ8	G5EEQ8		0	0	0	12201000	44605000	31223000	0	0	0	0	0	0	5	9	8	0	0	0	0	0	0	5	9	8	0	0	0	0	0	0	5	9	8	0	0	0
G5EER4	G5EER4	ger-1	0	0	0	5011200	4338000	5371000	0	0	0	0	0	0	3	2	3	0	0	0	0	0	0	3	2	3	0	0	0	0	0	0	3	2	3	0	0	0
G5EER7;G5EG67	G5EER7;G5EG67	tag-10	0	0	0	3961300	14980000	10990000	0	0	0	0	0	0	2	3	2	0	0	0	0	0	0	2	3	2	0	0	0	0	0	0	2	3	2	0	0	0
G5EGR6;G5EES3	G5EGR6;G5EES3	alg-1	0	0	0	22159000	36519000	18324000	0	0	0	0	0	0	9	11	8	0	0	0	0	0	0	9	11	8	0	0	0	0	0	0	5	7	5	0	0	0
G5EFK5;G5EES6;I2HAD6	G5EFK5;G5EES6	ufd-3	0	0	0	35210000	46900000	43519000	0	0	0	0	0	0	5	6	5	0	0	0	0	0	0	5	6	5	0	0	0	0	0	0	5	6	5	0	0	0
G5EES9	G5EES9	txl	0	0	0	25490000	29829000	21314000	0	0	0	0	0	0	6	5	5	0	0	0	0	0	0	6	5	5	0	0	0	0	0	0	6	5	5	0	0	0
G5EET2	G5EET2	dut-1	0	0	0	15934000	13387000	16861000	0	0	0	0	0	0	2	3	5	0	0	0	0	0	0	2	3	5	0	0	0	0	0	0	2	3	5	0	0	0
G5EET3	G5EET3	cdr-6	0	0	0	6042300	10144000	4520400	0	0	0	0	0	0	3	3	2	0	0	0	0	0	0	2	2	1	0	0	0	0	0	0	2	2	1	0	0	0
G5EET8	G5EET8	pud-1.2	0	0	0	148170000	252910000	215260000	0	0	0	0	0	0	9	8	10	0	0	0	0	0	0	9	8	10	0	0	0	0	0	0	9	8	10	0	0	0
G5EEU1	G5EEU1	nbet-1	0	0	0	5896400	8777700	9600500	0	0	0	0	0	0	1	2	1	0	0	0	0	0	0	1	2	1	0	0	0	0	0	0	1	2	1	0	0	0
G5EEV5;H2KZS1	G5EEV5;H2KZS1	pud-3	0	0	0	9786300	5640300	12018000	0	0	0	0	0	0	3	2	3	0	0	0	0	0	0	3	2	3	0	0	0	0	0	0	3	2	3	0	0	0
G5EEW5	G5EEW5		0	0	0	1631700	0	0	0	0	0	0	0	0	1	0	0	0	0	0	0	0	0	1	0	0	0	0	0	0	0	0	1	0	0	0	0	0
Q8I4J2;G5EEW6	Q8I4J2;G5EEW6	sig-7	0	0	0	3689300	8511300	4453300	0	0	0	0	0	0	1	2	1	0	0	0	0	0	0	1	2	1	0	0	0	0	0	0	1	2	1	0	0	0
G5EEX7	G5EEX7		0	0	0	17141000	19744000	18662000	0	0	0	0	0	0	3	3	3	0	0	0	0	0	0	3	3	3	0	0	0	0	0	0	3	3	3	0	0	0
Q7YTU8;G5EEZ1	Q7YTU8;G5EEZ1		0	0	0	0	0	1329900	0	0	0	0	0	0	0	1	1	0	0	0	0	0	0	0	1	1	0	0	0	0	0	0	0	1	1	0	0	0
G5EEZ4	G5EEZ4	3E324	0	0	0	4563400	0	4591300	0	0	0	0	0	0	1	0	1	0	0	0	0	0	0	1	0	1	0	0	0	0	0	0	1	0	1	0	0	0
G5EF01	G5EF01	tbb-6	0	0	0	14748000	11541000	13655000	0	0	0	0	0	0	4	6	4	0	0	0	0	0	0	4	6	4	0	0	0	0	0	0	4	6	4	0	0	0
Q1RPT9;G5EF08	Q1RPT9;G5EF08	ncx-1	0	0	0	4822500	8428300	5117400	0	0	0	0	0	0	2	3	1	0	0	0	0	0	0	2	3	1	0	0	0	0	0	0	2	3	1	0	0	0
G5EF14	G5EF14	uggt-2	0	0	0	1563500	2560500	1830200	0	0	0	0	0	0	1	1	1	0	0	0	0	0	0	1	1	1	0	0	0	0	0	0	1	1	1	0	0	0
G5EF26	G5EF26		0	0	0	0	3270000	5166100	0	0	0	0	0	0	1	1	1	0	0	0	0	0	0	1	1	1	0	0	0	0	0	0	1	1	1	0	0	0
G5EF32;Q7KNM6;Q86S16	G5EF32;Q7KNM6	npa-1	0	0	0	1165600000	1655700000	1439300000	0	0	0	0	0	0	62	59	60	0	0	0	0	0	0	62	59	60	0	0	0	0	0	0	62	59	60	0	0	0
G5EF37	G5EF37	pat-10	0	0	0	150620000	256100000	180330000	0	0	0	0	0	0	5	5	5	0	0	0	0	0	0	5	5	5	0	0	0	0	0	0	5	5	5	0	0	0
G5EF48	G5EF48		0	0	0	0	13143000	17909000	0	0	0	0	0	0	0	1	1	0	0	0	0	0	0	0	1	1	0	0	0	0	0	0	0	1	1	0	0	0
G5EF53	G5EF53	swsn-4	0	0	0	2550700	3603300	2956600	0	0	0	0	0	0	1	2	2	0	0	0	0	0	0	1	2	2	0	0	0	0	0	0	1	2	2	0	0	0
G5EF60-2;G5EF60;G5EF60-3	G5EF60-2;G5EF60;G5EF60-3	stim-1	0	0	0	14812000	8901600	16226000	0	0	0	0	0	0	3	3	4	0	0	0	0	0	0	3	3	4	0	0	0	0	0	0	3	3	4	0	0	0
G5EF77;U4PQY8	G5EF77;U4PQY8	sars-2	0	0	1181500	4735800	8463700	7988100	0	0	1463300	0	0	1	2	2	2	0	0	1	0	0	1	2	2	2	0	0	1	0	0	1	2	2	2	0	0	1
G5EF84	G5EF84	gip-2	0	0	0	6280100	5189000	2378200	0	0	0	0	0	0	2	2	1	0	0	0	0	0	0	2	2	1	0	0	0	0	0	0	2	2	1	0	0	0
G5EF86	G5EF86		0	0	0	61589000	96160000	65977000	0	0	0	0	0	0	8	9	9	0	0	0	0	0	0	8	9	9	0	0	0	0	0	0	8	9	9	0	0	0
G5EF87;H8ESF3;H8ESF4	G5EF87;H8ESF3;H8ESF4	swsn-1	0	0	0	30520000	32778000	47195000	0	0	0	0	0	0	6	6	6	0	0	0	0	0	0	6	6	6	0	0	0	0	0	0	6	6	6	0	0	0
G5EF90;O62468;Q7YTL2;Q56VY2	G5EF90;O62468		0	0	0	25447000	41390000	34055000	0	0	0	0	0	0	2	3	2	0	0	0	0	0	0	2	3	2	0	0	0	0	0	0	1	1	1	0	0	0
G5EF97	G5EF97	sfa-1	0	0	0	7798900	9763200	13177000	0	0	0	0	0	0	1	2	1	0	0	0	0	0	0	1	2	1	0	0	0	0	0	0	1	2	1	0	0	0
G5EF99	G5EF99		0	0	0	6786200	11540000	10463000	0	0	0	0	0	0	1	1	1	0	0	0	0	0	0	1	1	1	0	0	0	0	0	0	1	1	1	0	0	0
G5EFA2	G5EFA2	bir-1	0	0	0	2445100	5886700	2199400	0	0	0	0	0	0	1	1	1	0	0	0	0	0	0	1	1	1	0	0	0	0	0	0	1	1	1	0	0	0
G5EFB5	G5EFB5	cpn-1	0	0	0	59512000	102030000	78564000	0	0	0	0	0	0	7	7	7	0	0	0	0	0	0	7	7	7	0	0	0	0	0	0	7	7	7	0	0	0
G5EFC1	G5EFC1	rab-8	0	0	0	9272300	13198000	8960300	0	0	0	0	0	0	4	4	4	0	0	0	0	0	0	2	2	2	0	0	0	0	0	0	2	2	2	0	0	0
G5EFC4	G5EFC4		0	0	0	12492000	20750000	20094000	0	0	0	0	0	0	4	5	5	0	0	0	0	0	0	4	5	5	0	0	0	0	0	0	4	5	5	0	0	0
G5EFC8	G5EFC8	dap-3	0	0	0	8245500	4200700	4497500	0	0	0	0	0	0	2	2	1	0	0	0	0	0	0	2	2	1	0	0	0	0	0	0	2	2	1	0	0	0
G5EFD1	G5EFD1	vab-10	0	0	0	6928800	5722700	0	0	0	0	0	0	0	30	27	29	0	0	0	0	0	0	1	1	0	0	0	0	0	0	0	1	1	0	0	0	0
G5EFD4	G5EFD4	hmt-1	0	0	0	17658000	21305000	3373200	0	0	0	0	0	0	2	2	2	0	0	0	0	0	0	2	2	2	0	0	0	0	0	0	2	2	2	0	0	0
G5EFD6	G5EFD6	frm-1	0	0	0	3339700	1810200	1279500	0	0	0	0	0	0	9	10	10	0	0	0	0	0	0	1	1	1	0	0	0	0	0	0	1	1	1	0	0	0
G5EFD7	G5EFD7		0	2788500	1754600	21512000	33589000	22226000	1344000	1531900	3325500	0	1	1	5	6	4	1	1	1	0	1	1	5	6	4	1	1	1	0	1	1	5	6	4	1	1	1
G5EFD8	G5EFD8	dhhc-6	0	0	0	0	1775700	0	0	0	0	0	0	0	0	1	0	0	0	0	0	0	0	0	1	0	0	0	0	0	0	0	0	1	0	0	0	0
G5EFE3	G5EFE3		0	0	0	81249000	159460000	115430000	0	0	772750	0	0	0	3	4	3	0	0	1	0	0	0	3	4	3	0	0	1	0	0	0	3	4	3	0	0	1
G5EFE7	G5EFE7	fut-8	0	0	0	0	0	1821800	0	0	0	0	0	0	0	0	1	0	0	0	0	0	0	0	0	1	0	0	0	0	0	0	0	0	1	0	0	0
G5EFF8;Q304D5	G5EFF8;Q304D5		0	0	0	38632000	32332000	28218000	0	0	0	0	0	0	7	6	6	0	0	0	0	0	0	7	6	6	0	0	0	0	0	0	7	6	6	0	0	0
G5EG28;G5EFF9	G5EG28;G5EFF9		0	0	0	3523000	3665400	3366400	0	0	0	0	0	0	1	1	1	0	0	0	0	0	0	1	1	1	0	0	0	0	0	0	1	1	1	0	0	0
G5EFG0	G5EFG0	sel-1	0	0	0	4005600	2281600	1687700	0	0	0	0	0	0	2	3	1	0	0	0	0	0	0	2	3	1	0	0	0	0	0	0	2	3	1	0	0	0
G5EFG4	G5EFG4	abcf-2	0	0	857630	194620000	243980000	191530000	0	0	804920	0	0	1	14	13	14	0	0	1	0	0	1	14	13	14	0	0	1	0	0	1	14	13	14	0	0	1
G5EFH0	G5EFH0		0	0	0	3803100	4518700	4263500	0	0	0	0	0	0	1	1	1	0	0	0	0	0	0	1	1	1	0	0	0	0	0	0	1	1	1	0	0	0
G5EFH4;O01461	G5EFH4	srp-6	0	0	0	4435000	8252300	6705900	0	0	0	0	0	0	1	2	2	0	0	0	0	0	0	1	2	2	0	0	0	0	0	0	1	2	2	0	0	0
G5EFH8;H9G2P9	G5EFH8;H9G2P9	cbs-1	0	0	0	11737000	17182000	13385000	0	0	0	0	0	0	4	5	4	0	0	0	0	0	0	4	5	4	0	0	0	0	0	0	4	5	4	0	0	0
G5EFI4	G5EFI4	lec-5	0	0	0	116420000	176720000	128700000	0	0	0	0	0	0	13	12	12	0	0	0	0	0	0	13	12	12	0	0	0	0	0	0	13	12	12	0	0	0
G5EFJ0;G5EGS3	G5EFJ0;G5EGS3	klp-12	0	0	0	3086500	0	0	0	0	0	0	0	0	1	0	0	0	0	0	0	0	0	1	0	0	0	0	0	0	0	0	1	0	0	0	0	0
G5EFJ8	G5EFJ8	pcp-2	0	0	0	0	4385500	3300500	0	0	0	0	0	0	0	2	1	0	0	0	0	0	0	0	2	1	0	0	0	0	0	0	0	2	1	0	0	0
G5EFK4	G5EFK4	arf-3	0	0	0	28100000	61644000	49022000	0	0	0	0	0	0	5	6	5	0	0	0	0	0	0	5	6	5	0	0	0	0	0	0	3	4	3	0	0	0
G5EFL1	G5EFL1	hex-2	0	0	0	1593500	4596100	2442200	0	0	0	0	0	0	1	2	1	0	0	0	0	0	0	1	2	1	0	0	0	0	0	0	1	2	1	0	0	0
G5EFM0	G5EFM0	mdf-1	0	0	0	0	0	5273300	0	0	0	0	0	0	0	0	1	0	0	0	0	0	0	0	0	1	0	0	0	0	0	0	0	0	1	0	0	0
G5EFP3	G5EFP3	mrp-4	0	0	0	1177700	0	0	0	0	0	0	0	0	1	0	0	0	0	0	0	0	0	1	0	0	0	0	0	0	0	0	1	0	0	0	0	0
G5EFQ9	G5EFQ9	mec-5	0	0	0	3082000	4945800	4317500	0	0	0	0	0	0	1	1	1	0	0	0	0	0	0	1	1	1	0	0	0	0	0	0	1	1	1	0	0	0
G5EFR0	G5EFR0	tag-297	0	0	0	11860000	3179600	4654800	0	0	0	0	0	0	3	2	3	0	0	0	0	0	0	3	2	3	0	0	0	0	0	0	3	2	3	0	0	0
G5EFS2	G5EFS2	msi-1	0	0	0	19965000	12638000	9949200	0	0	0	0	0	0	3	3	3	0	0	0	0	0	0	3	3	3	0	0	0	0	0	0	3	3	3	0	0	0
G5EFS4	G5EFS4	dcs-1	0	0	0	2229700	0	2544600	0	0	0	0	0	0	1	1	1	0	0	0	0	0	0	1	1	1	0	0	0	0	0	0	1	1	1	0	0	0
G5EFS5;Q9N5T2;Q9N5T0;O17252	G5EFS5;Q9N5T2		0	0	0	10354000	51075000	26695000	0	0	0	0	0	0	5	9	7	0	0	0	0	0	0	5	9	7	0	0	0	0	0	0	5	9	7	0	0	0
G5EFV4	G5EFV4	hmg-1.1	0	0	0	24919000	45467000	36073000	0	0	0	0	0	0	4	5	5	0	0	0	0	0	0	4	5	5	0	0	0	0	0	0	4	5	5	0	0	0
G5EFX8;Q0PDJ7	G5EFX8	ntl-3	0	0	0	11307000	12975000	8617300	0	0	0	0	0	0	4	2	2	0	0	0	0	0	0	4	2	2	0	0	0	0	0	0	4	2	2	0	0	0
G5EFY6	G5EFY6	sec-31	0	0	0	12464000	23555000	20286000	0	0	0	0	0	0	4	5	4	0	0	0	0	0	0	4	5	4	0	0	0	0	0	0	4	5	4	0	0	0
Q8IA68;G5EFZ1	Q8IA68;G5EFZ1		0	0	0	187490000	234960000	220090000	0	0	0	0	0	0	12	14	11	0	0	0	0	0	0	12	14	11	0	0	0	0	0	0	12	14	11	0	0	0
G5EFZ5;G5EG22	G5EFZ5;G5EG22	icln-1	0	0	0	10880000	8755900	10028000	0	0	0	0	0	0	1	1	1	0	0	0	0	0	0	1	1	1	0	0	0	0	0	0	1	1	1	0	0	0
G5EG03	G5EG03	pgp-8	0	0	0	12203000	11030000	8127900	0	0	0	0	0	0	1	1	1	0	0	0	0	0	0	1	1	1	0	0	0	0	0	0	1	1	1	0	0	0
G5EG11;G5EG11-3;G5EG11-2	G5EG11	fat-4	0	0	0	8840800	13413000	8824600	0	0	0	0	0	0	4	5	2	0	0	0	0	0	0	4	5	2	0	0	0	0	0	0	4	5	2	0	0	0
G5EG13	G5EG13	dhs-12	0	0	0	23691000	35186000	27450000	0	0	0	0	0	0	5	5	4	0	0	0	0	0	0	5	5	4	0	0	0	0	0	0	5	5	4	0	0	0
G5EG18	G5EG18	crn-2	0	0	0	2495300	1644200	1629400	0	0	0	0	0	0	1	1	1	0	0	0	0	0	0	1	1	1	0	0	0	0	0	0	1	1	1	0	0	0
G5EG23;Q9XXF2;Q21293;O44902;Q9N472;Q19799;G5EES8	G5EG23;Q9XXF2;Q21293;O44902;Q9N472;Q19799;G5EES8	nspd-6;nspd-7;nspd-2;nspd-1;nspd-8;nspd-9;nspd-4	0	0	0	6177200	11502000	6919900	0	0	0	0	0	0	1	1	1	0	0	0	0	0	0	1	1	1	0	0	0	0	0	0	1	1	1	0	0	0
G5EG26	G5EG26	R151.8A	0	0	0	9392200	8649900	5080800	0	0	0	0	0	0	2	1	1	0	0	0	0	0	0	2	1	1	0	0	0	0	0	0	2	1	1	0	0	0
G5EG50	G5EG50		0	0	0	1558400	2809300	2524600	0	0	0	0	0	0	2	2	1	0	0	0	0	0	0	2	2	1	0	0	0	0	0	0	2	2	1	0	0	0
G5EG54	G5EG54	cpt-5	0	0	0	0	3999000	0	0	0	0	0	0	0	0	1	0	0	0	0	0	0	0	0	1	0	0	0	0	0	0	0	0	1	0	0	0	0
G5EG62	G5EG62	unc-45	0	0	0	46604000	77223000	63990000	0	0	0	0	0	0	9	13	12	0	0	0	0	0	0	9	13	12	0	0	0	0	0	0	9	13	12	0	0	0
G5EGA5;A0A061AJ35	G5EGA5	fat-2	0	0	0	74980000	103920000	102660000	0	0	0	0	0	0	5	6	5	0	0	0	0	0	0	5	6	5	0	0	0	0	0	0	5	6	5	0	0	0
G5EGA6	G5EGA6	dhrs-4	0	0	0	21388000	22854000	17057000	0	0	0	0	0	0	7	6	6	0	0	0	0	0	0	7	6	6	0	0	0	0	0	0	7	6	6	0	0	0
G5EGB1	G5EGB1	lec-2	0	0	0	95692000	113130000	83699000	0	0	0	0	0	0	14	15	14	0	0	0	0	0	0	1	1	1	0	0	0	0	0	0	1	1	1	0	0	0
G5EGB3	G5EGB3	ragc-1	0	0	0	16056000	19452000	12945000	0	0	0	0	0	0	2	2	2	0	0	0	0	0	0	2	2	2	0	0	0	0	0	0	2	2	2	0	0	0
Q2EEM5;G5EGG0	Q2EEM5;G5EGG0	uso-1	0	0	0	4255200	12618000	10189000	0	0	0	0	0	0	1	2	2	0	0	0	0	0	0	1	2	2	0	0	0	0	0	0	1	2	2	0	0	0
G5EGH2	G5EGH2	moc-1	0	0	0	0	0	850120	0	0	0	0	0	0	1	0	1	0	0	0	0	0	0	1	0	1	0	0	0	0	0	0	1	0	1	0	0	0
G5EGH7	G5EGH7	lon-8	0	0	0	2879600	7725200	4976700	0	0	0	0	0	0	1	2	1	0	0	0	0	0	0	1	2	1	0	0	0	0	0	0	1	2	1	0	0	0
G5EGI7	G5EGI7	zig-1	0	0	0	3228900	8882800	22099000	0	0	0	0	0	0	1	2	2	0	0	0	0	0	0	1	2	2	0	0	0	0	0	0	1	2	2	0	0	0
G5EGK1;G4S9F5;W6SBK6	G5EGK1;G4S9F5;W6SBK6	tln-1	0	0	0	256220000	367060000	283870000	0	0	0	0	0	0	41	47	41	0	0	0	0	0	0	41	47	41	0	0	0	0	0	0	24	25	20	0	0	0
G5EGK7;Q18629	G5EGK7	ugt-16	0	0	0	2974000	6052000	3592700	0	0	0	0	0	0	2	2	2	0	0	0	0	0	0	2	2	2	0	0	0	0	0	0	1	1	1	0	0	0
G5EGK8	G5EGK8	let-92	0	0	0	28882000	56321000	47431000	0	0	0	0	0	0	7	7	7	0	0	0	0	0	0	7	7	7	0	0	0	0	0	0	5	5	5	0	0	0
G5EGL2;G2HK05	G5EGL2;G2HK05		0	0	0	57176000	75425000	51096000	0	0	0	0	0	0	9	9	8	0	0	0	0	0	0	9	9	8	0	0	0	0	0	0	9	9	8	0	0	0
G5EGN2;G5EGN2-3;G5EGN2-2	G5EGN2	fat-6	0	0	0	7212100	5673500	8363800	0	0	0	0	0	0	2	2	3	0	0	0	0	0	0	2	2	3	0	0	0	0	0	0	2	2	3	0	0	0
G5EGP4	G5EGP4	vha-6	0	0	0	51140000	82899000	54381000	0	0	0	0	0	0	6	8	7	0	0	0	0	0	0	6	8	7	0	0	0	0	0	0	6	8	7	0	0	0
G5EGP8;A0A078BPL2	G5EGP8;A0A078BPL2	cpz-1	0	0	0	17255000	42757000	39359000	0	0	0	0	0	0	2	4	4	0	0	0	0	0	0	2	4	4	0	0	0	0	0	0	2	4	4	0	0	0
G5EGS0;G5EGQ3;Q9XWL8;H2KMK1	G5EGS0;G5EGQ3;Q9XWL8	max-2	0	0	0	1252600	1919000	2476500	0	0	0	0	0	0	1	1	3	0	0	0	0	0	0	1	1	3	0	0	0	0	0	0	1	1	3	0	0	0
G5EGR8	G5EGR8		0	0	0	1665700	2494200	0	0	0	0	0	0	0	1	2	0	0	0	0	0	0	0	1	2	0	0	0	0	0	0	0	1	2	0	0	0	0
G5EGS5;H8ESE7	G5EGS5	gbf-1	0	0	0	20666000	20563000	17246000	0	0	0	0	0	0	6	7	5	0	0	0	0	0	0	6	7	5	0	0	0	0	0	0	6	7	5	0	0	0
G5EGT7	G5EGT7	iffb-1	0	0	0	80848000	125010000	120610000	0	0	0	0	0	0	12	13	14	0	0	0	0	0	0	12	13	14	0	0	0	0	0	0	12	13	14	0	0	0
G5EGU1;Q8T3G5;X5LQ30	G5EGU1;Q8T3G5	egl-30	0	0	0	12088000	18657000	8697000	0	0	0	0	0	0	4	6	3	0	0	0	0	0	0	4	6	3	0	0	0	0	0	0	4	6	3	0	0	0
G8JXY9;Q11073	G8JXY9;Q11073	B0416.5	0	0	0	22829000	27179000	25715000	0	0	0	0	0	0	3	3	2	0	0	0	0	0	0	3	3	2	0	0	0	0	0	0	3	3	2	0	0	0
G8JY31;Q21268	G8JY31;Q21268	K07C11.7	0	0	0	6450100	9219800	3336800	0	0	0	0	0	0	2	1	1	0	0	0	0	0	0	2	1	1	0	0	0	0	0	0	2	1	1	0	0	0
G8JY39;Q22949	G8JY39;Q22949	acl-6	0	0	0	0	1387200	1398700	0	0	0	0	0	0	0	1	2	0	0	0	0	0	0	0	1	2	0	0	0	0	0	0	0	1	2	0	0	0
G8JY40;Q8MQC6;P43510	G8JY40;Q8MQC6;P43510	cpr-6	0	0	0	76021000	80689000	50909000	0	0	0	0	0	0	7	8	4	0	0	0	0	0	0	7	8	4	0	0	0	0	0	0	7	8	4	0	0	0
P49632;G8JY83;P0CG71	P49632;G8JY83;P0CG71	ubq-2;ubq-1	8104900	9199400	8229800	961510000	1300000000	820240000	3106800	3061700	3142300	1	2	2	4	3	3	1	2	1	1	2	2	4	3	3	1	2	1	1	2	2	4	3	3	1	2	1
Q21067;G8JY94;Q22560	Q21067;G8JY94	ifc-2	0	0	0	218010000	177830000	249510000	0	0	0	0	0	0	25	25	24	0	0	0	0	0	0	25	25	24	0	0	0	0	0	0	1	1	1	0	0	0
G8JYG1;Q9U757	G8JYG1;Q9U757	nxt-1	0	0	0	1623100	8068700	5354900	0	0	0	0	0	0	1	1	1	0	0	0	0	0	0	1	1	1	0	0	0	0	0	0	1	1	1	0	0	0
Q23232;G8XYY6	Q23232;G8XYY6	Y102E9.2	0	0	0	35825000	41794000	36811000	0	0	0	0	0	0	7	7	7	0	0	0	0	0	0	7	7	7	0	0	0	0	0	0	7	7	7	0	0	0
H1UBJ9;H1UBJ6	H1UBJ9;H1UBJ6		0	0	0	23078000	27330000	3381900	0	0	0	0	0	0	2	3	1	0	0	0	0	0	0	2	3	1	0	0	0	0	0	0	2	3	1	0	0	0
H1ZUV6;O01824;G8JXZ7	H1ZUV6;O01824;G8JXZ7	F57C9.1	0	0	0	11705000	14162000	16416000	0	0	0	0	0	0	2	2	2	0	0	0	0	0	0	2	2	2	0	0	0	0	0	0	2	2	2	0	0	0
U4PRC7;P34288-2;P34288;H1ZUV8	U4PRC7;P34288-2;P34288;H1ZUV8	pac-1	0	0	0	0	4117800	0	0	0	0	0	0	0	0	1	0	0	0	0	0	0	0	0	1	0	0	0	0	0	0	0	0	1	0	0	0	0
P34623;H1ZUW3	P34623;H1ZUW3	ZK1236.7/C30C11.3	0	0	0	3859700	6103000	4279100	0	0	0	0	0	0	1	2	1	0	0	0	0	0	0	1	2	1	0	0	0	0	0	0	1	2	1	0	0	0
H2FLJ1	H2FLJ1	stl-1	0	0	0	48796000	75349000	57106000	0	0	0	0	0	0	7	10	8	0	0	0	0	0	0	7	10	8	0	0	0	0	0	0	7	10	8	0	0	0
H2FLK3;H2FLK5;G5EFU3;H2FLK4;F5GUH5	H2FLK3;H2FLK5;G5EFU3;H2FLK4	lea-1	0	0	0	1415800	1570600	1623300	0	0	0	0	0	0	42	43	43	0	0	0	0	0	0	1	1	1	0	0	0	0	0	0	1	1	1	0	0	0
H2FLK8;H2FLL1;G5EEF0;H2FLL0	H2FLK8;H2FLL1;G5EEF0;H2FLL0	lea-1	0	0	0	1036000000	2005200000	1719600000	0	0	0	0	0	0	62	65	65	0	0	0	0	0	0	62	65	65	0	0	0	0	0	0	1	1	1	0	0	0
H2FLK9;H2FLK7;G5EDH9;H2FLK6;I2HAL0;G5EGB8;G5EBW6	H2FLK9;H2FLK7;G5EDH9;H2FLK6;I2HAL0	lea-1	0	0	0	5232200	5345400	3986000	0	0	0	0	0	0	60	63	63	0	0	0	0	0	0	1	1	1	0	0	0	0	0	0	1	1	1	0	0	0
H2KMK6;E8MDV8;Q9NAI9	H2KMK6;E8MDV8		0	0	0	43694000	70709000	39815000	0	0	0	0	0	0	8	8	8	0	0	0	0	0	0	8	8	8	0	0	0	0	0	0	8	8	8	0	0	0
H2KML5;Q9U284	H2KML5;Q9U284		0	0	0	1484900	1039800	1037000	0	0	0	0	0	0	1	1	1	0	0	0	0	0	0	1	1	1	0	0	0	0	0	0	1	1	1	0	0	0
H2KY58;Q95R18;H2KY60;H2KY59	H2KY58;Q95R18;H2KY60;H2KY59	ain-2	0	0	0	3544000	4650800	2753300	0	0	0	0	0	0	3	3	2	0	0	0	0	0	0	3	3	2	0	0	0	0	0	0	3	3	2	0	0	0
H2KY88;Q8MQ22	H2KY88;Q8MQ22		0	0	0	0	4491300	4760900	0	0	0	0	0	0	1	2	1	0	0	0	0	0	0	1	2	1	0	0	0	0	0	0	1	2	1	0	0	0
H2KYB9;H2KYB8;Q8MXG5	H2KYB9;H2KYB8;Q8MXG5	grld-1	0	0	0	0	1876200	0	0	0	0	0	0	0	1	1	0	0	0	0	0	0	0	1	1	0	0	0	0	0	0	0	1	1	0	0	0	0
H2KYC6;Q95ZY7;H2KYC4;G4RTG4;H2KYC5	H2KYC6;Q95ZY7;H2KYC4;G4RTG4;H2KYC5	ajm-1	0	0	0	29991000	42684000	44404000	0	0	0	0	0	0	7	9	9	0	0	0	0	0	0	7	9	9	0	0	0	0	0	0	7	9	9	0	0	0
V6CLC8;Q8MQF7;H2KYC9	V6CLC8;Q8MQF7;H2KYC9		0	0	0	10407000	17262000	10219000	0	0	0	0	0	0	1	1	1	0	0	0	0	0	0	1	1	1	0	0	0	0	0	0	1	1	1	0	0	0
H2KYD5;P91011	H2KYD5;P91011		0	0	0	0	2670900	0	0	0	0	0	0	0	0	1	0	0	0	0	0	0	0	0	1	0	0	0	0	0	0	0	0	1	0	0	0	0
Q7YZW5;H2KYD7	Q7YZW5;H2KYD7	vem-1	0	0	0	4497900	11148000	9970600	0	0	0	0	0	0	3	3	3	0	0	0	0	0	0	3	3	3	0	0	0	0	0	0	3	3	3	0	0	0
Q9UAN9;H2KYE0	Q9UAN9;H2KYE0	nra-4	0	0	0	179510000	261030000	189430000	0	0	0	0	0	0	29	28	27	0	0	0	0	0	0	29	28	27	0	0	0	0	0	0	29	28	27	0	0	0
Q7Z1P8;Q7Z1P9;Q8MPZ6;H2KYE1	Q7Z1P8;Q7Z1P9;Q8MPZ6;H2KYE1		0	0	0	5391900	16077000	6201800	0	0	0	0	0	0	1	2	1	0	0	0	0	0	0	1	2	1	0	0	0	0	0	0	1	2	1	0	0	0
H2KYH5;Q95QX5;Q86GT7	H2KYH5;Q95QX5		0	0	0	16549000	27358000	18109000	0	0	0	0	0	0	5	5	5	0	0	0	0	0	0	5	5	5	0	0	0	0	0	0	5	5	5	0	0	0
H2KYI3;Q7JP75	H2KYI3;Q7JP75	cyk-1	0	0	2469000	1574000	3228300	2468600	0	0	0	0	0	1	1	1	1	0	0	0	0	0	1	1	1	1	0	0	0	0	0	1	1	1	1	0	0	0
Q86NI2;H2KYI5	Q86NI2;H2KYI5		0	0	0	31270000	44715000	32824000	0	0	0	0	0	0	3	2	2	0	0	0	0	0	0	3	2	2	0	0	0	0	0	0	3	2	2	0	0	0
H2KYJ2	H2KYJ2	ttr-59	0	0	0	6230700	9060700	6391700	0	0	0	0	0	0	2	3	2	0	0	0	0	0	0	2	3	2	0	0	0	0	0	0	2	3	2	0	0	0
H2KYJ5	H2KYJ5	mtch-1	0	0	0	23330000	37186000	31280000	0	0	0	0	0	0	5	4	5	0	0	0	0	0	0	5	4	5	0	0	0	0	0	0	5	4	5	0	0	0
H2KYM1;H2KYM0	H2KYM1;H2KYM0		0	0	0	36068000	45701000	59160000	0	0	0	0	0	0	3	4	5	0	0	0	0	0	0	3	4	5	0	0	0	0	0	0	1	1	1	0	0	0
O01731;H2KYM5;H2KYM6	O01731;H2KYM5;H2KYM6		25387000	78760000	66080000	0	0	0	24815000	0	68163000	1	1	1	0	0	0	1	0	1	1	1	1	0	0	0	1	0	1	1	1	1	0	0	0	1	0	1
H2KYN0	H2KYN0	vps-45	0	0	0	0	1125300	0	0	0	0	0	0	0	1	1	0	0	0	0	0	0	0	1	1	0	0	0	0	0	0	0	1	1	0	0	0	0
H2KYN3	H2KYN3	acdh-13	0	0	748500	1857900	3773800	2828400	0	0	0	0	0	1	1	1	1	0	0	0	0	0	1	1	1	1	0	0	0	0	0	1	1	1	1	0	0	0
H2KYN5;O16466	H2KYN5;O16466	atg-18	0	0	0	10825000	15334000	9916500	0	0	0	0	0	0	2	2	3	0	0	0	0	0	0	2	2	3	0	0	0	0	0	0	2	2	3	0	0	0
H2KYP4;H2KYP2;H2KYP3;Q8I7I7	H2KYP4;H2KYP2;H2KYP3	ncx-2	0	0	0	3448100	18968000	14883000	0	0	0	0	0	0	2	5	5	0	0	0	0	0	0	2	5	5	0	0	0	0	0	0	2	5	5	0	0	0
H2KYP8;Q86NC9;H2KYP7	H2KYP8;Q86NC9;H2KYP7	pnk-1	0	1399800	527790	0	0	0	0	0	0	0	1	1	0	0	0	0	0	0	0	1	1	0	0	0	0	0	0	0	1	1	0	0	0	0	0	0
Q95Q50;H2KYQ6;H2KYQ5	Q95Q50;H2KYQ6;H2KYQ5	gyg-1	0	0	0	53782000	56463000	49638000	0	0	0	0	0	0	4	4	5	0	0	0	0	0	0	4	4	5	0	0	0	0	0	0	4	4	5	0	0	0
H2KYR1;Q8MNX8	H2KYR1	vig-1	3732600	2860200	0	1294400000	2235600000	2368500000	0	1884000	0	2	1	0	16	16	15	0	2	0	2	1	0	16	16	15	0	2	0	2	1	0	16	16	15	0	2	0
O44618;H2KYR4	O44618;H2KYR4	srr-4	0	0	0	0	6951100	0	0	0	0	0	0	0	0	1	0	0	0	0	0	0	0	0	1	0	0	0	0	0	0	0	0	1	0	0	0	0
H2KYR8;Q8MNR9	H2KYR8;Q8MNR9		0	0	0	6009800	5034800	7383600	0	0	0	0	0	0	2	1	2	0	0	0	0	0	0	2	1	2	0	0	0	0	0	0	2	1	2	0	0	0
H2KYS1;B0M0L8	H2KYS1;B0M0L8	hsp-43	0	0	0	28414000	23292000	29379000	0	0	0	0	0	0	4	5	4	0	0	0	0	0	0	4	5	4	0	0	0	0	0	0	4	5	4	0	0	0
Q7JPE2;H2KYS8;H2KYT0;H2KYS9	Q7JPE2;H2KYS8;H2KYT0;H2KYS9	cpna-1	0	0	0	7944200	8911900	14825000	0	0	0	0	0	0	3	2	3	0	0	0	0	0	0	3	2	3	0	0	0	0	0	0	3	2	3	0	0	0
Q8MNV5;H2KYV8	Q8MNV5;H2KYV8		0	0	0	0	2976600	0	0	0	0	0	0	0	0	3	0	0	0	0	0	0	0	0	3	0	0	0	0	0	0	0	0	3	0	0	0	0
Q86NJ8;H2KYV9;B3KLZ7;Q8IG64	Q86NJ8;H2KYV9;B3KLZ7	ppw-1	0	0	0	24538000	48929000	47954000	0	0	0	0	0	0	7	6	7	0	0	0	0	0	0	7	6	7	0	0	0	0	0	0	2	3	3	0	0	0
Q8IFY5;H2KYX4	Q8IFY5;H2KYX4		0	0	0	0	1938000	1107700	0	0	0	0	0	0	1	1	1	0	0	0	0	0	0	1	1	1	0	0	0	0	0	0	1	1	1	0	0	0
H2KYY0;U4PRA9;H2KYX9	H2KYY0;U4PRA9;H2KYX9		0	0	0	3989100	10674000	8093200	0	0	0	0	0	0	1	1	1	0	0	0	0	0	0	1	1	1	0	0	0	0	0	0	1	1	1	0	0	0
H2KYY4;Q95QA6;H2KYZ0;H2KYZ1;H2KYY3;H2KYY6;H2KYY9;H2KYY7;Q8MPW4;H2KYZ2;H2KYY8	H2KYY4;Q95QA6;H2KYZ0;H2KYZ1;H2KYY3;H2KYY6;H2KYY9	pat-12	0	0	0	116890000	153430000	172860000	0	0	0	0	0	0	11	10	13	0	0	0	0	0	0	11	10	13	0	0	0	0	0	0	11	10	13	0	0	0
H2KZ05	H2KZ05		0	0	0	522490	3236800	4060300	0	0	0	0	0	0	1	1	2	0	0	0	0	0	0	1	1	2	0	0	0	0	0	0	1	1	2	0	0	0
H2KZ18;H2KZ19;D7SFL2	H2KZ18;H2KZ19;D7SFL2		0	0	0	82498000	109420000	97713000	0	0	0	0	0	0	9	9	9	0	0	0	0	0	0	9	9	9	0	0	0	0	0	0	9	9	9	0	0	0
H2KZ37;Q7JPE4;Q7JPE3	H2KZ37;Q7JPE4	tat-4	0	0	0	27079000	42839000	36294000	0	0	0	0	0	0	3	4	4	0	0	0	0	0	0	3	4	4	0	0	0	0	0	0	3	4	4	0	0	0
H2KZ41	H2KZ41		0	0	0	1022200	3176700	0	0	0	0	0	0	0	1	2	1	0	0	0	0	0	0	1	2	1	0	0	0	0	0	0	1	2	1	0	0	0
H2KZ48	H2KZ48		0	0	0	642440	1341000	0	0	0	0	0	0	0	1	2	1	0	0	0	0	0	0	1	2	1	0	0	0	0	0	0	1	2	1	0	0	0
Q95QH5;H2KZ53	Q95QH5;H2KZ53		0	0	0	5874300	8151600	5434200	0	0	0	0	0	0	1	1	2	0	0	0	0	0	0	1	1	2	0	0	0	0	0	0	1	1	2	0	0	0
Q5WRS7;H2KZ70;H2KZ71	Q5WRS7;H2KZ70;H2KZ71		0	0	0	6775800	10725000	11708000	0	0	0	0	0	0	2	2	2	0	0	0	0	0	0	2	2	2	0	0	0	0	0	0	2	2	2	0	0	0
H2KZ88;O01617	H2KZ88;O01617	ugt-9	0	0	0	0	0	3920700	0	0	0	0	0	0	0	1	1	0	0	0	0	0	0	0	1	1	0	0	0	0	0	0	0	1	1	0	0	0
Q95Q55;H2KZA2	Q95Q55;H2KZA2		0	0	0	15452000	19117000	8491500	0	0	0	0	0	0	3	4	3	0	0	0	0	0	0	3	4	3	0	0	0	0	0	0	3	4	3	0	0	0
H2KZA5;Q8ITY8	H2KZA5;Q8ITY8		0	0	0	35908000	41359000	54736000	0	0	0	0	0	0	9	10	11	0	0	0	0	0	0	9	10	11	0	0	0	0	0	0	9	10	11	0	0	0
Q8ITY9;H2KZA6	Q8ITY9;H2KZA6		0	0	0	972630	1327300	1067700	0	0	0	0	0	0	1	1	1	0	0	0	0	0	0	1	1	1	0	0	0	0	0	0	1	1	1	0	0	0
O61862;H2KZB7;H2KZB6	O61862;H2KZB7;H2KZB6		0	0	0	733980	1741600	1185500	0	0	0	0	0	0	1	1	1	0	0	0	0	0	0	1	1	1	0	0	0	0	0	0	1	1	1	0	0	0
Q5WRT5;H2KZC1	Q5WRT5;H2KZC1		0	0	0	86282000	4960100	125030000	0	0	0	0	0	0	2	1	2	0	0	0	0	0	0	2	1	2	0	0	0	0	0	0	2	1	2	0	0	0
H2KZC2;H2KZC3;V6CJH3;C0KDV0;G5EEC9	H2KZC2;H2KZC3;V6CJH3;C0KDV0;G5EEC9	kcc-2	0	0	0	6789500	12007000	7924400	0	0	0	0	0	0	1	2	1	0	0	0	0	0	0	1	2	1	0	0	0	0	0	0	1	2	1	0	0	0
H2KZD2;Q9TXU1;H2KZD1	H2KZD2;Q9TXU1;H2KZD1		0	0	0	6121400	5971300	0	0	0	0	0	0	0	1	1	0	0	0	0	0	0	0	1	1	0	0	0	0	0	0	0	1	1	0	0	0	0
Q27GU1;H2KZD5	Q27GU1;H2KZD5	csr-1	0	0	0	175700000	218880000	194960000	0	0	0	0	0	0	13	14	17	0	0	0	0	0	0	13	14	17	0	0	0	0	0	0	13	14	17	0	0	0
Q86NB3;Q23552;H2KZF5;Q8IFX3	Q86NB3;Q23552;H2KZF5;Q8IFX3	pmt-1	0	0	1466000	165520000	192480000	165660000	0	0	2295500	0	0	1	9	10	10	0	0	2	0	0	1	9	10	10	0	0	2	0	0	1	9	10	10	0	0	2
H2KZG6;Q8IAB6;O01607	H2KZG6	acdh-1	43054000	25098000	190950000	1597700000	2140100000	2014900000	93710000	413400	179650000	6	8	9	15	16	15	7	2	9	6	8	9	15	16	15	7	2	9	5	7	8	13	14	13	6	2	8
Q6EZG4;H2KZJ5	Q6EZG4;H2KZJ5	glrx-3	0	0	0	29418000	27625000	38939000	0	0	0	0	0	0	5	5	6	0	0	0	0	0	0	5	5	6	0	0	0	0	0	0	5	5	6	0	0	0
Q4TTA9;H2KZJ7	Q4TTA9;H2KZJ7	praf-3	0	0	0	0	2349100	1088100	0	0	0	0	0	0	0	1	1	0	0	0	0	0	0	0	1	1	0	0	0	0	0	0	0	1	1	0	0	0
Q965K3;H2KZK7	Q965K3;H2KZK7	dpf-3	0	0	0	12756000	13994000	13600000	0	0	0	0	0	0	4	4	4	0	0	0	0	0	0	4	4	4	0	0	0	0	0	0	4	4	4	0	0	0
H2KZL1;Q9UA61;H2KZL0	H2KZL1;Q9UA61;H2KZL0		0	0	0	1749500	1159200	1923200	0	0	0	0	0	0	1	1	1	0	0	0	0	0	0	1	1	1	0	0	0	0	0	0	1	1	1	0	0	0
Q8IG31;H2KZL7	Q8IG31;H2KZL7	prdx-2	1211100	427690	6875000	903000000	903440000	869710000	3249300	1101700	4216500	2	1	4	9	8	8	2	2	3	2	1	4	9	8	8	2	2	3	2	1	4	9	8	8	2	2	3
Q09315-3;H2KZL8;Q09315-2;Q09315	Q09315-3;H2KZL8;Q09315-2;Q09315	F25B5.3	0	0	0	1298600	0	0	0	0	0	0	0	0	1	0	0	0	0	0	0	0	0	1	0	0	0	0	0	0	0	0	1	0	0	0	0	0
H2KZN8;H2KZN9;Q5WRR1;Q8MPV0;H2KZP0	H2KZN8;H2KZN9;Q5WRR1;Q8MPV0	wrk-1	0	0	0	0	682350	3430700	0	0	0	0	0	0	0	1	2	0	0	0	0	0	0	0	1	2	0	0	0	0	0	0	0	1	2	0	0	0
H2KZP5;Q8IFX6	H2KZP5;Q8IFX6		0	0	0	2099100	0	3585200	0	0	0	0	0	0	1	0	1	0	0	0	0	0	0	1	0	1	0	0	0	0	0	0	1	0	1	0	0	0
H2KZQ9;Q95ZV3;H2KZQ8	H2KZQ9;Q95ZV3;H2KZQ8		0	0	0	6026900	2413400	19828000	0	0	0	0	0	0	3	2	4	0	0	0	0	0	0	3	2	4	0	0	0	0	0	0	3	2	4	0	0	0
O76566;H2KZR3	O76566;H2KZR3	unc-96	0	0	0	618830	9237300	6272200	0	0	0	0	0	0	1	3	2	0	0	0	0	0	0	1	3	2	0	0	0	0	0	0	1	3	2	0	0	0
H2KZS3;H2KZS2;H2KZS4	H2KZS3;H2KZS2;H2KZS4		0	0	0	4698100	5338100	2887300	0	0	0	0	0	0	19	18	17	0	0	0	0	0	0	1	1	1	0	0	0	0	0	0	1	1	1	0	0	0
H2KZV1;Q95XP9;A0A061AEC9;A0A061AD83	H2KZV1;Q95XP9	zwl-1	0	0	0	28326000	35717000	35878000	0	0	0	0	0	0	5	7	6	0	0	0	0	0	0	5	7	6	0	0	0	0	0	0	5	7	6	0	0	0
H2KZV5;Q4W525	H2KZV5;Q4W525		0	0	0	14824000	24973000	10136000	0	0	0	0	0	0	4	4	3	0	0	0	0	0	0	4	4	3	0	0	0	0	0	0	4	4	3	0	0	0
H2KZV7;H2KZV6	H2KZV7;H2KZV6		0	0	0	0	2601100	0	0	0	0	0	0	0	0	1	0	0	0	0	0	0	0	0	1	0	0	0	0	0	0	0	0	1	0	0	0	0
H2KZV8;Q9GP94;L8E6X8;Q9GP96	H2KZV8;Q9GP94;L8E6X8	mlp-1	0	0	0	197770000	262810000	185720000	0	0	0	0	0	0	5	5	5	0	0	0	0	0	0	5	5	5	0	0	0	0	0	0	5	5	5	0	0	0
H2KZX2;Q8MQ17	H2KZX2;Q8MQ17	flap-1	0	0	0	1877600	2192700	1602500	0	0	0	0	0	0	1	1	1	0	0	0	0	0	0	1	1	1	0	0	0	0	0	0	1	1	1	0	0	0
H2KZX4;Q7JP80	H2KZX4;Q7JP80		0	0	0	4688200	4389800	4100600	0	0	0	0	0	0	3	2	2	0	0	0	0	0	0	3	2	2	0	0	0	0	0	0	3	2	2	0	0	0
H2KZY6;C6KRG1	H2KZY6;C6KRG1		0	0	0	6711600	9925000	10421000	0	0	0	0	0	0	3	3	3	0	0	0	0	0	0	3	3	3	0	0	0	0	0	0	3	3	3	0	0	0
Q86MJ3;Q86MJ4;H2KZZ1;H2KZZ2;Q5TYL0;H2KZZ4;H2KZZ3;H2KZZ0	Q86MJ3;Q86MJ4;H2KZZ1;H2KZZ2;Q5TYL0;H2KZZ4;H2KZZ3;H2KZZ0	hlh-30	0	0	0	0	2939000	0	0	0	0	0	0	0	0	1	0	0	0	0	0	0	0	0	1	0	0	0	0	0	0	0	0	1	0	0	0	0
Q3Y409;H2L003;H2L005;H2L004	Q3Y409;H2L003;H2L005	lmd-3	0	0	0	2309200	6714500	3470600	0	0	0	0	0	0	2	4	3	0	0	0	0	0	0	2	4	3	0	0	0	0	0	0	2	4	3	0	0	0
H2L023	H2L023	cas-1	0	0	1649600	74072000	124870000	100630000	0	0	0	0	0	1	11	12	11	0	0	0	0	0	1	11	12	11	0	0	0	0	0	0	1	1	0	0	0	0
H2L031;Q27420	H2L031	tag-153	0	0	0	9879200	8720500	4138100	0	0	0	0	0	0	3	3	2	0	0	0	0	0	0	3	3	2	0	0	0	0	0	0	3	3	2	0	0	0
H2L034;H2L035;Q86S26	H2L034;H2L035;Q86S26	pmp-5	0	0	0	81050000	134070000	104380000	0	0	0	0	0	0	7	8	7	0	0	0	0	0	0	7	8	7	0	0	0	0	0	0	7	8	7	0	0	0
H2L039;Q9TZH0	H2L039	nhx-6	0	0	0	150390000	218170000	0	0	0	0	0	0	0	1	1	0	0	0	0	0	0	0	1	1	0	0	0	0	0	0	0	1	1	0	0	0	0
H2L046;H2L045;H2L047;P92160	H2L046;H2L045;H2L047	tag-163	0	0	0	11859000	3638900	9181500	0	0	0	0	0	0	3	2	3	0	0	0	0	0	0	3	2	3	0	0	0	0	0	0	3	2	3	0	0	0
H2L048;Q8MQ42	H2L048;Q8MQ42		0	0	0	87850000	103690000	71860000	0	0	0	0	0	0	11	9	9	0	0	0	0	0	0	11	9	9	0	0	0	0	0	0	11	9	9	0	0	0
Q6A589;H2L056	Q6A589;H2L056	ubxn-3	0	0	0	10006000	6478300	15740000	0	0	0	0	0	0	4	4	6	0	0	0	0	0	0	4	4	6	0	0	0	0	0	0	4	4	6	0	0	0
Q6ABW4;H2L099;H2L0A1;H2L0A0	Q6ABW4;H2L099;H2L0A1;H2L0A0	gck-1	0	0	0	3157400	2282300	2098500	0	0	0	0	0	0	2	2	2	0	0	0	0	0	0	2	2	2	0	0	0	0	0	0	2	2	2	0	0	0
Q8ITV4;H2L0A4;H2L0A5;H2L0A6	Q8ITV4;H2L0A4;H2L0A5;H2L0A6		0	0	0	3830900	7265400	7345600	0	0	0	0	0	0	2	3	2	0	0	0	0	0	0	2	3	2	0	0	0	0	0	0	2	3	2	0	0	0
H2L0A8;Q9TXU2	H2L0A8;Q9TXU2		0	0	0	5906700	7697600	9093600	0	0	0	0	0	0	1	3	2	0	0	0	0	0	0	1	3	2	0	0	0	0	0	0	1	3	2	0	0	0
H2L0C0;Q86S39	H2L0C0;Q86S39	emc-1	0	0	0	57269000	92952000	79731000	0	0	0	0	0	0	9	11	10	0	0	0	0	0	0	9	11	10	0	0	0	0	0	0	9	11	10	0	0	0
Q86S69;H2L0C9	Q86S69;H2L0C9	ugt-29	0	0	0	1016600	848500	0	0	0	0	0	0	0	1	1	0	0	0	0	0	0	0	1	1	0	0	0	0	0	0	0	1	1	0	0	0	0
H2L0D1;Q8MXF3;H2L0D0	H2L0D1;Q8MXF3;H2L0D0		0	0	0	0	2049700	0	0	0	0	0	0	0	0	1	0	0	0	0	0	0	0	0	1	0	0	0	0	0	0	0	0	1	0	0	0	0
H2L0D5;Q21164	H2L0D5;Q21164	lron-7	0	0	0	14410000	25142000	20812000	0	0	0	0	0	0	3	5	6	0	0	0	0	0	0	3	5	6	0	0	0	0	0	0	3	5	6	0	0	0
H2L0E5;Q2L6X7;H2L0E6	H2L0E5;Q2L6X7;H2L0E6	mct-4	0	0	0	15714000	35617000	27838000	0	0	0	0	0	0	4	7	7	0	0	0	0	0	0	4	7	7	0	0	0	0	0	0	4	7	7	0	0	0
Q9BKS2;H2L0G7	Q9BKS2;H2L0G7		0	0	0	18758000	37318000	32527000	0	0	0	0	0	0	2	3	3	0	0	0	0	0	0	2	3	3	0	0	0	0	0	0	2	3	3	0	0	0
H2L0H6;U4PC40;Q21843;H2L0H5	H2L0H6;U4PC40;Q21843;H2L0H5	wapl-1	0	0	0	518020	0	0	0	0	0	0	0	0	1	0	0	0	0	0	0	0	0	1	0	0	0	0	0	0	0	0	1	0	0	0	0	0
H2L0I3;H2L0I2;Q45EJ8;H2L0I4	H2L0I3;H2L0I2;Q45EJ8	lfi-1	0	0	0	262410000	271700000	309720000	0	0	0	0	0	0	45	48	46	0	0	0	0	0	0	45	48	46	0	0	0	0	0	0	45	48	46	0	0	0
H2L0I7;U4PBY2;Q6EZG5	H2L0I7;U4PBY2;Q6EZG5	hum-8	0	0	0	18338000	6962700	8737700	0	0	0	0	0	0	5	2	3	0	0	0	0	0	0	5	2	3	0	0	0	0	0	0	5	2	3	0	0	0
H2L0J4;O16725	H2L0J4;O16725		0	0	0	13731000	20288000	13190000	0	0	0	0	0	0	3	3	3	0	0	0	0	0	0	3	3	3	0	0	0	0	0	0	3	3	3	0	0	0
H2L0J5;O01592;Q86NC6;O16282	H2L0J5;O01592;Q86NC6	cysl-3	0	0	0	16295000	28168000	14938000	0	0	0	0	0	0	4	6	5	0	0	0	0	0	0	3	5	4	0	0	0	0	0	0	2	4	3	0	0	0
Q965F7;Q965F8;H2L0J9;Q86GV3	Q965F7;Q965F8;H2L0J9;Q86GV3	gcy-28	0	0	0	0	2446500	432690	0	0	0	0	0	0	0	3	1	0	0	0	0	0	0	0	3	1	0	0	0	0	0	0	0	3	1	0	0	0
H2L0K4;Q8WTM0	H2L0K4;Q8WTM0		0	0	0	12122000	9999600	7274600	0	0	0	0	0	0	3	3	2	0	0	0	0	0	0	3	3	2	0	0	0	0	0	0	3	3	2	0	0	0
H2L0M1;B9DF69	H2L0M1;B9DF69		0	0	0	2163000	2483800	0	0	0	0	0	0	0	1	2	0	0	0	0	0	0	0	1	2	0	0	0	0	0	0	0	1	2	0	0	0	0
H2L0N0;Q95ZK4;H2L0N1;O01619	H2L0N0;Q95ZK4;H2L0N1;O01619	unc-132	0	0	0	24195000	31406000	20145000	0	0	0	0	0	0	5	5	3	0	0	0	0	0	0	5	5	3	0	0	0	0	0	0	5	5	3	0	0	0
H2L0N9;Q6AW03	H2L0N9;Q6AW03		0	0	1262800	216680000	277540000	268790000	376500	0	1225100	0	0	2	25	21	27	1	0	2	0	0	2	25	21	27	1	0	2	0	0	2	25	21	27	1	0	2
Q6EZG8;H2L0Q1;P91002	Q6EZG8;H2L0Q1		0	0	0	158750000	287340000	193340000	0	0	0	0	0	0	8	11	9	0	0	0	0	0	0	8	11	9	0	0	0	0	0	0	7	10	8	0	0	0
Q9N3F8;H2L0Q6	Q9N3F8;H2L0Q6	ral-1	0	0	0	8038800	10122000	9265000	0	0	0	0	0	0	2	2	2	0	0	0	0	0	0	2	2	2	0	0	0	0	0	0	2	2	2	0	0	0
H2L0S5;Q3V5J3	H2L0S5;Q3V5J3		0	0	0	0	4482900	5351800	0	0	0	0	0	0	0	1	1	0	0	0	0	0	0	0	1	1	0	0	0	0	0	0	0	1	1	0	0	0
H2L297;Q0G828	H2L297;Q0G828		0	0	0	4519100	5298400	7375200	0	0	0	0	0	0	1	1	2	0	0	0	0	0	0	1	1	2	0	0	0	0	0	0	1	1	2	0	0	0
H2L2A5;H2L2A6;H2L2A4;H2L2A1;H2L2A3;H2L2A0;H2L2A2;H2L296;H2L298;H2L299	H2L2A5;H2L2A6;H2L2A4;H2L2A1;H2L2A3;H2L2A0;H2L2A2;H2L296;H2L298;H2L299		0	0	0	5426800	18987000	11570000	0	0	0	0	0	0	2	4	3	0	0	0	0	0	0	2	4	3	0	0	0	0	0	0	2	4	3	0	0	0
Q19583;Q9U3I7;H2L2A8;D3YT38	Q19583;Q9U3I7;H2L2A8		0	0	0	11160000	19256000	15806000	0	0	0	0	0	0	3	4	4	0	0	0	0	0	0	3	4	4	0	0	0	0	0	0	3	4	4	0	0	0
O18688;H2L2E8	O18688;H2L2E8	tba-1	0	0	0	74584000	66363000	48952000	0	0	0	1	2	2	14	14	13	1	1	1	0	0	0	3	3	3	0	0	0	0	0	0	2	2	2	0	0	0
Q9U3F5;H2L2F5;H2L2F6;Q9U3F4;H2L2F7	Q9U3F5;H2L2F5;H2L2F6;Q9U3F4;H2L2F7	zyx-1	0	0	0	20720000	21474000	11602000	0	0	0	0	0	0	4	4	3	0	0	0	0	0	0	4	4	3	0	0	0	0	0	0	4	4	3	0	0	0
O44326;H2L2I2	O44326;H2L2I2	hmp-2	0	0	0	9815700	8373900	9350100	0	0	0	0	0	0	1	1	1	0	0	0	0	0	0	1	1	1	0	0	0	0	0	0	1	1	1	0	0	0
Q9N531;Q33BL4;H8W3Y2	Q9N531;Q33BL4;H8W3Y2	frm-5.2;frm-5.1	0	0	0	0	1378500	1248200	0	0	0	0	0	0	1	1	1	0	0	0	0	0	0	1	1	1	0	0	0	0	0	0	1	1	1	0	0	0
Q21032;H9G2T4;H9G2T3	Q21032;H9G2T4	idh-1	623220	0	1228300	730920000	1040200000	950510000	726420	0	871600	1	0	1	14	15	14	1	0	2	1	0	1	14	15	14	1	0	2	1	0	1	14	15	14	1	0	2
Q9XTW9;H9G341;H9G340	Q9XTW9;H9G341;H9G340	mpst-3	0	0	0	3942900	17755000	14259000	0	0	0	0	0	0	1	3	3	0	0	0	0	0	0	1	3	3	0	0	0	0	0	0	1	3	3	0	0	0
I2HA90;Q9XVN1	I2HA90;Q9XVN1		0	0	0	12246000	12730000	12212000	0	0	0	0	0	0	2	2	2	0	0	0	0	0	0	2	2	2	0	0	0	0	0	0	2	2	2	0	0	0
Q93622;I2HA91	Q93622;I2HA91		0	0	0	9869300	14792000	6096300	0	0	0	0	0	0	3	3	2	0	0	0	0	0	0	3	3	2	0	0	0	0	0	0	3	3	2	0	0	0
I2HA94;Q19470	I2HA94;Q19470	col-184	0	0	0	4123600	2829700	1948600	0	0	0	0	0	0	1	1	1	0	0	0	0	0	0	1	1	1	0	0	0	0	0	0	1	1	1	0	0	0
I2HA98;P90925	I2HA98;P90925	pah-1	0	0	0	57515000	90313000	58910000	0	0	0	0	0	0	7	7	6	0	0	0	0	0	0	7	7	6	0	0	0	0	0	0	7	7	6	0	0	0
Q19104;I2HAE5	Q19104;I2HAE5		0	0	0	9508400	6209500	3954200	0	0	0	0	0	0	2	2	2	0	0	0	0	0	0	2	2	2	0	0	0	0	0	0	2	2	2	0	0	0
I2HAF4;I2HAF5;I2HAF6;Q9U1S2;Q67X91	I2HAF4;I2HAF5;I2HAF6;Q9U1S2	brp-1	0	0	0	872210	0	0	0	0	0	0	0	0	1	2	0	0	0	0	0	0	0	1	2	0	0	0	0	0	0	0	1	2	0	0	0	0
Q95ZI4;Q09581;I2HAG1;Q8I4A4;Q8I4A5	Q95ZI4;Q09581;I2HAG1;Q8I4A4;Q8I4A5	lec-3	0	0	0	122810000	139140000	121960000	0	0	0	0	0	0	11	14	11	0	0	0	0	0	0	10	13	11	0	0	0	0	0	0	10	13	11	0	0	0
I7J4C6	I7J4C6		0	0	0	1339000	3899100	2422400	0	0	0	0	0	0	2	2	2	0	0	0	0	0	0	2	2	2	0	0	0	0	0	0	2	2	2	0	0	0
J3K004	J3K004		0	0	0	1293000	1447600	0	0	0	0	0	0	0	1	1	1	0	0	0	0	0	0	1	1	1	0	0	0	0	0	0	1	1	1	0	0	0
Q27485;P09588;J7S164;J7SA65	Q27485;P09588;J7S164;J7SA65	his-35;his-3;his-57	0	0	0	657170000	739340000	597480000	0	0	0	0	0	0	3	3	3	0	0	0	0	0	0	3	3	3	0	0	0	0	0	0	2	2	2	0	0	0
J7SF95;Q9Y0V2	J7SF95;Q9Y0V2	tin-9.2	0	0	0	5062700	5078700	13594000	0	0	0	0	0	0	1	1	1	0	0	0	0	0	0	1	1	1	0	0	0	0	0	0	1	1	1	0	0	0
K7ZUH9;P08898;Q10453;H2L2I6;Q9U281;Q27489;Q27490	K7ZUH9;P08898;Q10453;H2L2I6;Q9U281	his-40;his-2;his-71;his-72	0	0	0	189410000	226590000	189610000	0	0	0	0	0	0	5	5	5	0	0	0	0	0	0	5	5	5	0	0	0	0	0	0	3	3	3	0	0	0
K8ERU3	K8ERU3	hpo-27	0	0	0	3829000	9748000	3100700	0	0	0	0	0	0	2	3	2	0	0	0	0	0	0	2	3	2	0	0	0	0	0	0	2	3	2	0	0	0
O44556;K8ERV5;H2L094	O44556;K8ERV5;H2L094	tnt-4	0	0	0	49785000	70978000	58411000	0	0	0	0	0	0	8	9	9	0	0	0	0	0	0	8	9	9	0	0	0	0	0	0	8	8	8	0	0	0
Q6A582;K8ERX1;Q21605;K8FE02	Q6A582;K8ERX1;Q21605;K8FE02	zbp-1	0	0	0	89536000	105680000	77955000	0	0	0	0	0	0	8	9	5	0	0	0	0	0	0	8	9	5	0	0	0	0	0	0	8	9	5	0	0	0
Q9NA30;K8ESC5	Q9NA30;K8ESC5	atg-4.1	0	0	0	4861800	8158700	4239000	0	0	0	0	0	0	1	1	1	0	0	0	0	0	0	1	1	1	0	0	0	0	0	0	1	1	1	0	0	0
K8ESE2;O45391	K8ESE2;O45391	cth-1	0	0	0	1133600	0	1331600	0	0	0	0	0	0	3	2	4	0	0	0	0	0	0	1	0	2	0	0	0	0	0	0	1	0	2	0	0	0
K8ESM2	K8ESM2		0	0	0	34658000	52007000	22660000	0	0	0	0	0	0	8	10	6	0	0	0	0	0	0	8	10	6	0	0	0	0	0	0	8	10	6	0	0	0
K8F7V7	K8F7V7		0	0	0	62367000	94577000	73107000	0	0	0	0	0	0	17	22	23	0	0	0	0	0	0	17	22	23	0	0	0	0	0	0	0	0	0	0	0	0
Q93636;K8FDY0	Q93636;K8FDY0	hpo-34	0	0	0	114760000	216150000	304330000	0	0	0	0	0	0	12	14	12	0	0	0	0	0	0	12	14	12	0	0	0	0	0	0	2	3	3	0	0	0
L8E6W9;O61851	L8E6W9;O61851		14262000	10599000	4387800	0	1254800	0	8796800	13085000	4342300	1	1	1	0	1	0	1	1	1	1	1	1	0	1	0	1	1	1	1	1	1	0	1	0	1	1	1
L8E833;Q23179	L8E833;Q23179		0	0	0	65938000	74293000	75919000	0	0	0	0	0	0	6	6	6	0	0	0	0	0	0	6	6	6	0	0	0	0	0	0	6	6	6	0	0	0
L8E951;P34416	L8E951;P34416	F42H10.3	0	0	0	11688000	19788000	10721000	0	0	0	0	0	0	2	2	1	0	0	0	0	0	0	2	2	1	0	0	0	0	0	0	2	2	1	0	0	0
Q19286;M1Z854;H2KYU8	Q19286;M1Z854	ifb-2	0	0	0	55813000	34943000	21013000	0	0	0	0	0	0	31	32	31	0	0	0	0	0	0	1	1	1	0	0	0	0	0	0	1	1	1	0	0	0
M1Z882	M1Z882	npp-8	0	0	0	3431100	0	3115700	0	0	0	0	0	0	1	0	1	0	0	0	0	0	0	1	0	1	0	0	0	0	0	0	1	0	1	0	0	0
M1ZMJ3;M1ZJ62	M1ZMJ3;M1ZJ62	pud-4	0	0	0	0	4453800	0	0	0	0	0	0	0	0	1	0	0	0	0	0	0	0	0	1	0	0	0	0	0	0	0	0	1	0	0	0	0
M1ZJY1;Q03563-2;Q03563-3;Q03563	M1ZJY1;Q03563-2;Q03563-3;Q03563	spk-1	0	0	0	16362000	33778000	33221000	0	0	0	0	0	0	3	3	3	0	0	0	0	0	0	3	3	3	0	0	0	0	0	0	3	3	3	0	0	0
N1NTN5;Q17971	N1NTN5;Q17971		0	0	0	9761600	19407000	11155000	0	0	0	0	0	0	3	8	4	0	0	0	0	0	0	3	8	4	0	0	0	0	0	0	3	8	4	0	0	0
O01159;O01159-2	O01159;O01159-2	rsp-7	0	0	0	1723300	1912200	2068300	0	0	0	0	0	0	1	1	1	0	0	0	0	0	0	1	1	1	0	0	0	0	0	0	1	1	1	0	0	0
O01257	O01257		0	0	0	0	3334900	0	0	0	0	0	0	0	1	1	1	0	0	0	0	0	0	1	1	1	0	0	0	0	0	0	1	1	1	0	0	0
O01300	O01300		0	0	0	0	2926100	0	0	0	0	0	0	0	0	1	0	0	0	0	0	0	0	0	1	0	0	0	0	0	0	0	0	1	0	0	0	0
O01422	O01422	csn-2	0	0	0	3992000	6331800	4534400	0	0	0	0	0	0	2	2	2	0	0	0	0	0	0	2	2	2	0	0	0	0	0	0	2	2	2	0	0	0
O01426	O01426		0	0	0	2038400	4805700	2340400	0	0	0	0	0	0	1	1	1	0	0	0	0	0	0	1	1	1	0	0	0	0	0	0	1	1	1	0	0	0
O01440;Q2L6V0	O01440;Q2L6V0		0	0	0	6502700	12937000	13336000	0	0	0	0	0	0	2	2	2	0	0	0	0	0	0	2	2	2	0	0	0	0	0	0	2	2	2	0	0	0
O01454	O01454	C03G6.5	0	0	0	1842100	5497400	6211000	0	0	0	0	0	0	1	2	2	0	0	0	0	0	0	1	2	2	0	0	0	0	0	0	1	2	2	0	0	0
O01479;O01479-2	O01479;O01479-2	unc-94	0	0	0	1966900	3457500	0	0	0	0	0	0	0	1	1	0	0	0	0	0	0	0	1	1	0	0	0	0	0	0	0	1	1	0	0	0	0
O01497	O01497	tyr-4	0	0	0	3027800	14773000	2327600	0	0	0	0	0	0	1	4	1	0	0	0	0	0	0	1	4	1	0	0	0	0	0	0	1	4	1	0	0	0
O01498-2;O01498	O01498-2;O01498	stam-1	0	0	0	1282300	2151100	2178200	0	0	0	0	0	0	1	2	1	0	0	0	0	0	0	1	2	1	0	0	0	0	0	0	1	2	1	0	0	0
O01504	O01504	rpa-2	0	0	0	541100000	761580000	624670000	0	0	0	0	0	0	4	4	4	0	0	0	0	0	0	4	4	4	0	0	0	0	0	0	4	4	4	0	0	0
O01513	O01513	C48B6.2	0	0	0	8085800	4409600	5249500	0	0	0	0	0	0	3	2	2	0	0	0	0	0	0	3	2	2	0	0	0	0	0	0	3	2	2	0	0	0
O01524	O01524		0	0	0	10332000	15238000	16747000	0	0	0	0	0	0	3	3	4	0	0	0	0	0	0	3	3	4	0	0	0	0	0	0	3	3	4	0	0	0
O01530	O01530	asp-6	0	0	0	275140000	368190000	296990000	0	0	0	0	0	0	9	8	8	0	0	0	0	0	0	9	8	8	0	0	0	0	0	0	9	8	8	0	0	0
O01532	O01532	asp-5	0	0	0	184360000	174770000	173140000	0	0	0	0	0	0	6	6	6	0	0	0	0	0	0	6	6	6	0	0	0	0	0	0	6	6	6	0	0	0
O01541	O01541	aars-2	0	0	0	302460000	534170000	414120000	0	218490	0	0	0	0	27	26	24	0	1	0	0	0	0	27	26	24	0	1	0	0	0	0	27	26	24	0	1	0
O01542	O01542	cpn-3	0	213510	0	883980000	1063300000	1064100000	1016600	1366300	0	0	1	0	10	11	11	1	1	0	0	1	0	10	11	11	1	1	0	0	1	0	10	11	11	1	1	0
O01556	O01556		0	0	0	9625600	6158400	10393000	0	0	0	0	0	0	1	1	1	0	0	0	0	0	0	1	1	1	0	0	0	0	0	0	1	1	1	0	0	0
O01572	O01572		0	0	0	6050800	9699400	5899400	0	0	0	0	0	0	2	3	3	0	0	0	0	0	0	2	3	3	0	0	0	0	0	0	2	3	3	0	0	0
O01576	O01576	npp-11	0	0	0	13164000	34371000	17707000	0	0	0	0	0	0	3	4	4	0	0	0	0	0	0	3	4	4	0	0	0	0	0	0	3	4	4	0	0	0
O01577	O01577	unc-108	0	0	0	99516000	127500000	112980000	0	0	0	0	0	0	7	7	8	0	0	0	0	0	0	7	7	8	0	0	0	0	0	0	7	7	8	0	0	0
O01578	O01578	F53F10.3	0	0	0	0	3527700	3062100	0	0	0	0	0	0	1	1	1	0	0	0	0	0	0	1	1	1	0	0	0	0	0	0	1	1	1	0	0	0
O01583	O01583	mrck-1	0	0	0	1828600	9211900	7279100	0	0	0	0	0	0	2	2	2	0	0	0	0	0	0	2	2	2	0	0	0	0	0	0	2	2	2	0	0	0
O01590	O01590		0	0	0	7646200	6591400	6774600	0	0	0	0	0	0	3	3	2	0	0	0	0	0	0	3	3	2	0	0	0	0	0	0	3	3	2	0	0	0
O01593	O01593		0	0	0	31142000	29253000	18085000	0	0	0	0	0	0	4	4	3	0	0	0	0	0	0	4	4	3	0	0	0	0	0	0	4	4	3	0	0	0
Q86NC2;O01602	Q86NC2;O01602	nuo-2	0	0	579590	37186000	46328000	41177000	0	0	809840	0	0	1	6	6	6	0	0	1	0	0	1	6	6	6	0	0	1	0	0	1	6	6	6	0	0	1
O01603	O01603		0	0	0	0	3741100	0	0	0	0	0	0	0	0	1	0	0	0	0	0	0	0	0	1	0	0	0	0	0	0	0	0	1	0	0	0	0
O01614	O01614	ugt-12	0	0	0	7286300	13437000	5725600	0	0	0	0	0	0	3	3	3	0	0	0	0	0	0	3	3	3	0	0	0	0	0	0	3	3	3	0	0	0
O01615	O01615	T19H12.2	0	0	0	21274000	30441000	22198000	0	0	0	0	0	0	3	3	3	0	0	0	0	0	0	3	3	3	0	0	0	0	0	0	2	2	2	0	0	0
O01658;O01658-2	O01658	T28F2.4	0	0	0	3479100	1859300	2517200	0	0	0	0	0	0	1	1	1	0	0	0	0	0	0	1	1	1	0	0	0	0	0	0	1	1	1	0	0	0
O01683	O01683	hmg-3	0	0	0	35732000	42477000	21300000	0	0	0	0	0	0	7	5	6	0	0	0	0	0	0	7	5	6	0	0	0	0	0	0	5	3	4	0	0	0
O01685;Q86GU3	O01685;Q86GU3		0	0	6849800	317230000	371250000	317320000	1428700	0	7331200	0	0	2	16	16	16	1	0	2	0	0	2	16	16	16	1	0	2	0	0	2	16	16	16	1	0	2
O01686	O01686	obr-4	0	0	0	1015000	441250	0	0	0	0	0	0	0	1	1	0	0	0	0	0	0	0	1	1	0	0	0	0	0	0	0	1	1	0	0	0	0
O01692	O01692	rps-17	3722400	5899200	7400600	869850000	1187400000	1134300000	3020700	2656900	3375000	1	1	1	11	13	12	1	1	1	1	1	1	11	13	12	1	1	1	1	1	1	11	13	12	1	1	1
O01756	O01756		0	0	0	738950	812150	1481600	0	0	0	0	0	0	1	1	1	0	0	0	0	0	0	1	1	1	0	0	0	0	0	0	1	1	1	0	0	0
O01757	O01757	F55A12.8	0	0	0	8877700	6502900	7139700	0	0	0	0	0	0	3	3	2	0	0	0	0	0	0	3	3	2	0	0	0	0	0	0	3	3	2	0	0	0
O01759	O01759	ppk-1	0	0	0	3416300	0	2039200	0	0	0	0	0	0	1	0	1	0	0	0	0	0	0	1	0	1	0	0	0	0	0	0	1	0	1	0	0	0
O01761;O01761-6;O01761-2;O01761-7;O01761-5;O01761-3;O01761-4	O01761;O01761-6;O01761-2;O01761-7;O01761-5	unc-89	0	0	0	173230000	222040000	236030000	0	0	0	0	0	0	51	51	51	0	0	0	0	0	0	51	51	51	0	0	0	0	0	0	51	51	51	0	0	0
O01763	O01763	ncbp-1	0	0	0	25218000	33551000	28073000	0	0	0	0	0	0	8	11	10	0	0	0	0	0	0	8	11	10	0	0	0	0	0	0	8	11	10	0	0	0
O01789	O01789	him-1	0	0	0	7828000	8990600	9947600	0	0	0	0	0	0	5	4	4	0	0	0	0	0	0	5	4	4	0	0	0	0	0	0	5	4	4	0	0	0
O01802	O01802	rpl-7	2695300	3428400	4994500	2612400000	3325500000	2898000000	3592200	1958200	2155500	1	1	1	19	17	15	1	1	1	1	1	1	19	17	15	1	1	1	1	1	1	19	17	15	1	1	1
O01803	O01803	rab-11.1	0	0	0	72636000	98486000	78101000	0	0	0	0	0	0	6	7	5	0	0	0	0	0	0	6	7	5	0	0	0	0	0	0	6	7	5	0	0	0
O01804	O01804	got-2.1	0	0	0	91423000	132480000	83505000	0	0	0	0	0	0	8	9	7	0	0	0	0	0	0	8	9	7	0	0	0	0	0	0	7	8	6	0	0	0
O01805	O01805	acbp-1	501640	0	1593400	595030000	822670000	653160000	0	0	0	1	0	1	7	7	7	0	0	0	1	0	1	7	7	7	0	0	0	1	0	1	7	7	7	0	0	0
O01806	O01806		0	0	0	251210000	351260000	299910000	0	0	0	0	0	0	16	17	15	0	0	0	0	0	0	16	17	15	0	0	0	0	0	0	16	17	15	0	0	0
O01812	O01812	lbp-6	0	0	0	1156800000	1772400000	1458100000	0	0	0	0	0	0	12	12	12	0	0	0	0	0	0	12	12	12	0	0	0	0	0	0	11	11	11	0	0	0
O01813	O01813	ant-1.2	0	0	0	219550000	187900000	156370000	0	0	0	0	0	0	6	5	5	0	0	0	0	0	0	1	1	1	0	0	0	0	0	0	1	1	1	0	0	0
O01814	O01814	lbp-5	0	0	0	21091000	38018000	32797000	0	0	0	0	0	0	3	4	4	0	0	0	0	0	0	3	4	4	0	0	0	0	0	0	3	4	4	0	0	0
O01815	O01815	dhod-1	0	0	0	24017000	24122000	23998000	0	0	0	0	0	0	6	5	5	0	0	0	0	0	0	6	5	5	0	0	0	0	0	0	6	5	5	0	0	0
O01816	O01816	cytb-5.2	0	0	0	93772000	87150000	100610000	0	0	0	0	0	0	3	3	3	0	0	0	0	0	0	3	3	3	0	0	0	0	0	0	3	3	3	0	0	0
O01826;W6RY49	O01826;W6RY49		0	0	0	3487900	16256000	8904300	0	0	0	0	0	0	2	5	3	0	0	0	0	0	0	2	5	3	0	0	0	0	0	0	2	5	3	0	0	0
O01833	O01833	hil-5	0	0	0	26731000	43929000	32697000	0	0	0	0	0	0	2	2	2	0	0	0	0	0	0	2	2	2	0	0	0	0	0	0	2	2	2	0	0	0
O01854	O01854		0	0	0	4794000	8889600	6756300	0	0	0	0	0	0	13	15	15	0	0	0	0	0	0	1	1	1	0	0	0	0	0	0	1	1	1	0	0	0
O01864	O01864	nrd-1	0	0	0	0	14087000	4434400	0	0	0	0	0	0	0	1	1	0	0	0	0	0	0	0	1	1	0	0	0	0	0	0	0	1	1	0	0	0
O01868	O01868	rpl-24.1	0	0	0	793380000	1187100000	746260000	0	0	0	0	0	0	9	11	9	0	0	0	0	0	0	9	11	9	0	0	0	0	0	0	9	11	9	0	0	0
O01869	O01869	rps-10	0	2005800	2347200	1292600000	1498100000	1648100000	0	877550	1645400	0	1	1	7	8	7	0	1	1	0	1	1	7	8	7	0	1	1	0	1	1	7	8	7	0	1	1
O01876	O01876	pqn-24	0	0	0	960980	2455000	1779900	0	0	0	0	0	0	1	1	1	0	0	0	0	0	0	1	1	1	0	0	0	0	0	0	1	1	1	0	0	0
O01882;Q95R03	O01882;Q95R03	acl-14	0	0	0	1786800	0	4296000	0	0	0	0	0	0	1	0	2	0	0	0	0	0	0	1	0	2	0	0	0	0	0	0	1	0	2	0	0	0
O01884	O01884	coq-6	0	0	0	8753000	12872000	12016000	0	0	0	0	0	0	2	2	2	0	0	0	0	0	0	2	2	2	0	0	0	0	0	0	2	2	2	0	0	0
O01925	O01925	mboa-6	0	0	0	1337900	0	0	0	0	0	0	0	0	1	1	0	0	0	0	0	0	0	1	1	0	0	0	0	0	0	0	1	1	0	0	0	0
O01969;X5LVA8	O01969;X5LVA8	tag-96	0	0	0	0	0	2124200	0	0	0	0	0	0	0	0	1	0	0	0	0	0	0	0	0	1	0	0	0	0	0	0	0	0	1	0	0	0
O01971	O01971	emr-1	0	0	0	9711600	14133000	14630000	0	0	0	0	0	0	3	3	3	0	0	0	0	0	0	3	3	3	0	0	0	0	0	0	3	3	3	0	0	0
O01974	O01974	eif-3.H	0	0	0	88999000	144840000	100750000	0	0	0	0	0	0	8	9	8	0	0	0	0	0	0	8	9	8	0	0	0	0	0	0	8	9	8	0	0	0
O02042	O02042	mdt-1.2	0	0	0	0	0	1612800	0	0	0	0	0	0	0	0	1	0	0	0	0	0	0	0	0	1	0	0	0	0	0	0	0	0	1	0	0	0
O02056	O02056	rpl-4	2194800	8857100	6116200	3427900000	3554800000	3943400000	9537600	1956200	2906100	1	3	3	26	26	24	3	2	2	1	3	3	26	26	24	3	2	2	1	3	3	26	26	24	3	2	2
O02058-2;O02058	O02058-2;O02058	ptps-1	0	0	0	9769600	8787300	6631100	0	0	0	0	0	0	2	1	2	0	0	0	0	0	0	2	1	2	0	0	0	0	0	0	2	1	2	0	0	0
Q18167;O02063	Q18167;O02063		0	0	0	29685000	33557000	16450000	0	0	0	0	0	0	3	3	2	0	0	0	0	0	0	3	3	2	0	0	0	0	0	0	3	3	2	0	0	0
O02089	O02089	msra-1	0	1751200	5436500	916870000	1196000000	1221700000	0	0	4412100	0	1	2	16	16	15	0	0	1	0	1	2	16	16	15	0	0	1	0	1	2	16	16	15	0	0	1
O02096;A0A061ACX4	O02096	cas-2	0	0	0	3345100	3491000	3756700	0	0	0	0	0	0	3	2	3	0	0	0	0	0	0	3	2	3	0	0	0	0	0	0	3	2	3	0	0	0
O02097	O02097		0	0	0	970890	663380	0	0	0	0	0	0	0	1	1	0	0	0	0	0	0	0	1	1	0	0	0	0	0	0	0	1	1	0	0	0	0
O02108;Q336L8	O02108;Q336L8	cdc-37	0	0	0	57095000	111120000	63273000	0	0	0	0	0	0	8	8	7	0	0	0	0	0	0	8	8	7	0	0	0	0	0	0	8	8	7	0	0	0
O02109	O02109		0	0	0	44334000	31359000	29905000	0	0	0	0	0	0	2	2	2	0	0	0	0	0	0	2	2	2	0	0	0	0	0	0	2	2	2	0	0	0
O02115	O02115	pcn-1	0	0	0	29880000	27856000	26240000	0	0	0	0	0	0	6	5	5	0	0	0	0	0	0	6	5	5	0	0	0	0	0	0	6	5	5	0	0	0
O02141	O02141		0	0	0	15872000	23071000	20351000	0	0	0	0	0	0	4	4	4	0	0	0	0	0	0	4	4	4	0	0	0	0	0	0	4	4	4	0	0	0
O02153;Q7Z2A9	O02153;Q7Z2A9	grd-14;grd-13	0	0	0	0	3119300	2785200	0	0	0	0	0	0	0	1	1	0	0	0	0	0	0	0	1	1	0	0	0	0	0	0	0	1	1	0	0	0
O02155	O02155		0	0	0	0	4341500	0	0	0	0	0	0	0	0	1	0	0	0	0	0	0	0	0	1	0	0	0	0	0	0	0	0	1	0	0	0	0
O02158	O02158		0	0	2179800	33826000	52026000	42552000	0	0	2068200	0	0	1	8	10	8	0	0	1	0	0	1	8	10	8	0	0	1	0	0	1	8	10	8	0	0	1
O02161	O02161	tim-44	0	0	14742000	53707000	78615000	71794000	0	0	20434000	0	0	1	7	9	7	0	0	2	0	0	1	7	9	7	0	0	2	0	0	1	7	9	7	0	0	2
O02207	O02207		0	0	0	8050600	12853000	7542300	0	0	0	0	0	0	2	3	2	0	0	0	0	0	0	2	3	2	0	0	0	0	0	0	2	3	2	0	0	0
O02208	O02208		0	0	0	2976300	5216200	4270700	0	0	0	0	0	0	1	2	2	0	0	0	0	0	0	1	2	2	0	0	0	0	0	0	1	2	2	0	0	0
O02215;A5JYW2	O02215	cbl-1	0	0	0	58354000	71788000	63804000	0	0	0	0	0	0	9	8	9	0	0	0	0	0	0	9	8	9	0	0	0	0	0	0	9	8	9	0	0	0
O02220	O02220	mrpl-34	0	0	1338300	2277000	0	3771900	0	0	1574800	0	0	1	1	0	1	0	0	1	0	0	1	1	0	1	0	0	1	0	0	1	1	0	1	0	0	1
O02236	O02236	tbc-14	0	0	0	3144900	12426000	4578900	0	0	0	0	0	0	1	3	1	0	0	0	0	0	0	1	3	1	0	0	0	0	0	0	1	3	1	0	0	0
O02238;H2L2J6;H2L2J5	O02238;H2L2J6;H2L2J5	pqn-27	0	0	0	16951000	38411000	26833000	0	0	0	0	0	0	5	7	6	0	0	0	0	0	0	5	7	6	0	0	0	0	0	0	5	7	6	0	0	0
O02252	O02252	pcp-3	0	0	0	46275000	72648000	40728000	0	0	0	0	0	0	5	7	5	0	0	0	0	0	0	5	7	5	0	0	0	0	0	0	5	7	5	0	0	0
O02266;G3MU66	O02266;G3MU66	alh-7	1443400	0	1122600	54456000	61476000	69368000	1344200	0	2154200	1	0	1	7	7	7	1	0	1	1	0	1	7	7	7	1	0	1	1	0	1	7	7	7	1	0	1
O02267	O02267		0	0	0	95792000	127680000	91653000	0	0	0	0	0	0	6	5	4	0	0	0	0	0	0	6	5	4	0	0	0	0	0	0	6	5	4	0	0	0
O02286;Q7JKI2;Q7JKI3;Q7JKI1	O02286;Q7JKI2;Q7JKI3;Q7JKI1	pck-2	0	0	0	634480000	984960000	757190000	1009600	0	381090	0	0	0	22	24	21	1	0	2	0	0	0	22	24	21	1	0	2	0	0	0	22	24	21	1	0	2
O02323	O02323	lbp-7	0	0	0	20283000	45092000	32993000	0	0	0	0	0	0	3	4	3	0	0	0	0	0	0	3	4	3	0	0	0	0	0	0	3	4	3	0	0	0
O02325;Q2EEM4	O02325;Q2EEM4	prmt-3	0	0	0	14060000	12698000	12063000	0	0	0	0	0	0	3	3	3	0	0	0	0	0	0	3	3	3	0	0	0	0	0	0	3	3	3	0	0	0
O02328	O02328	eif-3.C	105280000	13543000	13695000	247510000	360580000	263940000	122570000	1083300	13811000	1	1	1	24	27	26	1	1	1	1	1	1	24	27	26	1	1	1	1	1	1	24	27	26	1	1	1
Q52GX8;Q52GY1;Q52GY0;O02360;O02358	Q52GX8;Q52GY1;Q52GY0;O02360	dct-17	0	0	0	237230	285340	0	0	0	0	0	0	0	1	1	0	0	0	0	0	0	0	1	1	0	0	0	0	0	0	0	1	1	0	0	0	0
O02362	O02362		0	0	0	966930	2714200	0	0	0	0	0	0	0	1	1	0	0	0	0	0	0	0	1	1	0	0	0	0	0	0	0	1	1	0	0	0	0
O02365	O02365	ifa-2	0	0	0	187450000	234050000	235050000	0	0	0	0	0	0	19	20	18	0	0	0	0	0	0	19	20	18	0	0	0	0	0	0	15	14	12	0	0	0
O02485	O02485	ZK1073.1	0	0	0	25747000	28346000	20301000	0	0	0	0	0	0	6	5	5	0	0	0	0	0	0	6	5	5	0	0	0	0	0	0	6	5	5	0	0	0
O02495	O02495	snb-1	0	0	0	95880000	104330000	104930000	0	0	0	0	0	0	3	5	3	0	0	0	0	0	0	3	5	3	0	0	0	0	0	0	3	5	3	0	0	0
O02637	O02637	cah-6	0	0	0	0	4572800	1443700	0	0	0	0	0	0	0	2	1	0	0	0	0	0	0	0	2	1	0	0	0	0	0	0	0	2	1	0	0	0
O02639	O02639	rpl-19	0	0	0	347080000	500630000	359800000	0	0	0	0	0	0	9	9	7	0	0	0	0	0	0	9	9	7	0	0	0	0	0	0	9	9	7	0	0	0
O02640	O02640	mdh-2	2390900	2719400	84465000	1175600000	1705300000	1464300000	7123800	1564800	103270000	1	3	6	15	16	16	3	2	7	1	3	6	15	16	16	3	2	7	1	3	6	15	16	16	3	2	7
O02642	O02642	sucl-2	0	0	3408800	179050000	217230000	157530000	0	0	2219300	0	0	1	11	10	9	0	0	1	0	0	1	11	10	9	0	0	1	0	0	1	11	10	9	0	0	1
O02658;P91420	O02658;P91420	gsp-3;gsp-4	0	0	0	21597000	27153000	24855000	0	0	0	0	0	0	3	4	3	0	0	0	0	0	0	3	4	3	0	0	0	0	0	0	3	4	3	0	0	0
O16000-2;O16000;O16000-3	O16000-2;O16000;O16000-3	unc-64	0	0	0	8414600	13087000	13490000	0	0	0	0	0	0	1	1	1	0	0	0	0	0	0	1	1	1	0	0	0	0	0	0	1	1	1	0	0	0
O16214	O16214		0	0	0	44097000	43816000	41196000	0	0	0	0	0	0	8	8	8	0	0	0	0	0	0	8	8	8	0	0	0	0	0	0	7	7	7	0	0	0
O16215;Q9TXX0	O16215		0	0	0	5375900	4022400	5544500	0	0	0	0	0	0	4	3	4	0	0	0	0	0	0	3	2	3	0	0	0	0	0	0	3	2	3	0	0	0
O16254	O16254		0	0	0	4865100	0	4759300	0	0	0	0	0	0	1	0	1	0	0	0	0	0	0	1	0	1	0	0	0	0	0	0	1	0	1	0	0	0
O16259	O16259	sti-1	0	0	4802600	282120000	447140000	415120000	0	0	5560400	0	0	2	17	17	18	0	0	2	0	0	2	17	17	18	0	0	2	0	0	2	17	17	18	0	0	2
O16264-2;O16264	O16264-2;O16264	F40A3.3	0	0	0	54697000	75624000	55459000	0	0	0	0	0	0	7	9	8	0	0	0	0	0	0	7	9	8	0	0	0	0	0	0	7	9	8	0	0	0
O16266	O16266		0	0	0	34451000	45558000	49886000	0	0	0	0	0	0	5	5	6	0	0	0	0	0	0	5	5	6	0	0	0	0	0	0	5	5	6	0	0	0
O16284	O16284	cysl-4	0	0	0	8845500	0	6100600	0	0	0	0	0	0	2	1	2	0	0	0	0	0	0	1	0	1	0	0	0	0	0	0	1	0	1	0	0	0
O16293	O16293	fipp-1	0	0	0	25902000	7357800	16712000	0	0	0	0	0	0	3	2	3	0	0	0	0	0	0	3	2	3	0	0	0	0	0	0	3	2	3	0	0	0
O16294	O16294	F32D1.5	0	0	0	119550000	121020000	118400000	0	0	0	0	0	0	10	10	10	0	0	0	0	0	0	10	10	10	0	0	0	0	0	0	10	10	10	0	0	0
O16297	O16297	mcm-7	0	0	0	31994000	40693000	38050000	0	0	0	0	0	0	9	12	9	0	0	0	0	0	0	9	12	9	0	0	0	0	0	0	9	12	9	0	0	0
O16298	O16298	hpo-18	0	0	560250	163850000	255370000	186200000	0	0	0	0	0	1	4	4	4	0	0	0	0	0	1	4	4	4	0	0	0	0	0	1	3	3	3	0	0	0
O16303	O16303	dnj-19	0	0	0	48090000	67262000	54262000	0	0	0	0	0	0	8	9	9	0	0	0	0	0	0	8	9	9	0	0	0	0	0	0	8	9	9	0	0	0
O16305;Q95XF6	O16305	cmd-1	0	0	804020	470770000	705880000	848610000	0	0	1185000	0	0	1	10	10	10	0	0	1	0	0	1	10	10	10	0	0	1	0	0	1	10	10	10	0	0	1
O16309	O16309	fkb-3	0	0	0	18303000	25190000	24881000	0	0	0	0	0	0	3	4	3	0	0	0	0	0	0	3	4	3	0	0	0	0	0	0	3	4	3	0	0	0
O16311	O16311		0	0	0	1182200	2114400	1858600	0	0	0	0	0	0	2	2	2	0	0	0	0	0	0	2	2	2	0	0	0	0	0	0	2	2	2	0	0	0
O16315	O16315		0	0	0	2600500	3897900	2591000	0	0	0	0	0	0	1	1	1	0	0	0	0	0	0	1	1	1	0	0	0	0	0	0	1	1	1	0	0	0
Q8IA86;O16331;O16436	Q8IA86;O16331	catp-3	0	0	0	15796000	25290000	22642000	0	0	0	0	0	0	5	6	6	0	0	0	0	0	0	5	6	6	0	0	0	0	0	0	5	6	6	0	0	0
O16368	O16368	rpt-2	0	0	0	112660000	143730000	101950000	0	0	0	0	0	0	16	15	11	0	0	0	0	0	0	15	14	10	0	0	0	0	0	0	15	14	10	0	0	0
O16369	O16369	aps-1	0	0	0	6596600	10924000	2927100	0	0	0	0	0	0	2	2	2	0	0	0	0	0	0	2	2	2	0	0	0	0	0	0	2	2	2	0	0	0
O16386	O16386	sago-1	0	0	0	26044000	27440000	32131000	0	0	0	0	0	0	4	3	6	0	0	0	0	0	0	4	3	6	0	0	0	0	0	0	4	3	6	0	0	0
O16454	O16454	tag-196	0	0	0	0	7610700	4320600	0	0	0	0	0	0	0	1	1	0	0	0	0	0	0	0	1	1	0	0	0	0	0	0	0	1	1	0	0	0
O16458	O16458		0	0	0	11596000	12262000	131970000	0	0	0	0	0	0	3	3	4	0	0	0	0	0	0	3	3	4	0	0	0	0	0	0	3	3	4	0	0	0
O16462	O16462	grd-5	0	0	0	34450000	62814000	63726000	0	0	0	0	0	0	1	1	1	0	0	0	0	0	0	1	1	1	0	0	0	0	0	0	1	1	1	0	0	0
O16486	O16486		0	0	0	16370000	9986100	24083000	0	0	0	0	0	0	5	5	4	0	0	0	0	0	0	5	5	4	0	0	0	0	0	0	5	5	4	0	0	0
O16517	O16517	atp-4	0	0	3574100	335320000	445120000	351470000	0	0	3826000	0	0	1	10	10	9	0	0	1	0	0	1	10	10	9	0	0	1	0	0	1	10	10	9	0	0	1
Q8MXJ7;O16518;Q86S57	Q8MXJ7;O16518;Q86S57	alh-4	0	0	0	181790000	219170000	163620000	0	0	0	0	0	0	13	13	13	0	0	0	0	0	0	13	13	13	0	0	0	0	0	0	12	12	12	0	0	0
O16521	O16521	hpo-19	0	0	0	32867000	42408000	20200000	0	0	0	0	0	0	8	8	6	0	0	0	0	0	0	8	8	6	0	0	0	0	0	0	6	6	4	0	0	0
O16580-2;O16580	O16580-2;O16580	gba-1	0	0	0	4070600	19879000	7711800	0	0	0	0	0	0	1	5	2	0	0	0	0	0	0	1	5	2	0	0	0	0	0	0	1	5	2	0	0	0
O16619	O16619	dhs-13	0	0	0	8156400	13297000	8421100	0	0	0	0	0	0	1	1	1	0	0	0	0	0	0	1	1	1	0	0	0	0	0	0	1	1	1	0	0	0
O16660	O16660	clec-10	0	0	0	0	0	2079400	0	0	0	0	0	0	0	0	1	0	0	0	0	0	0	0	0	1	0	0	0	0	0	0	0	0	1	0	0	0
O16689	O16689	sdz-24	0	0	0	2695400	0	2767600	0	0	0	0	0	0	1	0	1	0	0	0	0	0	0	1	0	1	0	0	0	0	0	0	1	0	1	0	0	0
Q86B39;O16720	Q86B39;O16720	alg-2	0	0	0	4976700	3713300	3914700	0	0	0	0	0	0	6	6	5	0	0	0	0	0	0	2	2	2	0	0	0	0	0	0	2	2	2	0	0	0
O16784	O16784		0	0	0	0	1769000	0	0	0	0	0	0	0	0	1	0	0	0	0	0	0	0	0	1	0	0	0	0	0	0	0	0	1	0	0	0	0
O16785	O16785	pat-6	0	0	0	20341000	21968000	20349000	0	0	0	0	0	0	5	5	4	0	0	0	0	0	0	5	5	4	0	0	0	0	0	0	5	5	4	0	0	0
O16850-6;O16850-7;O16850-5;O16850-4;O16850-3;O16850-1;O16850-2;O16850	O16850-6;O16850-7;O16850-5;O16850-4;O16850-3;O16850-1;O16850-2;O16850	daf-16	0	0	0	1778500	4013300	1812500	0	0	0	0	0	0	1	1	1	0	0	0	0	0	0	1	1	1	0	0	0	0	0	0	1	1	1	0	0	0
O16927	O16927	F25G6.8	0	0	0	32681000	5142900	20981000	0	0	0	0	0	0	3	1	2	0	0	0	0	0	0	3	1	2	0	0	0	0	0	0	3	1	2	0	0	0
O16928	O16928		0	0	0	4345400	11104000	7618100	0	0	0	0	0	0	2	3	3	0	0	0	0	0	0	2	3	3	0	0	0	0	0	0	2	3	3	0	0	0
O16929	O16929	symk-1	0	0	0	0	0	5640900	0	0	0	0	0	0	1	0	1	0	0	0	0	0	0	1	0	1	0	0	0	0	0	0	1	0	1	0	0	0
O61866;O16956	O61866;O16956	lipl-5;lipl-3	0	0	0	5924400	5807000	9429400	0	0	0	0	0	0	2	1	2	0	0	0	0	0	0	2	1	2	0	0	0	0	0	0	2	1	2	0	0	0
O16997	O16997		0	0	0	22585000	26344000	7863200	0	0	0	0	0	0	5	5	3	0	0	0	0	0	0	5	5	3	0	0	0	0	0	0	5	5	3	0	0	0
O16999	O16999	W03F9.1	0	0	0	49546000	61103000	54943000	0	0	0	0	0	0	8	10	8	0	0	0	0	0	0	8	10	8	0	0	0	0	0	0	8	10	8	0	0	0
O17003	O17003		0	0	0	2924500	3155800	0	0	0	0	0	0	0	1	1	0	0	0	0	0	0	0	1	1	0	0	0	0	0	0	0	1	1	0	0	0	0
O17004	O17004	mrps-2	0	0	0	10179000	7334600	10687000	0	0	0	0	0	0	3	2	2	0	0	0	0	0	0	3	2	2	0	0	0	0	0	0	3	2	2	0	0	0
O17005	O17005	mrpl-4	0	0	0	33394000	9157100	23518000	0	0	0	0	0	0	3	4	3	0	0	0	0	0	0	3	4	3	0	0	0	0	0	0	3	4	3	0	0	0
O17071-2;O17071	O17071-2;O17071	rpt-4	0	0	0	140420000	216240000	161290000	0	0	0	0	0	0	17	17	16	0	0	0	0	0	0	17	17	16	0	0	0	0	0	0	17	17	16	0	0	0
O17087-4;O17087-3;O17087	O17087-4;O17087-3;O17087	gld-2	0	0	0	0	1437700	1543000	0	0	0	0	0	0	0	1	1	0	0	0	0	0	0	0	1	1	0	0	0	0	0	0	0	1	1	0	0	0
O17135	O17135	fbxa-72	0	0	0	26412000	37709000	45172000	0	0	0	0	0	0	4	5	6	0	0	0	0	0	0	4	5	6	0	0	0	0	0	0	4	5	6	0	0	0
O17157;Q95X81	O17157;Q95X81		0	0	0	6436400	4086200	3422800	0	0	0	0	0	0	3	3	2	0	0	0	0	0	0	3	3	2	0	0	0	0	0	0	3	3	2	0	0	0
O17168	O17168		0	0	0	0	0	966660	0	0	0	0	0	0	0	0	1	0	0	0	0	0	0	0	0	1	0	0	0	0	0	0	0	0	1	0	0	0
O17214;Q8ITZ0	O17214;Q8ITZ0	fum-1	0	0	1262300	250040000	301670000	277480000	0	0	1397400	0	0	1	15	16	15	0	0	1	0	0	1	15	16	15	0	0	1	0	0	1	15	16	15	0	0	1
O17218;A8WIR1	O17218;A8WIR1	rps-22	0	0	0	554200000	746810000	439070000	0	0	0	0	0	0	7	7	7	0	0	0	0	0	0	7	7	7	0	0	0	0	0	0	7	7	7	0	0	0
O17244	O17244	tsr-1	0	0	0	707760	577200	797120	0	0	0	0	0	0	1	1	1	0	0	0	0	0	0	1	1	1	0	0	0	0	0	0	1	1	1	0	0	0
O17268	O17268		0	0	0	6673300	8322200	7740900	0	0	0	0	0	0	2	2	2	0	0	0	0	0	0	2	2	2	0	0	0	0	0	0	2	2	2	0	0	0
O17271	O17271	heh-1	0	0	0	14865000	15305000	9566800	0	0	0	0	0	0	2	2	2	0	0	0	0	0	0	2	2	2	0	0	0	0	0	0	2	2	2	0	0	0
O17274	O17274	lgc-34	0	0	0	3669700	1568900	4001900	0	0	0	0	0	0	2	1	2	0	0	0	0	0	0	2	1	2	0	0	0	0	0	0	2	1	2	0	0	0
O17287	O17287	tomm-22	0	0	0	24967000	27029000	27108000	0	0	0	0	0	0	4	3	4	0	0	0	0	0	0	4	3	4	0	0	0	0	0	0	4	3	4	0	0	0
O17328	O17328	mct-6	0	0	0	26277000	45074000	31428000	0	0	0	0	0	0	4	4	4	0	0	0	0	0	0	4	4	4	0	0	0	0	0	0	4	4	4	0	0	0
O17345	O17345	ttr-6	0	0	0	17837000	25968000	18189000	0	0	0	0	0	0	2	3	2	0	0	0	0	0	0	2	3	2	0	0	0	0	0	0	2	3	2	0	0	0
O17352	O17352	aagr-4	0	0	0	72325000	125980000	114180000	0	0	0	0	0	0	13	15	15	0	0	0	0	0	0	13	15	15	0	0	0	0	0	0	13	15	15	0	0	0
O17365	O17365	srp-2	0	0	0	0	860050	1898100	0	0	0	0	0	0	1	1	1	0	0	0	0	0	0	1	1	1	0	0	0	0	0	0	1	1	1	0	0	0
O17373	O17373	pho-14	0	0	0	2287100	2306800	0	0	0	0	0	0	0	1	1	0	0	0	0	0	0	0	1	1	0	0	0	0	0	0	0	1	1	0	0	0	0
O17389	O17389	tth-1	0	0	0	46542000	75339000	48102000	0	0	0	0	0	0	6	7	5	0	0	0	0	0	0	6	7	5	0	0	0	0	0	0	6	7	5	0	0	0
O17397	O17397	F52H2.6	0	0	0	6254300	1736700	1252500	0	0	0	0	0	0	3	1	1	0	0	0	0	0	0	3	1	1	0	0	0	0	0	0	3	1	1	0	0	0
O17403	O17403	cpsf-2	0	0	0	0	0	7825800	0	0	0	0	0	0	0	0	1	0	0	0	0	0	0	0	0	1	0	0	0	0	0	0	0	0	1	0	0	0
O17406	O17406	attf-2	0	0	0	91524000	231930000	137380000	0	0	0	0	0	0	7	9	10	0	0	0	0	0	0	7	9	10	0	0	0	0	0	0	7	9	10	0	0	0
O17528	O17528	sel-9	0	0	0	13335000	24160000	7308600	0	0	0	0	0	0	3	3	3	0	0	0	0	0	0	3	3	3	0	0	0	0	0	0	3	3	3	0	0	0
O17536	O17536	hil-4	0	0	0	11180000	26967000	35384000	0	0	0	0	0	0	1	2	3	0	0	0	0	0	0	1	2	3	0	0	0	0	0	0	1	2	3	0	0	0
O17570	O17570	rpl-38	0	0	0	56774000	76538000	58136000	0	0	0	0	0	0	4	5	3	0	0	0	0	0	0	4	5	3	0	0	0	0	0	0	4	5	3	0	0	0
O17580	O17580	pro-2	0	0	0	3540800	7298400	7998100	0	0	0	0	0	0	1	1	1	0	0	0	0	0	0	1	1	1	0	0	0	0	0	0	1	1	1	0	0	0
O17586	O17586	pas-1	0	0	0	241630000	333050000	261280000	0	0	0	0	0	0	10	11	10	0	0	0	0	0	0	10	11	10	0	0	0	0	0	0	10	11	10	0	0	0
O17587	O17587	rpoa-12	0	0	0	2747200	8154100	5944600	0	0	0	0	0	0	1	1	1	0	0	0	0	0	0	1	1	1	0	0	0	0	0	0	1	1	1	0	0	0
O17591	O17591		0	0	0	1331300	12923000	15128000	0	0	0	0	0	0	1	1	2	0	0	0	0	0	0	1	1	2	0	0	0	0	0	0	1	1	2	0	0	0
O17606	O17606		0	0	0	27353000	58415000	34902000	0	0	0	0	0	0	7	7	7	0	0	0	0	0	0	7	7	7	0	0	0	0	0	0	7	7	7	0	0	0
O17607	O17607	ruvb-1	0	0	0	60154000	94665000	63112000	0	0	0	0	0	0	9	12	10	0	0	0	0	0	0	9	12	10	0	0	0	0	0	0	9	12	10	0	0	0
O17616;A5JYV2	O17616;A5JYV2		0	0	0	7357500	3522900	4318500	0	0	0	0	0	0	2	2	1	0	0	0	0	0	0	2	2	1	0	0	0	0	0	0	2	2	1	0	0	0
O17621	O17621		0	0	0	46922000	64710000	56192000	0	0	1648100	0	0	0	6	7	6	0	0	1	0	0	0	6	7	6	0	0	1	0	0	0	6	7	6	0	0	1
O17622	O17622	C29F7.3	1781300	0	4097200	69930000	90349000	87306000	1024800	258220	6372000	1	0	1	5	5	4	1	1	1	1	0	1	5	5	4	1	1	1	1	0	1	5	5	4	1	1	1
O17626	O17626		0	0	0	269200000	384680000	229170000	0	0	0	0	0	0	16	18	16	0	0	0	0	0	0	16	18	16	0	0	0	0	0	0	16	18	16	0	0	0
O17642	O17642	col-179	0	0	0	2865200	5241200	4680800	0	0	0	0	0	0	1	1	1	0	0	0	0	0	0	1	1	1	0	0	0	0	0	0	1	1	1	0	0	0
O17643	O17643	idh-2	0	0	4213800	42659000	92113000	50130000	1026600	0	13602000	0	0	2	6	10	10	1	0	2	0	0	2	6	10	10	1	0	2	0	0	2	6	10	10	1	0	2
O17680	O17680	sams-1	1454900	994170	3830400	1944400000	2851700000	2424700000	2500600	579710	1007900	1	1	2	21	23	22	1	1	1	1	1	2	21	23	22	1	1	1	0	0	0	18	19	18	0	0	0
O17685	O17685		0	0	0	26510000	40881000	33162000	0	0	0	0	0	0	1	1	1	0	0	0	0	0	0	1	1	1	0	0	0	0	0	0	1	1	1	0	0	0
O17687	O17687	nasp-2	0	0	0	100610000	403320000	388550000	0	0	0	0	0	0	12	20	15	0	0	0	0	0	0	12	20	15	0	0	0	0	0	0	12	20	15	0	0	0
O17694	O17694	ril-1	0	4115800	6219900	409950000	389890000	567100000	0	2969100	6602200	0	1	1	5	4	5	0	1	1	0	1	1	5	4	5	0	1	1	0	1	1	5	4	5	0	1	1
O17695	O17695	hda-1	0	0	0	22826000	37749000	31359000	0	0	0	0	0	0	2	2	2	0	0	0	0	0	0	2	2	2	0	0	0	0	0	0	2	2	2	0	0	0
O17730	O17730	D2023.5	0	0	30414000	33536000	45712000	41107000	0	0	39988000	0	0	4	6	6	5	0	0	4	0	0	4	6	6	5	0	0	4	0	0	4	6	6	5	0	0	4
O17731	O17731		0	0	0	2695400	3487400	1913300	0	0	0	0	0	0	1	1	1	0	0	0	0	0	0	1	1	1	0	0	0	0	0	0	1	1	1	0	0	0
O17735	O17735		0	0	0	0	921220	869170	0	0	0	0	0	0	0	1	1	0	0	0	0	0	0	0	1	1	0	0	0	0	0	0	0	1	1	0	0	0
O17754	O17754	egl-21	0	0	0	0	0	1659400	0	0	0	0	0	0	0	1	1	0	0	0	0	0	0	0	1	1	0	0	0	0	0	0	0	1	1	0	0	0
O17759	O17759	tkt-1	0	0	0	1883800000	2018000000	1668300000	0	0	0	0	0	0	24	21	21	0	0	0	0	0	0	24	21	21	0	0	0	0	0	0	24	21	21	0	0	0
O17772	O17772	pes-7	0	0	0	0	1718000	0	0	0	0	0	0	0	1	2	0	0	0	0	0	0	0	1	2	0	0	0	0	0	0	0	1	2	0	0	0	0
O17805	O17805	col-98	0	0	0	24159000	25724000	26429000	0	0	0	0	0	0	1	1	1	0	0	0	0	0	0	1	1	1	0	0	0	0	0	0	1	1	1	0	0	0
O17836;B7WNA0;Q7JL40;O17835	O17836;B7WNA0;Q7JL40;O17835	pyk-1	0	0	14993000	268570000	360390000	437340000	0	3020000	22238000	0	0	1	20	23	19	0	2	2	0	0	1	20	23	19	0	2	2	0	0	0	1	1	1	0	0	0
O17859	O17859		0	0	0	0	0	4205800	0	0	0	0	0	0	0	0	1	0	0	0	0	0	0	0	0	1	0	0	0	0	0	0	0	0	1	0	0	0
O17861	O17861	F37H8.5	0	0	0	38657000	65831000	43205000	0	0	0	0	0	0	5	5	3	0	0	0	0	0	0	5	5	3	0	0	0	0	0	0	5	5	3	0	0	0
O17890	O17890		0	0	0	1528400	1072700	578140	0	0	0	0	0	0	1	1	1	0	0	0	0	0	0	1	1	1	0	0	0	0	0	0	1	1	1	0	0	0
O17891	O17891		0	0	0	109550000	170320000	126220000	0	0	0	0	0	0	5	6	5	0	0	0	0	0	0	5	6	5	0	0	0	0	0	0	5	6	5	0	0	0
O17892	O17892		748720	1897100	1884100	42304000	74532000	71016000	1211800	2566300	2470300	1	1	1	10	10	13	1	1	1	1	1	1	10	10	13	1	1	1	1	1	1	10	10	13	1	1	1
O17893;Q7JKF1	O17893		0	0	665410	12882000	59236000	37123000	0	0	0	0	0	1	3	4	4	0	0	0	0	0	1	3	4	4	0	0	0	0	0	1	3	4	4	0	0	0
O17895	O17895	haf-3	0	0	0	3984500	6645900	4288900	0	0	0	0	0	0	1	1	1	0	0	0	0	0	0	1	1	1	0	0	0	0	0	0	1	1	1	0	0	0
O17901	O17901	F59E10.3	0	0	0	37624000	50921000	34031000	0	0	0	0	0	0	3	4	3	0	0	0	0	0	0	3	4	3	0	0	0	0	0	0	3	4	3	0	0	0
O17907;K8ES75;K8F7T8	O17907;K8ES75;K8F7T8	ctg-1	0	0	893860	18121000	26875000	24321000	0	735760	5089000	0	0	2	4	5	6	0	1	2	0	0	2	4	5	6	0	1	2	0	0	2	4	5	6	0	1	2
O17915	O17915	ran-1	0	0	0	259040000	377910000	302180000	0	0	0	0	0	0	10	10	10	0	0	0	0	0	0	10	10	10	0	0	0	0	0	0	10	10	10	0	0	0
O17919	O17919	K01G5.5	0	0	0	60965000	109310000	98359000	0	0	0	0	0	0	12	14	14	0	0	0	0	0	0	12	14	14	0	0	0	0	0	0	12	14	14	0	0	0
O17921	O17921	tbb-1	1988800	1398500	3130100	1378200000	1690800000	1405300000	2196000	1057200	3500500	1	1	1	18	18	17	1	2	1	1	1	1	18	18	17	1	2	1	0	0	0	3	3	3	0	0	0
O17939	O17939	aipl-1	0	0	0	20671000	21361000	13452000	0	0	0	0	0	0	6	6	4	0	0	0	0	0	0	5	5	3	0	0	0	0	0	0	5	5	3	0	0	0
O17944;Q564S2	O17944;Q564S2		0	0	0	10916000	15418000	12771000	0	0	0	0	0	0	3	4	4	0	0	0	0	0	0	3	4	4	0	0	0	0	0	0	3	4	4	0	0	0
O17953;O17953-2	O17953	dld-1	14296000	1097800	13158000	298530000	388860000	293750000	7930000	0	11712000	1	1	4	18	18	16	1	0	4	1	1	4	18	18	16	1	0	4	1	1	4	18	18	16	1	0	4
O17954;G3MU72	O17954		0	0	0	60915000	87905000	76342000	0	0	0	0	0	0	3	3	3	0	0	0	0	0	0	3	3	3	0	0	0	0	0	0	3	3	3	0	0	0
O17966-2;O17966	O17966-2;O17966	top-1	0	0	0	1595400	1544100	1642100	0	0	0	0	0	0	1	1	1	0	0	0	0	0	0	1	1	1	0	0	0	0	0	0	1	1	1	0	0	0
O17983	O17983	arrd-14	0	0	0	10392000	13605000	8479400	0	0	0	0	0	0	1	1	1	0	0	0	0	0	0	1	1	1	0	0	0	0	0	0	1	1	1	0	0	0
O18000	O18000	pes-9	0	0	0	316380000	416880000	381720000	0	0	0	0	0	0	14	17	16	0	0	0	0	0	0	14	17	16	0	0	0	0	0	0	14	17	16	0	0	0
O18008	O18008		0	0	0	4116500	5871100	6035500	0	0	0	0	0	0	2	2	2	0	0	0	0	0	0	2	2	2	0	0	0	0	0	0	2	2	2	0	0	0
Q52GX6;O18015	Q52GX6;O18015	grl-7	0	0	0	0	6037200	0	0	0	0	0	0	0	0	2	0	0	0	0	0	0	0	0	2	0	0	0	0	0	0	0	0	2	0	0	0	0
O18054	O18054	pfd-3	0	0	0	20875000	27674000	23036000	0	0	0	0	0	0	5	6	4	0	0	0	0	0	0	5	6	4	0	0	0	0	0	0	5	6	4	0	0	0
O18076	O18076	clec-47	0	0	0	7751200	3228200	5126800	0	0	0	0	0	0	2	1	2	0	0	0	0	0	0	2	1	2	0	0	0	0	0	0	2	1	2	0	0	0
O18089	O18089		0	0	0	54338000	94474000	34407000	0	0	0	0	0	0	4	5	4	0	0	0	0	0	0	4	5	4	0	0	0	0	0	0	4	5	4	0	0	0
Q1ZXS4;O18092;Q1ZXS3	Q1ZXS4;O18092		0	0	0	0	2560100	0	0	0	0	0	0	0	0	1	0	0	0	0	0	0	0	0	1	0	0	0	0	0	0	0	0	1	0	0	0	0
O18154	O18154	tba-7	0	0	0	136690000	90157000	103150000	0	0	0	0	0	0	7	8	6	0	0	0	0	0	0	2	3	2	0	0	0	0	0	0	2	3	2	0	0	0
O18156	O18156		0	0	0	0	0	2466200	0	0	0	0	0	0	0	0	1	0	0	0	0	0	0	0	0	1	0	0	0	0	0	0	0	0	1	0	0	0
Q2L6Y4;O18158	Q2L6Y4;O18158	ogt-1	0	0	0	3620400	6956600	4345600	0	0	0	0	0	0	3	4	2	0	0	0	0	0	0	3	4	2	0	0	0	0	0	0	3	4	2	0	0	0
O18178	O18178	pptr-1	0	0	0	27495000	52224000	40520000	0	0	0	0	0	0	6	9	9	0	0	0	0	0	0	6	9	9	0	0	0	0	0	0	5	8	9	0	0	0
O18180	O18180	mrpl-12	0	0	0	53679000	60799000	67824000	0	0	0	0	0	0	5	5	5	0	0	0	0	0	0	5	5	5	0	0	0	0	0	0	5	5	5	0	0	0
O18181	O18181		0	0	0	8412300	16441000	12088000	0	0	0	0	0	0	2	2	2	0	0	0	0	0	0	2	2	2	0	0	0	0	0	0	2	2	2	0	0	0
O18183	O18183		0	0	0	3887100	3782100	1583000	0	0	0	0	0	0	2	2	2	0	0	0	0	0	0	2	2	2	0	0	0	0	0	0	2	2	2	0	0	0
O18196;Q9U285	O18196;Q9U285		0	0	0	0	0	3658100	0	0	0	0	0	0	0	0	1	0	0	0	0	0	0	0	0	1	0	0	0	0	0	0	0	0	1	0	0	0
O18199	O18199	mrpl-37	0	0	0	22120000	25849000	7565900	0	0	0	0	0	0	3	3	2	0	0	0	0	0	0	3	3	2	0	0	0	0	0	0	3	3	2	0	0	0
O18215	O18215		0	0	0	13013000	15630000	19916000	0	0	0	0	0	0	2	3	4	0	0	0	0	0	0	2	3	4	0	0	0	0	0	0	2	3	4	0	0	0
O18216	O18216	pno-1	0	0	0	0	3142600	2945900	0	0	0	0	0	0	1	1	1	0	0	0	0	0	0	1	1	1	0	0	0	0	0	0	1	1	1	0	0	0
O18218;O62486	O18218;O62486	nos-3	0	0	0	10368000	10590000	6137500	0	0	0	0	0	0	2	2	1	0	0	0	0	0	0	2	2	1	0	0	0	0	0	0	2	2	1	0	0	0
O18224	O18224		0	0	0	47543000	69245000	42448000	0	0	0	0	0	0	3	4	3	0	0	0	0	0	0	3	4	3	0	0	0	0	0	0	3	4	3	0	0	0
O18229-2;O18229	O18229-2;O18229	Y57G11C.3	0	0	0	7218500	10753000	8658500	0	0	0	0	0	0	2	2	2	0	0	0	0	0	0	2	2	2	0	0	0	0	0	0	2	2	2	0	0	0
O18235	O18235	coq-3	0	0	0	5909500	7320300	6352700	0	0	0	0	0	0	2	2	2	0	0	0	0	0	0	2	2	2	0	0	0	0	0	0	2	2	2	0	0	0
O18236	O18236	nuo-3	0	0	0	56561000	40516000	30519000	0	0	0	0	0	0	3	3	3	0	0	0	0	0	0	3	3	3	0	0	0	0	0	0	3	3	3	0	0	0
O18240	O18240	rps-18	0	670530	1005500	1604300000	2540000000	1964200000	290710	0	0	0	1	1	15	15	14	1	0	0	0	1	1	15	15	14	1	0	0	0	1	1	15	15	14	1	0	0
O18285	O18285		0	0	0	0	0	0	0	2453600	0	0	0	0	0	0	0	0	1	0	0	0	0	0	0	0	0	1	0	0	0	0	0	0	0	0	1	0
O18307	O18307		0	0	0	12998000	13312000	15016000	0	0	0	0	0	0	2	4	3	0	0	0	0	0	0	2	4	3	0	0	0	0	0	0	2	4	3	0	0	0
O18650	O18650	rps-19	0	0	0	526670000	753040000	466770000	0	0	0	0	0	0	12	12	11	0	0	0	0	0	0	12	12	11	0	0	0	0	0	0	12	12	11	0	0	0
O18693	O18693	acs-2	1122100	0	1336800	0	1405200	4117700	4375600	0	2947500	1	0	2	0	1	1	2	0	2	1	0	2	0	1	1	2	0	2	1	0	2	0	1	1	2	0	2
O18694	O18694	lsm-5	0	0	0	18181000	22965000	24677000	0	0	0	0	0	0	1	1	1	0	0	0	0	0	0	1	1	1	0	0	0	0	0	0	1	1	1	0	0	0
O44133	O44133		0	0	0	0	0	1535600	0	0	0	0	0	0	0	1	1	0	0	0	0	0	0	0	1	1	0	0	0	0	0	0	0	1	1	0	0	0
O44144	O44144	perm-4	0	0	0	13534000	21120000	20398000	0	0	0	0	0	0	2	2	2	0	0	0	0	0	0	2	2	2	0	0	0	0	0	0	2	2	2	0	0	0
O44145	O44145	perm-2	0	0	0	11678000	28039000	12733000	0	0	0	0	0	0	3	3	3	0	0	0	0	0	0	3	3	3	0	0	0	0	0	0	3	3	3	0	0	0
O44150	O44150		0	0	0	0	770880	0	0	0	0	0	0	0	0	1	0	0	0	0	0	0	0	0	1	0	0	0	0	0	0	0	0	1	0	0	0	0
O44154;M1ZJT3;G5EFX4;G5EDD0;M1Z848	O44154		0	0	0	0	3437400	0	0	0	0	0	0	0	0	1	0	0	0	0	0	0	0	0	1	0	0	0	0	0	0	0	0	1	0	0	0	0
O44156	O44156	pas-6	0	0	0	256650000	344410000	347270000	0	0	0	0	0	0	8	9	9	0	0	0	0	0	0	8	9	9	0	0	0	0	0	0	8	9	9	0	0	0
O44158	O44158	vps-37	0	0	0	2551900	2858700	2227000	0	0	0	0	0	0	1	1	1	0	0	0	0	0	0	1	1	1	0	0	0	0	0	0	1	1	1	0	0	0
O44159	O44159		0	0	0	14666000	17516000	8436500	0	0	0	0	0	0	3	3	2	0	0	0	0	0	0	3	3	2	0	0	0	0	0	0	3	3	2	0	0	0
O44175	O44175	rfc-2	0	0	0	7294600	9832600	8462900	0	0	0	0	0	0	2	3	2	0	0	0	0	0	0	2	3	2	0	0	0	0	0	0	2	3	2	0	0	0
O44183;U4PAP4	O44183;U4PAP4		0	0	0	30379000	40281000	34493000	0	0	0	0	0	0	4	4	4	0	0	0	0	0	0	3	3	3	0	0	0	0	0	0	3	3	3	0	0	0
O44400;O44400-2	O44400;O44400-2	F37C4.5	0	0	0	509730000	717360000	623910000	548440	641530	0	0	0	0	21	24	21	1	1	0	0	0	0	21	24	21	1	1	0	0	0	0	21	24	21	1	1	0
O44408	O44408	kgb-1	0	0	0	12024000	9420700	9190200	0	0	0	0	0	0	2	3	4	0	0	0	0	0	0	2	3	4	0	0	0	0	0	0	2	3	4	0	0	0
O44411;O44411-2;G8JYE8	O44411;O44411-2	T07A9.9	0	0	0	141020000	165440000	196750000	0	0	0	0	0	0	11	11	11	0	0	0	0	0	0	11	11	11	0	0	0	0	0	0	11	11	11	0	0	0
O44441	O44441	mai-2	2682900	0	1491400	664960000	884440000	802130000	2724700	1445900	5179600	1	0	1	9	8	8	1	1	1	1	0	1	9	8	8	1	1	1	1	0	1	9	8	8	1	1	1
O44444	O44444		0	0	0	19995000	21327000	18970000	0	0	0	0	0	0	3	3	3	0	0	0	0	0	0	3	3	3	0	0	0	0	0	0	3	3	3	0	0	0
O44451	O44451	C04C3.3	0	0	0	194630000	344900000	322160000	0	0	0	0	0	0	8	8	8	0	0	0	0	0	0	8	8	8	0	0	0	0	0	0	8	8	8	0	0	0
O44471	O44471	grd-10	0	0	0	15862000	318180	18027000	0	0	0	0	0	0	2	1	1	0	0	0	0	0	0	2	1	1	0	0	0	0	0	0	2	1	1	0	0	0
O44476-2;O44476	O44476-2;O44476	hoe-1	0	0	0	2744200	2972200	2191200	0	0	0	0	0	0	2	2	2	0	0	0	0	0	0	2	2	2	0	0	0	0	0	0	2	2	2	0	0	0
O44477	O44477	tim-17	0	0	0	21470000	22241000	19453000	0	0	0	0	0	0	3	2	2	0	0	0	0	0	0	3	2	2	0	0	0	0	0	0	3	2	2	0	0	0
O44480	O44480	rpl-20	0	1221800	1132800	1392700000	1670500000	1291000000	0	1029600	524830	0	1	1	12	12	12	0	1	1	0	1	1	12	12	12	0	1	1	0	1	1	12	12	12	0	1	1
O44498;Q9U263	O44498;Q9U263	set-9;set-26	0	0	0	1703300	7339800	3567800	0	0	0	0	0	0	1	2	1	0	0	0	0	0	0	1	2	1	0	0	0	0	0	0	1	2	1	0	0	0
O44501	O44501	fnta-1	0	0	0	0	29023000	4098800	0	0	0	0	0	0	0	3	1	0	0	0	0	0	0	0	3	1	0	0	0	0	0	0	0	3	1	0	0	0
O44502	O44502	cogc-8	0	0	0	4981800	5145500	4992800	0	0	0	0	0	0	2	2	2	0	0	0	0	0	0	2	2	2	0	0	0	0	0	0	2	2	2	0	0	0
O44503;U4PFH6	O44503;U4PFH6		0	0	0	89912000	115790000	87998000	0	0	0	0	0	0	17	15	16	1	0	0	0	0	0	17	15	16	1	0	0	0	0	0	17	15	16	1	0	0
O44509	O44509		0	0	0	28263000	36451000	46554000	0	0	0	0	0	0	3	3	3	0	0	0	0	0	0	3	3	3	0	0	0	0	0	0	3	3	3	0	0	0
O44512	O44512	isp-1	0	0	546800	222770000	296380000	279320000	0	0	567410	0	0	1	10	9	10	0	0	1	0	0	1	10	9	10	0	0	1	0	0	1	10	9	10	0	0	1
O44517;U4PC34	O44517;U4PC34		0	0	0	23705000	23715000	19880000	0	0	0	0	0	0	3	3	2	0	0	0	0	0	0	3	3	2	0	0	0	0	0	0	3	3	2	0	0	0
O44549	O44549	acdh-3	0	0	0	181800000	266450000	180790000	0	0	0	1	1	1	11	12	11	1	0	1	0	0	0	9	10	9	0	0	0	0	0	0	9	10	9	0	0	0
O44551	O44551		0	0	0	7289100	16906000	12943000	0	0	0	0	0	0	1	2	2	0	0	0	0	0	0	1	2	2	0	0	0	0	0	0	1	2	2	0	0	0
O44561;H2KZW6	O44561;H2KZW6		0	0	0	42255000	78244000	54231000	0	0	0	0	0	0	1	1	1	0	0	0	0	0	0	1	1	1	0	0	0	0	0	0	1	1	1	0	0	0
O44565;V6CIX7	O44565	lam-1	0	0	0	65949000	121390000	99466000	0	0	0	0	0	0	11	16	17	0	0	0	0	0	0	11	16	17	0	0	0	0	0	0	11	16	17	0	0	0
O44566	O44566		0	0	0	3808400	4358700	4289800	0	0	0	0	0	0	2	2	2	0	0	0	0	0	0	2	2	2	0	0	0	0	0	0	2	2	2	0	0	0
O44572	O44572	tni-4	0	0	0	13514000	16098000	14089000	0	0	0	0	0	0	5	6	6	0	0	0	0	0	0	3	4	4	0	0	0	0	0	0	3	4	4	0	0	0
O44608	O44608	hacd-1	0	0	0	6060700	6351300	6124100	0	0	0	0	0	0	2	2	2	0	0	0	0	0	0	1	2	1	0	0	0	0	0	0	1	2	1	0	0	0
O44622	O44622		0	0	0	4450900	10086000	4956900	0	0	0	0	0	0	2	3	2	0	0	0	0	0	0	2	3	2	0	0	0	0	0	0	2	3	2	0	0	0
O44658	O44658	cyp-34a8	0	0	0	2240000	4614200	4437000	0	0	0	0	0	0	2	2	2	0	0	0	0	0	0	2	2	2	0	0	0	0	0	0	2	2	2	0	0	0
O44727	O44727	cpn-4	0	381730	0	5955600	8596700	3167100	9211600	0	174140	0	1	0	2	2	2	1	0	1	0	1	0	2	2	2	1	0	1	0	1	0	2	2	2	1	0	1
O44729;A5A8P6	O44729	prp-17	0	0	0	2774500	4843900	6850300	0	0	0	0	0	0	1	1	1	0	0	0	0	0	0	1	1	1	0	0	0	0	0	0	1	1	1	0	0	0
O44730	O44730	zig-7	0	0	0	0	860480	338880	0	0	0	0	0	0	0	1	1	0	0	0	0	0	0	0	1	1	0	0	0	0	0	0	0	1	1	0	0	0
O44732	O44732		2285800	4081300	1032800	9423500	18729000	18270000	1076300	4727500	1952900	1	1	1	1	1	1	1	1	1	1	1	1	1	1	1	1	1	1	1	1	1	1	1	1	1	1	1
O44734	O44734		0	0	0	2866300	5266100	5906600	0	0	0	0	0	0	1	2	2	0	0	0	0	0	0	1	2	2	0	0	0	0	0	0	1	2	2	0	0	0
O44738	O44738		0	0	0	6594000	12459000	6282300	0	0	0	0	0	0	2	2	1	0	0	0	0	0	0	2	2	1	0	0	0	0	0	0	2	2	1	0	0	0
O44739	O44739	bag-1	0	0	0	15758000	24062000	20014000	0	0	0	0	0	0	4	5	5	0	0	0	0	0	0	4	5	5	0	0	0	0	0	0	4	5	5	0	0	0
O44750	O44750	app-1	0	0	0	98984000	118410000	107290000	0	0	0	0	0	0	9	10	8	0	0	0	0	0	0	9	10	8	0	0	0	0	0	0	9	10	8	0	0	0
O44782	O44782	vpr-1	0	0	0	125100000	157350000	176590000	0	0	0	0	0	0	6	6	7	0	0	0	0	0	0	6	6	7	0	0	0	0	0	0	6	6	7	0	0	0
O44787	O44787	usp-39	0	0	0	1391700	808380	1214100	0	0	0	0	0	0	1	1	1	0	0	0	0	0	0	1	1	1	0	0	0	0	0	0	1	1	1	0	0	0
O44827-2;O44827	O44827-2;O44827	fgt-1	0	0	1154800	39842000	55050000	60005000	615910	557880	565780	0	0	1	2	3	2	1	1	1	0	0	1	2	3	2	1	1	1	0	0	1	2	3	2	1	1	1
Q1RS85;Q6A583;O44846	Q1RS85;Q6A583;O44846		0	0	0	26298000	32167000	26593000	0	0	0	0	0	0	2	2	3	0	0	0	0	0	0	2	2	3	0	0	0	0	0	0	2	2	3	0	0	0
O44871	O44871	clec-150	0	0	0	4800200	2850700	2599100	0	0	0	0	0	0	1	1	1	0	0	0	0	0	0	1	1	1	0	0	0	0	0	0	1	1	1	0	0	0
O44887	O44887	inx-13	0	0	0	3293900	3141800	3616200	0	0	0	0	0	0	1	1	1	0	0	0	0	0	0	1	1	1	0	0	0	0	0	0	1	1	1	0	0	0
O44895	O44895		0	0	0	2268200	3455600	7999600	0	0	0	0	0	0	1	1	2	0	0	0	0	0	0	1	1	2	0	0	0	0	0	0	1	1	2	0	0	0
O44897;Q8IA64	O44897;Q8IA64	haf-9	0	0	0	73862000	87625000	92495000	0	0	0	0	0	0	6	7	7	0	0	0	0	0	0	6	7	7	0	0	0	0	0	0	6	7	7	0	0	0
O44906;Q8ITY2;Q8ITY0;Q8ITY1	O44906;Q8ITY2;Q8ITY0;Q8ITY1	pck-1	0	0	0	70726000	81767000	62369000	0	0	0	0	0	0	12	14	9	0	0	0	0	0	0	12	14	9	0	0	0	0	0	0	12	14	9	0	0	0
O44951	O44951		0	0	0	2842400	4494600	3407700	0	0	0	0	0	0	1	1	1	0	0	0	0	0	0	1	1	1	0	0	0	0	0	0	1	1	1	0	0	0
O44952	O44952	C34B2.6	0	0	3379200	27299000	39606000	30143000	0	0	3889300	0	0	2	5	6	6	0	0	2	0	0	2	5	6	6	0	0	2	0	0	2	5	6	6	0	0	2
O44953	O44953	C34B2.10	0	0	0	7840800	9539600	6127500	0	0	0	0	0	0	1	1	1	0	0	0	0	0	0	1	1	1	0	0	0	0	0	0	1	1	1	0	0	0
O44954	O44954	sdha-2	0	0	3405100	74827000	105420000	92092000	0	0	2513400	0	0	2	13	12	15	1	1	2	0	0	1	10	9	12	0	0	1	0	0	1	10	9	12	0	0	1
O44955	O44955		0	0	0	3314900	14971000	11804000	0	0	0	0	0	0	1	3	3	0	0	0	0	0	0	1	3	3	0	0	0	0	0	0	1	3	3	0	0	0
O44959;Q7Z154	O44959;Q7Z154	riok-1	0	0	0	7374700	6474300	7135400	0	0	0	0	0	0	4	4	4	0	0	0	0	0	0	4	4	4	0	0	0	0	0	0	4	4	4	0	0	0
O44983	O44983		0	0	0	1977800	1069000	1337900	0	0	0	0	0	0	1	1	1	0	0	0	0	0	0	1	1	1	0	0	0	0	0	0	1	1	1	0	0	0
O44985	O44985	teg-4	0	0	0	29383000	26530000	24338000	0	0	0	0	0	0	6	4	6	0	0	0	0	0	0	6	4	6	0	0	0	0	0	0	6	4	6	0	0	0
O44991	O44991	lpd-6	0	0	0	0	852160	0	0	0	0	0	0	0	0	1	0	0	0	0	0	0	0	0	1	0	0	0	0	0	0	0	0	1	0	0	0	0
O44995;W6RXW2	O44995		0	0	0	136860000	201540000	163890000	0	0	0	0	0	0	13	12	14	0	0	0	0	0	0	13	12	14	0	0	0	0	0	0	13	12	14	0	0	0
O45006;Q9XW39;Q22524;Q9XWW4	O45006;Q9XW39;Q22524;Q9XWW4		0	0	0	8047200	12807000	3176400	0	0	0	0	0	0	1	1	1	0	0	0	0	0	0	1	1	1	0	0	0	0	0	0	1	1	1	0	0	0
O45011	O45011		0	0	0	354080000	537660000	508910000	0	0	0	0	0	0	14	16	16	0	0	0	0	0	0	14	16	16	0	0	0	0	0	0	2	2	2	0	0	0
O45012	O45012	nol-5	0	0	0	415140000	506160000	562680000	0	0	0	0	0	0	22	21	18	0	0	0	0	0	0	22	21	18	0	0	0	0	0	0	22	21	18	0	0	0
O45017	O45017		0	0	0	7982300	1501800	0	0	0	0	0	0	0	1	1	0	0	0	0	0	0	0	1	1	0	0	0	0	0	0	0	1	1	0	0	0	0
O45060	O45060		0	0	0	351950000	365530000	398540000	0	0	0	0	0	0	10	10	9	0	0	0	0	0	0	10	10	9	0	0	0	0	0	0	10	10	9	0	0	0
O45069	O45069		0	0	0	4955900	5959800	2580100	0	0	0	0	0	0	3	3	2	0	0	0	0	0	0	3	3	2	0	0	0	0	0	0	3	3	2	0	0	0
Q86MG4;O45075	Q86MG4;O45075		0	0	0	2059900	2508100	2284300	0	0	0	0	0	0	1	1	1	0	0	0	0	0	0	1	1	1	0	0	0	0	0	0	1	1	1	0	0	0
O45083	O45083		0	0	0	0	587020	0	0	0	0	0	0	0	0	1	0	0	0	0	0	0	0	0	1	0	0	0	0	0	0	0	0	1	0	0	0	0
O45085	O45085		0	0	0	5718900	2950800	0	0	0	0	0	0	0	1	1	0	0	0	0	0	0	0	1	1	0	0	0	0	0	0	0	1	1	0	0	0	0
O45086	O45086		0	0	0	8281000	16696000	0	0	0	0	0	0	0	2	1	0	0	0	0	0	0	0	2	1	0	0	0	0	0	0	0	2	1	0	0	0	0
O45087	O45087	dyci-1	0	0	0	6093600	13154000	10842000	0	0	0	0	0	0	2	2	2	0	0	0	0	0	0	2	2	2	0	0	0	0	0	0	2	2	2	0	0	0
O45089	O45089	faah-3	0	0	0	8060600	11684000	12937000	0	0	0	0	0	0	2	2	2	0	0	0	0	0	0	2	2	2	0	0	0	0	0	0	2	2	2	0	0	0
O45097	O45097		0	0	0	4292900	3562100	3326500	0	0	0	0	0	0	2	2	2	0	0	0	0	0	0	2	2	2	0	0	0	0	0	0	2	2	2	0	0	0
O45100;W6RR23	O45100;W6RR23	mec-17	0	0	0	2225200	3450000	2677200	0	0	0	0	0	0	1	2	1	0	0	0	0	0	0	1	2	1	0	0	0	0	0	0	1	2	1	0	0	0
U4PFF3;O45105;P20631;P20630	U4PFF3;O45105;P20631;P20630	col-101;col-13;col-12	0	0	0	0	886410	0	0	0	0	0	0	0	0	1	0	0	0	0	0	0	0	0	1	0	0	0	0	0	0	0	0	1	0	0	0	0
O45106	O45106	ech-5	0	0	0	103530000	113370000	110790000	0	0	0	0	0	0	5	4	5	0	0	0	0	0	0	5	4	5	0	0	0	0	0	0	5	4	5	0	0	0
O45110;U4PFC3	O45110	mrpl-2	0	0	0	6166100	7601300	5690500	0	0	0	0	0	0	3	3	3	0	0	0	0	0	0	3	3	3	0	0	0	0	0	0	3	3	3	0	0	0
O45148	O45148	dlst-1	0	0	2487700	242340000	337620000	303790000	1450800	0	1610600	0	0	2	8	9	9	1	0	1	0	0	2	8	9	9	1	0	1	0	0	2	8	9	9	1	0	1
O45159	O45159	fbxa-65	0	0	0	1294000	719640	1869200	0	0	0	0	0	0	1	1	1	0	0	0	0	0	0	1	1	1	0	0	0	0	0	0	1	1	1	0	0	0
O45166	O45166	folt-2	0	0	0	795260	8467800	1352400	0	0	0	0	0	0	1	1	1	0	0	0	0	0	0	1	1	1	0	0	0	0	0	0	1	1	1	0	0	0
O45168	O45168	ifc-1	0	0	0	75590000	41203000	97065000	0	0	0	0	0	0	7	5	5	0	0	0	0	0	0	6	4	5	0	0	0	0	0	0	6	4	5	0	0	0
O45181	O45181		0	0	0	148370000	134200000	149730000	0	0	0	0	0	0	10	14	14	0	0	0	0	0	0	10	14	14	0	0	0	0	0	0	10	14	14	0	0	0
O45187;U4PFG4;H2KZ85;Q965J8	O45187;U4PFG4;H2KZ85;Q965J8		0	0	0	2745800	3089500	2722000	0	0	0	0	0	0	1	1	1	0	0	0	0	0	0	1	1	1	0	0	0	0	0	0	1	1	1	0	0	0
O45218	O45218	ads-1	0	0	0	224860000	210190000	187870000	0	0	0	0	0	0	9	9	9	0	0	0	0	0	0	9	9	9	0	0	0	0	0	0	9	9	9	0	0	0
O45241	O45241	C04H5.1	0	0	0	6129100	11583000	13856000	0	0	0	0	0	0	2	3	2	0	0	0	0	0	0	2	3	2	0	0	0	0	0	0	2	3	2	0	0	0
O45244	O45244	mog-4	0	0	0	2386200	2857900	2121600	0	0	0	0	0	0	1	2	1	0	0	0	0	0	0	1	2	1	0	0	0	0	0	0	1	2	1	0	0	0
O45279	O45279		0	0	0	10011000	23817000	23570000	0	0	0	0	0	0	3	4	4	0	0	0	0	0	0	3	4	4	0	0	0	0	0	0	3	4	4	0	0	0
O45293	O45293	gly-8	0	0	0	44571000	44954000	38938000	0	0	0	0	0	0	5	6	4	0	0	0	0	0	0	5	6	4	0	0	0	0	0	0	5	6	4	0	0	0
O45319	O45319	tin-13	0	0	0	169290000	186410000	210030000	0	0	0	0	0	0	7	7	7	0	0	0	0	0	0	7	7	7	0	0	0	0	0	0	7	7	7	0	0	0
O45335	O45335	fbxa-88	0	0	0	17477000	22102000	0	0	0	0	0	0	0	1	1	0	0	0	0	0	0	0	1	1	0	0	0	0	0	0	0	1	1	0	0	0	0
O45346	O45346	osm-11	0	0	0	4468100	16843000	5651900	0	0	0	0	0	0	2	4	3	0	0	0	0	0	0	2	4	3	0	0	0	0	0	0	2	4	3	0	0	0
O45380;U4PLZ2	O45380	tps-2	0	0	0	5160000	5503300	4509700	0	0	0	0	0	0	2	1	2	0	0	0	0	0	0	2	1	2	0	0	0	0	0	0	2	1	2	0	0	0
O45386;O45462	O45386;O45462		0	0	0	18014000	16413000	12968000	0	0	0	0	0	0	4	4	4	0	0	0	0	0	0	4	4	4	0	0	0	0	0	0	4	4	4	0	0	0
O45394	O45394		0	0	0	15300000	3463500	3088600	0	0	0	0	0	0	2	1	1	0	0	0	0	0	0	2	1	1	0	0	0	0	0	0	1	0	0	0	0	0
O45406	O45406	kbp-3	0	0	0	6782900	8123700	3072900	0	0	0	0	0	0	1	1	1	0	0	0	0	0	0	1	1	1	0	0	0	0	0	0	1	1	1	0	0	0
O45417	O45417		0	0	0	2618800	15382000	4659700	0	0	0	0	0	0	2	5	2	0	0	0	0	0	0	2	5	2	0	0	0	0	0	0	2	5	2	0	0	0
O45418	O45418	fkb-6	0	0	0	233180000	437730000	323470000	0	0	0	0	0	0	17	18	19	0	0	0	0	0	0	17	18	19	0	0	0	0	0	0	17	18	19	0	0	0
O45443	O45443	clec-65	0	0	0	11952000	18904000	14094000	0	0	0	0	0	0	5	4	3	0	0	0	0	0	0	5	4	3	0	0	0	0	0	0	5	4	3	0	0	0
O45444	O45444	clec-63	0	0	0	83167000	135110000	99049000	0	0	0	0	0	0	4	4	4	0	0	0	0	0	0	4	4	4	0	0	0	0	0	0	4	4	4	0	0	0
O45451	O45451	gst-38	0	0	0	2520400	4539900	986180	0	0	0	0	0	0	1	1	1	0	0	0	0	0	0	1	1	1	0	0	0	0	0	0	1	1	1	0	0	0
O45495	O45495	uev-1	0	0	0	47188000	109570000	80232000	0	0	0	0	0	0	2	3	3	0	0	0	0	0	0	2	3	3	0	0	0	0	0	0	2	3	3	0	0	0
O45496	O45496		0	0	0	7876900	11479000	10897000	0	0	0	0	0	0	3	3	3	0	0	0	0	0	0	3	3	3	0	0	0	0	0	0	3	3	3	0	0	0
O45499	O45499	rps-26	0	4359600	3855800	475090000	703540000	614470000	0	0	0	0	1	1	5	5	4	0	0	0	0	1	1	5	5	4	0	0	0	0	1	1	5	5	4	0	0	0
O45502	O45502	dnj-12	0	0	0	138380000	182900000	143260000	0	0	0	0	0	0	9	10	9	0	0	0	0	0	0	9	10	9	0	0	0	0	0	0	9	10	9	0	0	0
O45503	O45503	mtx-1	0	0	0	3484700	3273000	2753900	0	0	0	0	0	0	2	1	2	0	0	0	0	0	0	2	1	2	0	0	0	0	0	0	2	1	2	0	0	0
Q21817;O45525	Q21817;O45525		0	0	0	45592000	62937000	47863000	0	0	0	0	0	0	1	1	2	0	0	0	0	0	0	1	1	2	0	0	0	0	0	0	1	1	2	0	0	0
O45551;D1MN85;P56570	O45551;D1MN85	ife-1	0	0	0	46540000	73100000	57433000	0	0	0	0	0	0	3	4	4	0	0	0	0	0	0	3	4	4	0	0	0	0	0	0	3	4	4	0	0	0
O45552	O45552		2508900	0	12219000	603540000	839400000	784660000	2602800	0	13136000	2	0	2	21	20	17	1	0	2	2	0	2	21	20	17	1	0	2	2	0	2	21	20	17	1	0	2
O45569;B6VQ96	O45569;B6VQ96	nep-17	0	0	0	209400000	323050000	259620000	0	0	0	0	0	0	26	24	24	0	0	0	0	0	0	26	24	24	0	0	0	0	0	0	26	24	24	0	0	0
O45599	O45599	cbd-1	0	0	0	4858200	12215000	8289500	0	0	0	0	0	0	2	5	3	0	0	0	0	0	0	2	5	3	0	0	0	0	0	0	2	5	3	0	0	0
O45622;E9P8A2	O45622	erfa-3	0	0	0	139650000	159800000	135670000	0	0	0	0	0	0	10	12	10	0	0	0	0	0	0	10	12	10	0	0	0	0	0	0	10	12	10	0	0	0
O45628	O45628		0	0	0	2654200	6606100	3705200	0	0	0	0	0	0	2	2	1	0	0	0	0	0	0	2	2	1	0	0	0	0	0	0	2	2	1	0	0	0
O45679	O45679	cysl-2	0	0	0	68359000	82252000	64179000	0	0	0	0	0	0	10	11	11	0	0	0	0	0	0	10	11	11	0	0	0	0	0	0	9	10	10	0	0	0
O45707	O45707		0	0	0	5333300	17928000	15030000	0	0	0	0	0	0	2	3	3	0	0	0	0	0	0	2	3	3	0	0	0	0	0	0	2	3	3	0	0	0
O45712	O45712		0	0	0	122430000	229640000	194650000	0	0	0	0	0	0	3	2	3	0	0	0	0	0	0	2	1	2	0	0	0	0	0	0	2	1	2	0	0	0
O45713	O45713		0	9869000	0	595190000	923300000	543450000	0	0	0	0	1	0	5	4	4	0	0	0	0	1	0	5	4	4	0	0	0	0	1	0	4	3	3	0	0	0
O45722;Q6BEV8	O45722;Q6BEV8		0	0	0	6051000	7750800	4894600	0	0	0	0	0	0	3	2	2	0	0	0	0	0	0	3	2	2	0	0	0	0	0	0	3	2	2	0	0	0
O45734;H9G333	O45734;H9G333	cpl-1	0	0	0	154040000	376870000	247880000	0	0	0	0	0	0	13	13	12	0	0	0	0	0	0	13	13	12	0	0	0	0	0	0	13	13	12	0	0	0
O45757	O45757		0	0	0	0	0	5506500	0	0	0	0	0	0	0	0	1	0	0	0	0	0	0	0	0	1	0	0	0	0	0	0	0	0	1	0	0	0
O45766	O45766	T10C6.5	0	0	0	1538500	2057900	1766600	0	0	0	0	0	0	1	1	1	0	0	0	0	0	0	1	1	1	0	0	0	0	0	0	1	1	1	0	0	0
O45783	O45783		0	0	0	8335100	9308700	16711000	0	0	0	0	0	0	1	1	1	0	0	0	0	0	0	1	1	1	0	0	0	0	0	0	1	1	1	0	0	0
O45812	O45812		0	0	0	19595000	12410000	18667000	0	0	0	0	0	0	4	2	4	0	0	0	0	0	0	4	2	4	0	0	0	0	0	0	4	2	4	0	0	0
O45815	O45815	act-5	14600000	0	0	1527000000	1544300000	1434800000	18079000	3250100	0	2	2	1	27	27	25	4	2	2	1	0	0	13	13	12	2	2	0	1	0	0	13	13	12	2	2	0
O45819	O45819	gyg-2	0	0	0	10741000	16653000	10791000	0	0	0	0	0	0	3	3	3	0	0	0	0	0	0	3	3	3	0	0	0	0	0	0	3	3	3	0	0	0
O45855;P91221	O45855;P91221		0	0	0	0	3530300	3295500	0	0	0	0	0	0	0	1	1	0	0	0	0	0	0	0	1	1	0	0	0	0	0	0	0	1	1	0	0	0
O45864	O45864		0	0	0	221640000	264420000	189130000	0	0	0	0	0	0	4	4	4	0	0	0	0	0	0	4	4	4	0	0	0	0	0	0	4	4	4	0	0	0
O45865;G3MU69;Q86CZ8;Q86CZ9	O45865;G3MU69	ant-1.1	8302800	14790000	18132000	2319000000	2653300000	2202100000	12110000	5968800	14883000	3	3	2	23	22	22	2	2	2	3	3	2	23	22	22	2	2	2	2	2	1	14	14	14	2	1	1
O45870	O45870	T27F6.6	0	0	0	0	4276800	0	0	0	0	0	0	0	0	1	0	0	0	0	0	0	0	0	1	0	0	0	0	0	0	0	0	1	0	0	0	0
O45903	O45903	W09H1.5	0	0	0	26369000	43751000	40600000	0	0	0	0	0	0	5	6	6	0	0	0	0	0	0	5	6	6	0	0	0	0	0	0	5	6	6	0	0	0
O45904	O45904	lec-1	2312800	5329000	5539700	2082500000	1997200000	2107900000	1527400	4870600	1614600	1	2	2	18	18	17	1	3	2	1	2	2	18	18	17	1	3	2	0	0	0	2	2	2	0	0	0
O45924;Q4A1S8;O45930	O45924;Q4A1S8	Y39E4A.3	0	0	3400800	132370000	217710000	198980000	0	0	4419400	0	0	1	14	14	14	0	0	2	0	0	1	14	14	14	0	0	2	0	0	1	14	14	14	0	0	2
O45933	O45933	npp-18	0	0	0	2496300	8603600	1065900	0	0	0	0	0	0	1	3	2	0	0	0	0	0	0	1	3	2	0	0	0	0	0	0	1	3	2	0	0	0
O45934;Q86DA0	O45934;Q86DA0		0	0	638850	177130000	276220000	197780000	0	0	0	0	0	1	14	16	15	0	0	0	0	0	1	14	16	15	0	0	0	0	0	1	14	16	15	0	0	0
Q9U3R0;O45941	Q9U3R0;O45941	C08F11.12;Y45F10C.2	0	0	0	8434000	14324000	5510200	0	0	0	0	0	0	1	1	1	0	0	0	0	0	0	1	1	1	0	0	0	0	0	0	1	1	1	0	0	0
O45944	O45944	Y45F10C.4	0	0	0	5949300	13383000	7235600	0	0	0	0	0	0	1	2	1	0	0	0	0	0	0	1	2	1	0	0	0	0	0	0	1	2	1	0	0	0
O45946	O45946	rpl-18	0	0	0	2007700000	2451900000	1969900000	0	0	0	0	0	0	13	12	12	0	0	0	0	0	0	13	12	12	0	0	0	0	0	0	13	12	12	0	0	0
O45947-2;O45947;S6FN25	O45947-2;O45947	gly-10	0	0	0	1118600	1500200	1269700	0	0	0	0	0	0	1	1	1	0	0	0	0	0	0	1	1	1	0	0	0	0	0	0	1	1	1	0	0	0
O45948	O45948		0	0	2374100	8521800	10732000	9773200	0	0	852260	0	0	2	2	2	2	0	0	2	0	0	2	2	2	2	0	0	2	0	0	2	2	2	2	0	0	2
O45952	O45952	csc-1	0	0	0	9562800	5025000	6940700	0	0	0	0	0	0	1	1	1	0	0	0	0	0	0	1	1	1	0	0	0	0	0	0	1	1	1	0	0	0
O45962-2;O45962;O45962-3	O45962-2;O45962;O45962-3	rle-1	0	0	0	747310	2684700	3482500	0	0	0	0	0	0	1	2	2	0	0	0	0	0	0	1	2	2	0	0	0	0	0	0	1	2	2	0	0	0
O46015;Q7JKM0;Q7YTU0	O46015;Q7JKM0;Q7YTU0	tep-1	0	0	0	0	3163200	0	0	0	0	0	0	0	0	1	0	0	0	0	0	0	0	0	1	0	0	0	0	0	0	0	0	1	0	0	0	0
O61196	O61196		0	0	0	1610200	4307600	3508300	0	0	0	0	0	0	1	2	1	0	0	0	0	0	0	1	2	1	0	0	0	0	0	0	1	2	1	0	0	0
O61199;U4PC51	O61199;U4PC51	T22B11.5	13295000	1484500	23718000	500610000	594690000	559160000	29092000	1596100	30539000	6	2	5	25	27	26	8	1	6	6	2	5	25	27	26	8	1	6	6	2	5	25	27	26	8	1	6
O61217;U4PSA1	O61217;U4PSA1		0	0	0	17034000	30070000	16684000	0	0	0	0	0	0	2	3	2	0	0	0	0	0	0	2	3	2	0	0	0	0	0	0	2	3	2	0	0	0
O61219	O61219		0	0	0	29139000	55390000	41070000	0	0	0	0	0	0	4	6	5	0	0	0	0	0	0	4	6	5	0	0	0	0	0	0	4	6	5	0	0	0
O61220;G5EDR9	O61220;G5EDR9	ocr-2;ocr-1	0	0	0	15939000	36390000	25365000	0	0	0	0	0	0	1	2	1	0	0	0	0	0	0	1	2	1	0	0	0	0	0	0	1	2	1	0	0	0
O61235	O61235	ctl-1	0	0	0	114480000	142400000	176610000	0	0	0	0	0	0	9	10	11	0	0	0	0	0	0	9	10	11	0	0	0	0	0	0	1	0	1	0	0	0
O61397	O61397	gly-7	0	0	0	25017000	18587000	11219000	0	0	0	0	0	0	1	1	1	0	0	0	0	0	0	1	1	1	0	0	0	0	0	0	1	1	1	0	0	0
O61522	O61522		0	0	0	21643000	23738000	18355000	0	0	0	0	0	0	3	3	3	0	0	0	0	0	0	3	3	3	0	0	0	0	0	0	3	3	3	0	0	0
O61708	O61708	pqn-59	49783000	121780000	72987000	75486000	118530000	106660000	8568800	9829700	63190000	1	1	1	7	5	7	1	1	1	1	1	1	7	5	7	1	1	1	1	1	1	7	5	7	1	1	1
O61709	O61709		0	0	0	16023000	19120000	22581000	0	0	0	0	0	0	3	4	3	0	0	0	0	0	0	3	4	3	0	0	0	0	0	0	3	4	3	0	0	0
O61711	O61711	rnp-8	0	0	0	2042600	1264400	842600	0	0	0	0	0	0	1	1	1	0	0	0	0	0	0	1	1	1	0	0	0	0	0	0	1	1	1	0	0	0
O61741	O61741		0	0	1298500	8961000	16074000	10550000	0	0	1141700	0	0	1	4	5	4	0	0	1	0	0	1	4	5	4	0	0	1	0	0	1	4	5	4	0	0	1
O61742	O61742	rpn-10	0	0	0	45491000	82675000	69594000	0	0	0	0	0	0	4	4	4	0	0	0	0	0	0	4	4	4	0	0	0	0	0	0	4	4	4	0	0	0
O61747	O61747		0	0	0	932920	1022000	0	0	0	0	0	0	0	1	1	0	0	0	0	0	0	0	1	1	0	0	0	0	0	0	0	1	1	0	0	0	0
O61749	O61749	F37F2.2	0	0	0	14009000	24628000	15786000	0	0	0	0	0	0	4	4	4	0	0	0	0	0	0	4	4	4	0	0	0	0	0	0	4	4	4	0	0	0
O61765;O76719	O61765;O76719		0	0	0	0	1572000	1254000	0	0	0	0	0	0	1	1	1	0	0	0	0	0	0	1	1	1	0	0	0	0	0	0	1	1	1	0	0	0
O61786	O61786	inx-15	0	0	0	0	1419300	0	0	0	0	0	0	0	0	1	0	0	0	0	0	0	0	0	1	0	0	0	0	0	0	0	0	1	0	0	0	0
O61790	O61790		19744000	31592000	15096000	15919000	19403000	15852000	2714700	11503000	17567000	1	1	1	2	2	2	1	1	1	1	1	1	2	2	2	1	1	1	1	1	1	2	2	2	1	1	1
O61792	O61792	rpn-8	0	0	0	56670000	58605000	43631000	0	0	0	0	0	0	8	7	5	0	0	0	0	0	0	8	7	5	0	0	0	0	0	0	8	7	5	0	0	0
O61793	O61793		0	0	0	3230200	7050100	4345100	0	0	0	0	0	0	2	2	2	0	0	0	0	0	0	2	2	2	0	0	0	0	0	0	2	2	2	0	0	0
O61815	O61815		0	0	0	36808000	34644000	33005000	0	0	0	0	0	0	6	5	5	0	0	0	0	0	0	6	5	5	0	0	0	0	0	0	6	5	5	0	0	0
O61817	O61817		0	0	0	6785000	5085500	0	0	0	0	0	0	0	1	1	0	0	0	0	0	0	0	1	1	0	0	0	0	0	0	0	1	1	0	0	0	0
O61818	O61818	mrps-30	2441800	889540	8330700	25720000	30854000	37238000	2430500	437770	7839700	1	1	3	3	3	4	1	1	2	1	1	3	3	3	4	1	1	2	1	1	3	3	3	4	1	1	2
O61820	O61820	eif-3.E	0	0	0	128780000	183520000	123660000	0	0	0	0	0	0	8	10	8	0	0	0	0	0	0	8	10	8	0	0	0	0	0	0	8	10	8	0	0	0
O61848;H2KZW0;H2KZW1	O61848;H2KZW0		0	0	0	102240000	152140000	154520000	0	0	0	0	0	0	9	11	11	0	0	0	0	0	0	8	10	10	0	0	0	0	0	0	8	10	10	0	0	0
O61856	O61856	T26C12.1	0	0	0	50626000	36920000	41647000	0	0	0	0	0	0	7	7	7	0	0	0	0	0	0	7	7	7	0	0	0	0	0	0	7	7	7	0	0	0
O61861	O61861	arx-7	0	0	0	3350000	6708700	8984100	0	0	0	0	0	0	2	2	3	0	0	0	0	0	0	2	2	3	0	0	0	0	0	0	2	2	3	0	0	0
O61874	O61874	dod-19	0	0	0	2357200	0	3839000	0	0	0	0	0	0	2	1	2	0	0	0	0	0	0	1	0	1	0	0	0	0	0	0	1	0	1	0	0	0
O61880	O61880		0	0	0	282180000	317510000	271030000	0	0	0	0	0	0	3	3	3	0	0	0	0	0	0	3	3	3	0	0	0	0	0	0	3	3	3	0	0	0
O61887	O61887		0	0	0	0	9366300	2604300	0	0	0	0	0	0	0	2	1	0	0	0	0	0	0	0	2	1	0	0	0	0	0	0	0	2	1	0	0	0
O61902	O61902	ndx-2	0	0	0	7883900	11097000	14363000	0	0	0	0	0	0	1	1	1	0	0	0	0	0	0	1	1	1	0	0	0	0	0	0	1	1	1	0	0	0
Q86S28;Q76NP4;O61907;Q86S27	Q86S28;Q76NP4;O61907;Q86S27	lin-40	0	0	0	12895000	26342000	13238000	0	0	0	0	0	0	6	5	5	0	0	0	0	0	0	6	5	5	0	0	0	0	0	0	6	5	5	0	0	0
O61955-2;O61955-3;O61955	O61955-2;O61955-3;O61955	ife-3	0	0	0	53412000	90834000	76915000	0	0	0	0	0	0	4	7	6	0	0	0	0	0	0	4	7	6	0	0	0	0	0	0	4	7	6	0	0	0
O61967-2;O61967	O61967-2;O61967	let-413	0	0	0	1799700	2460600	4151200	0	0	0	0	0	0	2	2	3	0	0	0	0	0	0	2	2	3	0	0	0	0	0	0	2	2	3	0	0	0
O61977	O61977	ttr-47	0	0	0	14918000	21047000	14999000	0	0	0	0	0	0	2	2	2	0	0	0	0	0	0	2	2	2	0	0	0	0	0	0	2	2	2	0	0	0
O61980;Q86S24;Q5TKA9	O61980;Q86S24;Q5TKA9	unc-23	0	0	0	2671900	4491900	5112600	0	0	0	0	0	0	1	1	1	0	0	0	0	0	0	1	1	1	0	0	0	0	0	0	1	1	1	0	0	0
O62053	O62053	C08F11.11	0	0	0	92694000	181340000	128060000	0	0	0	0	0	0	5	5	5	0	0	0	0	0	0	5	5	5	0	0	0	0	0	0	5	5	5	0	0	0
O62090	O62090	pry-1	0	0	0	10581000	0	0	0	0	0	0	0	0	1	0	0	0	0	0	0	0	0	1	0	0	0	0	0	0	0	0	1	0	0	0	0	0
O62102	O62102	pbs-2	0	0	0	78259000	97605000	65529000	0	0	0	0	0	0	8	8	6	0	0	0	0	0	0	8	8	6	0	0	0	0	0	0	8	8	6	0	0	0
O62106	O62106	eif-6	0	0	0	46674000	65011000	54822000	0	0	0	0	0	0	3	3	2	0	0	0	0	0	0	3	3	2	0	0	0	0	0	0	3	3	2	0	0	0
O62107;Q564Q1	O62107;Q564Q1	gale-1	0	0	0	17298000	21158000	17431000	0	0	0	0	0	0	5	5	5	0	0	0	0	0	0	5	5	5	0	0	0	0	0	0	5	5	5	0	0	0
O62122	O62122	gcsh-1	0	0	0	20151000	32738000	29328000	0	0	0	0	0	0	2	2	2	0	0	0	0	0	0	2	2	2	0	0	0	0	0	0	2	2	2	0	0	0
O62137	O62137		0	0	0	33702000	50752000	37776000	0	0	0	0	0	0	6	7	6	0	0	0	0	0	0	6	7	6	0	0	0	0	0	0	4	5	4	0	0	0
O62140;Q7JK62;Q2L6T9	O62140;Q7JK62;Q2L6T9	acox-1	0	0	0	33036000	41466000	36678000	0	0	0	0	0	0	6	7	6	0	0	0	0	0	0	5	6	5	0	0	0	0	0	0	4	5	4	0	0	0
O62146	O62146	F09B12.3	0	0	0	62785000	104170000	47653000	0	0	0	0	0	0	11	12	9	0	0	0	0	0	0	11	12	9	0	0	0	0	0	0	11	12	9	0	0	0
O62183	O62183	aly-2	0	0	0	15354000	13394000	9790900	0	0	0	0	0	0	3	2	2	0	0	0	0	0	0	3	2	2	0	0	0	0	0	0	3	2	2	0	0	0
O62193	O62193	F31C3.5	0	0	0	0	1624400	1152800	0	0	0	0	0	0	0	1	1	0	0	0	0	0	0	0	1	1	0	0	0	0	0	0	0	1	1	0	0	0
O62198;O45901	O62198		0	0	0	73412000	156510000	130900000	0	0	0	0	0	0	8	10	8	0	0	0	0	0	0	8	10	8	0	0	0	0	0	0	8	10	8	0	0	0
O62213	O62213	cey-1	0	1114400	0	63974000	115110000	104190000	0	741640	0	0	1	0	4	4	4	0	1	0	0	1	0	4	4	4	0	1	0	0	1	0	4	4	4	0	1	0
O62214	O62214		0	0	0	0	920070	0	0	0	0	0	0	0	0	1	0	0	0	0	0	0	0	0	1	0	0	0	0	0	0	0	0	1	0	0	0	0
O62216	O62216		0	0	0	12508000	21900000	13539000	0	0	0	0	0	0	2	3	2	0	0	0	0	0	0	2	3	2	0	0	0	0	0	0	2	3	2	0	0	0
O62219	O62219		0	0	0	0	1506500	0	0	0	0	0	0	0	0	1	0	0	0	0	0	0	0	0	1	0	0	0	0	0	0	0	0	1	0	0	0	0
O62220	O62220	F33H2.3	0	0	0	14660000	21158000	15775000	0	0	0	0	0	0	3	3	3	0	0	0	0	0	0	2	2	2	0	0	0	0	0	0	2	2	2	0	0	0
O62236	O62236	syx-7	0	0	0	3774400	8105600	6442900	0	0	0	0	0	0	1	1	1	0	0	0	0	0	0	1	1	1	0	0	0	0	0	0	1	1	1	0	0	0
O62244;Q5FC20	O62244	myo-6	0	0	0	4152400	0	0	0	0	0	0	0	0	3	3	3	0	0	0	0	0	0	1	0	0	0	0	0	0	0	0	1	0	0	0	0	0
O62246	O62246	F45G2.4	0	0	0	72079000	80510000	82673000	0	0	0	0	0	0	4	3	5	0	0	0	0	0	0	4	3	5	0	0	0	0	0	0	4	3	5	0	0	0
O62250	O62250	tim-16	0	0	0	8300100	15287000	9937600	0	0	0	0	0	0	2	2	2	0	0	0	0	0	0	2	2	2	0	0	0	0	0	0	2	2	2	0	0	0
O62252	O62252	F45G2.10	0	0	0	11598000	17472000	15414000	0	0	0	0	0	0	2	2	2	0	0	0	0	0	0	2	2	2	0	0	0	0	0	0	2	2	2	0	0	0
O62258	O62258		0	0	0	7758400	8835500	12647000	0	0	0	0	0	0	1	2	3	0	0	0	0	0	0	1	2	3	0	0	0	0	0	0	1	2	3	0	0	0
O62275	O62275	wago-4	0	0	0	20775000	15821000	19236000	0	0	0	0	0	0	7	5	6	0	0	0	0	0	0	7	5	6	0	0	0	0	0	0	7	5	6	0	0	0
O62277	O62277	dct-18	0	0	0	122920000	176030000	141280000	0	0	0	0	0	0	8	9	8	0	0	0	0	0	0	8	9	8	0	0	0	0	0	0	8	9	8	0	0	0
O62289	O62289	ttr-51	0	0	0	22561000	37960000	40092000	25812000	0	0	0	0	0	4	4	5	1	0	0	0	0	0	4	4	5	1	0	0	0	0	0	4	4	5	1	0	0
O62325	O62325	rbm-28	0	0	0	12144000	12371000	17350000	0	0	0	0	0	0	4	1	3	0	0	0	0	0	0	4	1	3	0	0	0	0	0	0	4	1	3	0	0	0
O62327;U4PB05;O02621	O62327;U4PB05	gpx-2	0	0	0	108420000	162600000	131500000	0	0	0	0	0	0	6	5	7	0	0	0	0	0	0	6	5	7	0	0	0	0	0	0	6	5	7	0	0	0
O62334	O62334	agl-1	0	0	0	8538800	12137000	8581400	0	0	0	0	0	0	5	7	4	0	0	0	0	0	0	5	7	4	0	0	0	0	0	0	5	7	4	0	0	0
O62337	O62337		0	0	0	222610000	268960000	206230000	0	0	0	0	0	0	3	3	3	0	0	0	0	0	0	3	3	3	0	0	0	0	0	0	3	3	3	0	0	0
Q22694;O62342;Q7YTH0	Q22694;O62342;Q7YTH0		0	0	0	6470800	7066700	5515600	0	0	0	0	0	0	2	2	2	0	0	0	0	0	0	2	2	2	0	0	0	0	0	0	2	2	2	0	0	0
O62388;P49622	O62388;P49622	rpl-37	0	0	0	94092000	137800000	101180000	0	0	0	0	0	0	8	9	8	0	0	0	0	0	0	8	9	8	0	0	0	0	0	0	8	9	8	0	0	0
O62390	O62390		0	0	0	5140200	5226600	7069500	0	0	0	0	0	0	2	2	2	0	0	0	0	0	0	2	2	2	0	0	0	0	0	0	2	2	2	0	0	0
O62415	O62415	lys-1	0	0	0	16011000	13724000	11225000	0	0	0	0	0	0	4	4	4	0	0	0	0	0	0	4	4	4	0	0	0	0	0	0	4	4	4	0	0	0
O62426	O62426		0	0	0	864490	1592300	1417100	0	0	0	0	0	0	3	2	3	0	0	0	0	0	0	1	1	1	0	0	0	0	0	0	1	1	1	0	0	0
O62431;D3YT95;D3YT96;I2HAI0	O62431;D3YT95;D3YT96	ers-1;qars-1	0	0	0	143110000	215990000	194290000	0	0	0	0	0	0	15	15	15	0	0	0	0	0	0	15	15	15	0	0	0	0	0	0	15	15	15	0	0	0
O62436;S6FN19	O62436;S6FN19		0	0	0	603190	779390	539570	0	0	0	0	0	0	1	1	1	0	0	0	0	0	0	1	1	1	0	0	0	0	0	0	1	1	1	0	0	0
O62460	O62460		0	0	0	0	4152700	3384400	0	0	0	0	0	0	0	2	2	0	0	0	0	0	0	0	2	2	0	0	0	0	0	0	0	2	2	0	0	0
O62477	O62477		0	0	0	12395000	25173000	17398000	0	0	0	0	0	0	2	2	2	0	0	0	0	0	0	2	2	2	0	0	0	0	0	0	2	2	2	0	0	0
O62512	O62512		0	0	0	6657100	6855800	5372300	0	0	2160600	0	0	0	2	2	2	0	0	1	0	0	0	2	2	2	0	0	1	0	0	0	2	2	2	0	0	1
O62514	O62514		0	0	0	2181800	7304400	2182600	0	0	0	0	0	0	1	3	1	0	0	0	0	0	0	1	3	1	0	0	0	0	0	0	1	3	1	0	0	0
O62515	O62515	ZK550.6	0	0	0	0	1455600	1504600	0	0	0	0	0	0	0	1	1	0	0	0	0	0	0	0	1	1	0	0	0	0	0	0	0	1	1	0	0	0
O62518	O62518	ZK795.3	0	0	0	18350000	8237100	13691000	0	0	0	0	0	0	3	2	3	0	0	0	0	0	0	3	2	3	0	0	0	0	0	0	3	2	3	0	0	0
O62519	O62519		0	0	0	2507000	2190600	1560500	0	0	0	0	0	0	1	1	1	0	0	0	0	0	0	1	1	1	0	0	0	0	0	0	1	1	1	0	0	0
O76258	O76258	tsg-101	0	0	0	11073000	15120000	5799700	0	0	0	0	0	0	5	5	2	0	0	0	0	0	0	5	5	2	0	0	0	0	0	0	5	5	2	0	0	0
O76337	O76337	ced-6	0	0	0	0	486950	0	0	0	0	0	0	0	0	1	1	0	0	0	0	0	0	0	1	1	0	0	0	0	0	0	0	1	1	0	0	0
O76360-2;O76360-5;O76360-3;O76360;U4PEQ9;U4PRL6;O76360-6;O76360-4;Q8MQE2;H2KYN1	O76360-2;O76360-5;O76360-3;O76360;U4PEQ9;U4PRL6;O76360-6	egl-4	0	0	0	99524000	125700000	110530000	0	0	0	0	0	0	17	19	19	0	0	0	0	0	0	17	19	19	0	0	0	0	0	0	16	18	18	0	0	0
O76365	O76365	tut-1	0	0	0	2480100	1462500	9301200	0	0	0	0	0	0	1	1	2	0	0	0	0	0	0	1	1	2	0	0	0	0	0	0	1	1	2	0	0	0
O76367	O76367		0	0	0	47028000	59270000	46100000	0	0	0	0	0	0	2	2	2	0	0	0	0	0	0	2	2	2	0	0	0	0	0	0	2	2	2	0	0	0
O76371	O76371	rpt-5	0	0	0	75768000	145930000	119900000	0	0	0	0	0	0	13	14	13	0	0	0	0	0	0	13	14	13	0	0	0	0	0	0	13	14	13	0	0	0
O76384	O76384	mms-19	0	0	0	4957000	5725000	1997100	0	0	0	0	0	0	2	2	1	0	0	0	0	0	0	2	2	1	0	0	0	0	0	0	2	2	1	0	0	0
O76387	O76387	C24G6.8	0	0	0	1898300	1977700	1225200	0	0	0	0	0	0	1	1	1	0	0	0	0	0	0	1	1	1	0	0	0	0	0	0	1	1	1	0	0	0
O76407	O76407		0	0	0	11837000	11328000	20986000	0	0	0	0	0	0	3	3	3	0	0	0	0	0	0	3	3	3	0	0	0	0	0	0	3	3	3	0	0	0
O76447	O76447	hcp-1	0	0	0	1985500	13038000	5288500	0	0	0	0	0	0	2	2	3	0	0	0	0	0	0	2	2	3	0	0	0	0	0	0	2	2	3	0	0	0
O76449	O76449		0	0	0	65776000	95819000	99839000	0	0	0	0	0	0	10	11	9	0	0	0	0	0	0	10	11	9	0	0	0	0	0	0	10	11	9	0	0	0
O76463	O76463	nft-1	0	0	0	23517000	35060000	35238000	0	0	0	0	0	0	7	6	8	0	0	0	0	0	0	7	6	8	0	0	0	0	0	0	7	6	8	0	0	0
O76512	O76512	smg-2	0	0	0	1085500	2142100	0	0	0	0	0	0	0	1	1	1	0	0	0	0	0	0	1	1	1	0	0	0	0	0	0	1	1	1	0	0	0
O76577;P41883	O76577	rpn-11	0	0	0	62033000	82059000	65208000	0	0	0	0	0	0	7	7	6	0	0	0	0	0	0	7	7	6	0	0	0	0	0	0	7	7	6	0	0	0
O76606	O76606	mrpl-28	0	0	0	3411700	4264800	18842000	0	0	0	0	0	0	2	2	4	0	0	0	0	0	0	2	2	4	0	0	0	0	0	0	2	2	4	0	0	0
O76616	O76616		0	0	0	22478000	26076000	26591000	0	0	0	0	0	0	4	4	4	0	0	0	0	0	0	4	4	4	0	0	0	0	0	0	4	4	4	0	0	0
O76630	O76630	emc-2	0	0	0	34071000	45480000	36878000	0	0	0	0	0	0	8	8	8	0	0	0	0	0	0	8	8	8	0	0	0	0	0	0	8	8	8	0	0	0
O76686	O76686		0	0	0	0	0	3796200	0	0	0	0	0	0	0	0	1	0	0	0	0	0	0	0	0	1	0	0	0	0	0	0	0	0	1	0	0	0
O76687	O76687		0	0	0	4587300	15573000	3779800	0	0	0	0	0	0	2	1	1	0	0	0	0	0	0	2	1	1	0	0	0	0	0	0	2	1	1	0	0	0
O76725	O76725		0	0	0	8482300	8484100	7257700	0	0	0	0	0	0	2	3	2	0	0	0	0	0	0	2	3	2	0	0	0	0	0	0	2	3	2	0	0	0
O76743	O76743	glh-4	0	0	0	123330000	158440000	126150000	0	0	0	0	0	0	22	22	21	0	0	0	0	0	0	22	22	21	0	0	0	0	0	0	22	22	21	0	0	0
O76835	O76835	esyt-2	0	0	0	0	9568200	10649000	0	0	0	0	0	0	0	1	1	0	0	0	0	0	0	0	1	1	0	0	0	0	0	0	0	1	1	0	0	0
Q2V4T0;O76836	Q2V4T0;O76836		0	0	0	21579000	29793000	26872000	0	0	0	0	0	0	5	6	6	0	0	0	0	0	0	5	6	6	0	0	0	0	0	0	5	6	6	0	0	0
O76840-2;O76840;O76840-3	O76840-2;O76840;O76840-3	mig-6	0	0	0	192080000	363690000	253570000	0	0	0	0	0	0	23	24	23	0	0	0	0	0	0	23	24	23	0	0	0	0	0	0	23	24	23	0	0	0
O77081	O77081	tpst-1	0	0	0	0	872710	838910	0	0	0	0	0	0	0	1	1	0	0	0	0	0	0	0	1	1	0	0	0	0	0	0	0	1	1	0	0	0
P02513	P02513	hsp-16.48	0	0	0	8388800	8377100	13491000	0	0	0	0	0	0	1	2	2	0	0	0	0	0	0	1	2	2	0	0	0	0	0	0	1	1	1	0	0	0
P02566	P02566	unc-54	7493200	12142000	10800000	16897000000	21103000000	22968000000	19998000	11748000	5532000	6	9	10	171	170	167	10	10	6	6	9	10	171	170	167	10	10	6	6	9	10	152	151	148	9	10	6
P02567	P02567	let-75	0	0	0	1158100000	931350000	1352800000	0	0	0	0	0	0	90	81	87	0	0	0	0	0	0	79	70	76	0	0	0	0	0	0	78	69	75	0	0	0
P04255;Q27894;Q27876;Q27484;Q22979	P04255;Q27894;Q27876;Q27484;Q22979	his-11;his-4;his-48;his-41;his-39	0	0	0	908930000	854640000	1043100000	0	0	0	0	0	0	6	6	6	0	0	0	0	0	0	6	6	6	0	0	0	0	0	0	6	6	6	0	0	0
P04970	P04970	gpd-1	0	1310800	0	25467000	34783000	38750000	0	0	0	0	1	0	16	17	15	0	0	0	0	1	0	1	1	1	0	0	0	0	1	0	1	1	1	0	0	0
P05634	P05634	msp-10	0	0	0	0	6536100	8995800	0	0	0	1	3	3	8	9	8	2	1	3	0	0	0	0	1	1	0	0	0	0	0	0	0	1	1	0	0	0
P05690;G8JY38	P05690;G8JY38	vit-2	0	2752700	8343300	10721000000	14628000000	12367000000	343020	8306600	3472800	0	3	8	109	111	108	1	9	4	0	3	8	109	111	108	1	9	4	0	3	3	35	38	37	1	4	2
P06125	P06125	vit-5	0	3637400	6542000	7197100000	10751000000	8754600000	0	3756600	4069700	0	4	6	101	107	105	0	4	4	0	4	6	101	107	105	0	4	4	0	1	1	22	24	21	0	2	1
P09446	P09446	hsp-1	3313000	6676900	12895000	6254000000	9763600000	8809800000	4946400	1455000	13339000	4	5	6	42	44	43	4	2	7	4	5	6	42	44	43	4	2	7	3	4	5	36	38	37	4	2	6
Q6A8K1;P10986;P10984;P0DM42;P0DM41;Q95ZL1	Q6A8K1;P10986;P10984;P0DM42;P0DM41;Q95ZL1	act-4;act-2;act-3;act-1	20137000	60604000	78785000	11408000000	13578000000	12277000000	82047000	37798000	37308000	5	7	6	25	25	24	7	5	7	5	7	6	25	25	24	7	5	7	4	5	5	11	11	11	5	5	5
P10299	P10299	gst-1	0	0	0	143450000	213860000	160860000	0	0	0	0	0	0	8	8	7	0	0	0	0	0	0	8	8	7	0	0	0	0	0	0	8	8	7	0	0	0
P10567	P10567	unc-15	741190	788590	0	8742600000	10353000000	10328000000	1295900	592440	0	1	1	0	85	88	86	1	1	0	1	1	0	85	88	86	1	1	0	1	1	0	35	35	32	1	1	0
P10771	P10771	his-24	0	0	0	16109000	18741000	20104000	0	0	0	0	0	0	4	4	4	0	0	0	0	0	0	4	4	4	0	0	0	0	0	0	4	4	4	0	0	0
P11141	P11141	hsp-6	5037800	9523300	176750000	1276800000	1847600000	1520700000	15371000	2805800	149030000	2	7	19	35	36	34	8	3	18	2	7	19	35	36	34	8	3	18	2	7	19	35	36	34	8	3	18
P12456	P12456	mec-7	0	0	0	1751100	0	2299100	0	0	0	1	1	1	9	9	8	1	1	1	0	0	0	1	1	1	0	0	0	0	0	0	1	1	1	0	0	0
P12844	P12844	myo-3	0	0	242470	2793100000	2725100000	3713900000	156090	0	0	0	0	1	99	100	99	2	0	0	0	0	1	96	97	96	1	0	0	0	0	1	93	93	92	1	0	0
P12845	P12845	myo-2	0	0	0	1272800000	1159000000	1711700000	1108700	0	0	0	0	0	79	82	83	1	0	0	0	0	0	69	72	73	1	0	0	0	0	0	69	72	73	1	0	0
P15796	P15796	hil-2	0	0	0	1587700	0	0	0	0	0	0	0	0	1	0	0	0	0	0	0	0	0	1	0	0	0	0	0	0	0	0	1	0	0	0	0	0
P16356	P16356	ama-1	0	0	0	17041000	19116000	11333000	0	0	0	0	0	0	4	4	3	0	0	0	0	0	0	4	4	3	0	0	0	0	0	0	4	4	3	0	0	0
P17139-2;P17139	P17139-2;P17139	emb-9	0	0	0	1617500	2594000	1468400	0	0	0	0	0	0	1	1	1	0	0	0	0	0	0	1	1	1	0	0	0	0	0	0	1	1	1	0	0	0
P17140;P17140-2	P17140;P17140-2	let-2	0	0	0	1783800	3870600	2106000	0	0	0	0	0	0	1	2	1	0	0	0	0	0	0	1	2	1	0	0	0	0	0	0	1	2	1	0	0	0
P17330	P17330	gpd-3	0	0	0	1224000000	2057000000	1617900000	0	0	0	0	0	0	18	18	16	0	0	0	0	0	0	18	18	16	0	0	0	0	0	0	1	1	1	0	0	0
P17331	P17331	gpd-4	0	0	0	114870000	227370000	98400000	0	0	0	0	0	0	16	17	15	0	0	0	0	0	0	12	13	11	0	0	0	0	0	0	1	1	1	0	0	0
P17343;D1MN68	P17343	gpb-1	0	0	0	55900000	70423000	58355000	0	0	0	0	0	0	6	7	7	0	0	0	0	0	0	6	7	7	0	0	0	0	0	0	6	7	7	0	0	0
P18334	P18334	kin-3	0	0	0	60848000	92407000	81221000	0	0	0	0	0	0	8	8	8	0	0	0	0	0	0	8	8	8	0	0	0	0	0	0	8	8	8	0	0	0
P18833	P18833	col-8	0	0	0	3410100	2093700	2582800	0	0	0	0	0	0	1	1	1	0	0	0	0	0	0	1	1	1	0	0	0	0	0	0	1	1	1	0	0	0
P18947	P18947	vit-4	0	0	305180	869550000	1173400000	1063000000	0	0	0	0	3	6	96	99	99	0	1	3	0	0	1	23	22	22	0	0	0	0	0	0	10	10	10	0	0	0
P18948-2;P18948;P18948-3	P18948-2;P18948	vit-6	2986000	1807000	13400000	10614000000	15588000000	13858000000	1524000	3750500	5796300	2	2	10	103	108	101	1	4	7	2	2	10	103	108	101	1	4	7	2	2	10	103	108	101	1	4	7
P19625	P19625	mlc-1	0	0	0	0	2101600	0	0	0	0	1	1	1	11	11	10	0	1	0	0	0	0	0	1	0	0	0	0	0	0	0	0	1	0	0	0	0
P19626	P19626	mlc-2	3436600	2430500	2164100	1331700000	1819900000	1505700000	0	1772500	0	1	1	1	12	12	11	0	1	0	1	1	1	12	12	11	0	1	0	0	0	0	1	2	1	0	0	0
Q8MPS2;P19826;V6CK82;V6CJ36;V6CLL2;Q9BI31;V6CLK1;V6CLG2	Q8MPS2;P19826;V6CK82;V6CJ36	deb-1	0	0	0	158910000	226770000	200490000	0	0	0	0	0	0	22	24	23	0	0	0	0	0	0	22	24	23	0	0	0	0	0	0	22	24	23	0	0	0
P19974	P19974	cyc-2.1	415860	0	1119400	313420000	528880000	335920000	2262100	0	806250	1	0	2	8	8	8	2	0	1	1	0	2	8	8	8	2	0	1	0	0	1	4	4	4	1	0	1
P20163;V6CL98	P20163;V6CL98	hsp-4	504950	884700	1495600	1042100000	1437400000	1280700000	868920	0	0	1	1	1	38	41	40	1	0	0	1	1	1	36	39	38	1	0	0	0	0	0	26	29	28	0	0	0
P22981	P22981	let-60	0	0	0	10707000	13331000	11338000	0	0	0	0	0	0	2	2	2	0	0	0	0	0	0	2	2	2	0	0	0	0	0	0	2	2	2	0	0	0
P24894	P24894	cox-2	0	0	0	67196000	118440000	65212000	0	0	0	0	0	0	2	2	2	0	0	0	0	0	0	2	2	2	0	0	0	0	0	0	2	2	2	0	0	0
P25807	P25807	cpr-1	0	0	0	8410000	20350000	9344500	0	0	0	0	0	0	1	2	1	0	0	0	0	0	0	1	2	1	0	0	0	0	0	0	1	2	1	0	0	0
P27420;V6CJ24	P27420;V6CJ24	hsp-3	1197600	0	0	1663900000	1886700000	1408700000	0	1064800	0	2	1	1	40	40	39	1	1	0	1	0	0	28	28	27	0	1	0	1	0	0	28	28	27	0	1	0
P27604	P27604	ahcy-1	2927700	5911400	9045900	8485100000	12106000000	8895400000	7132900	3823900	2951100	2	3	5	32	31	32	5	3	2	2	3	5	32	31	32	5	3	2	2	3	5	32	31	32	5	3	2
P27639;P27639-2;Q20935	P27639	inf-1	0	0	1470400	904150000	1062800000	1073200000	0	688180	2174500	0	0	1	20	20	20	0	2	1	0	0	1	20	20	20	0	2	1	0	0	1	19	19	19	0	2	1
P27798	P27798	crt-1	0	0	0	642120000	853890000	610560000	0	254610	0	0	0	0	13	16	14	0	1	0	0	0	0	13	16	14	0	1	0	0	0	0	13	16	14	0	1	0
P28548;P28548-2	P28548;P28548-2	kin-10	0	0	0	7389000	2777200	7896800	0	0	0	0	0	0	2	1	1	0	0	0	0	0	0	2	1	1	0	0	0	0	0	0	2	1	1	0	0	0
P29355	P29355	sem-5	0	0	0	4897400	14075000	6491200	0	0	0	0	0	0	2	3	3	0	0	0	0	0	0	2	3	3	0	0	0	0	0	0	2	3	3	0	0	0
P29691;P29691-2	P29691;P29691-2	eef-2	1037900	6491800	30574000	6502100000	10432000000	7717100000	6276000	6974900	30082000	1	3	6	53	54	52	4	4	8	1	3	6	53	54	52	4	4	8	1	3	6	53	54	52	4	4	8
P30625;Q0MQ68	P30625;Q0MQ68	kin-2	0	0	0	94566000	180240000	145040000	0	0	0	0	0	0	12	13	13	0	0	0	0	0	0	12	13	13	0	0	0	0	0	0	2	3	3	0	0	0
P30625-2	P30625-2	kin-2	0	0	0	0	3932100	4745700	0	0	0	0	0	0	10	11	11	0	0	0	0	0	0	0	1	1	0	0	0	0	0	0	0	1	1	0	0	0
P30627	P30627	glb-1	0	0	0	29364000	28275000	29130000	0	0	0	0	0	0	2	2	2	0	0	0	0	0	0	2	2	2	0	0	0	0	0	0	2	2	2	0	0	0
P30628;P30628-6;P30628-3;P30628-4;P30628-2;P30628-5	P30628;P30628-6;P30628-3;P30628-4;P30628-2;P30628-5	unc-32	0	0	0	17706000	41200000	29668000	0	0	0	0	0	0	4	5	5	0	0	0	0	0	0	4	5	5	0	0	0	0	0	0	4	5	5	0	0	0
P30629	P30629	ZK637.2	0	0	0	79935000	122190000	96679000	0	0	0	0	0	0	6	7	7	0	0	0	0	0	0	6	7	7	0	0	0	0	0	0	6	7	7	0	0	0
P30632	P30632	asna-1	0	0	0	26477000	23387000	13884000	0	0	0	0	0	0	5	4	4	0	0	0	0	0	0	5	4	4	0	0	0	0	0	0	5	4	4	0	0	0
P30641	P30641	R08D7.2	0	0	0	0	587300	0	0	0	0	0	0	0	0	1	0	0	0	0	0	0	0	0	1	0	0	0	0	0	0	0	0	1	0	0	0	0
P30642	P30642	eif-3.D	0	0	0	52420000	89244000	60267000	0	0	0	0	0	0	10	11	9	0	0	0	0	0	0	10	11	9	0	0	0	0	0	0	10	11	9	0	0	0
P30651	P30651	ZK643.5	0	0	0	34792000	53040000	46088000	0	0	0	0	0	0	3	4	2	0	0	0	0	0	0	3	4	2	0	0	0	0	0	0	3	4	2	0	0	0
P31161	P31161	sod-2	0	0	0	85180000	132210000	128710000	0	0	0	0	0	0	4	4	4	0	0	0	0	0	0	4	4	4	0	0	0	0	0	0	2	2	2	0	0	0
P32740	P32740	R107.2	0	0	0	2217500	2103400	3135900	0	0	0	0	0	0	2	2	2	0	0	0	0	0	0	2	2	2	0	0	0	0	0	0	2	2	2	0	0	0
P32744;K8ESK4	P32744;K8ESK4	cls-2	0	0	0	27986000	47041000	42776000	0	0	0	0	0	0	9	8	8	0	0	0	0	0	0	9	8	8	0	0	0	0	0	0	9	8	8	0	0	0
P34183-2;P34183	P34183-2;P34183	hrs-1	0	0	0	99708000	166560000	116630000	0	0	0	0	0	0	13	16	12	0	0	0	0	0	0	13	16	12	0	0	0	0	0	0	13	16	12	0	0	0
P34213	P34213	rab-6.1	0	0	0	63808000	103660000	60393000	0	0	0	0	0	0	5	5	4	0	0	0	0	0	0	5	5	4	0	0	0	0	0	0	3	3	2	0	0	0
P34255	P34255	B0303.3	0	375190	6878100	73192000	93174000	77177000	0	0	9327900	0	1	2	11	12	10	0	0	2	0	1	2	11	12	10	0	0	2	0	1	2	11	12	10	0	0	2
P34260	P34260	vps-33.1	0	0	0	4746300	3660200	8525000	0	0	0	0	0	0	1	2	1	0	0	0	0	0	0	1	2	1	0	0	0	0	0	0	1	2	1	0	0	0
P34264	P34264	mrpl-11	0	0	0	7384900	6987700	7736100	0	0	0	0	0	0	1	2	1	0	0	0	0	0	0	1	2	1	0	0	0	0	0	0	1	2	1	0	0	0
P34280	P34280	C02F5.3	0	0	0	11378000	25996000	11936000	0	0	0	0	0	0	2	3	2	0	0	0	0	0	0	2	3	2	0	0	0	0	0	0	2	3	2	0	0	0
P34286	P34286	pbs-6	0	0	0	28360000	27597000	19525000	0	0	0	0	0	0	2	2	2	0	0	0	0	0	0	2	2	2	0	0	0	0	0	0	2	2	2	0	0	0
P34304	P34304	C06E1.9	0	0	0	3183500	3273700	3814500	0	0	0	0	0	0	2	2	2	0	0	0	0	0	0	2	2	2	0	0	0	0	0	0	2	2	2	0	0	0
P34305	P34305	rha-2	0	0	0	1389500	0	1374100	0	0	0	0	0	0	1	0	1	0	0	0	0	0	0	1	0	1	0	0	0	0	0	0	1	0	1	0	0	0
P34308-2	P34308-2	clp-1	0	0	0	18998000	5665100	17584000	0	0	0	0	0	0	2	2	2	0	0	0	0	0	0	2	2	2	0	0	0	0	0	0	0	0	0	0	0	0
P34325-2;P34325	P34325-2;P34325	C08C3.4	0	0	0	8705200	7723900	7695000	0	0	0	0	0	0	4	2	2	0	0	0	0	0	0	4	2	2	0	0	0	0	0	0	4	2	2	0	0	0
P34328	P34328	hsp-12.2	0	0	0	171590000	224120000	212390000	0	0	0	0	0	0	3	4	4	0	0	0	0	0	0	3	4	4	0	0	0	0	0	0	3	4	4	0	0	0
P34329	P34329	C14B9.2	0	0	0	69908000	127090000	100280000	0	0	0	0	0	0	13	14	14	0	0	0	0	0	0	13	14	14	0	0	0	0	0	0	13	14	14	0	0	0
P34331-2;P34331	P34331-2;P34331	plk-1	0	0	0	38983000	45395000	29737000	0	0	0	0	0	0	5	5	4	0	0	0	0	0	0	5	5	4	0	0	0	0	0	0	5	5	4	0	0	0
P34334	P34334	rpl-21	0	0	0	559160000	857320000	921420000	0	0	0	0	0	0	12	12	10	0	0	0	0	0	0	12	12	10	0	0	0	0	0	0	12	12	10	0	0	0
P34335	P34335	C14B9.8	0	0	0	1264400	0	0	0	0	0	0	0	0	1	0	1	0	0	0	0	0	0	1	0	1	0	0	0	0	0	0	1	0	1	0	0	0
P34339	P34339	egl-45	0	0	0	422720000	571230000	512640000	0	0	0	0	0	0	41	40	42	0	0	0	0	0	0	41	40	42	0	0	0	0	0	0	41	40	42	0	0	0
P34342	P34342	ran-2	0	0	0	14487000	19197000	12309000	0	0	0	0	0	0	6	6	5	0	0	0	0	0	0	6	6	5	0	0	0	0	0	0	0	0	0	0	0	0
P34342-2	P34342-2	ran-2	0	0	0	0	4377000	0	0	0	0	0	0	0	6	7	5	0	0	0	0	0	0	0	1	0	0	0	0	0	0	0	0	1	0	0	0	0
P34343	P34343	npp-15	0	0	0	8293700	9334100	5520100	0	0	0	0	0	0	4	6	4	0	0	0	0	0	0	4	6	4	0	0	0	0	0	0	4	6	4	0	0	0
P34346	P34346	let-754	0	0	0	300210000	489490000	334840000	0	0	0	0	0	0	12	13	13	0	0	0	0	0	0	12	13	13	0	0	0	0	0	0	12	13	13	0	0	0
P34355	P34355	C48B4.1	0	0	0	26469000	54826000	44834000	0	0	0	0	0	0	5	7	7	0	0	0	0	0	0	5	7	7	0	0	0	0	0	0	5	7	7	0	0	0
P34369	P34369	prp-8	0	0	0	24989000	55509000	47335000	0	0	0	0	0	0	9	14	12	0	0	0	0	0	0	9	14	12	0	0	0	0	0	0	9	14	12	0	0	0
P34378	P34378	mrpl-18	0	0	0	27317000	51748000	48294000	0	0	0	0	0	0	3	4	3	0	0	0	0	0	0	3	4	3	0	0	0	0	0	0	3	4	3	0	0	0
P34382;G1K0V6	P34382	far-1	0	0	0	1059200000	1094700000	1063200000	0	0	0	0	0	0	16	17	17	0	0	0	0	0	0	16	17	17	0	0	0	0	0	0	16	17	17	0	0	0
P34383	P34383	far-2	0	0	0	2676000000	3876600000	3587500000	0	0	0	0	0	0	14	14	14	0	0	0	0	0	0	14	14	14	0	0	0	0	0	0	13	13	13	0	0	0
P34384	P34384	F02A9.4	0	0	12740000	32858000	62260000	69605000	0	0	20338000	0	0	5	7	6	6	0	0	5	0	0	5	7	6	6	0	0	5	0	0	5	7	6	6	0	0	5
P34385	P34385	F02A9.4	92391000	454330000	582720000	151510000	159550000	132900000	117800000	274300000	551670000	13	16	15	14	13	12	12	14	16	13	16	15	14	13	12	12	14	16	13	16	15	14	13	12	12	14	16
P34388	P34388	mrps-9	0	0	0	9344100	14110000	9903400	0	0	0	0	0	0	5	6	5	0	0	0	0	0	0	5	6	5	0	0	0	0	0	0	5	6	5	0	0	0
P34392	P34392	F09G8.7	0	0	0	11229000	15261000	14281000	0	0	0	0	0	0	1	1	1	0	0	0	0	0	0	1	1	1	0	0	0	0	0	0	1	1	1	0	0	0
P34398	P34398	F10E9.4	0	0	0	4958000	4729200	5243300	0	0	0	0	0	0	1	1	1	0	0	0	0	0	0	1	1	1	0	0	0	0	0	0	1	1	1	0	0	0
P34419	P34419	F42H10.6	0	0	0	2086700	3806400	3522900	0	0	0	0	0	0	1	1	1	0	0	0	0	0	0	1	1	1	0	0	0	0	0	0	1	1	1	0	0	0
P34423	P34423	F44B9.2	0	0	0	0	8550500	8305800	0	0	0	0	0	0	0	2	2	0	0	0	0	0	0	0	2	2	0	0	0	0	0	0	0	2	2	0	0	0
P34429	P34429	F44B9.8	0	0	0	10185000	7969900	6732700	0	0	0	0	0	0	4	2	3	0	0	0	0	0	0	4	2	3	0	0	0	0	0	0	4	2	3	0	0	0
P34438	P34438	F44E2.8	0	0	0	24797000	28434000	26114000	0	0	0	0	0	0	4	5	4	0	0	0	0	0	0	4	5	4	0	0	0	0	0	0	4	5	4	0	0	0
P34439	P34439	F54C8.1	0	0	0	668460	0	474020	0	0	0	0	0	0	1	0	1	0	0	0	0	0	0	1	0	1	0	0	0	0	0	0	1	0	1	0	0	0
P34446	P34446	pat-2	0	0	0	16935000	20347000	23976000	0	0	0	0	0	0	5	5	6	0	0	0	0	0	0	5	5	6	0	0	0	0	0	0	5	5	6	0	0	0
P34453	P34453	prx-19	0	0	0	17619000	38999000	32127000	0	0	0	0	0	0	6	8	7	0	0	0	0	0	0	6	8	7	0	0	0	0	0	0	6	8	7	0	0	0
P34454	P34454	F54F2.9	0	0	0	2452100	794610	0	0	0	0	0	0	0	1	1	0	0	0	0	0	0	0	1	1	0	0	0	0	0	0	0	1	1	0	0	0	0
P34455;P34455-2;P34455-3	P34455;P34455-2;P34455-3	aco-2	7627500	4548700	201160000	1252200000	1390400000	1207400000	15353000	1369700	286790000	4	5	16	31	31	30	10	2	16	4	5	16	31	31	30	10	2	16	4	5	16	31	31	30	10	2	16
P34460	P34460	eef-1B.1	0	0	0	49666000	58407000	50591000	0	0	0	0	0	0	10	10	9	0	0	0	0	0	0	3	3	3	0	0	0	0	0	0	3	3	3	0	0	0
P34462	P34462	vha-14	0	0	0	95571000	138130000	90167000	0	0	0	0	0	0	7	7	6	0	0	0	0	0	0	7	7	6	0	0	0	0	0	0	7	7	6	0	0	0
P34466	P34466	clu-1	0	0	0	214060000	307900000	226440000	0	0	0	0	0	0	31	33	34	0	0	0	0	0	0	31	33	34	0	0	0	0	0	0	31	33	34	0	0	0
P34475	P34475	tbg-1	0	0	0	18273000	12166000	17790000	0	0	0	0	0	0	2	2	3	0	0	0	0	0	0	2	2	3	0	0	0	0	0	0	2	2	3	0	0	0
P34479	P34479	F59B2.2	0	0	0	0	3080700	1796500	0	0	0	0	0	0	0	1	1	0	0	0	0	0	0	0	1	1	0	0	0	0	0	0	0	1	1	0	0	0
P34492-2;P34492	P34492-2;P34492	K02D10.1	0	0	0	25528000	44601000	36148000	0	0	0	0	0	0	3	3	2	0	0	0	0	0	0	3	3	2	0	0	0	0	0	0	3	3	2	0	0	0
P34496	P34496	mtss-1	0	9541500	1404000	11430000	13788000	10448000	0	0	0	0	1	1	1	2	2	0	0	0	0	1	1	1	2	2	0	0	0	0	1	1	1	2	2	0	0	0
P34497	P34497	gln-2	0	0	0	1819800	3108000	2330300	0	0	0	0	0	0	1	1	1	0	0	0	0	0	0	1	1	1	0	0	0	0	0	0	1	1	1	0	0	0
P34500	P34500	ttr-2	55031000	0	0	127430000	179910000	132250000	0	0	0	1	0	0	9	10	9	0	0	0	1	0	0	9	10	9	0	0	0	1	0	0	9	10	9	0	0	0
P34508-2;P34508	P34508-2;P34508	crn-6	0	0	0	439420	643340	261530	0	0	0	0	0	0	1	1	1	0	0	0	0	0	0	1	1	1	0	0	0	0	0	0	1	1	1	0	0	0
P34514	P34514	apc-2	0	0	0	0	0	1611200	0	0	0	0	0	0	0	0	1	0	0	0	0	0	0	0	0	1	0	0	0	0	0	0	0	0	1	0	0	0
P34519;Q9BKQ2	P34519;Q9BKQ2	K11H3.3	0	0	0	22781000	45688000	48712000	0	0	0	0	0	0	2	3	4	0	0	0	0	0	0	2	3	4	0	0	0	0	0	0	2	3	4	0	0	0
P34524	P34524	K12H4.3	0	0	0	18547000	9416300	14635000	0	0	0	0	0	0	4	5	5	0	0	0	0	0	0	4	5	5	0	0	0	0	0	0	4	5	5	0	0	0
P34525	P34525	K12H4.4	0	0	0	32008000	36698000	30517000	0	0	0	0	0	0	5	5	4	0	0	0	0	0	0	5	5	4	0	0	0	0	0	0	5	5	4	0	0	0
P34526	P34526	K12H4.5	0	0	0	36753000	49908000	31282000	0	0	0	0	0	0	3	2	2	0	0	0	0	0	0	3	2	2	0	0	0	0	0	0	3	2	2	0	0	0
P34528-2;P34528	P34528-2;P34528	K12H4.7	0	0	0	268320000	386740000	275210000	0	0	0	0	0	0	6	6	6	0	0	0	0	0	0	6	6	6	0	0	0	0	0	0	6	6	6	0	0	0
P34529	P34529	dcr-1	0	0	0	0	5355100	2592600	0	0	0	0	0	0	0	2	1	0	0	0	0	0	0	0	2	1	0	0	0	0	0	0	0	2	1	0	0	0
P34537-2;P34537	P34537-2;P34537	rfp-1	0	0	0	11547000	7231700	7993200	0	0	0	0	0	0	4	3	4	0	0	0	0	0	0	4	3	4	0	0	0	0	0	0	4	3	4	0	0	0
P34539	P34539		0	0	0	11077000	15535000	11186000	0	0	0	0	0	0	2	2	2	0	0	0	0	0	0	1	1	1	0	0	0	0	0	0	1	1	1	0	0	0
P34540;E9P841	P34540	unc-116	0	0	0	93176000	113800000	106680000	0	0	0	0	0	0	15	13	15	0	0	0	0	0	0	15	13	15	0	0	0	0	0	0	15	13	15	0	0	0
P34542	P34542	R05D3.9/R05D3.10	0	0	0	13235000	15548000	11735000	0	0	0	0	0	0	3	2	2	0	0	0	0	0	0	3	2	2	0	0	0	0	0	0	3	2	2	0	0	0
P34546	P34546	vha-2	0	0	0	8347900	47551000	23377000	0	0	0	0	0	0	1	2	2	0	0	0	0	0	0	1	2	2	0	0	0	0	0	0	1	2	2	0	0	0
P34552-3;P34552;P34552-2;P34552-4	P34552-3;P34552;P34552-2	alx-1	0	0	0	116940000	141010000	122130000	0	0	0	0	0	0	16	16	16	0	0	0	0	0	0	16	16	16	0	0	0	0	0	0	16	16	16	0	0	0
P34556	P34556	cdk-1	0	0	0	20278000	23131000	22471000	0	0	0	0	0	0	3	3	3	0	0	0	0	0	0	3	3	3	0	0	0	0	0	0	3	3	3	0	0	0
P34559	P34559	ech-6	15541000	10335000	72951000	1492400000	1796600000	1648000000	17499000	1788100	79745000	5	4	5	14	15	15	5	3	4	5	4	5	14	15	15	5	3	4	4	4	5	13	14	14	4	3	4
P34560-2;P34560	P34560-2;P34560	rmd-1	0	0	0	12788000	20495000	7588000	0	0	0	0	0	0	4	4	4	0	0	0	0	0	0	4	4	4	0	0	0	0	0	0	4	4	4	0	0	0
P34574	P34574	chc-1	0	0	0	375980000	508480000	427080000	0	0	0	0	0	0	40	40	38	0	0	0	0	0	0	40	40	38	0	0	0	0	0	0	40	40	38	0	0	0
P34575	P34575	cts-1	8847700	12549000	119500000	1004000000	1351100000	1003100000	29971000	2273600	163290000	2	5	6	21	19	18	5	3	6	2	5	6	21	19	18	5	3	6	2	5	6	21	19	18	5	3	6
P34580	P34580	T26G10.1	0	0	0	1211400	3358900	4366900	0	0	0	0	0	0	1	1	1	0	0	0	0	0	0	1	1	1	0	0	0	0	0	0	1	1	1	0	0	0
P34604	P34604	ZK1098.4	0	0	0	10499000	12855000	8525700	0	0	0	0	0	0	4	4	3	0	0	0	0	0	0	4	4	3	0	0	0	0	0	0	4	4	3	0	0	0
P34605	P34605	ZK1098.5	0	0	0	1132500	0	1793000	0	0	0	0	0	0	1	0	1	0	0	0	0	0	0	1	0	1	0	0	0	0	0	0	1	0	1	0	0	0
P34611	P34611	ncl-1	0	0	0	2303300	2428500	4505700	0	0	0	0	0	0	1	1	2	0	0	0	0	0	0	1	1	2	0	0	0	0	0	0	1	1	2	0	0	0
P34617	P34617	ZK1236.1	0	0	3644200	0	0	0	0	0	5117500	0	0	2	0	0	0	0	0	2	0	0	2	0	0	0	0	0	2	0	0	2	0	0	0	0	0	2
P34618	P34618	cec-1	0	0	0	2895500	10099000	4931900	0	0	0	0	0	0	2	4	2	0	0	0	0	0	0	2	4	2	0	0	0	0	0	0	2	4	2	0	0	0
P34629	P34629	lap-1	0	0	0	128180000	171380000	160520000	0	0	0	0	0	0	10	10	10	0	0	0	0	0	0	10	10	10	0	0	0	0	0	0	10	10	10	0	0	0
P34630	P34630	cutc-1	0	0	0	0	938620	828490	0	0	0	0	0	0	1	1	1	0	0	0	0	0	0	1	1	1	0	0	0	0	0	0	1	1	1	0	0	0
P34640;H2FLF4	P34640;H2FLF4	ZK512.2	0	0	0	42977000	33246000	38003000	0	0	0	0	0	0	7	6	7	0	0	0	0	0	0	7	6	7	0	0	0	0	0	0	7	6	7	0	0	0
P34642	P34642	ZK512.4	0	0	0	9220200	7161400	6090300	0	0	0	0	0	0	3	3	3	0	0	0	0	0	0	3	3	3	0	0	0	0	0	0	3	3	3	0	0	0
P34643-2;P34643	P34643-2;P34643	ZK512.5	0	0	0	0	6942900	7734600	0	0	0	0	0	0	0	2	2	0	0	0	0	0	0	0	2	2	0	0	0	0	0	0	0	2	2	0	0	0
P34645	P34645	ZK512.7	0	0	0	8917400	25751000	15934000	0	0	0	0	0	0	1	2	2	0	0	0	0	0	0	1	2	2	0	0	0	0	0	0	1	2	2	0	0	0
P34647;P34647-2	P34647;P34647-2	mcm-6	0	0	0	1337300	5893000	5642400	0	0	0	0	0	0	1	2	2	0	0	0	0	0	0	1	2	2	0	0	0	0	0	0	1	2	2	0	0	0
P34649	P34649	riok-3	0	0	0	0	0	4096200	0	0	0	0	0	0	0	0	1	0	0	0	0	0	0	0	0	1	0	0	0	0	0	0	0	0	1	0	0	0
P34650	P34650	ZK632.4	0	0	0	43306000	58830000	43702000	0	0	0	0	0	0	8	8	6	0	0	0	0	0	0	8	8	6	0	0	0	0	0	0	8	8	6	0	0	0
P34652;V6CLE5	P34652;V6CLE5	cnx-1	0	0	0	16965000	24145000	14610000	0	0	0	0	0	0	3	5	3	0	0	0	0	0	0	3	5	3	0	0	0	0	0	0	3	5	3	0	0	0
P34653	P34653	ZK632.7	0	0	0	0	1208800	1344000	0	0	0	0	0	0	0	1	1	0	0	0	0	0	0	0	1	1	0	0	0	0	0	0	0	1	1	0	0	0
P34654	P34654	ZK632.9	0	0	0	66917000	59658000	79010000	0	0	0	0	0	0	2	2	2	0	0	0	0	0	0	2	2	2	0	0	0	0	0	0	2	2	2	0	0	0
P34659	P34659	snr-5	0	0	0	21331000	24679000	18704000	0	0	0	0	0	0	2	2	2	0	0	0	0	0	0	2	2	2	0	0	0	0	0	0	2	2	2	0	0	0
P34661	P34661	tag-277	0	0	0	47671000	31817000	40216000	0	0	0	0	0	0	2	2	2	0	0	0	0	0	0	2	2	2	0	0	0	0	0	0	2	2	2	0	0	0
P34662	P34662	rpl-35	0	677610	697920	1209200000	2013900000	1563400000	559550	0	239750	0	1	1	8	7	8	1	0	1	0	1	1	8	7	8	1	0	1	0	1	1	8	7	8	1	0	1
P34666	P34666	coq-5	0	0	25149000	2816400	7942200	8849900	0	0	38501000	0	0	6	1	3	3	0	0	6	0	0	6	1	3	3	0	0	6	0	0	6	1	3	3	0	0	6
P34668	P34668	ZK686.2	0	0	0	2665000	4365200	3295200	0	0	0	0	0	0	1	1	1	0	0	0	0	0	0	1	1	1	0	0	0	0	0	0	1	1	1	0	0	0
P34669	P34669	ZK686.3	0	0	0	53251000	68866000	68163000	0	0	0	0	0	0	3	2	3	0	0	0	0	0	0	3	2	3	0	0	0	0	0	0	3	2	3	0	0	0
P34670	P34670	ZK686.4	0	0	0	0	1664400	0	0	0	0	0	0	0	1	1	1	0	0	0	0	0	0	1	1	1	0	0	0	0	0	0	1	1	1	0	0	0
P34673	P34673	ZK688.3	0	0	0	5690500	9032100	8065200	0	0	0	0	0	0	1	2	2	0	0	0	0	0	0	1	2	2	0	0	0	0	0	0	1	2	2	0	0	0
P34676;P34676-2	P34676;P34676-2	pcp-5	0	0	0	20864000	40820000	30412000	0	0	0	0	0	0	2	2	2	0	0	0	0	0	0	2	2	2	0	0	0	0	0	0	2	2	2	0	0	0
P34685	P34685	cap-1	0	0	0	71769000	72273000	61544000	0	0	0	0	0	0	6	8	6	0	0	0	0	0	0	6	8	6	0	0	0	0	0	0	6	8	6	0	0	0
P34686	P34686	cap-2	0	0	0	62305000	86337000	66996000	0	0	0	0	0	0	6	6	5	0	0	0	0	0	0	6	6	5	0	0	0	0	0	0	6	6	5	0	0	0
P34689	P34689	glh-1	0	3399200	0	491760000	615440000	442580000	0	0	0	0	2	0	22	23	22	0	0	0	0	2	0	22	23	22	0	0	0	0	2	0	11	12	11	0	0	0
P34690	P34690	tba-2	659340	2373200	2064000	852610000	1112700000	853300000	859260	1182300	1617200	1	2	2	14	14	12	1	1	1	1	2	2	14	14	12	1	1	1	0	0	0	3	3	2	0	0	0
P34692-2;P34692	P34692-2;P34692	T01G9.2	0	0	0	1806900	9329100	4591400	0	0	0	0	0	0	2	2	2	0	0	0	0	0	0	2	2	2	0	0	0	0	0	0	2	2	2	0	0	0
P34696	P34696	hsp-16.1	0	0	0	8134700	9797700	8111500	0	0	0	0	0	0	3	3	2	0	0	0	0	0	0	3	3	2	0	0	0	0	0	0	2	2	1	0	0	0
P34697-2;P34697;Q27538	P34697-2;P34697	sod-1	1990000	412550	1063700	612410000	979110000	890590000	2180000	0	0	1	1	1	9	9	9	2	0	0	1	1	1	9	9	9	2	0	0	1	1	1	9	9	9	2	0	0
P34703	P34703	emb-5	0	0	0	7572400	18857000	2322400	0	0	0	0	0	0	2	5	3	0	0	0	0	0	0	2	5	3	0	0	0	0	0	0	2	5	3	0	0	0
P34705	P34705	kup-1	0	0	0	668960	469920	674490	0	0	0	0	0	0	1	1	1	0	0	0	0	0	0	1	1	1	0	0	0	0	0	0	1	1	1	0	0	0
P34712	P34712	pgp-1	0	0	0	6916700	9031100	10925000	0	0	0	0	0	0	3	4	3	0	0	0	0	0	0	3	4	3	0	0	0	0	0	0	3	4	3	0	0	0
P34714;U4PF73	P34714	ost-1	0	0	0	22808000	30598000	26893000	0	0	0	0	0	0	5	4	5	0	0	0	0	0	0	5	4	5	0	0	0	0	0	0	5	4	5	0	0	0
P34748	P34748	mrps-23	0	0	0	3074500	7874300	5617600	0	0	0	0	0	0	2	2	2	0	0	0	0	0	0	2	2	2	0	0	0	0	0	0	2	2	2	0	0	0
P34815-2;P34815	P34815-2;P34815	unc-18	0	0	0	4289900	7331800	5902500	0	0	0	0	0	0	1	2	3	0	0	0	0	0	0	1	2	3	0	0	0	0	0	0	1	2	3	0	0	0
P35602;D7SFR1	P35602	unc-101	0	0	0	3146100	4985300	3820100	0	0	0	0	0	0	1	1	1	0	0	0	0	0	0	1	1	1	0	0	0	0	0	0	1	1	1	0	0	0
P36609	P36609	ncs-2	0	0	0	61646000	102660000	91551000	0	0	0	0	0	0	8	9	8	0	0	0	0	0	0	8	9	8	0	0	0	0	0	0	8	9	8	0	0	0
P37165	P37165	ubl-1	0	0	0	712400000	827160000	799240000	0	0	0	0	0	0	7	8	8	0	0	0	0	0	0	7	8	8	0	0	0	0	0	0	7	8	8	0	0	0
P37806-3;P37806	P37806-3;P37806	unc-87	0	0	0	1318400000	1812500000	1933000000	0	0	0	0	0	0	24	22	24	0	0	0	0	0	0	24	22	24	0	0	0	0	0	0	1	0	1	0	0	0
P37806-2	P37806-2	unc-87	0	0	0	37955000	153480000	128860000	0	0	0	0	0	0	24	23	24	0	0	0	0	0	0	1	1	1	0	0	0	0	0	0	1	1	1	0	0	0
P39055-2;P39055	P39055-2;P39055	dyn-1	0	0	0	14275000	27375000	16240000	0	0	0	0	0	0	5	7	6	0	0	0	0	0	0	5	7	6	0	0	0	0	0	0	5	7	6	0	0	0
P39745-2;P39745	P39745-2;P39745	mpk-1	0	0	0	11680000	14161000	12426000	0	0	0	0	0	0	3	2	2	0	0	0	0	0	0	3	2	2	0	0	0	0	0	0	3	2	2	0	0	0
P41842	P41842	T20B12.1	0	0	0	12456000	14206000	7812900	0	0	0	0	0	0	4	5	4	0	0	0	0	0	0	4	5	4	0	0	0	0	0	0	4	5	4	0	0	0
P41843	P41843	T20B12.3	0	0	0	0	891710	1287500	0	0	0	0	0	0	0	1	1	0	0	0	0	0	0	0	1	1	0	0	0	0	0	0	0	1	1	0	0	0
P41847	P41847	T20B12.7	0	0	0	107640000	121630000	115380000	0	0	0	0	0	0	11	11	10	0	0	0	0	0	0	11	11	10	0	0	0	0	0	0	11	11	10	0	0	0
P41848	P41848	hmg-4	0	0	0	5006500	8921900	2521200	0	0	0	0	0	0	4	4	3	0	0	0	0	0	0	2	2	1	0	0	0	0	0	0	2	2	1	0	0	0
P41877	P41877	isw-1	0	0	0	9196100	3148800	4107100	0	0	0	0	0	0	4	3	4	0	0	0	0	0	0	4	3	4	0	0	0	0	0	0	4	3	4	0	0	0
P41879	P41879	F37A4.1	0	0	0	5579200	7266300	9733400	0	0	0	0	0	0	2	2	2	0	0	0	0	0	0	2	2	2	0	0	0	0	0	0	2	2	2	0	0	0
P41931	P41931	odc-1	0	0	0	21415000	33607000	0	0	0	0	0	0	0	1	1	0	0	0	0	0	0	0	1	1	0	0	0	0	0	0	0	1	1	0	0	0	0
P41932;N1NV25	P41932	par-5	0	0	1733400	2181800000	3719800000	2768400000	589110	144450	1632800	0	0	1	26	27	26	1	1	2	0	0	1	26	27	26	1	1	2	0	0	1	17	18	17	1	1	2
P41937	P41937	tbb-4	0	0	0	2115900	2250600	0	0	0	0	0	0	0	10	10	9	0	0	0	0	0	0	1	1	0	0	0	0	0	0	0	1	1	0	0	0	0
P41938	P41938	B0272.3	0	0	8874600	178000000	173560000	192600000	0	0	4496800	0	0	3	9	7	8	0	0	2	0	0	3	9	7	8	0	0	2	0	0	3	8	7	7	0	0	2
P41949	P41949	D1044.1	0	0	0	0	509350	406710	0	0	0	0	0	0	0	1	1	0	0	0	0	0	0	0	1	1	0	0	0	0	0	0	0	1	1	0	0	0
P41988	P41988	cct-1	0	0	0	200390000	326420000	235260000	0	0	0	0	0	0	19	21	20	0	0	0	0	0	0	19	21	20	0	0	0	0	0	0	19	21	20	0	0	0
P41994	P41994	rpia-1	0	0	0	19828000	36312000	33546000	0	0	0	0	0	0	4	5	5	0	0	0	0	0	0	4	5	5	0	0	0	0	0	0	4	5	5	0	0	0
P41996	P41996	cpg-2	0	0	0	3820200	3831600	2507700	0	0	0	0	0	0	1	1	2	0	0	0	0	0	0	1	1	2	0	0	0	0	0	0	1	1	2	0	0	0
P42000	P42000	B0280.9	0	0	0	0	0	2367600	0	0	0	0	0	0	0	1	1	0	0	0	0	0	0	0	1	1	0	0	0	0	0	0	0	1	1	0	0	0
P42168;Q20471-2;H9G2V4;Q20471-6;Q20471-5;Q20471-1;Q20471-4;Q20471	P42168	kin-19	0	0	0	21141000	24856000	25632000	0	0	0	0	0	0	6	5	7	0	0	0	0	0	0	6	5	7	0	0	0	0	0	0	6	5	7	0	0	0
P42170	P42170	rnr-2	0	0	0	14348000	27977000	33585000	0	0	0	0	0	0	3	3	4	0	0	0	0	0	0	3	3	4	0	0	0	0	0	0	3	3	4	0	0	0
P43508	P43508	cpr-4	0	0	0	7026700	31678000	28379000	0	0	0	0	0	0	3	4	4	0	0	0	0	0	0	2	3	3	0	0	0	0	0	0	2	3	3	0	0	0
P43509	P43509	cpr-5	0	0	0	71530000	48045000	28929000	0	0	0	0	0	0	5	5	5	0	0	0	0	0	0	5	5	5	0	0	0	0	0	0	4	4	4	0	0	0
P45969	P45969	T09A5.9	0	0	0	10004000	10863000	21295000	0	0	0	0	0	0	2	2	2	0	0	0	0	0	0	2	2	2	0	0	0	0	0	0	2	2	2	0	0	0
P45970	P45970	lin-5	0	0	0	3792000	5016300	3108400	0	0	0	0	0	0	2	2	3	0	0	0	0	0	0	2	2	3	0	0	0	0	0	0	2	2	3	0	0	0
P45971	P45971	T09A5.11	0	0	0	124260000	126270000	131610000	0	0	0	0	0	0	10	10	10	0	0	0	0	0	0	10	10	10	0	0	0	0	0	0	10	10	10	0	0	0
P46502	P46502	rpt-3	0	0	0	107100000	122610000	99472000	0	0	0	0	0	0	9	9	8	0	0	0	0	0	0	9	9	8	0	0	0	0	0	0	9	9	8	0	0	0
P46548;Q95ZN7;G8JY05	P46548;Q95ZN7;G8JY05	nmt-1	0	0	737900	114160000	188180000	137620000	0	332090	0	0	0	1	6	7	5	0	1	0	0	0	1	6	7	5	0	1	0	0	0	1	6	7	5	0	1	0
P46550;G8JY43	P46550;G8JY43	cct-6	0	0	0	460330000	634860000	431920000	0	0	0	0	0	0	20	19	20	0	0	0	0	0	0	20	19	20	0	0	0	0	0	0	20	19	20	0	0	0
P46554	P46554	B0285.4	0	0	0	8187200	15229000	11046000	0	0	0	0	0	0	3	5	2	0	0	0	0	0	0	3	5	2	0	0	0	0	0	0	3	5	2	0	0	0
P46558	P46558	ckb-1	0	0	0	0	47086000	808600	0	0	0	0	0	0	0	2	1	0	0	0	0	0	0	0	2	1	0	0	0	0	0	0	0	2	1	0	0	0
P46559	P46559	ckb-2	0	0	0	2023200	1464000	2243600	0	0	0	0	0	0	2	2	2	0	0	0	0	0	0	2	2	2	0	0	0	0	0	0	2	2	2	0	0	0
P46561	P46561	atp-2	119340000	31309000	185410000	5917500000	6044600000	6425000000	126550000	21789000	157200000	9	8	11	19	19	19	11	8	11	9	8	11	19	19	19	11	8	11	9	8	11	19	19	19	11	8	11
P46562	P46562	alh-9	0	0	12397000	369240000	503790000	381180000	4238700	670170	6095400	0	0	2	15	14	15	2	1	2	0	0	2	15	14	15	2	1	2	0	0	2	15	14	15	2	1	2
P46563;G8JY45	P46563;G8JY45	aldo-2	1349000	1028500	3981000	2379800000	3067600000	2749100000	2023000	822580	2684300	1	1	2	20	21	20	1	1	1	1	1	2	20	21	20	1	1	1	1	1	2	20	21	20	1	1	1
P46576	P46576	gop-3	0	0	0	16017000	30565000	18599000	0	0	0	0	0	0	3	4	3	0	0	0	0	0	0	3	4	3	0	0	0	0	0	0	3	4	3	0	0	0
P46577	P46577	gop-2	0	0	0	23150000	34399000	36752000	0	0	0	0	0	0	2	3	5	0	0	0	0	0	0	2	3	5	0	0	0	0	0	0	2	3	5	0	0	0
P46580	P46580	prmt-5	0	0	0	8726400	18612000	12757000	0	0	0	0	0	0	1	1	1	0	0	0	0	0	0	1	1	1	0	0	0	0	0	0	1	1	1	0	0	0
P46769	P46769	rps-0	931250	4019800	5434000	2387300000	3677100000	2992900000	1368300	1330800	2720600	1	3	3	17	16	17	2	1	3	1	3	3	17	16	17	2	1	3	1	3	3	17	16	17	2	1	3
P46822	P46822	klc-2	0	0	0	21838000	19612000	18877000	0	0	0	0	0	0	5	6	6	0	0	0	0	0	0	5	6	6	0	0	0	0	0	0	1	1	1	0	0	0
P46975	P46975	T12A2.2	0	0	0	16734000	37241000	24047000	0	0	0	0	0	0	2	2	2	0	0	0	0	0	0	2	2	2	0	0	0	0	0	0	2	2	2	0	0	0
P47207	P47207	cct-2	0	0	0	722630000	1096900000	922300000	0	0	0	0	0	0	23	24	21	0	0	0	0	0	0	23	24	21	0	0	0	0	0	0	23	24	21	0	0	0
P47208	P47208	cct-4	0	0	0	322090000	388770000	286560000	0	0	0	0	0	0	15	16	15	0	0	0	0	0	0	15	16	15	0	0	0	0	0	0	15	16	15	0	0	0
P47209;Q8WQG4	P47209;Q8WQG4	cct-5	0	0	0	721920000	914480000	810750000	0	0	0	0	0	0	27	28	30	0	0	0	0	0	0	27	28	30	0	0	0	0	0	0	27	28	30	0	0	0
P47991	P47991	rpl-6	0	7289500	4203000	1363500000	1525200000	1396700000	708910	1983000	2387200	0	2	2	15	15	15	1	2	1	0	2	2	15	15	15	1	2	1	0	2	2	15	15	15	1	2	1
P48053	P48053	C05D11.1	0	0	0	40612000	58153000	64463000	0	0	0	0	0	0	9	9	9	0	0	0	0	0	0	9	9	9	0	0	0	0	0	0	9	9	9	0	0	0
P48150	P48150	rps-14	0	1942800	1347600	1130700000	1768400000	1491200000	0	3042800	0	0	1	1	12	12	12	0	1	0	0	1	1	12	12	12	0	1	0	0	1	1	12	12	12	0	1	0
P48152	P48152	rps-3	0	3620900	0	2491900000	3558200000	2386400000	0	0	0	0	2	0	20	21	19	0	0	0	0	2	0	20	21	19	0	0	0	0	2	0	20	21	19	0	0	0
P48154	P48154	rps-1	0	1731900	0	3196400000	4243700000	4100000000	0	5895800	0	0	2	0	21	22	24	0	2	0	0	2	0	21	22	24	0	2	0	0	2	0	21	22	24	0	2	0
P48156;V6CM07	P48156;V6CM07	rps-8	0	632300	1096900	3062600000	4285700000	3785600000	0	0	402660	0	1	1	14	14	14	0	0	1	0	1	1	14	14	14	0	0	1	0	1	1	14	14	14	0	0	1
P48158	P48158	rpl-23	0	0	0	489630000	742650000	554960000	0	0	0	0	0	0	7	7	7	0	0	0	0	0	0	7	7	7	0	0	0	0	0	0	7	7	7	0	0	0
P48162	P48162	rpl-25.1	0	0	0	361570000	839150000	452740000	0	0	0	0	0	0	6	7	6	0	0	0	0	0	0	4	5	4	0	0	0	0	0	0	4	5	4	0	0	0
P48166	P48166	rpl-41	0	0	0	54995000	56413000	50777000	0	0	0	0	0	0	3	4	4	0	0	0	0	0	0	3	4	4	0	0	0	0	0	0	3	4	4	0	0	0
P48727	P48727	gsp-2	0	0	0	93714000	85518000	75983000	0	0	0	0	0	0	5	4	5	0	0	0	0	0	0	5	4	5	0	0	0	0	0	0	4	3	3	0	0	0
P49029	P49029	mag-1	0	0	0	45059000	71579000	53782000	0	0	0	0	0	0	5	6	4	0	0	0	0	0	0	5	6	4	0	0	0	0	0	0	5	6	4	0	0	0
P49041	P49041	rps-5	0	0	0	493240000	600540000	417270000	0	0	0	0	0	0	13	12	11	0	0	0	0	0	0	13	12	11	0	0	0	0	0	0	13	12	11	0	0	0
P49049	P49049	imp-2	0	0	0	0	3312100	0	0	0	0	0	0	0	0	1	0	0	0	0	0	0	0	0	1	0	0	0	0	0	0	0	0	1	0	0	0	0
P49180	P49180	rpl-33	0	0	0	989400000	1420600000	1113300000	0	0	0	0	0	0	11	10	10	0	0	0	0	0	0	11	10	10	0	0	0	0	0	0	11	10	10	0	0	0
P49181	P49181	rpl-36	0	2001500	0	826220000	970860000	960440000	0	195060	0	0	1	0	10	10	10	0	1	0	0	1	0	10	10	10	0	1	0	0	1	0	10	10	10	0	1	0
P49196	P49196	rps-12	72757000	63621000	115850000	1141400000	1465900000	1278000000	54739000	12455000	53830000	1	1	1	12	11	12	1	1	1	1	1	1	12	11	12	1	1	1	1	1	1	12	11	12	1	1	1
P49197	P49197	rps-21	2336600	7126800	16296000	826780000	1289000000	1035300000	4301500	6929500	1903800	1	4	5	7	7	7	3	2	2	1	4	5	7	7	7	3	2	2	1	4	5	7	7	7	3	2	2
P49391	P49391	mrps-14	0	0	0	0	2505700	0	0	0	0	0	0	0	0	1	0	0	0	0	0	0	0	0	1	0	0	0	0	0	0	0	0	1	0	0	0	0
P49404	P49404	mrps-18C	0	0	0	14403000	13275000	8026600	0	0	0	0	0	0	5	6	3	0	0	0	0	0	0	5	6	3	0	0	0	0	0	0	5	6	3	0	0	0
P49405	P49405	rpl-5	0	12262000	2889300	3625600000	4583400000	4942200000	0	12568000	2898200	0	2	1	24	24	24	0	3	1	0	2	1	24	24	24	0	3	1	0	2	1	24	24	24	0	3	1
Q3HKC4;P49583	Q3HKC4;P49583	pcyt-1;F08C6.2	0	0	0	46617000	44021000	33559000	0	0	0	0	0	0	5	5	6	0	0	0	0	0	0	5	5	6	0	0	0	0	0	0	5	5	6	0	0	0
P49594	P49594	fem-2	0	0	0	25636000	34293000	31814000	0	0	0	0	0	0	4	4	4	0	0	0	0	0	0	4	4	4	0	0	0	0	0	0	4	4	4	0	0	0
P49595;Q8MNS3	P49595;Q8MNS3	F42G9.1	0	0	0	25479000	63309000	48462000	0	0	0	0	0	0	3	6	4	0	0	0	0	0	0	3	6	4	0	0	0	0	0	0	3	6	4	0	0	0
P49596	P49596	T23F11.1	0	0	0	47862000	53991000	54612000	0	0	0	0	0	0	5	7	6	0	0	0	0	0	0	5	7	6	0	0	0	0	0	0	5	7	6	0	0	0
P49958	P49958	dph-1	0	0	0	1467900	0	1040300	0	0	0	0	0	0	1	0	1	0	0	0	0	0	0	1	0	1	0	0	0	0	0	0	1	0	1	0	0	0
P50093	P50093	phb-2	0	0	0	165210000	215040000	180890000	0	0	0	0	0	0	11	11	12	0	0	0	0	0	0	11	11	12	0	0	0	0	0	0	11	11	12	0	0	0
P50140;G8JYF5	P50140;G8JYF5	hsp-60	8734800	26858000	350600000	3595700000	4114700000	3207700000	16753000	20634000	365550000	5	8	17	43	44	43	8	7	17	5	8	17	43	44	43	8	7	17	3	4	9	24	24	23	2	3	10
P50306	P50306	sams-4	0	0	0	118550000	137520000	126190000	0	0	0	1	1	2	10	10	9	1	1	1	0	0	0	7	6	5	0	0	0	0	0	0	2	1	1	0	0	0
P50432-2;P50432	P50432-2;P50432	mel-32	1732000	0	6221500	1166900000	1601500000	1118000000	1703300	0	5460800	1	0	1	22	23	22	1	0	1	1	0	1	22	23	22	1	0	1	1	0	1	22	23	22	1	0	1
P50880;G5EEC0;G5ECE5	P50880;G5EEC0;G5ECE5	rpl-3	0	0	0	2513500000	3562100000	2631400000	0	0	0	0	0	0	29	28	29	0	0	0	0	0	0	29	28	29	0	0	0	0	0	0	29	28	29	0	0	0
P51403	P51403	rps-2	0	3048300	1411700	987460000	1580400000	1069100000	0	4865100	1875900	0	1	1	21	21	20	0	1	1	0	1	1	21	21	20	0	1	1	0	1	1	21	21	20	0	1	1
P51404	P51404	rps-13	0	0	0	1158400000	1705000000	1531900000	0	0	0	0	0	0	6	7	7	0	0	0	0	0	0	6	7	7	0	0	0	0	0	0	6	7	7	0	0	0
P51559-3;G8JYA5;P51559-2;P51559-5;P51559-4	P51559-3;G8JYA5;P51559-2;P51559-5;P51559-4	bli-4	928940	636850000	0	0	0	0	103390	4780700	436900000	1	1	0	0	0	0	1	1	1	1	1	0	0	0	0	1	1	1	1	1	0	0	0	0	1	1	1
P51875;Q9N2V6;V6CLF2;V6CK09;Q21917;P28051;Q9BIG5	P51875	goa-1	0	0	0	83840000	112420000	85721000	0	0	0	0	0	0	8	9	9	0	0	0	0	0	0	8	9	9	0	0	0	0	0	0	7	8	8	0	0	0
P52009	P52009	cyn-1	0	0	63791000	122440000	130810000	123840000	2111500	0	106980000	0	0	4	7	7	7	2	0	4	0	0	4	6	6	6	2	0	4	0	0	4	6	6	6	2	0	4
P52011	P52011	cyn-3	0	0	0	122450000	209000000	141300000	0	0	0	1	0	0	12	11	11	1	0	0	0	0	0	6	6	6	0	0	0	0	0	0	6	6	6	0	0	0
P52012	P52012	cyn-4	0	0	0	0	526870	0	0	0	0	0	0	0	0	1	0	0	0	0	0	0	0	0	1	0	0	0	0	0	0	0	0	1	0	0	0	0
P52013	P52013	cyn-5	0	0	0	339850000	428700000	330270000	0	0	0	0	0	0	8	8	8	0	0	0	0	0	0	8	8	8	0	0	0	0	0	0	7	7	7	0	0	0
P52014	P52014	cyn-6	0	0	0	4313100	1492200	1433500	0	0	0	0	0	0	3	2	2	0	0	0	0	0	0	2	1	1	0	0	0	0	0	0	2	1	1	0	0	0
P52015;P52010	P52015	cyn-7	1861600	345350	2324200	1238100000	1612900000	1462000000	1692700	619460	2627900	2	1	2	12	11	11	2	1	2	2	1	2	12	11	11	2	1	2	1	1	2	5	5	5	1	1	2
P52057	P52057	F09E5.8	0	0	0	33762000	53616000	24934000	0	0	0	0	0	0	3	4	4	0	0	0	0	0	0	3	4	4	0	0	0	0	0	0	3	4	4	0	0	0
P52275	P52275	tbb-2	0	0	0	140630000	285100000	206470000	0	0	0	1	1	1	18	18	17	1	2	1	0	0	0	3	3	3	0	0	0	0	0	0	1	1	1	0	0	0
P52478	P52478	ubc-1	0	0	0	3010200	4598000	0	0	0	0	0	0	0	1	1	0	0	0	0	0	0	0	1	1	0	0	0	0	0	0	0	1	1	0	0	0	0
P52554	P52554	pfd-6	0	0	0	34319000	66987000	53759000	0	0	0	0	0	0	4	4	4	0	0	0	0	0	0	4	4	4	0	0	0	0	0	0	4	4	4	0	0	0
P52652	P52652	T24H10.1	0	0	0	10378000	10647000	5862000	0	0	0	0	0	0	3	3	2	0	0	0	0	0	0	3	3	2	0	0	0	0	0	0	3	3	2	0	0	0
P52713;Q7JMI1	P52713	alh-8	8623000	1697200	13289000	1045100000	1563700000	1221300000	12988000	715860	13949000	4	2	3	18	17	18	5	2	4	4	2	3	18	17	18	5	2	4	4	2	3	18	17	18	5	2	4
P52715	P52715	F13D12.6	0	0	0	67277000	129370000	99477000	0	0	0	0	0	0	6	7	7	0	0	0	0	0	0	6	7	7	0	0	0	0	0	0	6	7	7	0	0	0
P52716	P52716	F32A5.3	0	0	0	1552200	8524600	4186400	0	0	0	0	0	0	3	5	3	0	0	0	0	0	0	3	5	3	0	0	0	0	0	0	3	5	3	0	0	0
P52717	P52717	F41C3.5	0	0	0	241180000	333520000	301230000	0	0	0	0	0	0	9	10	10	0	0	0	0	0	0	9	10	10	0	0	0	0	0	0	9	10	10	0	0	0
P52819;P52819-2	P52819	rpl-22	2893700	6241200	0	1216100000	1618500000	1476400000	0	369710	0	1	1	0	8	8	8	0	1	0	1	1	0	8	8	8	0	1	0	1	1	0	8	8	8	0	1	0
P52821	P52821	rps-25	0	0	0	691170000	845960000	850860000	0	0	0	0	0	0	3	3	3	0	0	0	0	0	0	3	3	3	0	0	0	0	0	0	3	3	3	0	0	0
P52874;Q2EEP3	P52874;Q2EEP3	clpf-1	0	0	0	2208900	5614000	3105200	0	0	0	0	0	0	1	2	1	0	0	0	0	0	0	1	2	1	0	0	0	0	0	0	1	2	1	0	0	0
P52879	P52879	rer-1	0	0	0	0	17175000	11490000	0	0	0	0	0	0	0	2	2	0	0	0	0	0	0	0	2	2	0	0	0	0	0	0	0	2	2	0	0	0
P52899;Q8I111	P52899;Q8I111	T05H10.6;pdha-1	705670	1308500	13167000	475580000	608650000	534370000	2876400	0	16641000	1	2	4	16	16	16	2	0	4	1	2	4	16	16	16	2	0	4	1	2	4	16	16	16	2	0	4
P53013;G8JY74;Q86NF3;Q86NF4	P53013;G8JY74	eft-3;eef-1a.2	3714400	12461000	19227000	8897200000	11264000000	9262500000	3732300	9336200	12831000	4	7	6	27	27	27	3	4	5	4	7	6	27	27	27	3	4	5	4	7	6	27	27	27	3	4	5
P53014;G8JY79	P53014	mlc-3	0	0	0	1995400000	2680500000	2419900000	0	0	0	0	0	0	18	18	18	0	0	0	0	0	0	18	18	18	0	0	0	0	0	0	18	18	18	0	0	0
P53016	P53016	rfc-4	0	0	0	9037000	14413000	7758900	0	0	0	0	0	0	3	4	3	0	0	0	0	0	0	3	4	3	0	0	0	0	0	0	3	4	3	0	0	0
Q18461;P53019;P53017;Q23519;Q21244;Q94053;Q19832;Q17856;Q23524;P53018;Q95XU7;P53020;S6CPF4;G5EEW3	Q18461;P53019;P53017;Q23519;Q21244;Q94053;Q19832;Q17856;Q23524;P53018;Q95XU7;P53020;S6CPF4;G5EEW3	msp-49;msp-33;msp-19;msp-152;msp-63;msp-78;msp-3;msp-55;msp-32;msp-38;msp-74	0	2041900	1711600	633460000	556570000	586190000	1013100	0	904470	1	3	3	9	9	8	2	1	3	0	1	1	1	1	1	1	0	1	0	0	0	0	0	0	0	0	0
P53489	P53489	arx-2	0	0	0	42530000	53279000	39204000	0	0	0	0	0	0	8	8	9	0	0	0	0	0	0	8	8	9	0	0	0	0	0	0	8	8	9	0	0	0
P53585	P53585	D1005.1	0	0	0	70505000	76660000	85230000	0	0	0	0	0	0	12	12	11	0	0	0	0	0	0	12	12	11	0	0	0	0	0	0	8	8	6	0	0	0
P53588	P53588	F47B10.1	0	612910	125130000	251560000	357520000	299940000	0	0	194550000	0	1	7	15	17	15	0	0	7	0	1	7	15	17	15	0	0	7	0	1	7	15	17	15	0	0	7
P53589	P53589	C50F7.4	0	0	3428000	164410000	235160000	195230000	0	0	3056300	0	0	2	10	10	11	0	0	2	0	0	2	10	10	11	0	0	2	0	0	2	10	10	11	0	0	2
P53596	P53596	C05G5.4	2235100	0	21200000	94387000	117820000	94445000	2707800	0	25652000	1	0	4	7	7	7	2	0	4	1	0	4	7	7	7	2	0	4	1	0	4	7	7	7	2	0	4
P53703	P53703	cchl-1	0	0	0	8869400	10687000	9923200	0	0	0	0	0	0	3	3	3	0	0	0	0	0	0	3	3	3	0	0	0	0	0	0	3	3	3	0	0	0
P53795	P53795	hint-1	0	0	0	18622000	37519000	5885300	0	0	0	0	0	0	4	4	3	0	0	0	0	0	0	4	4	3	0	0	0	0	0	0	4	4	3	0	0	0
P53993	P53993	B0361.8	0	0	0	1539200	2920000	0	0	0	0	0	0	0	1	1	1	0	0	0	0	0	0	1	1	1	0	0	0	0	0	0	1	1	1	0	0	0
P54216	P54216	aldo-1	0	0	0	328590000	524610000	392780000	0	0	0	0	0	0	13	15	13	0	0	0	0	0	0	13	15	13	0	0	0	0	0	0	13	15	13	0	0	0
P54412-2;P54412;P54412-3	P54412-2;P54412;P54412-3	F17C11.9	0	0	0	723050000	1162400000	783470000	0	0	186490	0	0	0	17	17	17	0	0	1	0	0	0	17	17	17	0	0	1	0	0	0	17	17	17	0	0	1
P54688	P54688	bcat-1	9121600	0	5089500	97264000	108830000	101300000	5808600	0	4224800	2	0	1	6	7	6	1	0	1	2	0	1	6	7	6	1	0	1	2	0	1	6	7	6	1	0	1
P54811	P54811	cdc-48.1	0	0	0	438300000	608230000	537270000	0	0	0	0	0	0	32	35	33	0	0	0	0	0	0	32	35	33	0	0	0	0	0	0	12	15	13	0	0	0
P54812	P54812	cdc-48.2	0	0	0	114840000	127260000	118500000	0	0	0	0	0	0	30	29	29	0	0	0	0	0	0	10	9	9	0	0	0	0	0	0	10	9	9	0	0	0
P54813	P54813	ymel-1	0	0	0	16032000	16935000	17846000	0	0	0	0	0	0	6	7	6	0	0	0	0	0	0	6	7	6	0	0	0	0	0	0	6	7	6	0	0	0
P54815-2;P54815	P54815-2;P54815	mspn-1	0	0	0	5256800	7026900	3657000	0	0	0	0	0	0	2	3	2	0	0	0	0	0	0	2	3	2	0	0	0	0	0	0	2	3	2	0	0	0
P54871	P54871	F25B4.6	0	0	0	4267300	5651200	3605500	0	0	0	0	0	0	1	2	2	0	0	0	0	0	0	1	2	2	0	0	0	0	0	0	1	2	2	0	0	0
P54889-2;P54889	P54889-2;P54889	alh-13	5628000	0	44773000	162720000	182610000	138270000	9847300	889590	69578000	4	0	7	14	16	15	5	2	8	4	0	7	14	16	15	5	2	8	4	0	7	14	16	15	5	2	8
P55155	P55155	vit-1	0	18428000	0	646080000	637630000	667880000	0	9395800	0	0	1	5	99	100	97	0	6	2	0	1	0	24	26	25	0	1	0	0	1	0	24	26	25	0	1	0
P55216	P55216	cth-2	0	0	0	73698000	77421000	61017000	0	0	0	0	0	0	7	7	6	0	0	0	0	0	0	7	7	6	0	0	0	0	0	0	5	5	4	0	0	0
P55326	P55326	F13E6.1	0	0	0	44958000	67231000	65261000	0	0	0	0	0	0	5	6	6	0	0	0	0	0	0	5	6	6	0	0	0	0	0	0	5	6	6	0	0	0
P55853	P55853	smo-1	0	0	0	116150000	190190000	185420000	0	0	0	0	0	0	4	3	3	0	0	0	0	0	0	4	3	3	0	0	0	0	0	0	4	3	3	0	0	0
P55954	P55954	cco-2	0	0	5728800	306440000	362340000	281700000	0	459450	7219500	0	0	1	8	7	7	0	1	1	0	0	1	8	7	7	0	1	1	0	0	1	8	7	7	0	1	1
P55955	P55955	ttr-16	0	0	0	58674000	69111000	49672000	0	0	0	0	0	0	4	4	5	0	0	0	0	0	0	4	4	5	0	0	0	0	0	0	4	4	5	0	0	0
P55956	P55956	asp-3	0	0	0	135230000	130620000	112500000	0	0	0	0	0	0	8	7	6	0	0	0	0	0	0	8	7	6	0	0	0	0	0	0	8	7	6	0	0	0
P58798	P58798	arx-6	0	0	0	23145000	29638000	25981000	0	0	0	0	0	0	4	5	5	0	0	0	0	0	0	4	5	5	0	0	0	0	0	0	4	5	5	0	0	0
P61866;P61866-2	P61866	rpl-12	0	797900	1540200	1192700000	1726700000	1404200000	466230	2007300	275180	0	1	1	7	7	7	1	2	1	0	1	1	7	7	7	1	2	1	0	1	1	7	7	7	1	2	1
P62784	P62784	his-1	0	0	0	734470000	930570000	838930000	0	0	0	0	0	0	9	9	9	0	0	0	0	0	0	9	9	9	0	0	0	0	0	0	9	9	9	0	0	0
P80361	P80361	ppp-1	0	0	0	9749500	0	2982300	0	0	0	0	0	0	1	1	1	0	0	0	0	0	0	1	1	1	0	0	0	0	0	0	1	1	1	0	0	0
P83351	P83351	snap-29	0	0	0	34951000	39761000	43685000	0	0	0	0	0	0	6	6	5	0	0	0	0	0	0	6	6	5	0	0	0	0	0	0	6	6	5	0	0	0
P90731	P90731	acly-2	0	0	0	17549000	28416000	19679000	0	0	0	0	0	0	9	10	9	0	0	0	0	0	0	5	6	4	0	0	0	0	0	0	5	6	4	0	0	0
P90735	P90735	eat-6	0	1392600	2339600	793100000	1140300000	901550000	1237400	824570	1290900	0	2	2	37	36	33	1	1	1	0	2	2	37	36	33	1	1	1	0	2	2	36	35	32	1	1	1
P90747	P90747	C10C6.6	0	0	0	12400000	23909000	25959000	0	0	0	0	0	0	4	3	5	0	0	0	0	0	0	4	3	5	0	0	0	0	0	0	4	3	5	0	0	0
P90778;P90780	P90778		0	0	0	0	2592400	0	0	0	0	0	0	0	0	2	0	0	0	0	0	0	0	0	2	0	0	0	0	0	0	0	0	2	0	0	0	0
P90786;Q17567	P90786	prg-1	0	0	0	34215000	44167000	43935000	0	0	0	0	0	0	7	6	7	0	0	0	0	0	0	7	6	7	0	0	0	0	0	0	7	6	7	0	0	0
Q7YTG7;P90788	Q7YTG7;P90788		0	0	0	15330000	19521000	13692000	0	0	0	0	0	0	4	4	4	0	0	0	0	0	0	4	4	4	0	0	0	0	0	0	4	4	4	0	0	0
P90789	P90789	D2030.4	0	0	0	51641000	70349000	71034000	0	0	0	0	0	0	4	3	3	0	0	0	0	0	0	4	3	3	0	0	0	0	0	0	4	3	3	0	0	0
P90790	P90790		0	0	0	4270900	9719400	6092600	0	0	0	0	0	0	1	2	1	0	0	0	0	0	0	1	2	1	0	0	0	0	0	0	1	2	1	0	0	0
P90795	P90795	T25G3.4	0	0	0	78854000	80657000	64942000	0	0	0	0	0	0	11	10	10	0	0	0	0	0	0	11	10	10	0	0	0	0	0	0	11	10	10	0	0	0
P90829	P90829	F10C2.4	0	0	0	1402300	2528300	3288300	0	0	0	0	0	0	2	2	1	0	0	0	0	0	0	2	2	1	0	0	0	0	0	0	2	2	1	0	0	0
P90838	P90838	F16A11.2	0	0	0	6024300	3930600	7362900	0	0	0	0	0	0	1	1	1	0	0	0	0	0	0	1	1	1	0	0	0	0	0	0	1	1	1	0	0	0
P90847	P90847		0	0	0	0	4862700	3281400	0	0	0	0	0	0	0	2	1	0	0	0	0	0	0	0	2	1	0	0	0	0	0	0	0	2	1	0	0	0
P90849	P90849	cco-1	0	0	0	19064000	76023000	26268000	0	0	0	0	0	0	1	2	1	0	0	0	0	0	0	1	2	1	0	0	0	0	0	0	1	2	1	0	0	0
P90860;Q19708	P90860		0	0	0	81548000	125490000	74536000	0	0	0	0	0	0	4	5	4	0	0	0	0	0	0	4	5	4	0	0	0	0	0	0	4	5	4	0	0	0
P90861	P90861	phip-1	0	0	0	14659000	22389000	25550000	0	0	0	0	0	0	3	3	3	0	0	0	0	0	0	3	3	3	0	0	0	0	0	0	3	3	3	0	0	0
P90868	P90868	pbs-7	0	0	0	60221000	68618000	49872000	0	0	0	0	0	0	6	6	5	0	0	0	0	0	0	6	6	5	0	0	0	0	0	0	6	6	5	0	0	0
P90879	P90879		0	0	0	13700000	17826000	6489800	0	0	0	0	0	0	3	3	2	0	0	0	0	0	0	3	3	2	0	0	0	0	0	0	3	3	2	0	0	0
P90889	P90889		0	0	0	13506000	51879000	9817900	0	0	0	0	0	0	5	6	3	0	0	0	0	0	0	5	6	3	0	0	0	0	0	0	5	6	3	0	0	0
P90900	P90900	ifa-4	0	0	0	40948000	69863000	58263000	0	0	0	0	0	0	14	16	17	0	0	0	0	0	0	11	13	14	0	0	0	0	0	0	11	13	14	0	0	0
P90901;P90901-3;P90901-2;P90901-4	P90901;P90901-3;P90901-2;P90901-4	ifa-1	0	0	0	141040000	223290000	194920000	0	0	0	0	0	0	21	21	25	0	0	0	0	0	0	20	20	24	0	0	0	0	0	0	18	18	22	0	0	0
P90902;Q95ZS1	P90902;Q95ZS1	gfi-2	0	0	0	6537400	1691100	6712400	0	0	0	0	0	0	3	2	3	0	0	0	0	0	0	3	2	3	0	0	0	0	0	0	3	2	3	0	0	0
P90904	P90904		0	0	0	7396600	7989700	17069000	0	0	0	0	0	0	2	2	3	0	0	0	0	0	0	2	2	3	0	0	0	0	0	0	2	2	3	0	0	0
P90916	P90916	lin-53	0	0	0	23594000	36667000	29781000	0	0	0	0	0	0	4	3	3	0	0	0	0	0	0	4	3	3	0	0	0	0	0	0	4	3	3	0	0	0
P90919	P90919		0	0	0	19780000	33045000	21391000	0	0	0	0	0	0	6	6	6	0	0	0	0	0	0	6	6	6	0	0	0	0	0	0	6	6	6	0	0	0
P90920	P90920	egg-6	0	0	0	3053300	2933900	3646500	0	0	0	0	0	0	1	2	1	0	0	0	0	0	0	1	2	1	0	0	0	0	0	0	1	2	1	0	0	0
P90921	P90921	asg-1	0	0	0	4219300	8096300	5025100	0	0	0	0	0	0	3	3	3	0	0	0	0	0	0	1	1	1	0	0	0	0	0	0	1	1	1	0	0	0
Q564V6;P90922	Q564V6;P90922		0	0	0	2766400	0	3457300	0	0	0	0	0	0	2	0	2	0	0	0	0	0	0	2	0	2	0	0	0	0	0	0	2	0	2	0	0	0
P90961	P90961	clic-1	0	0	0	52150000	89206000	56701000	0	0	0	0	0	0	6	6	6	0	0	0	0	0	0	6	6	6	0	0	0	0	0	0	6	6	6	0	0	0
Q8MXS2;P90978-3;P90978;P90978-2;Q9BKR8	Q8MXS2;P90978-3;P90978	uaf-1	0	0	0	107360000	142410000	120850000	0	0	0	0	0	0	11	13	13	0	0	0	0	0	0	11	13	13	0	0	0	0	0	0	11	13	13	0	0	0
P90980;P90980-2;P90980-3;G8JY36	P90980;P90980-2;P90980-3;G8JY36	pkc-2	0	0	0	1462600	1873300	8021400	0	0	0	0	0	0	2	1	2	0	0	0	0	0	0	2	1	2	0	0	0	0	0	0	2	1	2	0	0	0
P90983	P90983	rps-29	0	0	0	48803000	71986000	56247000	0	0	0	0	0	0	4	3	4	0	0	0	0	0	0	4	3	4	0	0	0	0	0	0	4	3	4	0	0	0
P90992	P90992	misc-1	0	0	0	26687000	35912000	32462000	0	0	0	0	0	0	5	5	5	0	0	0	0	0	0	5	5	5	0	0	0	0	0	0	5	5	5	0	0	0
P90993	P90993	mrpl-41	0	0	0	8067200	11075000	9666700	0	0	0	0	0	0	3	3	3	0	0	0	0	0	0	3	3	3	0	0	0	0	0	0	3	3	3	0	0	0
P90994;O16228	P90994	djr-1.1	0	0	0	30625000	52285000	41364000	0	0	0	0	0	0	5	7	6	0	0	0	0	0	0	5	7	6	0	0	0	0	0	0	5	7	6	0	0	0
P91001	P91001	csn-5	0	0	0	4719400	16546000	11714000	0	0	0	0	0	0	2	5	4	0	0	0	0	0	0	2	5	4	0	0	0	0	0	0	2	5	4	0	0	0
P91017	P91017	hpo-32	0	0	0	2796100	3842300	2713200	0	0	0	0	0	0	1	1	1	0	0	0	0	0	0	1	1	1	0	0	0	0	0	0	1	1	1	0	0	0
P91020	P91020		0	0	0	243700000	249880000	211700000	0	0	0	0	0	0	9	9	9	0	0	0	0	0	0	9	9	9	0	0	0	0	0	0	9	9	9	0	0	0
P91027	P91027		0	0	0	88290000	144510000	176130000	0	0	0	0	0	0	9	8	9	0	0	0	0	0	0	9	8	9	0	0	0	0	0	0	9	8	9	0	0	0
P91079	P91079	sptl-1	0	0	0	89355000	119060000	49572000	0	0	365860	0	0	0	8	6	6	0	0	1	0	0	0	8	6	6	0	0	1	0	0	0	8	6	6	0	0	1
P91093	P91093	coq-1	0	0	3874900	8898200	13004000	11106000	0	0	7473600	0	0	1	2	2	2	0	0	1	0	0	1	2	2	2	0	0	1	0	0	1	2	2	2	0	0	1
P91125	P91125		0	0	0	0	0	2617100	0	0	0	0	0	0	0	0	1	0	0	0	0	0	0	0	0	1	0	0	0	0	0	0	0	0	1	0	0	0
P91126	P91126		0	0	0	1833300	5261000	0	0	0	0	0	0	0	1	1	1	0	0	0	0	0	0	1	1	1	0	0	0	0	0	0	1	1	1	0	0	0
P91127	P91127	C32E8.3	0	0	0	101160000	133930000	95278000	0	0	0	0	0	0	9	9	8	0	0	0	0	0	0	9	9	8	0	0	0	0	0	0	9	9	8	0	0	0
P91128;P91128-2	P91128	rpl-13	1008200	394250	2856000	782130000	826560000	653890000	1705800	3319100	369190	1	2	3	15	13	12	1	4	1	1	2	3	15	13	12	1	4	1	1	2	3	15	13	12	1	4	1
P91133	P91133	ubr-1	0	0	0	0	7517000	4389200	0	0	0	0	0	0	0	1	1	0	0	0	0	0	0	0	1	1	0	0	0	0	0	0	0	1	1	0	0	0
P91134;P91134-2	P91134;P91134-2	C37H5.6	0	0	0	288450000	338260000	249210000	0	0	0	0	0	0	10	11	10	0	0	0	0	0	0	10	11	10	0	0	0	0	0	0	10	11	10	0	0	0
P91148	P91148	ndx-7	0	0	0	3029200	5407100	3079100	0	0	0	0	0	0	1	1	1	0	0	0	0	0	0	1	1	1	0	0	0	0	0	0	1	1	1	0	0	0
P91154	P91154		0	0	0	25271000	14937000	28956000	0	0	0	0	0	0	3	2	3	0	0	0	0	0	0	3	2	3	0	0	0	0	0	0	3	2	3	0	0	0
P91156	P91156	acin-1	0	0	0	6142500	10293000	8786400	0	0	0	0	0	0	3	3	3	0	0	0	0	0	0	3	3	3	0	0	0	0	0	0	3	3	3	0	0	0
P91175	P91175		0	0	0	18434000	13997000	13104000	0	0	0	0	0	0	4	3	2	0	0	0	0	0	0	4	3	2	0	0	0	0	0	0	4	3	2	0	0	0
P91177	P91177		0	0	0	9302400	9750000	9952800	0	0	0	0	0	0	2	2	2	0	0	0	0	0	0	2	2	2	0	0	0	0	0	0	2	2	2	0	0	0
P91180;Q95Q60	P91180;Q95Q60	fkb-5	0	0	0	117790000	151970000	109400000	0	0	0	0	0	0	9	9	8	0	0	0	0	0	0	9	9	8	0	0	0	0	0	0	9	9	8	0	0	0
P91189	P91189	dnj-7	0	0	0	21545000	33292000	21628000	0	0	0	0	0	0	6	6	7	0	0	0	0	0	0	6	6	7	0	0	0	0	0	0	5	5	6	0	0	0
P91194	P91194		0	0	0	4100200	3636400	2875900	0	0	0	0	0	0	2	1	1	0	0	0	0	0	0	2	1	1	0	0	0	0	0	0	2	1	1	0	0	0
P91198	P91198	ppfr-2	0	0	0	4898700	5641200	4828600	0	0	0	0	0	0	2	2	2	0	0	0	0	0	0	2	2	2	0	0	0	0	0	0	2	2	2	0	0	0
P91223	P91223		0	0	0	5882500	7067100	12394000	0	0	0	0	0	0	1	1	1	0	0	0	0	0	0	1	1	1	0	0	0	0	0	0	1	1	1	0	0	0
P91240	P91240	F08D12.1	0	0	0	92365000	128680000	104710000	0	0	0	0	0	0	16	18	15	0	0	0	0	0	0	16	18	15	0	0	0	0	0	0	16	18	15	0	0	0
P91243	P91243	dnj-9	0	0	0	3119900	4144500	1181800	0	0	0	0	0	0	2	2	1	0	0	0	0	0	0	2	2	1	0	0	0	0	0	0	2	2	1	0	0	0
P91249	P91249	col-20	0	0	0	35325000	47279000	31217000	0	0	0	0	0	0	3	3	3	0	0	0	0	0	0	3	3	3	0	0	0	0	0	0	3	3	3	0	0	0
P91253;P91254	P91253	gst-7	0	0	0	63300000	52383000	48856000	0	0	0	0	0	0	7	7	7	0	0	0	0	0	0	7	7	7	0	0	0	0	0	0	7	7	7	0	0	0
P91270	P91270		0	0	0	1118200	1219400	1426300	0	0	0	0	0	0	1	1	1	0	0	0	0	0	0	1	1	1	0	0	0	0	0	0	1	1	1	0	0	0
P91276	P91276	ima-2	0	0	0	119030000	194510000	191580000	0	0	0	0	0	0	8	9	7	0	0	0	0	0	0	8	9	7	0	0	0	0	0	0	8	9	7	0	0	0
Q8I7G8;P91277;Q8I7G9;Q8T3B5;Q8I7G7	Q8I7G8;P91277		0	0	0	149820000	136010000	145420000	0	0	0	0	0	0	10	7	7	0	0	0	0	0	0	10	7	7	0	0	0	0	0	0	10	7	7	0	0	0
P91280	P91280		0	0	0	2994500	0	10041000	0	0	0	0	0	0	2	0	3	0	0	0	0	0	0	2	0	3	0	0	0	0	0	0	2	0	3	0	0	0
P91283;Q7JNG1	P91283;Q7JNG1	atp-3	2242600	0	14587000	815290000	943800000	867110000	2451300	835280	11895000	1	0	1	11	11	11	1	1	1	1	0	1	11	11	11	1	1	1	1	0	1	11	11	11	1	1	1
P91284;Q6BEW1	P91284;Q6BEW1		0	0	0	1677500	2867200	2195700	0	0	0	0	0	0	1	1	1	0	0	0	0	0	0	1	1	1	0	0	0	0	0	0	1	1	1	0	0	0
P91303	P91303	vha-10	0	0	0	388320000	789310000	721750000	0	0	0	0	0	0	4	6	5	0	0	0	0	0	0	4	6	5	0	0	0	0	0	0	4	6	5	0	0	0
P91306	P91306	cey-2	1215000	20835000	294190	783200000	1269200000	1000400000	0	0	0	1	7	1	14	15	15	0	0	0	1	7	1	14	15	15	0	0	0	1	7	1	14	15	15	0	0	0
P91318	P91318	F53E10.6	0	0	0	14692000	13857000	30258000	0	0	0	0	0	0	1	1	2	0	0	0	0	0	0	1	1	2	0	0	0	0	0	0	1	1	2	0	0	0
Q86NC8;P91340	Q86NC8;P91340		0	0	0	17775000	18143000	19814000	0	0	0	0	0	0	4	4	4	0	0	0	0	0	0	4	4	4	0	0	0	0	0	0	4	4	4	0	0	0
P91341	P91341	F55F8.3	0	0	0	3807200	7360500	1802200	0	0	0	0	0	0	2	3	1	0	0	0	0	0	0	2	3	1	0	0	0	0	0	0	2	3	1	0	0	0
P91343	P91343	tag-345	0	0	0	20607000	27166000	18196000	0	0	0	0	0	0	6	8	6	0	0	0	0	0	0	6	8	6	0	0	0	0	0	0	6	8	6	0	0	0
P91344	P91344	mff-2	0	0	0	896380	1537200	1011200	0	0	0	0	0	0	1	2	1	0	0	0	0	0	0	1	2	1	0	0	0	0	0	0	1	2	1	0	0	0
P91349	P91349	spd-5	3883000	26225000	1380000	36450000	58847000	45659000	0	3347900	0	1	1	1	12	15	16	0	1	0	1	1	1	12	15	16	0	1	0	1	1	1	12	15	16	0	1	0
P91350;Q8T8M4	P91350;Q8T8M4	npp-6	0	0	0	9142500	17583000	14637000	0	0	0	0	0	0	3	5	4	0	0	0	0	0	0	3	5	4	0	0	0	0	0	0	3	5	4	0	0	0
P91374	P91374	rpl-15	3285200	3812300	2017300	532760000	667380000	421000000	0	941550	1135400	1	1	1	8	9	9	0	1	1	1	1	1	8	9	9	0	1	1	1	1	1	8	9	9	0	1	1
P91390	P91390	ostd-1	0	0	0	8422400	11584000	6880400	0	0	0	0	0	0	2	2	2	0	0	0	0	0	0	2	2	2	0	0	0	0	0	0	2	2	2	0	0	0
P91398	P91398	cey-3	0	7869100	0	376100000	636330000	584020000	0	0	0	0	3	0	12	12	12	0	0	0	0	3	0	12	12	12	0	0	0	0	3	0	12	12	12	0	0	0
P91401	P91401		0	0	0	1218900	0	861150	0	0	0	0	0	0	1	0	1	0	0	0	0	0	0	1	0	1	0	0	0	0	0	0	1	0	1	0	0	0
P91408	P91408	T01B11.2	0	0	0	12058000	19502000	5169500	0	0	0	0	0	0	4	4	3	0	0	0	0	0	0	4	4	3	0	0	0	0	0	0	4	4	3	0	0	0
P91423	P91423		0	0	0	28488000	45021000	53559000	0	0	0	0	0	0	4	4	4	0	0	0	0	0	0	4	4	4	0	0	0	0	0	0	4	4	4	0	0	0
P91427	P91427	pgk-1	0	0	1555800	703890000	828630000	822720000	0	0	1497500	0	0	1	21	20	21	0	0	1	0	0	1	21	20	21	0	0	1	0	0	1	21	20	21	0	0	1
P91430	P91430	T03F1.1	0	0	0	28484000	47774000	40976000	0	0	0	0	0	0	4	6	6	0	0	0	0	0	0	4	6	6	0	0	0	0	0	0	4	6	6	0	0	0
P91455	P91455	T19B4.3	0	0	0	107280000	189920000	179030000	0	0	0	0	0	0	4	5	5	0	0	0	0	0	0	4	5	5	0	0	0	0	0	0	4	5	5	0	0	0
P91457	P91457	npp-7	0	0	0	17573000	13935000	10522000	0	0	0	0	0	0	4	4	3	0	0	0	0	0	0	4	4	3	0	0	0	0	0	0	4	4	3	0	0	0
P91477	P91477	pbs-4	0	0	0	59653000	76868000	50500000	0	0	0	0	0	0	5	6	5	0	0	0	0	0	0	5	6	5	0	0	0	0	0	0	5	6	5	0	0	0
P91494	P91494		0	0	0	481430	2658300	0	0	0	0	0	0	0	1	2	1	0	0	0	0	0	0	1	2	1	0	0	0	0	0	0	1	2	1	0	0	0
P91495	P91495	npp-12	0	0	0	83629000	89864000	81606000	0	0	0	0	0	0	19	18	18	0	0	0	0	0	0	19	18	18	0	0	0	0	0	0	19	18	18	0	0	0
P91499	P91499	ssp-16	0	0	0	11998000	9244700	15201000	0	0	0	0	0	0	2	2	2	0	0	0	0	0	0	1	1	1	0	0	0	0	0	0	1	1	1	0	0	0
P91502	P91502	usp-5	0	0	0	30928000	38655000	39612000	0	0	0	0	0	0	6	7	8	0	0	0	0	0	0	6	7	8	0	0	0	0	0	0	6	7	8	0	0	0
P91522	P91522	fbxa-64	0	0	0	1024500	3123700	678820	0	0	0	0	0	0	1	2	1	0	0	0	0	0	0	1	2	1	0	0	0	0	0	0	1	2	1	0	0	0
P91532	P91532		0	0	0	3440100	10825000	6200600	0	0	0	0	0	0	1	2	2	0	0	0	0	0	0	1	2	2	0	0	0	0	0	0	1	2	2	0	0	0
P91544	P91544		0	0	0	1477200	3403900	6167000	0	0	0	0	0	0	1	1	2	0	0	0	0	0	0	1	1	2	0	0	0	0	0	0	1	1	2	0	0	0
P91821;Q8I4F7	P91821;Q8I4F7	set-18	0	0	0	11230000	15174000	13863000	0	0	0	0	0	0	2	2	2	0	0	0	0	0	0	2	2	2	0	0	0	0	0	0	2	2	2	0	0	0
Q7JM19;P91844	Q7JM19;P91844		0	0	0	2891400	3649800	15026000	0	0	0	0	0	0	1	1	2	0	0	0	0	0	0	1	1	2	0	0	0	0	0	0	1	1	2	0	0	0
P91856	P91856	F26H9.5	0	0	0	48496000	48163000	29235000	0	0	0	0	0	0	7	6	6	0	0	0	0	0	0	7	6	6	0	0	0	0	0	0	7	6	6	0	0	0
P91857	P91857	rab-5	0	0	0	12988000	14720000	10278000	0	0	0	0	0	0	4	4	3	0	0	0	0	0	0	4	4	3	0	0	0	0	0	0	4	4	3	0	0	0
Q7YXB8;P91859;H2FLK1;Q7YXB9	Q7YXB8;P91859;H2FLK1;Q7YXB9		0	0	0	62921000	107630000	84751000	0	0	0	0	0	0	11	15	13	0	0	0	0	0	0	11	15	13	0	0	0	0	0	0	8	11	9	0	0	0
P91862	P91862		0	0	0	1630800	0	0	0	0	0	0	0	0	1	0	0	0	0	0	0	0	0	1	0	0	0	0	0	0	0	0	1	0	0	0	0	0
P91871	P91871	fasn-1	0	0	0	679740000	966800000	835930000	0	0	0	0	0	0	59	63	60	0	0	0	0	0	0	59	63	60	0	0	0	0	0	0	59	63	60	0	0	0
P91910;Q20221	P91910	mec-12	0	0	0	14153000	21527000	7854100	0	0	0	1	1	1	6	6	4	1	1	1	0	0	0	3	3	1	0	0	0	0	0	0	3	3	1	0	0	0
P91913	P91913	rla-1	5765700	2683300	1468800	490300000	214200000	781300000	4336800	974050	0	1	1	1	2	2	3	1	1	0	1	1	1	2	2	3	1	1	0	1	1	1	2	2	3	1	1	0
P91914	P91914	rpl-27	0	0	0	427460000	516520000	546210000	0	0	0	0	0	0	5	4	4	0	0	0	0	0	0	5	4	4	0	0	0	0	0	0	5	4	4	0	0	0
P91917;E2JL06	P91917	tag-210	0	0	0	385690000	509760000	408760000	0	0	0	0	0	0	19	20	19	0	0	0	0	0	0	19	20	19	0	0	0	0	0	0	19	20	19	0	0	0
P91918	P91918	snr-2	0	0	0	28803000	66155000	50844000	0	0	0	0	0	0	2	2	1	0	0	0	0	0	0	2	2	1	0	0	0	0	0	0	2	2	1	0	0	0
P91982	P91982		0	0	0	0	6012000	6073800	0	0	0	0	0	0	0	1	1	0	0	0	0	0	0	0	1	1	0	0	0	0	0	0	0	1	1	0	0	0
P91991	P91991		0	0	0	2336900	3788800	0	0	0	0	0	0	0	1	1	0	0	0	0	0	0	0	1	1	0	0	0	0	0	0	0	1	1	0	0	0	0
P91997	P91997		0	0	40247000	23218000	29995000	30470000	0	0	0	0	0	1	3	3	4	0	0	0	0	0	1	3	3	4	0	0	0	0	0	1	3	3	4	0	0	0
P91998	P91998		0	0	0	10836000	16556000	14932000	0	0	0	0	0	0	5	5	4	0	0	0	0	0	0	5	5	4	0	0	0	0	0	0	5	5	4	0	0	0
P92005	P92005	cpz-2	0	0	0	63687000	71992000	79396000	0	0	0	0	0	0	4	3	4	0	0	0	0	0	0	4	3	4	0	0	0	0	0	0	4	3	4	0	0	0
P92199	P92199	let-502	0	0	0	1689700	7839300	12548000	0	0	0	0	0	0	2	4	3	0	0	0	0	0	0	2	4	3	0	0	0	0	0	0	2	4	3	0	0	0
P98080	P98080	ucr-1	2434000	0	135230000	1305200000	1980400000	1603200000	3167300	944170	161770000	2	0	11	24	24	24	3	2	12	2	0	11	24	24	24	3	2	12	2	0	11	24	24	24	3	2	12
Q01630-3;U4PE21;Q01630-2;Q01630;U4PLJ8	Q01630-3;U4PE21;Q01630-2;Q01630	unc-33	0	0	0	9184500	10366000	10292000	0	0	0	0	0	0	1	1	1	0	0	0	0	0	0	1	1	1	0	0	0	0	0	0	1	1	1	0	0	0
Q02328-2;Q02328	Q02328-2;Q02328	hipr-1	0	0	0	12299000	32034000	25879000	0	0	0	0	0	0	3	6	6	0	0	0	0	0	0	3	6	6	0	0	0	0	0	0	3	6	6	0	0	0
Q02332	Q02332	pdhk-2	0	0	1358700	2417000	12840000	11555000	0	0	0	0	0	1	2	4	3	0	0	0	0	0	1	2	4	3	0	0	0	0	0	1	2	4	3	0	0	0
Q02335	Q02335	ZK370.8	0	0	0	57308000	88988000	68974000	0	0	0	0	0	0	12	13	12	0	0	0	0	0	0	12	13	12	0	0	0	0	0	0	12	13	12	0	0	0
Q03206-2;Q03206	Q03206-2;Q03206	ced-10	0	0	0	33526000	12428000	13094000	0	0	0	0	0	0	4	3	3	0	0	0	0	0	0	4	3	3	0	0	0	0	0	0	3	2	3	0	0	0
Q03565	Q03565	baf-1	0	0	0	57780000	81579000	46663000	0	0	0	0	0	0	5	5	5	0	0	0	0	0	0	5	5	5	0	0	0	0	0	0	5	5	5	0	0	0
Q03567	Q03567	C38C10.2	0	0	0	3933700	10470000	1810100	0	0	0	0	0	0	1	1	1	0	0	0	0	0	0	1	1	1	0	0	0	0	0	0	1	1	1	0	0	0
Q95QJ7;Q03569	Q95QJ7;Q03569	gpr-1;gpr-2	0	0	0	1223400	0	1459200	0	0	0	0	0	0	1	1	1	0	0	0	0	0	0	1	1	1	0	0	0	0	0	0	1	1	1	0	0	0
Q03575	Q03575	ttr-5	0	0	0	6031300	12911000	7791300	0	0	0	0	0	0	1	1	1	0	0	0	0	0	0	1	1	1	0	0	0	0	0	0	1	1	1	0	0	0
Q03577	Q03577	drs-1	1109500	0	0	263450000	395890000	292970000	0	0	0	1	0	0	15	17	15	0	0	0	1	0	0	15	17	15	0	0	0	1	0	0	15	17	15	0	0	0
Q03604	Q03604	rnr-1	0	0	0	72032000	88960000	76172000	0	0	0	0	0	0	10	10	11	0	0	0	0	0	0	10	10	11	0	0	0	0	0	0	10	10	11	0	0	0
Q03606-2;Q03606	Q03606-2;Q03606	T23G5.2	0	0	0	4688300	6885400	5841400	0	0	0	0	0	0	2	1	1	0	0	0	0	0	0	2	1	1	0	0	0	0	0	0	2	1	1	0	0	0
Q04457	Q04457	ges-1	0	0	0	3293300	8843100	7779800	0	0	0	0	0	0	1	1	2	0	0	0	0	0	0	1	1	2	0	0	0	0	0	0	1	1	2	0	0	0
Q04833	Q04833	lrp-1	0	0	0	5029400	3902100	4788500	0	0	0	0	0	0	3	4	3	0	0	0	0	0	0	3	4	3	0	0	0	0	0	0	3	4	3	0	0	0
Q04907	Q04907	mrpl-32	0	0	0	9755600	17968000	10663000	0	0	0	0	0	0	1	1	1	0	0	0	0	0	0	1	1	1	0	0	0	0	0	0	1	1	1	0	0	0
Q04908	Q04908	rpn-3	0	0	0	238500000	377670000	328640000	0	0	0	0	0	0	18	19	17	0	0	0	0	0	0	18	19	17	0	0	0	0	0	0	18	19	17	0	0	0
Q05036	Q05036	C30C11.4	0	0	0	470290000	709420000	605990000	0	0	0	0	0	0	33	34	31	0	0	0	0	0	0	33	34	31	0	0	0	0	0	0	33	34	31	0	0	0
Q05062;Q94124	Q05062	cdc-42	0	0	0	9736800	16487000	7222300	0	0	0	0	0	0	3	3	2	0	0	0	0	0	0	2	2	2	0	0	0	0	0	0	2	2	2	0	0	0
Q067X2	Q067X2		0	0	0	26583000	47232000	18400000	0	0	0	0	0	0	6	6	4	0	0	0	0	0	0	6	6	4	0	0	0	0	0	0	6	6	4	0	0	0
Q07085	Q07085	F13H6.3	0	0	0	17569000	23751000	19912000	0	0	0	0	0	0	5	5	5	0	0	0	0	0	0	5	5	5	0	0	0	0	0	0	5	5	5	0	0	0
Q07749	Q07749	unc-60	0	0	0	47092000	75348000	70964000	0	0	0	0	0	0	6	6	7	0	0	0	0	0	0	4	4	5	0	0	0	0	0	0	4	4	5	0	0	0
Q07750	Q07750	unc-60	0	0	2416500	492660000	627540000	575300000	0	914150	1289400	0	0	1	11	11	10	0	1	1	0	0	1	11	11	10	0	1	1	0	0	0	0	0	0	0	0	0
Q09165;Q8MQ08	Q09165;Q8MQ08	dig-1	0	0	0	47522000	57284000	53689000	0	0	0	0	0	0	15	19	16	0	0	0	0	0	0	15	19	16	0	0	0	0	0	0	15	19	16	0	0	0
Q09214	Q09214	B0495.5	0	0	1265500	16284000	4803300	20486000	874590	0	1487700	0	0	1	2	3	2	1	0	1	0	0	1	2	3	2	1	0	1	0	0	1	2	3	2	1	0	1
Q09216	Q09216	B0495.7	0	0	0	43828000	60736000	43489000	0	0	0	0	0	0	5	5	5	0	0	0	0	0	0	5	5	5	0	0	0	0	0	0	5	5	5	0	0	0
Q09217	Q09217	B0495.8	0	0	0	0	1762700	0	0	0	0	0	0	0	0	1	0	0	0	0	0	0	0	0	1	0	0	0	0	0	0	0	0	1	0	0	0	0
Q09221;Q09221-4;Q09221-2;Q09221-5	Q09221	cpna-2	3472000	719130	646810	22499000	15102000	23373000	2291100	0	591540	1	1	1	6	4	5	1	0	1	1	1	1	6	4	5	1	0	1	1	1	1	6	4	5	1	0	1
Q09225	Q09225	nrf-6	0	0	0	0	5086900	4178700	0	0	0	0	0	0	0	1	1	0	0	0	0	0	0	0	1	1	0	0	0	0	0	0	0	1	1	0	0	0
Q09227	Q09227	C08B11.9	0	0	0	21754000	26147000	34857000	0	0	0	0	0	0	4	4	4	0	0	0	0	0	0	4	4	4	0	0	0	0	0	0	4	4	4	0	0	0
Q09236	Q09236	C13B9.3	0	0	0	57360000	68863000	73012000	0	0	0	0	0	0	8	9	8	0	0	0	0	0	0	8	9	8	0	0	0	0	0	0	8	9	8	0	0	0
Q09237	Q09237	C18H9.2	0	0	0	114700000	193620000	143280000	0	0	0	0	0	0	21	21	20	0	0	0	0	0	0	21	21	20	0	0	0	0	0	0	21	21	20	0	0	0
Q09248	Q09248	dnc-2	0	0	0	41052000	69523000	57047000	0	0	0	0	0	0	8	9	9	0	0	0	0	0	0	8	9	9	0	0	0	0	0	0	8	9	9	0	0	0
Q09249;C8JQR1	Q09249	C16C10.3	0	0	0	36354000	50123000	25602000	0	0	0	0	0	0	10	10	7	0	0	0	0	0	0	10	10	7	0	0	0	0	0	0	10	10	7	0	0	0
Q09250	Q09250	C16C10.4	0	0	0	17624000	29779000	28218000	0	0	0	0	0	0	2	2	1	0	0	0	0	0	0	2	2	1	0	0	0	0	0	0	2	2	1	0	0	0
Q09252	Q09252	ccdc-55	0	0	0	3303200	5746800	4941500	0	0	0	0	0	0	1	1	1	0	0	0	0	0	0	1	1	1	0	0	0	0	0	0	1	1	1	0	0	0
Q09253	Q09253	glod-4	0	0	0	27079000	24766000	23154000	0	0	0	0	0	0	7	6	6	0	0	0	0	0	0	7	6	6	0	0	0	0	0	0	7	6	6	0	0	0
Q09261	Q09261	mrps-31	0	0	0	12909000	37503000	28335000	0	0	0	0	0	0	4	6	6	0	0	0	0	0	0	4	6	6	0	0	0	0	0	0	4	6	6	0	0	0
Q09278	Q09278	C45G9.5	0	0	0	2509800	9130600	8100100	0	0	0	0	0	0	2	4	2	0	0	0	0	0	0	2	4	2	0	0	0	0	0	0	2	4	2	0	0	0
Q09285;Q09285-2	Q09285	C56G2.1/C56G2.2	0	0	0	46657000	78127000	58719000	0	0	0	0	0	0	9	7	7	0	0	0	0	0	0	9	7	7	0	0	0	0	0	0	9	7	7	0	0	0
Q09289	Q09289	C56G2.7	0	0	0	104790000	110090000	62955000	0	0	0	0	0	0	7	7	7	0	0	0	0	0	0	7	7	7	0	0	0	0	0	0	7	7	7	0	0	0
Q09293	Q09293	mel-47	0	0	0	44094000	48331000	44094000	0	0	0	0	0	0	5	5	5	0	0	0	0	0	0	5	5	5	0	0	0	0	0	0	5	5	5	0	0	0
Q09299	Q09299	EEED8.10	0	0	0	2847200	0	3025900	0	0	0	0	0	0	2	1	2	0	0	0	0	0	0	2	1	2	0	0	0	0	0	0	2	1	2	0	0	0
Q09305	Q09305	F10B5.2	0	0	0	4690800	7503300	3920900	0	0	0	0	0	0	1	1	1	0	0	0	0	0	0	1	1	1	0	0	0	0	0	0	1	1	1	0	0	0
Q09312;Q9N5M6	Q09312	fbf-2	0	3679600	0	0	0	0	0	0	0	0	3	0	0	0	0	0	0	0	0	3	0	0	0	0	0	0	0	0	3	0	0	0	0	0	0	0
Q09318	Q09318	F36G3.2	0	0	0	2451100	2907700	1367300	0	0	0	0	0	0	2	2	1	0	0	0	0	0	0	2	2	1	0	0	0	0	0	0	2	2	1	0	0	0
Q09320-2;Q09320	Q09320-2;Q09320	F40B5.2	0	0	0	4111000	0	0	0	0	0	0	0	0	1	0	0	0	0	0	0	0	0	1	0	0	0	0	0	0	0	0	1	0	0	0	0	0
Q6BEV4;Q09349;Q95QB5	Q6BEV4;Q09349;Q95QB5	ufd-2	0	0	0	0	2462700	1077200	0	0	0	0	0	0	0	2	1	0	0	0	0	0	0	0	2	1	0	0	0	0	0	0	0	2	1	0	0	0
Q09350	Q09350	T09B9.4	0	0	0	0	1649700	0	0	0	0	0	0	0	0	1	0	0	0	0	0	0	0	0	1	0	0	0	0	0	0	0	0	1	0	0	0	0
Q09353	Q09353	ulp-1	0	0	0	0	589360	0	0	0	0	0	0	0	0	1	0	0	0	0	0	0	0	0	1	0	0	0	0	0	0	0	0	1	0	0	0	0
Q09359;Q7JMM1	Q09359	ZK1307.1	0	0	0	105620000	108590000	93107000	0	0	0	0	0	0	6	7	6	0	0	0	0	0	0	6	7	6	0	0	0	0	0	0	6	7	6	0	0	0
Q09372	Q09372	ZK177.4	0	0	0	673370	1234700	8609900	0	0	0	0	0	0	1	2	2	0	0	0	0	0	0	1	2	2	0	0	0	0	0	0	1	2	2	0	0	0
Q09374-2;Q09374	Q09374-2;Q09374	ZK177.8	0	0	0	4675200	7125000	8451700	0	0	0	0	0	0	2	2	2	0	0	0	0	0	0	2	2	2	0	0	0	0	0	0	2	2	2	0	0	0
Q09390-3;Q09390-2;Q09390	Q09390-3;Q09390-2;Q09390	hmg-1.2	0	0	0	17040000	31750000	5393800	0	0	0	0	0	0	3	4	2	0	0	0	0	0	0	3	4	2	0	0	0	0	0	0	3	4	2	0	0	0
Q09393	Q09393		0	0	0	11593000	20883000	15988000	0	0	0	0	0	0	2	4	2	0	0	0	0	0	0	2	4	2	0	0	0	0	0	0	2	4	2	0	0	0
Q09415	Q09415	set-14	0	0	0	0	971470	1458100	0	0	0	0	0	0	0	1	1	0	0	0	0	0	0	0	1	1	0	0	0	0	0	0	0	1	1	0	0	0
Q09422	Q09422	pgam-5	0	0	0	32989000	48670000	40357000	0	0	0	0	0	0	5	5	4	0	0	0	0	0	0	5	5	4	0	0	0	0	0	0	5	5	4	0	0	0
Q09436	Q09436	mex-6	0	0	0	3321800	0	0	0	0	0	0	0	0	1	0	0	0	0	0	0	0	0	1	0	0	0	0	0	0	0	0	1	0	0	0	0	0
Q09438	Q09438	B0228.7	0	0	0	12777000	15844000	11975000	0	0	0	0	0	0	2	3	2	0	0	0	0	0	0	2	3	2	0	0	0	0	0	0	2	3	2	0	0	0
Q09441	Q09441	C08B11.3	0	0	0	1615000	4212100	4721900	0	0	0	0	0	0	1	2	1	0	0	0	0	0	0	1	2	1	0	0	0	0	0	0	1	2	1	0	0	0
Q09444	Q09444	ubh-4	0	0	0	68333000	81433000	80165000	0	0	0	0	0	0	6	6	7	0	0	0	0	0	0	6	6	7	0	0	0	0	0	0	6	6	7	0	0	0
Q09450	Q09450	C05C10.3	54454000	1856500	66413000	354140000	409540000	410360000	42663000	17701000	101380000	8	2	9	15	17	17	7	5	10	8	2	9	15	17	17	7	5	10	8	2	9	15	17	17	7	5	10
Q09456	Q09456	col-80	0	0	0	28820000	19900000	29065000	0	0	0	0	0	0	1	1	1	0	0	0	0	0	0	1	1	1	0	0	0	0	0	0	1	1	1	0	0	0
Q09462	Q09462	C16C10.2	0	0	0	997820	1621800	1378500	0	0	0	0	0	0	1	1	1	0	0	0	0	0	0	1	1	1	0	0	0	0	0	0	1	1	1	0	0	0
Q09464	Q09464	C16C10.8	0	0	0	0	3501400	8144900	0	0	0	0	0	0	0	2	2	0	0	0	0	0	0	0	2	2	0	0	0	0	0	0	0	2	2	0	0	0
Q09474;Q8I7L6;Q27GU8	Q09474;Q8I7L6	C28H8.11;tdo-2	0	0	0	40486000	48345000	40916000	0	0	0	0	0	0	8	9	9	0	0	0	0	0	0	8	9	9	0	0	0	0	0	0	8	9	9	0	0	0
Q09475	Q09475	C28H8.3	0	0	0	217230000	302720000	252490000	0	0	0	0	0	0	27	31	30	0	0	0	0	0	0	27	31	30	0	0	0	0	0	0	27	31	30	0	0	0
Q09476-3;Q09476-2;Q09476	Q09476-3;Q09476-2;Q09476	pxl-1	0	0	0	6171200	18947000	18934000	0	0	0	0	0	0	2	4	4	0	0	0	0	0	0	2	4	4	0	0	0	0	0	0	2	4	4	0	0	0
Q09486	Q09486		0	0	0	126730000	258210000	179680000	0	0	0	0	0	0	10	12	12	0	0	0	0	0	0	10	12	12	0	0	0	0	0	0	10	12	12	0	0	0
Q09489;Q65ZJ7;P91468	Q09489;Q65ZJ7		0	0	0	77473000	109140000	85495000	0	0	0	0	0	0	4	5	5	0	0	0	0	0	0	4	5	5	0	0	0	0	0	0	4	5	5	0	0	0
Q09490	Q09490	lgg-1	0	0	0	7704400	13971000	9204600	0	0	0	0	0	0	1	1	1	0	0	0	0	0	0	1	1	1	0	0	0	0	0	0	1	1	1	0	0	0
Q09496	Q09496	pph-6	0	0	0	1503800	1232000	913890	0	0	0	0	0	0	1	1	1	0	0	0	0	0	0	1	1	1	0	0	0	0	0	0	1	1	1	0	0	0
Q09501	Q09501	ifp-1	0	0	0	5843900	4903200	6063000	0	0	0	0	0	0	4	2	3	0	0	0	0	0	0	4	2	3	0	0	0	0	0	0	4	2	3	0	0	0
Q09508	Q09508	sdha-1	0	861860	18219000	277010000	373050000	309500000	6933600	1433000	23014000	0	1	3	15	16	16	3	2	3	0	1	3	15	16	16	3	2	3	0	1	2	12	13	13	2	1	2
Q09509-3;Q09509;Q09509-2	Q09509-3;Q09509;Q09509-2	F25B5.6	0	0	0	2795400	8336500	7158400	0	0	0	0	0	0	2	3	3	0	0	0	0	0	0	2	3	3	0	0	0	0	0	0	2	3	3	0	0	0
Q09510	Q09510	mlc-4	0	0	0	43742000	92517000	126310000	0	0	0	0	0	0	5	7	6	0	0	0	0	0	0	5	7	6	0	0	0	0	0	0	5	7	6	0	0	0
Q09511-2;Q09511	Q09511-2;Q09511	rsp-4	0	0	0	24017000	27178000	27380000	0	0	0	0	0	0	2	2	2	0	0	0	0	0	0	2	2	2	0	0	0	0	0	0	2	2	2	0	0	0
Q09512	Q09512	ttll-12	0	0	0	30719000	58194000	42777000	0	0	0	0	0	0	6	9	7	0	0	0	0	0	0	6	9	7	0	0	0	0	0	0	6	9	7	0	0	0
Q09522	Q09522	E02H1.1	0	0	0	4134700	8122000	2282300	0	0	0	0	0	0	2	3	1	0	0	0	0	0	0	2	3	1	0	0	0	0	0	0	2	3	1	0	0	0
Q09523	Q09523	E02H1.2	0	0	0	2781900	0	3732200	0	0	934750	0	0	0	1	0	1	0	0	1	0	0	0	1	0	1	0	0	1	0	0	0	1	0	1	0	0	1
Q09526	Q09526	E02H1.5	0	0	0	680160	789120	648060	0	0	0	0	0	0	1	1	1	0	0	0	0	0	0	1	1	1	0	0	0	0	0	0	1	1	1	0	0	0
Q09527	Q09527	E02H1.6	0	0	0	5729700	8634900	4842200	0	0	0	0	0	0	1	1	1	0	0	0	0	0	0	1	1	1	0	0	0	0	0	0	1	1	1	0	0	0
Q09530	Q09530	mog-5	0	0	0	704830	4970700	0	0	0	0	0	0	0	1	2	0	0	0	0	0	0	0	1	2	0	0	0	0	0	0	0	1	2	0	0	0	0
Q09531	Q09531	F07F6.4	0	0	0	76343000	100170000	95256000	0	0	0	0	0	0	10	12	11	0	0	0	0	0	0	10	12	11	0	0	0	0	0	0	10	12	11	0	0	0
Q09533	Q09533	rpl-10	0	0	0	821930000	1197100000	883610000	0	0	0	0	0	0	15	15	15	0	0	0	0	0	0	15	15	15	0	0	0	0	0	0	15	15	15	0	0	0
Q09535	Q09535	pch-2	0	0	0	0	483730	0	0	0	0	0	0	0	0	1	0	0	0	0	0	0	0	0	1	0	0	0	0	0	0	0	0	1	0	0	0	0
Q09541	Q09541	F21H12.6	0	0	0	96868000	146600000	129890000	0	0	0	0	0	0	12	13	11	0	0	0	0	0	0	12	13	11	0	0	0	0	0	0	12	13	11	0	0	0
Q09543	Q09543	paa-1	0	0	0	109980000	216850000	151930000	0	0	0	0	0	0	10	12	11	0	0	0	0	0	0	10	12	11	0	0	0	0	0	0	10	12	11	0	0	0
Q09544	Q09544	F58F12.1	0	0	0	167590000	248610000	202360000	0	0	0	0	0	0	7	7	7	0	0	0	0	0	0	7	7	7	0	0	0	0	0	0	7	7	7	0	0	0
Q09545	Q09545	sdhb-1	0	0	0	115530000	99302000	83624000	0	0	0	0	0	0	6	6	5	0	0	0	0	0	0	6	6	5	0	0	0	0	0	0	6	6	5	0	0	0
Q09567	Q09567		0	0	0	26297000	37415000	24704000	0	0	0	0	0	0	6	7	5	0	0	0	0	0	0	6	7	5	0	0	0	0	0	0	6	7	5	0	0	0
Q09568	Q09568	F48E8.6	0	0	0	12134000	15561000	12959000	0	0	0	0	0	0	2	2	1	0	0	0	0	0	0	2	2	1	0	0	0	0	0	0	2	2	1	0	0	0
Q09580-3;Q09580-2;Q09580	Q09580-3;Q09580-2;Q09580	M106.4	0	0	0	27459000	45496000	30809000	0	0	0	0	0	0	8	10	8	0	0	0	0	0	0	8	10	8	0	0	0	0	0	0	8	10	8	0	0	0
Q09582	Q09582	nos-1	0	0	0	15106000	38789000	26751000	0	0	0	0	0	0	7	7	4	0	0	0	0	0	0	7	7	4	0	0	0	0	0	0	7	7	4	0	0	0
Q09583	Q09583	pas-7	0	0	0	185650000	243150000	198260000	0	0	0	0	0	0	9	9	9	0	0	0	0	0	0	9	9	9	0	0	0	0	0	0	9	9	9	0	0	0
Q09584	Q09584	rnp-7	0	0	0	2708700	7610100	5446200	0	0	0	0	0	0	1	1	1	0	0	0	0	0	0	1	1	1	0	0	0	0	0	0	1	1	1	0	0	0
Q09590	Q09590	emb-8	0	0	0	116310000	163580000	119340000	0	0	0	0	0	0	15	16	16	0	0	0	0	0	0	15	16	16	0	0	0	0	0	0	15	16	16	0	0	0
Q09591	Q09591	mix-1	0	0	0	4144700	6904500	4248500	0	0	0	0	0	0	2	3	3	0	0	0	0	0	0	2	3	3	0	0	0	0	0	0	2	3	3	0	0	0
Q09596;G3MTX8	Q09596	gst-5	0	0	0	26365000	42593000	28287000	0	0	0	0	0	0	6	6	6	0	0	0	0	0	0	6	6	6	0	0	0	0	0	0	6	6	6	0	0	0
Q09601-2;Q09601	Q09601-2;Q09601	npp-19	0	0	0	13458000	6407100	5412400	0	0	0	0	0	0	4	1	1	0	0	0	0	0	0	4	1	1	0	0	0	0	0	0	4	1	1	0	0	0
Q09603	Q09603	ech-4	0	0	19373000	49512000	62711000	61931000	0	0	27221000	0	0	3	8	7	8	0	0	3	0	0	3	8	7	8	0	0	3	0	0	3	8	7	8	0	0	3
Q09607	Q09607	gst-36	0	0	0	27448000	39967000	36174000	0	0	0	0	0	0	3	3	3	0	0	0	0	0	0	3	3	3	0	0	0	0	0	0	3	3	3	0	0	0
Q09610	Q09610	lec-8	0	0	0	881750	1748300	1788000	0	0	0	0	0	0	1	1	1	0	0	0	0	0	0	1	1	1	0	0	0	0	0	0	1	1	1	0	0	0
Q09614	Q09614	ptc-1	0	0	0	905680	1761600	0	0	0	0	0	0	0	1	1	0	0	0	0	0	0	0	1	1	0	0	0	0	0	0	0	1	1	0	0	0	0
Q09622	Q09622	puf-12	0	0	0	119780000	126190000	138660000	0	0	0	0	0	0	16	17	17	0	0	0	0	0	0	16	17	17	0	0	0	0	0	0	16	17	17	0	0	0
Q09629	Q09629	ZK673.2	0	0	0	16951000	20802000	15863000	0	0	0	0	0	0	5	5	5	0	0	0	0	0	0	5	5	5	0	0	0	0	0	0	5	5	5	0	0	0
Q09637	Q09637	cyn-9	0	0	0	0	0	721380	0	0	0	0	0	0	0	0	1	0	0	0	0	0	0	0	0	1	0	0	0	0	0	0	0	0	1	0	0	0
Q09644	Q09644	ZK1128.1	0	0	0	541610	0	0	0	0	0	0	0	0	1	1	1	0	0	0	0	0	0	1	1	1	0	0	0	0	0	0	1	1	1	0	0	0
Q09646	Q09646	ham-3	0	0	0	0	0	4802000	0	0	0	0	0	0	0	0	1	0	0	0	0	0	0	0	0	1	0	0	0	0	0	0	0	0	1	0	0	0
Q09652	Q09652	gstk-1	0	0	0	14065000	13938000	12762000	0	0	0	0	0	0	3	4	3	0	0	0	0	0	0	3	4	3	0	0	0	0	0	0	3	4	3	0	0	0
Q09657	Q09657		0	0	0	64206000	109030000	48393000	0	0	2175700	0	0	0	3	6	5	0	0	1	0	0	0	3	6	5	0	0	1	0	0	0	3	6	5	0	0	1
Q09665	Q09665	tnc-2	0	0	0	66108000	95288000	76383000	0	0	0	0	0	0	4	5	5	0	0	0	0	0	0	4	5	5	0	0	0	0	0	0	4	5	5	0	0	0
Q09936	Q09936	C53C9.2	0	0	0	240650000	325330000	266290000	0	0	0	0	0	0	13	14	13	0	0	0	0	0	0	13	14	13	0	0	0	0	0	0	12	13	12	0	0	0
Q09958	Q09958	C18A3.3	0	0	0	41290000	33219000	43127000	0	0	0	0	0	0	5	5	6	0	0	0	0	0	0	5	5	6	0	0	0	0	0	0	5	5	6	0	0	0
Q09972	Q09972	sfxn-2	0	0	0	0	3644000	4551400	0	0	0	0	0	0	0	1	1	0	0	0	0	0	0	0	1	1	0	0	0	0	0	0	0	1	1	0	0	0
Q09973	Q09973		0	0	0	7647200	5321200	11534000	0	0	0	0	0	0	3	3	3	0	0	0	0	0	0	3	3	3	0	0	0	0	0	0	3	3	3	0	0	0
Q09974	Q09974		0	0	0	4587100	7150700	0	0	0	0	0	0	0	1	2	0	0	0	0	0	0	0	1	2	0	0	0	0	0	0	0	1	2	0	0	0	0
Q09975	Q09975	lys-8	0	0	0	17526000	21511000	20615000	0	0	0	0	0	0	4	4	3	0	0	0	0	0	0	4	4	3	0	0	0	0	0	0	4	4	3	0	0	0
Q09979	Q09979	dhs-6	0	0	2795000	12600000	47773000	23862000	0	0	3329200	0	0	1	3	4	5	0	0	1	0	0	1	3	4	5	0	0	1	0	0	1	2	3	4	0	0	1
Q09990	Q09990	lin-23	0	0	0	1035700	2998300	1067600	0	0	0	0	0	0	1	1	1	0	0	0	0	0	0	1	1	1	0	0	0	0	0	0	1	1	1	0	0	0
Q09994	Q09994	ani-2	0	0	0	7487500	535710	5600800	0	0	0	0	0	0	2	1	2	0	0	0	0	0	0	2	1	2	0	0	0	0	0	0	2	1	2	0	0	0
Q09996	Q09996	lrs-1	0	0	0	179060000	247520000	234050000	0	0	0	0	0	0	19	27	23	0	0	0	0	0	0	19	27	23	0	0	0	0	0	0	19	27	23	0	0	0
Q09EE7;Q94392	Q09EE7;Q94392	nsf-1	0	0	0	30222000	39345000	26783000	0	0	0	0	0	0	9	10	6	0	0	0	0	0	0	8	9	5	0	0	0	0	0	0	8	9	5	0	0	0
Q0G821;Q93242;O16914;O44149	Q0G821;Q93242	ugt-23	0	0	0	812250	3142900	2484600	0	0	0	0	0	0	2	3	3	0	0	0	0	0	0	1	2	2	0	0	0	0	0	0	1	2	2	0	0	0
Q0G839;Q0G840	Q0G839;Q0G840		0	0	0	9537900	9459000	9905400	0	0	0	0	0	0	4	3	3	0	0	0	0	0	0	4	3	3	0	0	0	0	0	0	4	3	3	0	0	0
Q0KHC0;Q9U1X4	Q0KHC0;Q9U1X4	mdt-9;Y62E10A.11	0	0	0	1504000	2206200	2132100	0	0	0	0	0	0	1	2	2	0	0	0	0	0	0	1	2	2	0	0	0	0	0	0	1	2	2	0	0	0
Q10009	Q10009	T19C3.3	0	0	0	0	0	2502600	0	0	0	0	0	0	0	0	1	0	0	0	0	0	0	0	0	1	0	0	0	0	0	0	0	0	1	0	0	0
Q10010	Q10010	T19C3.4	0	0	0	0	3716800	0	0	0	0	0	0	0	0	1	0	0	0	0	0	0	0	0	1	0	0	0	0	0	0	0	0	1	0	0	0	0
Q10013;M1ZJ32	Q10013;M1ZJ32	snr-3	0	0	0	119610000	103780000	132350000	0	0	0	0	0	0	2	2	2	0	0	0	0	0	0	2	2	2	0	0	0	0	0	0	2	2	2	0	0	0
Q10020	Q10020	T28D9.1	0	0	0	232300000	515240000	481140000	0	0	0	0	0	0	11	11	11	0	0	0	0	0	0	11	11	11	0	0	0	0	0	0	11	11	11	0	0	0
Q10033;Q8I4L0;Q10033-2	Q10033;Q8I4L0;Q10033-2	F15G9.1	0	0	0	27424000	47310000	37451000	0	0	0	0	0	0	6	7	7	0	0	0	0	0	0	6	7	7	0	0	0	0	0	0	6	7	7	0	0	0
Q8I711;Q10039	Q8I711;Q10039	gars-1;grs-1	0	0	0	65590000	171640000	146130000	0	0	0	0	0	0	10	12	9	0	0	0	0	0	0	10	12	9	0	0	0	0	0	0	10	12	9	0	0	0
Q10050	Q10050		0	0	0	28411000	21673000	30177000	0	0	0	0	0	0	2	2	3	0	0	0	0	0	0	2	2	3	0	0	0	0	0	0	2	2	3	0	0	0
Q10051	Q10051	prp-19	0	0	0	37279000	59644000	41203000	0	0	0	0	0	0	8	10	9	0	0	0	0	0	0	8	10	9	0	0	0	0	0	0	8	10	9	0	0	0
Q10121;Q10121-3;Q10121-2	Q10121;Q10121-3;Q10121-2	C23G10.2	0	0	0	108220000	153610000	94639000	0	0	0	0	0	0	8	9	7	0	0	0	0	0	0	8	9	7	0	0	0	0	0	0	8	9	7	0	0	0
Q10454-2;Q10454	Q10454-2;Q10454	F46H5.3	2329300	3523300	16230000	2885300000	3735400000	3056200000	6007400	1090500	19368000	2	2	2	23	24	25	2	1	2	2	2	2	23	24	25	2	1	2	2	2	2	23	24	25	2	1	2
Q10457	Q10457	B0286.3	0	0	0	29867000	37127000	32875000	0	0	0	0	0	0	7	6	6	0	0	0	0	0	0	7	6	6	0	0	0	0	0	0	7	6	6	0	0	0
Q10576	Q10576	dpy-18	0	0	0	192480000	266320000	241940000	0	0	0	0	0	0	18	17	17	0	0	0	0	0	0	18	17	17	0	0	0	0	0	0	18	17	17	0	0	0
Q10578	Q10578	rpb-2	0	0	0	33822000	30810000	76248000	0	0	0	0	0	0	4	6	6	0	0	0	0	0	0	4	6	6	0	0	0	0	0	0	4	6	6	0	0	0
Q10657	Q10657	tpi-1	0	0	0	457540000	711720000	541360000	0	0	0	0	0	0	10	10	10	0	0	0	0	0	0	10	10	10	0	0	0	0	0	0	10	10	10	0	0	0
Q10663;Q10663-2	Q10663;Q10663-2	gei-7	21052000	856650	12740000	538000000	663980000	590780000	25992000	2411300	14464000	6	1	6	33	35	37	6	2	7	6	1	6	33	35	37	6	2	7	6	1	6	33	35	37	6	2	7
Q10664	Q10664	mek-2	0	0	0	16220000	44211000	33057000	0	0	0	0	0	0	5	5	5	0	0	0	0	0	0	5	5	5	0	0	0	0	0	0	5	5	5	0	0	0
Q10667	Q10667	rnp-1	0	0	0	3260700	104100000	3975200	0	0	0	0	0	0	1	2	1	0	0	0	0	0	0	1	2	1	0	0	0	0	0	0	1	2	1	0	0	0
Q10901-2;Q10901	Q10901-2;Q10901	glt-1	0	0	0	11327000	13197000	20437000	0	0	0	0	0	0	3	3	4	0	0	0	0	0	0	3	3	4	0	0	0	0	0	0	3	3	4	0	0	0
Q10920	Q10920	psmd-9	0	0	0	16361000	26576000	24158000	0	0	0	0	0	0	3	3	2	0	0	0	0	0	0	3	3	2	0	0	0	0	0	0	3	3	2	0	0	0
Q10941	Q10941	ugt-46	0	0	0	18446000	29635000	26423000	0	0	0	0	0	0	6	5	5	0	0	0	0	0	0	6	5	5	0	0	0	0	0	0	6	5	5	0	0	0
Q10943	Q10943	arf-1.2	0	0	0	39244000	67739000	52241000	0	0	0	0	0	0	3	3	3	0	0	0	0	0	0	1	1	1	0	0	0	0	0	0	1	1	1	0	0	0
Q10949-2;Q10949	Q10949-2;Q10949	psd-1	0	0	0	8255700	15945000	13806000	0	0	0	0	0	0	1	1	1	0	0	0	0	0	0	1	1	1	0	0	0	0	0	0	1	1	1	0	0	0
Q11067	Q11067	tag-320	0	0	0	384900000	495920000	446740000	0	0	0	0	0	0	17	15	16	0	0	0	0	0	0	17	15	16	0	0	0	0	0	0	16	14	15	0	0	0
Q11099	Q11099	C02F12.3	0	0	0	4565600	0	0	0	0	0	0	0	0	1	0	0	0	0	0	0	0	0	1	0	0	0	0	0	0	0	0	1	0	0	0	0	0
Q11117	Q11117	lmp-1	0	0	0	49524000	58859000	36328000	0	0	0	0	0	0	4	4	4	0	0	0	0	0	0	4	4	4	0	0	0	0	0	0	4	4	4	0	0	0
Q11124	Q11124	C03F11.3	0	0	0	0	880120	0	0	0	0	0	0	0	0	1	0	0	0	0	0	0	0	0	1	0	0	0	0	0	0	0	0	1	0	0	0	0
Q11176;Q11176-2	Q11176;Q11176-2	unc-78	0	0	0	52320000	67868000	62592000	0	0	0	0	0	0	12	13	12	0	0	0	0	0	0	12	13	12	0	0	0	0	0	0	11	12	11	0	0	0
Q11183	Q11183	tag-170	0	0	0	20304000	20058000	26514000	0	0	0	0	0	0	3	3	3	0	0	0	0	0	0	3	3	3	0	0	0	0	0	0	3	3	3	0	0	0
Q11188	Q11188	C05D11.9	0	0	0	0	0	1066000	0	0	0	0	0	0	0	1	1	0	0	0	0	0	0	0	1	1	0	0	0	0	0	0	0	1	1	0	0	0
Q11189	Q11189	mrps-17	0	0	0	7645600	11024000	9132200	0	0	0	0	0	0	3	2	2	0	0	0	0	0	0	3	2	2	0	0	0	0	0	0	3	2	2	0	0	0
Q11190	Q11190	let-721	0	0	0	54786000	30465000	22522000	0	0	1899900	0	0	0	9	8	5	0	0	1	0	0	0	9	8	5	0	0	1	0	0	0	9	8	5	0	0	1
Q17334;O45687;Q9UAT1	Q17334	sodh-1	0	0	0	7858800	10247000	9664300	0	0	0	0	0	0	4	4	3	0	0	0	0	0	0	4	4	3	0	0	0	0	0	0	4	4	3	0	0	0
Q17335;Q17335-2;Q965R0	Q17335;Q17335-2;Q965R0	H24K24.3	0	0	0	53038000	71856000	53462000	0	0	0	0	0	0	8	7	8	0	0	0	0	0	0	8	7	8	0	0	0	0	0	0	8	7	8	0	0	0
Q17339	Q17339	gld-1	0	2295600	97672	38940000	52381000	49583000	0	0	0	0	2	1	7	7	7	0	0	0	0	2	1	7	7	7	0	0	0	0	2	1	7	7	7	0	0	0
Q17345	Q17345	ccf-1	0	0	0	6634100	2867900	6058200	0	0	0	0	0	0	2	1	2	0	0	0	0	0	0	2	1	2	0	0	0	0	0	0	2	1	2	0	0	0
Q17348	Q17348	snr-1	0	0	0	2720200	3852200	9111600	0	0	0	0	0	0	2	3	3	0	0	0	0	0	0	2	3	3	0	0	0	0	0	0	2	3	3	0	0	0
Q17361	Q17361	usp-14	0	0	0	76557000	68761000	71414000	0	0	0	0	0	0	13	13	11	0	0	0	0	0	0	13	13	11	0	0	0	0	0	0	13	13	11	0	0	0
Q17389	Q17389	cul-1	0	0	0	17147000	17773000	11928000	0	0	0	0	0	0	6	4	5	0	0	0	0	0	0	6	4	5	0	0	0	0	0	0	6	4	5	0	0	0
Q17390-3;Q17390-2;Q17390;Q17390-4	Q17390-3;Q17390-2;Q17390;Q17390-4	cul-2	0	0	0	12661000	12148000	10259000	0	0	0	0	0	0	5	4	5	0	0	0	0	0	0	5	4	5	0	0	0	0	0	0	5	4	5	0	0	0
Q17391	Q17391	cul-3	0	0	0	6637300	5417200	6886600	0	0	0	0	0	0	2	2	2	0	0	0	0	0	0	2	2	2	0	0	0	0	0	0	2	2	2	0	0	0
Q17399	Q17399	ugt-49	0	0	0	4173900	6452300	2526700	0	0	0	0	0	0	2	2	2	0	0	0	0	0	0	2	2	2	0	0	0	0	0	0	2	2	2	0	0	0
Q17405;H9G2W1	Q17405;H9G2W1	AC3.5	0	0	0	128630000	182300000	182120000	0	0	0	0	0	0	13	19	17	0	0	0	0	0	0	13	19	17	0	0	0	0	0	0	13	19	17	0	0	0
Q17413	Q17413	B0001.4	0	0	0	3025800	5461400	4569900	0	0	0	0	0	0	1	1	1	0	0	0	0	0	0	1	1	1	0	0	0	0	0	0	1	1	1	0	0	0
Q17425	Q17425		0	0	0	3441900	5568900	4994600	0	0	0	0	0	0	2	3	3	0	0	0	0	0	0	2	3	3	0	0	0	0	0	0	2	3	3	0	0	0
Q17426	Q17426	B0024.11	0	0	0	9541400	14162000	9864400	0	0	0	0	0	0	2	3	2	0	0	0	0	0	0	2	3	2	0	0	0	0	0	0	2	3	2	0	0	0
Q17427	Q17427	gna-1	0	0	0	9277400	11559000	12554000	0	0	0	0	0	0	2	1	1	0	0	0	0	0	0	2	1	1	0	0	0	0	0	0	2	1	1	0	0	0
Q17430	Q17430		0	0	0	41287000	28315000	23798000	0	0	0	0	0	0	7	7	6	0	0	0	0	0	0	7	7	6	0	0	0	0	0	0	7	7	6	0	0	0
Q17432	Q17432		0	0	0	14360000	12111000	15707000	0	0	0	0	0	0	4	3	4	0	0	0	0	0	0	4	3	4	0	0	0	0	0	0	4	3	4	0	0	0
Q17433;Q9U3L9	Q17433	dnj-2	0	0	0	3139700	14025000	10779000	0	0	0	0	0	0	1	3	3	0	0	0	0	0	0	1	3	3	0	0	0	0	0	0	1	3	3	0	0	0
Q17435	Q17435	pfd-4	0	0	0	11401000	37269000	23733000	0	0	0	0	0	0	3	3	3	0	0	0	0	0	0	3	3	3	0	0	0	0	0	0	3	3	3	0	0	0
Q17438	Q17438	dnj-1	0	0	0	3043900	6020000	6292300	0	0	0	0	0	0	2	3	3	0	0	0	0	0	0	2	3	3	0	0	0	0	0	0	2	3	3	0	0	0
Q17439	Q17439	B0035.15	0	0	1081300	18907000	29131000	28025000	0	0	5243800	0	0	1	4	5	5	0	0	2	0	0	1	4	5	5	0	0	2	0	0	1	4	5	5	0	0	2
Q17446	Q17446	pmk-1	0	0	0	2270700	1092700	1897500	0	0	0	0	0	0	1	1	1	0	0	0	0	0	0	1	1	1	0	0	0	0	0	0	1	1	1	0	0	0
Q17449;Q17449-2	Q17449;Q17449-2	faah-1	0	0	0	0	7787200	8010600	0	0	0	0	0	0	0	2	1	0	0	0	0	0	0	0	2	1	0	0	0	0	0	0	0	2	1	0	0	0
Q17473	Q17473	ttr-18	0	0	0	44042000	96124000	73247000	0	0	0	0	0	0	2	4	3	0	0	0	0	0	0	2	4	3	0	0	0	0	0	0	2	4	3	0	0	0
Q17474;Q17475	Q17474;Q17475		0	0	0	33743000	47234000	36586000	0	0	0	0	0	0	7	6	6	0	0	0	0	0	0	7	6	6	0	0	0	0	0	0	7	6	6	0	0	0
Q17489	Q17489	unc-44	0	0	0	170700000	256800000	233500000	0	0	0	0	0	0	24	25	25	0	0	0	0	0	0	24	25	25	0	0	0	0	0	0	6	7	7	0	0	0
Q17490;Q7JP86;Q7JNZ0;Q5TYL6;V6CLR6;Q5TYL5	Q17490;Q7JP86	unc-44	0	0	0	2123200	4060900	7351000	0	0	0	0	0	0	19	21	19	0	0	0	0	0	0	2	4	2	0	0	0	0	0	0	2	4	2	0	0	0
Q17499	Q17499		0	0	845160	21187000	31058000	32660000	0	0	0	0	0	1	6	5	5	0	0	0	0	0	1	6	5	5	0	0	0	0	0	1	6	5	5	0	0	0
Q17510;Q966G0	Q17510	rmd-3	0	0	0	7804200	10084000	7335400	0	0	0	0	0	0	3	3	3	0	0	0	0	0	0	3	3	3	0	0	0	0	0	0	3	3	3	0	0	0
Q17512	Q17512		0	0	0	161470000	203020000	155710000	0	0	0	0	0	0	11	11	12	0	0	0	0	0	0	11	11	12	0	0	0	0	0	0	11	11	12	0	0	0
Q17527	Q17527		0	0	0	3656000	3358000	0	0	0	0	0	0	0	1	1	0	0	0	0	0	0	0	1	1	0	0	0	0	0	0	0	1	1	0	0	0	0
Q17532;A0A061AL82	Q17532;A0A061AL82		0	0	753440	0	0	0	0	0	0	0	0	1	0	0	0	0	0	0	0	0	1	0	0	0	0	0	0	0	0	1	0	0	0	0	0	0
Q17539	Q17539		0	0	0	6799300	7723100	8322700	0	0	0	0	0	0	3	2	4	0	0	0	0	0	0	3	2	4	0	0	0	0	0	0	3	2	4	0	0	0
Q17542	Q17542		0	0	0	0	3010500	0	0	0	0	0	0	0	0	1	0	0	0	0	0	0	0	0	1	0	0	0	0	0	0	0	0	1	0	0	0	0
Q17543	Q17543		0	0	0	18408000	76045000	46754000	0	0	0	0	0	0	3	4	3	0	0	0	0	0	0	3	4	3	0	0	0	0	0	0	3	4	3	0	0	0
Q17556;Q2L6W1	Q17556		0	0	0	42942000	46039000	39483000	0	0	0	0	0	0	10	11	8	0	0	0	0	0	0	10	11	8	0	0	0	0	0	0	10	11	8	0	0	0
Q17557	Q17557	sco-1	0	0	0	16862000	35237000	30266000	0	0	0	0	0	0	3	5	5	0	0	0	0	0	0	3	5	5	0	0	0	0	0	0	3	5	5	0	0	0
Q17558	Q17558		0	0	0	9769900	6947200	10010000	0	0	0	0	0	0	2	1	1	0	0	0	0	0	0	2	1	1	0	0	0	0	0	0	2	1	1	0	0	0
Q17569	Q17569		0	0	0	15470000	821900	32785000	0	0	0	0	0	0	3	1	2	0	0	0	0	0	0	3	1	2	0	0	0	0	0	0	3	1	2	0	0	0
Q7JMQ6;Q17571	Q7JMQ6;Q17571	aqp-2	0	0	0	6750500	8031700	11118000	0	0	0	0	0	0	1	1	1	0	0	0	0	0	0	1	1	1	0	0	0	0	0	0	1	1	1	0	0	0
Q17574;Q17574-2	Q17574	tag-165	0	0	0	80527000	112770000	75423000	0	0	0	0	0	0	15	17	14	0	0	0	0	0	0	15	17	14	0	0	0	0	0	0	15	17	14	0	0	0
Q17585	Q17585		0	0	0	5187100	4433400	10292000	0	0	0	0	0	0	1	2	2	0	0	0	0	0	0	1	2	2	0	0	0	0	0	0	1	2	2	0	0	0
Q17602	Q17602	npp-14	0	0	0	0	10396000	18086000	0	0	0	0	0	0	0	2	1	0	0	0	0	0	0	0	2	1	0	0	0	0	0	0	0	2	1	0	0	0
Q17603;Q19326	Q17603;Q19326	asfl-1;asf-1	0	0	0	2930200	5228200	4975900	0	0	0	0	0	0	1	1	1	0	0	0	0	0	0	1	1	1	0	0	0	0	0	0	1	1	1	0	0	0
Q17606	Q17606	rpl-24.2	0	0	0	5317900	5788700	8561200	0	0	0	0	0	0	2	2	2	0	0	0	0	0	0	2	2	2	0	0	0	0	0	0	2	2	2	0	0	0
Q6A3Q2;Q17607	Q6A3Q2;Q17607	cel-1	4628000	4824500	3365800	0	0	0	12054000	0	2977000	1	1	1	0	0	0	1	0	1	1	1	1	0	0	0	1	0	1	1	1	1	0	0	0	1	0	1
Q17624	Q17624	arrd-25	0	0	0	47035000	51884000	46175000	0	0	0	0	0	0	10	8	6	0	0	0	0	0	0	10	8	6	0	0	0	0	0	0	10	8	6	0	0	0
Q17632	Q17632	dis-3	0	0	0	28170000	45354000	41789000	0	0	0	0	0	0	3	5	5	0	0	0	0	0	0	3	5	5	0	0	0	0	0	0	3	5	5	0	0	0
Q17633	Q17633		0	0	0	16663000	29376000	19422000	0	0	0	0	0	0	5	5	5	0	0	0	0	0	0	3	3	3	0	0	0	0	0	0	3	3	3	0	0	0
Q17636	Q17636		0	0	0	1180000	5655900	3303300	0	0	0	0	0	0	1	1	2	0	0	0	0	0	0	1	1	2	0	0	0	0	0	0	1	1	2	0	0	0
Q17670	Q17670		0	0	0	2652100	2130100	1859100	0	0	0	0	0	0	1	1	1	0	0	0	0	0	0	1	1	1	0	0	0	0	0	0	1	1	1	0	0	0
Q17688	Q17688	C06A6.5	0	0	0	20859000	17431000	22009000	0	0	0	0	0	0	4	5	4	0	0	0	0	0	0	4	5	4	0	0	0	0	0	0	4	5	4	0	0	0
Q17692	Q17692		0	0	0	0	4518200	4308800	0	0	0	0	0	0	0	1	1	0	0	0	0	0	0	0	1	1	0	0	0	0	0	0	0	1	1	0	0	0
Q17693	Q17693	C06A8.1	0	0	0	62978000	105640000	84658000	0	0	0	0	0	0	13	13	13	0	0	0	0	0	0	13	13	13	0	0	0	0	0	0	2	2	1	0	0	0
Q17698	Q17698		0	0	0	1757700000	3262900000	2070600000	0	0	0	0	0	0	8	9	9	0	0	0	0	0	0	8	9	9	0	0	0	0	0	0	8	9	9	0	0	0
Q17703	Q17703	stdh-1	0	0	0	4356800	4733200	3985600	0	0	0	0	0	0	4	4	3	0	0	0	0	0	0	3	3	2	0	0	0	0	0	0	3	3	2	0	0	0
Q17740	Q17740	ain-1	0	0	0	1508700	1266200	5591600	0	0	0	0	0	0	1	1	2	0	0	0	0	0	0	1	1	2	0	0	0	0	0	0	1	1	2	0	0	0
V6CLN2;Q17745	V6CLN2;Q17745	trxr-1	0	0	0	1643500	1475700	5104200	0	0	0	0	0	0	1	1	2	0	0	0	0	0	0	1	1	2	0	0	0	0	0	0	1	1	2	0	0	0
Q17750	Q17750	C06G3.9	0	0	0	15353000	31814000	22439000	0	0	0	0	0	0	5	5	5	0	0	0	0	0	0	5	5	5	0	0	0	0	0	0	5	5	5	0	0	0
Q17754-2;Q17754	Q17754-2;Q17754	tin-9.1	0	0	0	18333000	27057000	25455000	0	0	0	0	0	0	2	2	2	0	0	0	0	0	0	2	2	2	0	0	0	0	0	0	2	2	2	0	0	0
Q17761	Q17761	T25B9.9	0	0	0	197780000	253500000	174340000	0	0	0	0	0	0	12	12	11	0	0	0	0	0	0	12	12	11	0	0	0	0	0	0	12	12	11	0	0	0
Q17763	Q17763	atp-5	1691600	570310	13107000	870670000	1167600000	918930000	2648900	0	11408000	2	1	4	15	15	14	2	0	3	2	1	4	15	15	14	2	0	3	2	1	4	15	15	14	2	0	3
Q17770;G8JY07;A3RMS2	Q17770;G8JY07;A3RMS2	pdi-2	909030	1656400	3323800	3319300000	6167100000	5117500000	5521200	1411600	2097000	1	2	3	38	37	33	3	1	2	1	2	3	38	37	33	3	1	2	1	2	3	38	37	33	3	1	2
Q17778	Q17778	nuc-1	0	0	0	2880300	2391500	2646400	0	0	0	0	0	0	2	2	2	0	0	0	0	0	0	2	2	2	0	0	0	0	0	0	2	2	2	0	0	0
Q17796	Q17796	hgrs-1	0	0	0	18624000	33878000	24435000	0	0	0	0	0	0	6	6	6	0	0	0	0	0	0	6	6	6	0	0	0	0	0	0	6	6	6	0	0	0
Q17802;Q17802-2	Q17802;Q17802-2	cpg-1	0	0	0	4982600	8244600	7171500	0	0	0	0	0	0	1	1	2	0	0	0	0	0	0	1	1	2	0	0	0	0	0	0	1	1	2	0	0	0
Q17819;G3MU09	Q17819	C08B6.8	0	0	0	6676400	10877000	6075700	0	0	0	0	0	0	1	3	2	0	0	0	0	0	0	1	3	2	0	0	0	0	0	0	1	3	2	0	0	0
Q17820	Q17820	aos-1	0	0	0	13823000	26518000	17600000	0	0	0	0	0	0	5	7	5	0	0	0	0	0	0	5	7	5	0	0	0	0	0	0	5	7	5	0	0	0
Q17827-2;Q17827	Q17827-2;Q17827	pfd-1	0	0	0	19686000	54815000	46008000	0	0	0	0	0	0	2	3	3	0	0	0	0	0	0	2	3	3	0	0	0	0	0	0	2	3	3	0	0	0
Q17829;S6FN37	Q17829;S6FN37		0	0	0	1561800	2682800	1243000	0	0	0	0	0	0	3	4	2	0	0	0	0	0	0	3	4	2	0	0	0	0	0	0	3	4	2	0	0	0
Q17832;B3GWB2	Q17832;B3GWB2		0	266590	33573000	1942000000	2728200000	2157100000	0	894670	49376000	0	1	14	74	77	73	0	1	16	0	1	14	74	77	73	0	1	16	0	1	14	73	76	72	0	1	16
Q17848	Q17848	ipp-5	0	0	0	4280100	7205100	4473200	0	0	0	0	0	0	1	1	1	0	0	0	0	0	0	1	1	1	0	0	0	0	0	0	1	1	1	0	0	0
Q86GU1;Q17849;Q5H9M9	Q86GU1;Q17849	hsp-25	0	0	0	98305000	103890000	106110000	0	0	0	0	0	0	7	6	7	0	0	0	0	0	0	7	6	7	0	0	0	0	0	0	7	6	7	0	0	0
Q17850-3;Q17850-2;Q17850	Q17850-3;Q17850-2;Q17850	pak-1	0	0	0	872910	1104200	0	0	0	0	0	0	0	1	1	0	0	0	0	0	0	0	1	1	0	0	0	0	0	0	0	1	1	0	0	0	0
Q17872	Q17872	npp-23	0	0	0	537090	0	0	0	0	0	0	0	0	1	1	0	0	0	0	0	0	0	1	1	0	0	0	0	0	0	0	1	1	0	0	0	0
Q17880	Q17880	nuo-1	0	0	0	35910000	68528000	36589000	636990	0	818120	0	0	0	7	6	6	1	0	1	0	0	0	7	6	6	1	0	1	0	0	0	7	6	6	1	0	1
Q17899;Q17900;Q17898	Q17899;Q17900;Q17898		0	0	0	6827200	10116000	7398100	0	0	0	0	0	0	2	2	1	0	0	0	0	0	0	2	2	1	0	0	0	0	0	0	2	2	1	0	0	0
Q17935;Q2XMZ9;Q17936	Q17935;Q2XMZ9;Q17936		0	0	0	49478000	80647000	61560000	0	0	0	0	0	0	9	9	9	0	0	0	0	0	0	9	9	9	0	0	0	0	0	0	9	9	9	0	0	0
Q17941;Q17941-2;Q17941-3	Q17941;Q17941-2	akt-1	0	0	0	13209000	17116000	17907000	0	0	0	0	0	0	4	3	4	0	0	0	0	0	0	4	3	4	0	0	0	0	0	0	4	3	4	0	0	0
Q17949	Q17949	tag-242	0	0	0	13738000	22771000	18425000	0	0	0	0	0	0	2	3	3	0	0	0	0	0	0	2	3	3	0	0	0	0	0	0	2	3	3	0	0	0
Q17958	Q17958		0	0	0	0	6422900	8320200	0	0	0	0	0	0	0	1	1	0	0	0	0	0	0	0	1	1	0	0	0	0	0	0	0	1	1	0	0	0
Q17963	Q17963	wdr-5.1	0	0	0	7499800	5732900	7320600	0	0	0	0	0	0	4	2	5	0	0	0	0	0	0	4	2	5	0	0	0	0	0	0	4	2	5	0	0	0
Q17967	Q17967	pdi-1	0	0	0	813840000	969520000	748560000	0	0	0	0	0	0	26	27	26	0	0	0	0	0	0	26	27	26	0	0	0	0	0	0	26	27	26	0	0	0
Q17974	Q17974		0	6754600	9181400	39407000	71984000	62058000	0	818850	13541000	0	3	4	9	13	12	0	1	4	0	3	4	9	13	12	0	1	4	0	3	4	9	13	12	0	1	4
Q17978;Q23080	Q17978;Q23080	mut-14	0	0	0	3939600	2188200	1889200	0	0	0	0	0	0	1	1	1	0	0	0	0	0	0	1	1	1	0	0	0	0	0	0	1	1	1	0	0	0
Q17993	Q17993		0	0	0	47458000	51545000	45325000	0	0	0	0	0	0	2	2	2	0	0	0	0	0	0	2	2	2	0	0	0	0	0	0	2	2	2	0	0	0
Q17994;Q8MQD9	Q17994;Q8MQD9	got-2.2	0	0	18904000	247430000	302910000	221610000	4712800	219520	21913000	0	0	4	11	11	10	2	1	4	0	0	4	10	10	9	2	1	4	0	0	4	10	10	9	2	1	4
Q18012	Q18012		0	0	0	7471000	19634000	20179000	0	0	0	0	0	0	1	3	3	0	0	0	0	0	0	1	3	3	0	0	0	0	0	0	1	3	3	0	0	0
Q18025	Q18025		0	0	0	0	2379300	2250600	0	0	0	0	0	0	0	1	1	0	0	0	0	0	0	0	1	1	0	0	0	0	0	0	0	1	1	0	0	0
Q18026	Q18026	flu-2	0	0	0	11304000	32816000	9194800	0	0	0	0	0	0	4	7	2	0	0	0	0	0	0	4	7	2	0	0	0	0	0	0	4	7	2	0	0	0
Q18028;Q18027	Q18028;Q18027	prx-3	0	0	0	785160	1410200	1038500	0	0	0	0	0	0	1	1	1	0	0	0	0	0	0	1	1	1	0	0	0	0	0	0	1	1	1	0	0	0
Q18032	Q18032		1249800	0	0	27963000	35758000	27298000	926310	0	0	1	0	0	4	5	4	1	0	0	1	0	0	4	5	4	1	0	0	1	0	0	4	5	4	1	0	0
Q18033	Q18033	thoc-2	0	0	0	1573100	1662400	0	0	0	0	0	0	0	1	1	0	0	0	0	0	0	0	1	1	0	0	0	0	0	0	0	1	1	0	0	0	0
Q18035	Q18035		0	0	0	2445400	4615000	3090600	0	0	0	0	0	0	1	2	1	0	0	0	0	0	0	1	2	1	0	0	0	0	0	0	1	2	1	0	0	0
Q18036	Q18036		967040	0	0	83820000	108880000	111090000	2323300	0	1186800	1	0	0	7	7	7	1	0	1	1	0	0	7	7	7	1	0	1	1	0	0	7	7	7	1	0	1
Q18037	Q18037		0	0	0	21728000	24930000	20642000	0	0	0	0	0	0	3	3	3	0	0	0	0	0	0	3	3	3	0	0	0	0	0	0	3	3	3	0	0	0
Q18038	Q18038	let-716	0	0	0	53761000	46913000	49657000	0	0	0	0	0	0	8	10	12	0	0	0	0	0	0	8	10	12	0	0	0	0	0	0	8	10	12	0	0	0
Q18040;Q8MNV6;Q5TYL8	Q18040;Q8MNV6;Q5TYL8	C16A3.10	11233000	0	47082000	463430000	621280000	447780000	10416000	374770	44316000	5	0	6	14	14	13	4	1	6	5	0	6	14	14	13	4	1	6	5	0	6	14	14	13	4	1	6
Q18066-2;Q18066	Q18066-2;Q18066	dim-1	2065500	907850	1538800	991730000	1053100000	1020800000	1844100	604610	1496800	1	1	1	22	24	24	1	1	1	1	1	1	22	24	24	1	1	1	1	1	1	22	24	24	1	1	1
Q18074	Q18074		0	0	0	18168000	27496000	20485000	0	0	0	0	0	0	2	2	2	0	0	0	0	0	0	2	2	2	0	0	0	0	0	0	2	2	2	0	0	0
Q18075	Q18075		0	0	0	3776400	3646500	4040000	0	0	0	0	0	0	1	1	1	0	0	0	0	0	0	1	1	1	0	0	0	0	0	0	1	1	1	0	0	0
Q18076;H2KYV3	Q18076;H2KYV3		0	0	0	70257000	120280000	88074000	0	0	0	0	0	0	10	9	10	0	0	0	0	0	0	10	9	10	0	0	0	0	0	0	10	9	10	0	0	0
Q18090	Q18090	C18E9.6	0	2499400	1506600	113120000	115450000	121130000	0	3778700	80333	0	1	1	8	6	8	0	1	1	0	1	1	8	6	8	0	1	1	0	1	1	8	6	8	0	1	1
Q18093	Q18093		0	0	0	0	2520400	4769100	0	0	0	0	0	0	0	1	1	0	0	0	0	0	0	0	1	1	0	0	0	0	0	0	0	1	1	0	0	0
Q18095	Q18095		0	0	0	10475000	7872800	5654900	0	0	0	0	0	0	3	2	2	0	0	0	0	0	0	3	2	2	0	0	0	0	0	0	3	2	2	0	0	0
Q18099;Q8MNV2	Q18099		0	0	0	7545600	6145800	6644400	0	0	0	0	0	0	1	1	1	0	0	0	0	0	0	1	1	1	0	0	0	0	0	0	1	1	1	0	0	0
Q18100;Q53U86;Q4PIU9;Q53U87;W6RTH3;W6RRX6	Q18100;Q53U86;Q4PIU9;Q53U87	sax-7	0	0	0	49586000	67355000	52337000	0	0	0	0	0	0	9	9	8	0	0	0	0	0	0	9	9	8	0	0	0	0	0	0	9	9	8	0	0	0
Q18115;Q18115-2	Q18115;Q18115-2	rpn-2	0	0	0	155470000	240720000	181690000	0	0	0	0	0	0	17	18	16	0	0	0	0	0	0	17	18	16	0	0	0	0	0	0	17	18	16	0	0	0
Q18120	Q18120	twk-18	0	0	0	1779700	9000700	15309000	0	0	0	0	0	0	1	2	2	0	0	0	0	0	0	1	2	2	0	0	0	0	0	0	1	2	2	0	0	0
Q18136	Q18136	cal-5	0	0	0	9953500	29389000	21071000	0	0	0	0	0	0	3	4	2	0	0	0	0	0	0	3	4	2	0	0	0	0	0	0	3	4	2	0	0	0
Q18140;H8W3W9	Q18140		0	0	0	0	11471000	18530000	0	0	0	0	0	0	0	1	2	0	0	0	0	0	0	0	1	2	0	0	0	0	0	0	0	1	2	0	0	0
Q18143	Q18143	C25A8.4	0	0	0	3669100	4124800	5125800	0	0	0	0	0	0	1	1	1	0	0	0	0	0	0	1	1	1	0	0	0	0	0	0	1	1	1	0	0	0
Q18164	Q18164	dpyd-1	0	0	0	203810000	286770000	224110000	0	0	0	0	0	0	24	31	25	0	0	0	0	0	0	24	31	25	0	0	0	0	0	0	24	31	25	0	0	0
Q18194	Q18194	dnc-4	0	0	0	5030100	8324700	5642200	0	0	0	0	0	0	1	1	1	0	0	0	0	0	0	1	1	1	0	0	0	0	0	0	1	1	1	0	0	0
Q18196;W6RY53	Q18196;W6RY53		0	0	0	2804800	2883400	3057600	0	0	0	0	0	0	2	2	1	0	0	0	0	0	0	2	2	1	0	0	0	0	0	0	2	2	1	0	0	0
Q18198	Q18198		0	0	0	17303000	24834000	12279000	0	0	0	0	0	0	4	5	3	0	0	0	0	0	0	4	5	3	0	0	0	0	0	0	4	5	3	0	0	0
Q18211	Q18211	ran-3	0	0	0	129270000	157530000	106010000	0	0	0	0	0	0	11	8	10	0	0	0	0	0	0	11	8	10	0	0	0	0	0	0	11	8	10	0	0	0
Q18212;Q86GC6	Q18212;Q86GC6	hel-1	0	0	500360	222050000	262310000	227250000	0	126900	0	0	0	1	9	11	11	0	1	0	0	0	1	9	11	11	0	1	0	0	0	1	9	11	11	0	1	0
Q18217	Q18217	ula-1	0	0	0	0	3197600	6181800	0	0	0	0	0	0	0	1	2	0	0	0	0	0	0	0	1	2	0	0	0	0	0	0	0	1	2	0	0	0
Q18218	Q18218	mmab-1	1046400	0	1325600	3113300	4393300	3713100	1401900	0	1020300	1	0	1	2	2	1	1	0	1	1	0	1	2	2	1	1	0	1	1	0	1	2	2	1	1	0	1
Q18224	Q18224	ntl-9	0	0	0	0	13014000	0	0	0	0	0	0	0	0	1	1	0	0	0	0	0	0	0	1	1	0	0	0	0	0	0	0	1	1	0	0	0
Q18231	Q18231	rps-30	0	0	0	31535000	48240000	48815000	0	0	0	0	0	0	3	3	3	0	0	0	0	0	0	3	3	3	0	0	0	0	0	0	3	3	3	0	0	0
Q18232	Q18232	C26F1.3	0	0	0	8314700	4567100	1849400	0	0	0	0	0	0	2	1	1	0	0	0	0	0	0	2	1	1	0	0	0	0	0	0	2	1	1	0	0	0
Q18237	Q18237	smc-5	0	0	0	0	2830400	2332400	0	0	0	0	0	0	0	2	2	0	0	0	0	0	0	0	2	2	0	0	0	0	0	0	0	2	2	0	0	0
Q18240;Q7JMA9	Q18240;Q7JMA9	spr-2	0	0	0	736030	1874500	974190	0	0	0	0	0	0	1	2	2	0	0	0	0	0	0	1	2	2	0	0	0	0	0	0	1	2	2	0	0	0
Q18244	Q18244		0	0	0	9572200	8204000	38719000	0	0	0	0	0	0	2	2	3	0	0	0	0	0	0	2	2	3	0	0	0	0	0	0	2	2	3	0	0	0
Q18246	Q18246	rap-1	0	0	0	8348200	10336000	3769200	0	0	0	0	0	0	2	2	1	0	0	0	0	0	0	2	2	1	0	0	0	0	0	0	2	2	1	0	0	0
Q18257	Q18257		0	0	0	8837300	2865500	18445000	0	0	0	0	0	0	2	2	2	0	0	0	0	0	0	2	2	2	0	0	0	0	0	0	2	2	2	0	0	0
Q18258	Q18258	vps-22	0	0	0	3739600	4102000	3450500	0	0	0	0	0	0	2	2	2	0	0	0	0	0	0	2	2	2	0	0	0	0	0	0	2	2	2	0	0	0
Q18265	Q18265	fust-1	0	0	0	12038000	10361000	23447000	0	0	0	0	0	0	2	1	2	0	0	0	0	0	0	2	1	2	0	0	0	0	0	0	2	1	2	0	0	0
Q18276;Q4JFH6	Q18276;Q4JFH6	spp-10	0	0	0	26542000	42994000	30725000	0	0	0	0	0	0	4	3	5	0	0	0	0	0	0	4	3	5	0	0	0	0	0	0	4	3	5	0	0	0
Q18286	Q18286	sec-15	0	2405600	1990300	3670800	7081200	7040300	0	0	1306200	0	1	1	1	1	1	0	0	1	0	1	1	1	1	1	0	0	1	0	1	1	1	1	1	0	0	1
Q18310	Q18310		0	0	0	13140000	21192000	12381000	0	0	0	0	0	0	2	3	4	0	0	0	0	0	0	2	3	4	0	0	0	0	0	0	2	3	4	0	0	0
Q18357	Q18357		0	0	0	1390300	0	0	0	0	0	0	0	0	1	0	0	0	0	0	0	0	0	1	0	0	0	0	0	0	0	0	1	0	0	0	0	0
Q18358	Q18358		0	0	0	0	1571500	1317300	0	0	0	0	0	0	0	1	1	0	0	0	0	0	0	0	1	1	0	0	0	0	0	0	0	1	1	0	0	0
Q18359	Q18359	C33A12.1	0	0	695470	96916000	112420000	96119000	0	0	939000	0	0	1	7	7	7	0	0	1	0	0	1	7	7	7	0	0	1	0	0	1	7	7	7	0	0	1
Q18390;Q9XUR1	Q18390;Q9XUR1		0	0	0	4597500	3852300	6544000	0	0	0	0	0	0	3	2	3	0	0	0	0	0	0	2	1	2	0	0	0	0	0	0	2	1	2	0	0	0
Q18406	Q18406	sec-10	0	0	0	5908700	8226800	7850700	0	0	0	0	0	0	1	1	1	0	0	0	0	0	0	1	1	1	0	0	0	0	0	0	1	1	1	0	0	0
Q18407	Q18407	tag-322	0	0	0	1046300	3717400	3689800	0	0	0	0	0	0	1	3	2	0	0	0	0	0	0	1	3	2	0	0	0	0	0	0	1	3	2	0	0	0
Q18421	Q18421	C34C12.8	0	0	15398000	62187000	72609000	74739000	0	0	24702000	0	0	4	12	10	12	0	0	4	0	0	4	12	10	12	0	0	4	0	0	4	12	10	12	0	0	4
Q18429	Q18429		0	0	0	0	2358400	1543400	0	0	0	0	0	0	0	1	1	0	0	0	0	0	0	0	1	1	0	0	0	0	0	0	0	1	1	0	0	0
Q18434	Q18434	odr-3	0	0	0	5699300	0	6920400	0	0	0	0	0	0	1	0	1	0	0	0	0	0	0	1	0	1	0	0	0	0	0	0	1	0	1	0	0	0
Q18445	Q18445	cyn-12	0	0	0	4699700	18198000	14152000	0	0	0	0	0	0	2	4	3	0	0	0	0	0	0	2	4	3	0	0	0	0	0	0	2	4	3	0	0	0
Q18453	Q18453	rsd-3	0	0	0	8915000	9536500	9438800	0	0	0	0	0	0	2	3	3	0	0	0	0	0	0	2	3	3	0	0	0	0	0	0	2	3	3	0	0	0
Q18476	Q18476		0	0	0	11163000	20600000	17837000	0	0	0	0	0	0	3	4	4	0	0	0	0	0	0	3	4	4	0	0	0	0	0	0	3	4	4	0	0	0
Q18483	Q18483		0	0	0	16919000	30310000	13719000	0	0	0	0	0	0	2	4	2	0	0	0	0	0	0	2	4	2	0	0	0	0	0	0	2	4	2	0	0	0
Q18485	Q18485		0	0	0	739810	839280	863090	0	0	0	0	0	0	1	1	1	0	0	0	0	0	0	1	1	1	0	0	0	0	0	0	1	1	1	0	0	0
Q18486	Q18486	coq-8	0	0	1483200	10218000	22207000	19724000	0	0	2924900	0	0	1	3	6	5	0	0	2	0	0	1	3	6	5	0	0	2	0	0	1	3	6	5	0	0	2
Q18490	Q18490		0	0	0	28267000	25977000	21993000	0	0	0	0	0	0	3	3	3	0	0	0	0	0	0	3	3	3	0	0	0	0	0	0	3	3	3	0	0	0
Q18493	Q18493	C36A4.4	0	0	0	82533000	122750000	93561000	0	0	0	0	0	0	6	6	5	0	0	0	0	0	0	6	6	5	0	0	0	0	0	0	6	6	5	0	0	0
Q18494	Q18494		0	0	0	39870000	63290000	57210000	0	0	0	0	0	0	9	12	9	0	0	0	0	0	0	6	8	5	0	0	0	0	0	0	2	2	1	0	0	0
Q65ZB8;Q18496	Q65ZB8;Q18496	acs-19	0	0	0	36511000	67242000	40051000	0	0	0	0	0	0	6	9	6	0	0	0	0	0	0	6	9	6	0	0	0	0	0	0	6	9	6	0	0	0
Q18508	Q18508	mel-28	0	0	0	4392500	5395600	3339100	0	0	0	0	0	0	2	2	2	0	0	0	0	0	0	2	2	2	0	0	0	0	0	0	2	2	2	0	0	0
Q18529	Q18529		0	0	0	32725000	48411000	42917000	0	0	0	0	0	0	7	9	8	0	0	0	0	0	0	7	9	8	0	0	0	0	0	0	7	9	8	0	0	0
Q18535	Q18535		0	0	0	1526300	0	0	0	0	0	0	0	0	1	0	0	0	0	0	0	0	0	1	0	0	0	0	0	0	0	0	1	0	0	0	0	0
Q18547	Q18547	rfc-3	0	0	0	782110	5690500	1034800	0	0	0	0	0	0	2	3	1	0	0	0	0	0	0	2	3	1	0	0	0	0	0	0	2	3	1	0	0	0
Q18550	Q18550		0	0	0	0	3286900	4102500	0	0	0	0	0	0	0	2	1	0	0	0	0	0	0	0	2	1	0	0	0	0	0	0	0	2	1	0	0	0
Q18553	Q18553		0	0	0	9061100	7485200	14215000	0	0	0	0	0	0	3	1	3	0	0	0	0	0	0	3	1	3	0	0	0	0	0	0	1	0	1	0	0	0
Q18566	Q18566	rpc-1	0	0	0	10940000	13740000	12718000	0	0	0	0	0	0	1	1	1	0	0	0	0	0	0	1	1	1	0	0	0	0	0	0	1	1	1	0	0	0
Q18577;REV__Q22670-2;REV__Q22670	Q18577		0	0	0	54083000	86503000	74724000	0	0	0	0	0	0	7	7	6	0	0	0	0	0	0	7	7	6	0	0	0	0	0	0	7	7	6	0	0	0
Q18594	Q18594	C44B7.5	0	0	0	31377000	55102000	28779000	0	0	0	0	0	0	3	3	3	0	0	0	0	0	0	3	3	3	0	0	0	0	0	0	3	3	3	0	0	0
Q18596	Q18596		0	0	0	14184000	13075000	16145000	0	0	0	0	0	0	1	1	1	0	0	0	0	0	0	1	1	1	0	0	0	0	0	0	1	1	1	0	0	0
Q18597	Q18597	pmp-1	0	0	0	0	2635800	2048900	0	0	0	0	0	0	2	2	3	0	0	0	0	0	0	0	1	1	0	0	0	0	0	0	0	1	1	0	0	0
Q18598	Q18598	pmp-2	0	0	0	13371000	15072000	19043000	0	0	0	0	0	0	3	4	4	0	0	0	0	0	0	3	4	4	0	0	0	0	0	0	1	3	2	0	0	0
Q18599	Q18599		1698700	498480	8545800	285160000	289520000	250850000	4858400	0	8946000	1	1	1	9	9	9	1	0	1	1	1	1	9	9	9	1	0	1	1	1	1	9	9	9	1	0	1
Q18607	Q18607	chil-10	0	0	0	4422500	6860500	1948900	0	0	0	0	0	0	2	2	1	0	0	0	0	0	0	2	2	1	0	0	0	0	0	0	2	2	1	0	0	0
Q18625	Q18625	lec-4	0	0	0	110040000	162790000	126480000	0	0	0	0	0	0	9	8	7	0	0	0	0	0	0	9	8	7	0	0	0	0	0	0	9	8	7	0	0	0
Q18639	Q18639	dhs-18	0	0	0	7106100	9047900	8963100	0	0	0	0	0	0	4	4	4	0	0	0	0	0	0	3	3	3	0	0	0	0	0	0	3	3	3	0	0	0
Q18655	Q18655		0	0	0	0	0	1850100	0	0	0	0	0	0	0	0	1	0	0	0	0	0	0	0	0	1	0	0	0	0	0	0	0	0	1	0	0	0
Q18660	Q18660	acs-17	0	0	0	5502000	5733500	5841500	0	0	0	0	0	0	2	2	2	0	0	0	0	0	0	2	2	2	0	0	0	0	0	0	2	2	2	0	0	0
Q18674	Q18674	C47E12.7	0	0	0	8280800	10800000	9179000	0	0	0	0	0	0	2	2	2	0	0	0	0	0	0	2	2	2	0	0	0	0	0	0	2	2	2	0	0	0
Q18677	Q18677	dhp-2	0	0	0	4325800	7114400	4980800	0	0	0	0	0	0	1	2	1	0	0	0	0	0	0	1	2	1	0	0	0	0	0	0	1	2	1	0	0	0
Q18678	Q18678	srs-2	0	0	0	283240000	372130000	306040000	0	0	0	0	0	0	18	17	17	0	0	0	0	0	0	18	17	17	0	0	0	0	0	0	18	17	17	0	0	0
Q18680-4;Q18680-2;Q18680-3;Q18680	Q18680-4;Q18680-2;Q18680-3;Q18680	pyp-1	0	0	0	226520000	345300000	317860000	0	0	0	0	0	0	11	14	12	0	0	0	0	0	0	11	14	12	0	0	0	0	0	0	11	14	12	0	0	0
Q18685	Q18685	unc-112	0	0	0	65865000	87794000	73108000	0	0	0	0	0	0	12	13	12	0	0	0	0	0	0	12	13	12	0	0	0	0	0	0	12	13	12	0	0	0
Q18688	Q18688	daf-21	6007800	7233800	47258000	4585600000	6896600000	6082400000	6415100	1574700	30275000	3	6	13	54	54	53	3	2	11	3	6	13	54	54	53	3	2	11	3	6	12	53	53	52	3	2	10
Q18691;Q18691-3;Q18691-2	Q18691;Q18691-3;Q18691-2	C47E8.4	0	0	0	1906500	1793300	1677700	0	0	0	0	0	0	2	2	2	0	0	0	0	0	0	2	2	2	0	0	0	0	0	0	2	2	2	0	0	0
Q18705	Q18705		0	0	0	2101000	3622600	1132300	0	0	0	0	0	0	2	3	1	0	0	0	0	0	0	2	3	1	0	0	0	0	0	0	2	3	1	0	0	0
Q18709	Q18709		0	0	0	2227100	11513000	3767100	0	0	0	0	0	0	1	2	1	0	0	0	0	0	0	1	2	1	0	0	0	0	0	0	1	2	1	0	0	0
Q18758	Q18758	klo-1	0	0	0	5151700	1023600	0	0	0	0	0	0	0	2	1	1	0	0	0	0	0	0	2	1	1	0	0	0	0	0	0	2	1	1	0	0	0
Q18782	Q18782		0	0	0	2527400	15410000	15332000	0	0	0	0	0	0	2	3	3	0	0	0	0	0	0	2	3	3	0	0	0	0	0	0	2	3	3	0	0	0
Q18786	Q18786	snr-4	0	0	0	17171000	27935000	20733000	0	0	0	0	0	0	3	3	3	0	0	0	0	0	0	3	3	3	0	0	0	0	0	0	3	3	3	0	0	0
Q18787	Q18787	rpt-1	0	0	0	127610000	170890000	120580000	0	0	0	0	0	0	17	16	17	0	0	0	0	0	0	17	16	17	0	0	0	0	0	0	15	14	16	0	0	0
Q18788;Q18788-2	Q18788;Q18788-2	C52E4.5	0	0	0	7725400	7203000	9657100	0	0	0	0	0	0	3	3	4	0	0	0	0	0	0	3	3	4	0	0	0	0	0	0	3	3	4	0	0	0
Q18799	Q18799	col-119	0	0	0	7735500	11298000	7024500	0	0	0	0	0	0	2	2	2	0	0	0	0	0	0	2	2	2	0	0	0	0	0	0	2	2	2	0	0	0
Q18801-3;Q18801-4;Q18801-2;Q18801-5;Q18801;O45583	Q18801-3;Q18801-4;Q18801-2;Q18801-5;Q18801	bre-1	0	0	0	42345000	44217000	32349000	0	0	0	0	0	0	7	7	7	0	0	0	0	0	0	7	7	7	0	0	0	0	0	0	7	7	7	0	0	0
Q18803	Q18803	asg-2	0	0	0	95354000	135950000	102480000	0	0	0	0	0	0	6	6	6	0	0	0	0	0	0	6	6	6	0	0	0	0	0	0	4	4	4	0	0	0
Q18817	Q18817	ben-1	0	0	0	1311600	9579400	5417700	0	0	0	1	1	1	12	13	12	1	2	1	0	0	0	1	2	2	0	0	0	0	0	0	1	2	2	0	0	0
Q18822	Q18822	alh-10	0	0	0	3489300	0	0	0	0	0	0	0	0	1	0	1	0	0	0	0	0	0	1	0	1	0	0	0	0	0	0	1	0	1	0	0	0
Q18823	Q18823	lam-2	0	0	0	95616000	128330000	115480000	0	0	0	0	0	0	17	19	18	0	0	0	0	0	0	17	19	18	0	0	0	0	0	0	17	19	18	0	0	0
Q18846;Q18846-2;D3KFW7;G5EFA4;A0A061AKZ2;H9G330;H9G329;H9G331;G5EG63;G5EBW1;H9G328	Q18846	rskn-2	0	0	0	5385800	13451000	13669000	0	0	0	0	0	0	2	2	3	0	0	0	0	0	0	2	2	3	0	0	0	0	0	0	2	2	3	0	0	0
Q18851	Q18851	dod-18	0	0	0	3781200	4842900	1690300	0	0	0	0	0	0	2	2	1	0	0	0	0	0	0	2	2	1	0	0	0	0	0	0	2	2	1	0	0	0
Q18853	Q18853	cyc-1	0	0	0	103390000	90000000	90498000	0	433660	0	0	0	0	4	4	4	0	1	0	0	0	0	4	4	4	0	1	0	0	0	0	4	4	4	0	1	0
Q18864	Q18864	sft-4	0	0	0	20163000	30433000	18955000	0	0	0	0	0	0	3	3	3	0	0	0	0	0	0	3	3	3	0	0	0	0	0	0	3	3	3	0	0	0
Q18885	Q18885	icd-1	0	0	0	682510000	1065200000	853110000	0	0	0	0	0	0	10	9	8	0	0	0	0	0	0	10	9	8	0	0	0	0	0	0	10	9	8	0	0	0
Q18886	Q18886	vps-32.1	0	0	0	19772000	26071000	16880000	0	0	0	0	0	0	4	4	3	0	0	0	0	0	0	4	4	3	0	0	0	0	0	0	4	4	3	0	0	0
Q18905	Q18905	cgp-1	0	0	0	3827300	3557700	4548400	0	0	0	0	0	0	1	1	1	0	0	0	0	0	0	1	1	1	0	0	0	0	0	0	1	1	1	0	0	0
Q18916;Q95QP9	Q18916	acs-22	0	0	0	2656600	4326400	3087000	0	0	0	0	0	0	1	1	1	0	0	0	0	0	0	1	1	1	0	0	0	0	0	0	1	1	1	0	0	0
Q18921	Q18921	snap-1	0	0	0	11940000	23096000	12398000	0	0	0	0	0	0	3	4	3	0	0	0	0	0	0	3	4	3	0	0	0	0	0	0	3	4	3	0	0	0
Q18926	Q18926		0	0	0	6262000	11548000	9144800	0	0	0	0	0	0	3	3	3	0	0	0	0	0	0	3	3	3	0	0	0	0	0	0	3	3	3	0	0	0
Q18938	Q18938	gst-42	0	0	0	17733000	22220000	24466000	0	0	0	0	0	0	2	2	3	0	0	0	0	0	0	2	2	3	0	0	0	0	0	0	2	2	3	0	0	0
Q18942	Q18942	prp-38	0	0	0	5772400	0	0	0	0	0	0	0	0	1	0	0	0	0	0	0	0	0	1	0	0	0	0	0	0	0	0	1	0	0	0	0	0
Q18943	Q18943		0	0	0	27873000	30070000	28849000	0	0	0	0	0	0	4	5	4	0	0	0	0	0	0	4	5	4	0	0	0	0	0	0	4	5	4	0	0	0
Q18946	Q18946		0	0	0	2655800	4189500	2890500	0	0	0	0	0	0	1	1	1	0	0	0	0	0	0	1	1	1	0	0	0	0	0	0	1	1	1	0	0	0
Q18947	Q18947		0	0	0	86867000	106790000	72017000	0	0	0	0	0	0	3	3	3	0	0	0	0	0	0	3	3	3	0	0	0	0	0	0	3	3	3	0	0	0
Q18949;J7RNI7	Q18949		0	0	0	12596000	26251000	27767000	0	0	0	0	0	0	2	2	3	0	0	0	0	0	0	2	2	3	0	0	0	0	0	0	2	2	3	0	0	0
Q18965	Q18965	eat-3	0	0	0	18754000	29384000	15416000	0	0	0	0	0	0	5	7	5	0	0	0	0	0	0	5	7	5	0	0	0	0	0	0	5	7	5	0	0	0
Q18967	Q18967	eif-3.F	0	0	0	71348000	113920000	76506000	0	0	0	0	0	0	8	8	7	0	0	0	0	0	0	8	8	7	0	0	0	0	0	0	8	8	7	0	0	0
Q18983;O45608	Q18983		0	0	0	12324000	34812000	33572000	0	0	0	0	0	0	3	7	6	0	0	0	0	0	0	3	7	6	0	0	0	0	0	0	3	7	6	0	0	0
Q18990	Q18990	pyr-1	0	0	0	246830000	297780000	262800000	0	0	0	0	0	0	29	28	28	0	0	0	0	0	0	29	28	28	0	0	0	0	0	0	29	28	28	0	0	0
Q18994	Q18994		0	0	0	10106000	12291000	8415000	0	0	0	0	0	0	3	4	4	0	0	0	0	0	0	3	4	4	0	0	0	0	0	0	3	4	4	0	0	0
Q19000	Q19000	gbh-1	75444000	6715500	5535900	0	0	0	47721000	1763600	4596900	1	1	1	0	0	0	1	1	1	1	1	1	0	0	0	1	1	1	1	1	1	0	0	0	1	1	1
Q19007	Q19007	nap-1	0	0	0	384450000	685500000	466230000	0	0	0	0	0	0	9	11	9	0	0	0	0	0	0	9	11	9	0	0	0	0	0	0	9	11	9	0	0	0
Q19020	Q19020	dhc-1	0	0	0	185140000	251460000	193100000	0	0	0	0	0	0	46	46	43	0	0	0	0	0	0	46	46	43	0	0	0	0	0	0	46	46	43	0	0	0
Q19052;Q19052-2	Q19052	E04D5.1	0	0	0	85860000	130870000	96428000	0	0	0	0	0	0	9	11	10	0	0	0	0	0	0	9	11	10	0	0	0	0	0	0	9	11	10	0	0	0
Q19056	Q19056		0	0	0	4552000	8861700	2631600	0	0	0	0	0	0	1	2	1	0	0	0	0	0	0	1	2	1	0	0	0	0	0	0	1	2	1	0	0	0
Q19057;Q6AHQ5	Q19057;Q6AHQ5	acdh-12	1596600	1026400	21089000	157730000	194580000	144060000	1473300	426180	17578000	1	1	5	18	18	19	1	1	3	1	1	5	18	18	19	1	1	3	1	1	5	18	18	19	1	1	3
Q19058	Q19058	maoc-1	0	0	0	72127000	123560000	103600000	0	0	0	0	0	0	9	8	8	0	0	0	0	0	0	9	8	8	0	0	0	0	0	0	9	8	8	0	0	0
Q19063	Q19063		0	0	0	37234000	62121000	46103000	0	0	0	0	0	0	5	6	5	0	0	0	0	0	0	5	6	5	0	0	0	0	0	0	5	6	5	0	0	0
Q19064	Q19064		0	0	0	28197000	43791000	24114000	0	0	0	0	0	0	5	5	4	0	0	0	0	0	0	5	5	4	0	0	0	0	0	0	5	5	4	0	0	0
Q19076	Q19076	pho-1	0	0	0	5082500	8729500	5749200	0	0	0	0	0	0	2	2	2	0	0	0	0	0	0	2	2	2	0	0	0	0	0	0	2	2	2	0	0	0
Q19086	Q19086	dpf-4	0	0	0	20801000	37519000	29788000	0	0	0	0	0	0	5	6	5	0	0	0	0	0	0	5	6	5	0	0	0	0	0	0	5	6	5	0	0	0
Q19087	Q19087	F01F1.9	0	0	1808800	220230000	275550000	216680000	0	779970	1303400	0	0	2	10	11	10	0	1	2	0	0	2	10	11	10	0	1	2	0	0	2	10	11	10	0	1	2
Q19088	Q19088	rabn-5	0	0	0	0	727590	0	0	0	0	0	0	0	0	1	1	0	0	0	0	0	0	0	1	1	0	0	0	0	0	0	0	1	1	0	0	0
Q19093	Q19093		0	0	0	12347000	19223000	18458000	0	0	0	0	0	0	2	2	2	0	0	0	0	0	0	2	2	2	0	0	0	0	0	0	2	2	2	0	0	0
Q19102;A0A061AD09	Q19102	ard-1	0	0	4688300	87619000	101770000	77995000	0	0	8857200	0	0	2	7	7	7	0	0	2	0	0	2	7	7	7	0	0	2	0	0	2	7	7	7	0	0	2
Q19103	Q19103	skih-2	0	0	0	2263500	803630	972320	0	0	0	0	0	0	2	1	1	0	0	0	0	0	0	2	1	1	0	0	0	0	0	0	2	1	1	0	0	0
Q19108	Q19108		0	19193000	13851000	0	0	0	5145000	9327700	17378000	0	1	1	0	0	0	1	1	1	0	1	1	0	0	0	1	1	1	0	1	1	0	0	0	1	1	1
Q19124	Q19124	atg-16.1	0	0	0	75764000	240900000	0	0	0	0	0	0	0	1	1	0	0	0	0	0	0	0	1	1	0	0	0	0	0	0	0	1	1	0	0	0	0
Q19126	Q19126	asb-2	0	532450	5136900	591470000	1002800000	732420000	0	0	4690200	0	1	2	15	15	13	0	0	2	0	1	2	15	15	13	0	0	2	0	1	2	14	14	12	0	0	2
Q8T3E5;Q19128;Q8MQ86	Q8T3E5;Q19128;Q8MQ86	ncam-1	0	0	0	1699200	1948900	1712900	0	0	0	0	0	0	1	1	1	0	0	0	0	0	0	1	1	1	0	0	0	0	0	0	1	1	1	0	0	0
Q95QM8;Q19130	Q95QM8;Q19130		0	0	0	18723000	22989000	20660000	0	0	0	0	0	0	6	6	6	0	1	0	0	0	0	2	2	2	0	0	0	0	0	0	2	2	2	0	0	0
Q19131	Q19131	npp-5	0	0	0	17288000	15648000	13236000	0	0	0	0	0	0	4	4	4	0	0	0	0	0	0	4	4	4	0	0	0	0	0	0	4	4	4	0	0	0
Q19133	Q19133		0	0	0	17653000	21261000	17489000	0	0	0	0	0	0	4	4	4	0	0	0	0	0	0	4	4	4	0	0	0	0	0	0	4	4	4	0	0	0
Q19138	Q19138		0	0	0	4477600	7303100	1872800	0	0	0	0	0	0	2	2	1	0	0	0	0	0	0	2	2	1	0	0	0	0	0	0	2	2	1	0	0	0
Q19162	Q19162	rpl-11.2	2108500	5829200	6469500	897610000	868870000	760470000	3131900	2718600	3778100	1	1	1	8	7	7	1	1	1	1	1	1	8	7	7	1	1	1	0	0	0	2	2	2	0	0	0
Q19191;H9G2S0;H9G2R1;H9G2R0;B6VQ74;H9G2R9;H9G2R5;H9G2R8;H9G2R2	Q19191;H9G2S0;H9G2R1;H9G2R0;B6VQ74	F08B12.4	0	0	0	135090000	215220000	154160000	0	0	0	0	0	0	4	4	4	0	0	0	0	0	0	4	4	4	0	0	0	0	0	0	4	4	4	0	0	0
Q19202	Q19202	apy-1	0	0	0	35251000	69928000	44685000	0	0	0	0	0	0	5	6	5	0	0	0	0	0	0	5	6	5	0	0	0	0	0	0	5	6	5	0	0	0
Q19203	Q19203	unc-98	0	0	0	0	0	1498300	0	0	0	0	0	0	0	0	1	0	0	0	0	0	0	0	0	1	0	0	0	0	0	0	0	0	1	0	0	0
Q19211	Q19211		0	0	0	2040100	2323700	2815000	0	0	0	0	0	0	1	1	2	0	0	0	0	0	0	1	1	2	0	0	0	0	0	0	1	1	2	0	0	0
Q19230	Q19230	clec-56	0	0	0	2306600	3441600	2845800	0	0	0	0	0	0	1	1	1	0	0	0	0	0	0	1	1	1	0	0	0	0	0	0	1	1	1	0	0	0
Q19240;Q95QM5	Q19240;Q95QM5	unc-115	0	0	0	6375200	18933000	6530700	0	0	0	0	0	0	1	1	1	0	0	0	0	0	0	1	1	1	0	0	0	0	0	0	1	1	1	0	0	0
Q19246	Q19246	dhs-25	0	0	1606700	133420000	219890000	144750000	0	0	1019100	0	0	2	10	10	10	0	0	1	0	0	2	10	10	10	0	0	1	0	0	2	10	10	10	0	0	1
Q19248	Q19248		14306000	6982300	0	0	0	0	6425600	16301000	0	1	1	0	0	0	0	1	1	0	1	1	0	0	0	0	1	1	0	1	1	0	0	0	0	1	1	0
Q19257	Q19257		0	0	0	7564700	0	9971600	0	0	0	0	0	0	2	1	2	0	0	0	0	0	0	2	1	2	0	0	0	0	0	0	2	1	2	0	0	0
Q19264	Q19264	F09E5.3	0	0	0	99229000	120820000	109460000	0	0	0	0	0	0	11	11	11	0	0	0	0	0	0	11	11	11	0	0	0	0	0	0	11	11	11	0	0	0
Q19265	Q19265		0	0	0	0	996840	800370	0	0	0	0	0	0	0	1	1	0	0	0	0	0	0	0	1	1	0	0	0	0	0	0	0	1	1	0	0	0
Q19266	Q19266	pkc-3	0	0	0	0	0	4750100	0	0	0	0	0	0	0	0	1	0	0	0	0	0	0	0	0	1	0	0	0	0	0	0	0	0	1	0	0	0
Q8MNT7;Q19278	Q8MNT7;Q19278		0	474980	168610000	259000000	313400000	285690000	814240	424120	260180000	0	1	9	15	15	15	1	1	9	0	1	9	15	15	15	1	1	9	0	1	9	15	15	15	1	1	9
Q19286-2	Q19286-2	ifb-2	0	0	0	1067300000	1074800000	1046900000	0	0	0	0	0	0	32	33	32	0	0	0	0	0	0	32	33	32	0	0	0	0	0	0	2	2	2	0	0	0
Q19289	Q19289	ifb-1	0	504230	667590	572560000	684130000	776460000	0	845310	308850	0	1	1	35	35	38	0	1	1	0	1	1	34	34	37	0	1	1	0	0	0	2	3	3	0	0	0
Q19289-2	Q19289-2	ifb-1	0	0	0	6214000	26455000	17002000	0	0	0	0	1	1	34	33	36	0	1	1	0	0	0	1	1	1	0	0	0	0	0	0	1	1	1	0	0	0
Q19302	Q19302		0	0	0	11980000	11287000	8709800	0	0	0	0	0	0	4	4	5	0	0	0	0	0	0	4	4	5	0	0	0	0	0	0	4	4	5	0	0	0
Q19303	Q19303		0	0	0	10120000	12582000	9023500	0	0	0	0	0	0	2	2	2	0	0	0	0	0	0	2	2	2	0	0	0	0	0	0	2	2	2	0	0	0
Q19307	Q19307		0	0	0	0	6032000	4498700	0	0	0	0	0	0	0	1	1	0	0	0	0	0	0	0	1	1	0	0	0	0	0	0	0	1	1	0	0	0
Q19317	Q19317	sel-2	0	0	0	3334100	8715700	3812600	0	0	0	0	0	0	1	1	1	0	0	0	0	0	0	1	1	1	0	0	0	0	0	0	1	1	1	0	0	0
Q19324	Q19324	rpn-5	0	0	0	123760000	173490000	140150000	0	0	0	0	0	0	9	10	9	0	0	0	0	0	0	9	10	9	0	0	0	0	0	0	9	10	9	0	0	0
Q19328	Q19328	tsn-1	0	4764800	5727400	1672900000	1858600000	1732700000	0	960980	9117800	0	3	2	39	42	40	0	1	3	0	3	2	39	42	40	0	1	3	0	3	2	39	42	40	0	1	3
Q19329	Q19329	tag-151	0	0	0	12869000	22745000	21572000	0	0	0	0	0	0	4	6	5	0	0	0	0	0	0	4	6	5	0	0	0	0	0	0	4	6	5	0	0	0
Q19338;Q19338-2	Q19338;Q19338-2	mon-2	1316600	0	0	0	0	0	3834000	0	0	1	0	0	0	0	0	1	0	0	1	0	0	0	0	0	1	0	0	1	0	0	0	0	0	1	0	0
Q19339	Q19339	acs-14	0	0	0	58158000	73363000	59698000	0	0	0	0	0	0	7	7	7	0	0	0	0	0	0	7	7	7	0	0	0	0	0	0	7	7	7	0	0	0
Q19341	Q19341	haao-1	0	0	0	21740000	35679000	22601000	0	0	0	0	0	0	4	4	4	0	0	0	0	0	0	4	4	4	0	0	0	0	0	0	4	4	4	0	0	0
Q19346;B6VQ59;Q7JMA4;S6EZK7;A7LPG3;REV__Q965W6	Q19346;B6VQ59;Q7JMA4;S6EZK7;A7LPG3		259770	0	30935000	29320000	38384000	27959000	2234500	0	45882000	1	0	11	9	10	8	4	0	11	1	0	11	9	10	8	4	0	11	1	0	11	9	10	8	4	0	11
Q19360	Q19360	uba-3	0	0	0	0	1247900	1592300	0	0	0	0	0	0	1	1	1	0	0	0	0	0	0	1	1	1	0	0	0	0	0	0	1	1	1	0	0	0
Q19366	Q19366	F12F6.7	0	0	0	6735700	3836500	4003600	0	0	0	0	0	0	2	1	2	0	0	0	0	0	0	2	1	2	0	0	0	0	0	0	2	1	2	0	0	0
Q19371	Q19371	sec-24.1	0	0	0	75993000	95320000	81057000	0	0	0	0	0	0	16	15	14	0	0	0	0	0	0	16	15	14	0	0	0	0	0	0	16	15	14	0	0	0
Q19375	Q19375	iws-1	0	0	0	8339400	7746000	6385000	0	0	0	0	0	0	1	1	1	0	0	0	0	0	0	1	1	1	0	0	0	0	0	0	1	1	1	0	0	0
Q19393	Q19393		0	0	0	8110100	15885000	9950400	0	0	0	0	0	0	4	4	4	0	0	0	0	0	0	4	4	4	0	0	0	0	0	0	4	4	4	0	0	0
Q19416	Q19416	dylt-1	0	1631600	1519400	51587000	47234000	58813000	0	1008900	0	0	1	1	4	4	4	0	1	0	0	1	1	4	4	4	0	1	0	0	1	1	4	4	4	0	1	0
Q19420;Q19420-2	Q19420;Q19420-2	ttx-7	0	0	0	49586000	88353000	73427000	0	0	0	0	0	0	7	8	7	0	0	0	0	0	0	7	8	7	0	0	0	0	0	0	7	8	7	0	0	0
Q19433	Q19433		0	0	0	32572000	36018000	42841000	0	0	0	0	0	0	6	5	5	0	0	0	0	0	0	6	5	5	0	0	0	0	0	0	6	5	5	0	0	0
Q19437	Q19437	upb-1	0	0	0	182960000	246760000	240120000	0	0	0	0	0	0	13	12	13	0	0	0	0	0	0	13	12	13	0	0	0	0	0	0	13	12	13	0	0	0
Q19440;Q6BET1	Q19440;Q6BET1		0	0	0	0	2124800	0	0	0	0	0	0	0	0	1	0	0	0	0	0	0	0	0	1	0	0	0	0	0	0	0	0	1	0	0	0	0
Q19459;Q19459-2	Q19459;Q19459-2	F14E5.2	0	0	0	33219000	63515000	39176000	0	0	0	0	0	0	7	12	7	0	0	0	0	0	0	7	12	7	0	0	0	0	0	0	7	12	7	0	0	0
Q19478	Q19478	far-3	0	0	0	9881800	12325000	12085000	0	0	0	0	0	0	5	3	4	0	0	0	0	0	0	5	3	4	0	0	0	0	0	0	5	3	4	0	0	0
Q19480;B5U8N0	Q19480;B5U8N0	far-5	0	0	0	2473000	2854400	1910900	0	0	0	0	0	0	2	2	1	0	0	0	0	0	0	2	2	1	0	0	0	0	0	0	2	2	1	0	0	0
Q19491	Q19491	rsd-6	0	0	0	2919400	2024700	5416200	0	0	0	0	0	0	1	1	1	0	0	0	0	0	0	1	1	1	0	0	0	0	0	0	1	1	1	0	0	0
Q19493	Q19493		0	0	0	0	7071400	0	0	0	0	0	0	0	0	1	0	0	0	0	0	0	0	0	1	0	0	0	0	0	0	0	0	1	0	0	0	0
Q5WRN6;Q19518	Q5WRN6;Q19518		0	0	0	3214100	0	0	0	0	0	0	0	0	1	0	0	0	0	0	0	0	0	1	0	0	0	0	0	0	0	0	1	0	0	0	0	0
Q19519	Q19519	vps-36	0	0	0	11729000	19454000	7933000	0	0	0	0	0	0	4	4	1	0	0	0	0	0	0	4	4	1	0	0	0	0	0	0	4	4	1	0	0	0
Q2XN01;Q19531	Q2XN01;Q19531		0	0	0	3723600	5214900	0	0	0	0	0	0	0	1	1	0	0	0	0	0	0	0	1	1	0	0	0	0	0	0	0	1	1	0	0	0	0
Q19537	Q19537	rpa-1	0	0	0	41476000	81064000	66349000	0	0	0	0	0	0	11	14	14	0	0	0	0	0	0	11	14	14	0	0	0	0	0	0	11	14	14	0	0	0
Q19554	Q19554	abcf-1	0	0	0	167270000	313300000	221900000	0	0	0	0	0	0	14	15	15	0	0	0	0	0	0	14	15	15	0	0	0	0	0	0	14	15	15	0	0	0
Q19555	Q19555	scc-3	0	0	0	0	1423600	956090	0	0	0	0	0	0	0	1	1	0	0	0	0	0	0	0	1	1	0	0	0	0	0	0	0	1	1	0	0	0
Q19564;C8JQS2;O45307	Q19564	F18E3.7	0	0	0	33190000	40859000	33758000	0	0	0	0	0	0	2	3	3	0	0	0	0	0	0	2	3	3	0	0	0	0	0	0	2	3	3	0	0	0
Q19573	Q19573	pes-8	0	0	0	0	2843500	3498900	0	0	0	0	0	0	0	1	1	0	0	0	0	0	0	0	1	1	0	0	0	0	0	0	0	1	1	0	0	0
Q19579;Q19581	Q19579;Q19581	pab-2	0	0	0	52943000	70285000	61228000	0	0	0	0	1	0	13	12	11	0	0	0	0	0	0	9	8	7	0	0	0	0	0	0	9	8	7	0	0	0
Q9U3I6;Q19584	Q9U3I6;Q19584	ufd-1	0	0	0	34555000	25952000	42013000	0	0	0	0	0	0	3	3	3	0	0	0	0	0	0	3	3	3	0	0	0	0	0	0	3	3	3	0	0	0
[truncated: 1,388 more rows]
