# Supplementary material for: Identification of proteins and miRNAs that specifically bind an mRNA in vivo
Source: Nat Commun. 2019 Sep 16;10:4205. doi: 10.1038/s41467-019-12050-7 (PMC6746756; doi:10.1038/s41467-019-12050-7)
Supplement: Supplementary file 7 — Supplementary Data 3 [file 41467_2019_12050_MOESM7_ESM.xlsx]

## Sheet: sample_description
MaxQuant raw data and analysis for vIPR of transgenic and endogenous transcripts
abbreviations
LFQ	label-free quantification
P	peptides
ru.P	razor+unique peptides
u.P	unique peptides
t	t-statistic
CI.L	confidence interval (left)
CI.R	confidence interval (right)
df	degrees of freedom
adj.P.Value	adjusted p-value (corrected for multiple comparisons)
parameters for t-test (moderated t-test with Bioconductor limma package)
two-sided
unpaired
equal variances
confidence interval: 0.95
corrected for multiple comparisons by the Benjamini-Hochberg procedure

## Sheet: Fig.3a
Majority.protein.IDs	Gene.names	log2(foldchange)	CI.L	CI.R	t	P.Value	df.residual	df.total	-log10(adj.P.Value)	log2.LFQ.gld1.1	log2.LFQ.gld1.2	log2.LFQ.gld1.3	log2.LFQ.ctrl.1	log2.LFQ.ctrl.2	log2.LFQ.ctrl.3	Protein.IDs	P.gld1.1	P.gld1.2	P.gld1.3	P.ctrl.1	P.ctrl.2	P.ctrl.3	ru.P.gld1.1	ru.P.gld1.2	ru.P.gld1.3	ru.P.ctrl.1	ru.P.ctrl.2	ru.P.ctrl.3	u.P.gld1.1	u.P.gld1.2	u.P.gld1.3	u.P.ctrl.1	u.P.ctrl.2	u.P.ctrl.3	LFQ.gld1.1	LFQ.gld1.2	LFQ.gld1.3	LFQ.ctrl.1	LFQ.ctrl.2	LFQ.ctrl.3
Q17339	gld-1	6.92285	6.02126	7.82444	18.0423	2.83168e-07	4	7.22598	4.71385	25.1741	26.0969	25.4544	18.8519	19.0773	18.0278	Q17339	4	5	4	0	0	0	4	5	4	0	0	0	4	5	4	0	0	0	37858000	71772000	45977000	0	0	0
Q20870	daz-1	6.35145	5.41795	7.28495	15.9873	6.65634e-07	4	7.22598	4.43957	25.2023	25.2153	25.0048	18.1539	18.5876	19.6265	Q20870	1	1	1	0	0	0	1	1	1	0	0	0	1	1	1	0	0	0	38605000	38954000	33666000	0	0	0
Q95QV7;Q95QV8;Q8IG49;Q8IG50	tiar-1	6.23331	5.58717	6.87945	22.6678	5.58464e-08	4	7.22598	5.11787	24.6145	24.8706	24.8736	18.9352	18.2655	18.4581	Q95QV7;Q95QV8;Q8IG49;Q8IG50;Q95QV6	4	4	4	1	1	1	4	4	4	1	1	1	4	4	4	1	1	1	25686000	30676000	30740000	0	0	0
Q7Z145;Q23487	fubl-2	5.78243	5.20093	6.36393	23.3655	4.4979e-08	4	7.22598	5.11787	24.1392	24.6362	24.3264	18.5889	18.5741	18.5914	Q7Z145;Q23487	6	8	6	0	0	1	6	8	6	0	0	1	6	8	6	0	0	1	18476000	26075000	21037000	0	0	0
P91398	cey-3	5.11011	4.48518	5.73503	19.214	1.81211e-07	4	7.22598	4.78277	28.0268	28.1306	27.7694	23.1899	22.6718	22.7349	P91398	7	7	7	2	2	3	7	7	7	2	2	3	7	7	7	2	2	3	273470000	293880000	228780000	9568800	6681600	6980300
P91306	cey-2	4.7292	3.90335	5.55505	13.4555	2.23109e-06	4	7.22598	4.06042	27.3488	28.0933	27.4742	22.8627	22.443	23.423	P91306	7	6	7	3	3	3	7	6	7	3	3	3	7	6	7	3	3	3	170930000	286370000	186450000	7627200	5701800	11247000
Q20898	ifet-1	4.67587	3.4888	5.86293	9.25556	2.91144e-05	4	7.22598	3.09973	22.666	23.726	22.7629	17.9464	17.7951	19.3859	Q20898	3	4	4	0	0	2	3	4	4	0	0	2	3	4	4	0	0	2	6655200	13875000	7117200	0	0	685060
Q9XW17	car-1	4.41274	3.69209	5.13338	14.388	1.39634e-06	4	7.22598	4.197	27.6717	28.5076	28.1018	23.4603	23.9636	23.6191	Q9XW17	5	6	6	3	4	4	5	6	6	3	4	4	5	6	6	3	4	4	213800000	381630000	288070000	11541000	16359000	12884000
Q8I7G8;P91277	hrpk-1	4.07767	1.30868	6.84665	3.46024	0.0100314	4	7.22598	1.17742	24.1095	23.8805	23.8506	18.6826	22.9487	17.9763	Q8I7G8;P91277;Q8T3B5;Q8I7G7;Q8I7G9	2	3	2	0	1	0	2	3	2	0	1	0	2	3	2	0	1	0	18100000	15444000	15127000	0	8095600	0
Q22037	hrp-1	3.84064	3.03468	4.64661	11.197	7.97027e-06	4	7.22598	3.56545	22.001	22.0894	22.0865	18.4619	17.5293	18.6638	Q22037	2	2	2	0	0	0	2	2	2	0	0	0	2	2	2	0	0	0	4197100	4462500	4453400	0	0	0
Q21351	gtbp-1	3.66712	1.66992	5.66432	4.31438	0.00325383	4	7.22598	1.56996	24.5785	24.6406	24.5316	18.7196	22.1695	21.8603	Q21351	3	4	4	1	1	1	3	4	4	1	1	1	3	4	4	1	1	1	25053000	26156000	24252000	0	4717100	3807200
Q6A582;K8ERX1;Q21605;K8FE02	zbp-1	3.40957	2.47195	4.34719	8.54449	4.96817e-05	4	7.22598	2.97292	21.6557	22.7497	21.7083	18.0977	18.8461	18.9412	Q6A582;K8ERX1;Q21605;K8FE02	1	1	1	0	0	0	1	1	1	0	0	0	1	1	1	0	0	0	3303800	7052400	3426400	0	0	0
Q17974	C14C10.4	3.33088	0.977661	5.68411	3.32592	0.0120907	4	7.22598	1.14414	25.7622	25.9899	25.3935	23.7775	23.5906	19.785	Q17974	5	5	6	3	2	2	5	5	6	3	2	2	5	5	6	3	2	2	56911000	66642000	44077000	14379000	12632000	903380
Q2XMZ9;Q17935;Q17936	fubl-1	3.25633	2.23771	4.27496	7.51154	0.000115854	4	7.22598	2.73038	24.2669	24.5119	24.335	20.9021	22.0578	20.3848	Q2XMZ9;Q17935;Q17936	5	5	5	3	4	3	5	5	5	3	4	3	5	5	5	3	4	3	20186000	23923000	21162000	1959600	4365700	1369100
Q27GU1;H2KZD5	csr-1	3.22623	2.12784	4.32462	6.90169	0.00019978	4	7.22598	2.56431	21.7757	22.018	21.8484	18.4094	17.8524	19.7016	Q27GU1;H2KZD5	2	2	2	0	0	0	2	2	2	0	0	0	2	2	2	0	0	0	3590500	4246900	3775900	0	0	0
P34689	glh-1	3.14868	1.95116	4.34621	6.17816	0.000400866	4	7.22598	2.30477	24.7346	25.7934	25.545	22.0211	21.4052	23.2005	P34689;O01836	4	4	4	1	1	3	4	4	4	1	1	3	4	4	4	1	1	3	27916000	58153000	48955000	4256100	2777200	9639600
Q20757	puf-5	2.87737	1.89902	3.85572	6.91063	0.000198139	4	7.22598	2.56431	21.0784	21.5771	21.518	17.6906	19.2224	18.6284	Q20757	1	1	1	0	0	0	1	1	1	0	0	0	1	1	1	0	0	0	2214200	3128700	3003000	0	0	0
Q9U2F5	tiar-2	2.80419	1.68016	3.92822	5.862	0.000553737	4	7.22598	2.23551	20.3203	21.9266	20.9409	18.3106	17.6728	18.7919	Q9U2F5	1	1	1	0	0	0	1	1	1	0	0	0	1	1	1	0	0	0	1309200	3986300	2013000	0	0	0
Q9U6Y5|wormGFP	wormGFP	2.77351	1.9467	3.60031	7.88207	8.46249e-05	4	7.22598	2.81243	21.4015	21.696	20.6902	18.5214	18.1068	18.839	Q9U6Y5|wormGFP	2	2	2	0	0	0	2	2	2	0	0	0	2	2	2	0	0	0	2770100	3397400	1691900	0	0	0
O45713	R09B3.3	2.7472	1.50987	3.98454	5.21698	0.0011129	4	7.22598	1.97978	20.8795	22.7788	21.3361	18.3491	19.109	19.2948	O45713	2	2	2	2	2	2	2	2	2	2	2	2	2	2	2	2	2	2	1929100	7196400	2647300	333900	565440	643130
Q86GC2;Q86GC3;Q9U3D6	adr-1	2.72959	1.63587	3.82331	5.86416	0.000552494	4	7.22598	2.23551	20.6142	21.8831	21.2973	18.7353	19.1223	17.7482	Q86GC2;Q86GC3;Q9U3D6;Q93412	2	1	2	0	0	0	2	1	2	0	0	0	2	1	2	0	0	0	1605100	3867900	2577100	0	0	0
Q9NLD1	hrp-2	2.62701	1.90241	3.3516	8.51886	5.0683e-05	4	7.22598	2.97292	25.2242	25.8737	25.5592	22.5033	23.2228	23.05	Q9NLD1	4	4	5	3	3	3	4	4	5	3	3	3	4	4	5	3	3	3	39196000	61484000	49441000	5945400	9789300	8684300
Q8IU00	puf-11	2.48831	1.53566	3.44096	6.13741	0.000417629	4	7.22598	2.30477	20.85	22.253	21.0192	18.8634	18.7096	19.0842	Q8IU00	1	2	1	0	0	0	1	2	1	0	0	0	1	2	1	0	0	0	1890100	4998300	2125200	0	0	0
Q8MXR6;Q4W5P0	sqd-1	2.47979	1.91717	3.0424	10.3567	1.35978e-05	4	7.22598	3.38461	25.248	25.424	25.4432	22.7783	23.0924	22.8052	Q8MXR6;Q4W5P0	6	8	7	4	7	6	6	8	7	4	7	6	6	8	7	4	7	6	39849000	45018000	45621000	7193900	8943400	7328800
Q7K798;Q9U302;Q7K797	pab-1	2.45326	1.71155	3.19498	7.77185	9.2795e-05	4	7.22598	2.80043	25.6481	26.1197	25.8105	23.3983	23.8724	22.9478	Q7K798;Q9U302;Q7K797	5	4	4	3	3	3	5	4	4	3	3	3	5	4	4	3	3	3	52582000	72917000	58848000	11056000	15357000	8090500
P49181	rpl-36	2.3322	1.42464	3.23976	6.03817	0.000461827	4	7.22598	2.27957	22.0857	23.0949	22.5705	19.7721	20.8267	20.1557	P49181	1	1	1	1	1	1	1	1	1	1	1	1	1	1	1	1	1	1	4451100	8958700	6228800	895330	1859800	1168100
P34496	mtss-1	2.25094	1.21752	3.28437	5.11802	0.00124477	4	7.22598	1.94587	19.9851	19.9105	19.9375	18.594	17.6551	16.8311	P34496	1	1	1	1	1	1	1	1	1	1	1	1	1	1	1	1	1	1	1037800	985490	1004100	395680	206410	116590
H2L297;Q0G828	F40F8.11	2.18762	1.60669	2.76855	8.84837	3.93617e-05	4	7.22598	3.01016	20.4287	20.2532	20.2538	18	17.9849	18.388	H2L297;Q0G828	1	1	1	0	0	0	1	1	1	0	0	0	1	1	1	0	0	0	1411400	1249700	1250300	0	0	0
Q9XVP0	rps-15	2.06814	1.30248	2.83379	6.3469	0.000339005	4	7.22598	2.35585	27.6686	27.5911	27.3743	26.0311	25.4287	24.9698	Q9XVP0	3	2	3	3	1	4	3	2	3	3	1	4	3	2	3	3	1	4	213350000	202190000	173970000	68572000	45166000	32859000
D0PV95	laf-1	2.0486	1.21981	2.8774	5.80799	0.000585867	4	7.22598	2.2274	20.3564	20.3089	20.7731	18.4297	19.0147	17.8482	D0PV95	1	2	2	0	0	0	1	2	2	0	0	0	0	1	1	0	0	0	1342400	1298900	1792000	0	0	0
Q23268	ZC376.1	1.95333	-0.653558	4.56022	1.76063	0.120353	4	7.22598	0.432348	23.1102	20.2584	23.4944	18.6944	22.2766	20.032	Q23268	1	1	1	0	1	0	1	1	1	0	1	0	1	1	1	0	1	0	9054500	1254300	11817000	0	5080800	0
G5EDV3	cey-4	1.9444	1.3668	2.52199	7.91003	8.26827e-05	4	7.22598	2.81243	25.8993	26.2725	26.1356	24.0389	24.3288	24.1065	G5EDV3	9	9	11	6	7	7	9	9	11	6	7	7	9	9	11	6	7	7	62584000	81063000	73721000	17236000	21071000	18063000
O61711	rnp-8	1.90456	0.772574	3.03654	3.95339	0.00516779	4	7.22598	1.40683	19.5117	20.1628	20.604	17.4272	19.0715	18.0661	O61711	1	1	1	0	0	0	1	1	1	0	0	0	1	1	1	0	0	0	747520	1173800	1593700	0	0	0
Q9TXU2;H2L0A8	H05C05.1a;H05C05.1c	1.76745	1.02891	2.50599	5.62324	0.000712514	4	7.22598	2.1582	20.0716	19.7786	19.3471	18.3798	17.6888	17.8264	Q9TXU2;H2L0A8	1	2	2	0	0	1	1	2	2	0	0	1	1	2	2	0	0	1	1101900	899410	666890	0	0	232420
Q22053	fib-1	1.7626	1.20195	2.32325	7.38715	0.000129098	4	7.22598	2.70819	23.4476	23.4196	23.4816	21.9138	21.5605	21.5866	Q22053	2	2	2	1	2	2	2	2	2	1	2	2	2	2	2	1	2	2	11440000	11220000	11713000	3951000	3092900	3149400
O44512	isp-1	1.53825	-0.212854	3.28935	2.0641	0.0766406	4	7.22598	0.54861	21.2134	21.3037	21.2424	19.2368	21.5563	18.3516	O44512	1	1	1	0	1	1	1	1	1	0	1	1	1	1	1	0	1	1	2431500	2588600	2480800	0	3083900	0
P51403	rps-2	1.4311	-0.0888201	2.95102	2.2124	0.0613921	4	7.22598	0.595269	25.7273	25.2498	25.5502	25.2341	24.4686	22.5314	P51403	3	3	3	3	2	1	3	3	3	3	2	1	3	3	3	3	2	1	55550000	39897000	49135000	39465000	23215000	6062100
Q21930	rpl-28	1.41331	0.673347	2.15328	4.48789	0.00262324	4	7.22598	1.65015	20.0249	19.3108	19.4652	17.8327	18.5468	18.1814	Q21930	1	1	1	0	0	1	1	1	1	0	0	1	1	1	1	0	0	1	1066800	650320	723790	0	0	297270
Q19328	tsn-1	1.38152	0.497644	2.26539	3.67267	0.00750558	4	7.22598	1.25665	23.871	24.1865	24.5985	22.1828	22.9551	23.3736	Q19328	3	7	6	2	6	6	3	7	6	2	6	6	3	7	6	2	6	6	15342000	19093000	25404000	4761000	8131600	10868000
O01869	rps-10	1.34444	0.41397	2.27491	3.39511	0.0109785	4	7.22598	1.16675	21.1154	20.1713	20.8022	19.9073	19.4183	18.7301	O01869	1	1	1	1	1	1	1	1	1	1	1	1	1	1	1	1	1	1	2271800	1180800	1828500	983310	700630	434820
G5EEJ7	msd-2	1.33514	-0.447386	3.11766	1.75997	0.12047	4	7.22598	0.432348	21.4109	22.0271	21.9466	21.33	21.4977	18.5516	G5EEJ7	1	1	1	1	1	1	1	1	1	1	1	1	1	1	1	1	1	1	2788200	4273800	4041900	2636100	2961000	0
Q21824	prdx-3	1.27779	-0.759279	3.31486	1.4739	0.182688	4	7.22598	0.339553	22.2785	22.7303	22.2448	22.5856	21.8883	18.9463	Q21824	1	1	1	1	1	0	1	1	1	1	1	0	1	1	1	1	1	0	5087400	6958300	4970100	6294200	3881900	0
Q9U3I0	rpb-12	1.26262	-0.207039	2.73229	2.0187	0.0820199	4	7.22598	0.530732	21.0441	21.0583	20.8278	19.3644	18.5689	21.2092	Q9U3I0	1	1	1	0	0	1	1	1	1	0	0	1	1	1	1	0	0	1	2162300	2183700	1861200	0	0	2424400
O61791	mrps-6	1.24369	0.657618	1.82977	4.98626	0.00144794	4	7.22598	1.89445	21.0556	21.5628	21.2929	20.1159	20.0722	19.9922	O61791	1	1	1	1	1	1	1	1	1	1	1	1	1	1	1	1	1	1	2179600	3097800	2569300	1136300	1102400	1042900
O62213	cey-1	1.23669	0.403101	2.07028	3.48597	0.00968175	4	7.22598	1.17742	24.1129	24.4442	24.0407	23.1702	23.4372	22.2803	O62213	1	1	1	1	1	1	1	1	1	1	1	1	1	1	1	1	1	1	18143000	22826000	17257000	9439000	11358000	5093700
P53588	F47B10.1	1.23249	-1.4989	3.96389	1.06027	0.323171	4	7.22598	0.210466	21.8475	22.1521	21.7819	22.4393	21.9978	17.6469	P53588	2	2	1	3	2	0	2	2	1	3	2	0	2	2	1	3	2	0	3773600	4660600	3605800	5687300	4187800	0
O17730	mpst-1	1.21111	-0.949525	3.37175	1.3171	0.228035	4	7.22598	0.304171	22.0194	22.4456	22.4302	22.6663	18.7534	21.8422	O17730	2	2	2	2	1	2	2	2	2	2	1	2	2	2	2	2	1	2	4251100	5712300	5651600	6656400	0	3759800
P48152	rps-3	1.21028	0.528505	1.89206	4.17118	0.0039001	4	7.22598	1.50424	24.7573	24.9724	24.9806	23.8331	23.2273	24.0191	P48152	2	2	2	2	2	1	2	2	2	2	2	1	2	2	2	2	2	1	28360000	32919000	33106000	14944000	9820300	17001000
G5EEC0;G5ECE5;P50880	rpl-3	1.18022	-0.275878	2.63631	1.90453	0.0972393	4	7.22598	0.489809	21.7743	21.5378	21.8561	19.0269	21.5496	21.0511	G5EEC0;G5ECE5;P50880	1	1	1	0	2	2	1	1	1	0	2	2	1	1	1	0	2	2	3587000	3044500	3796100	0	3069500	2172800
P34696	hsp-16.1	1.14657	0.36926	1.92389	3.46594	0.00995287	4	7.22598	1.17742	20.1203	20.5348	20.596	19.7709	19.2837	18.7567	P34696	1	1	1	1	1	1	1	1	1	1	1	1	1	1	1	1	1	1	1139800	1519100	1584900	894640	638240	442920
Q23155	mrps-11	1.13289	0.261522	2.00426	3.05493	0.0177506	4	7.22598	1.02219	19.5063	18.4942	19.2929	18.283	18.1464	17.4654	Q23155	1	1	1	1	1	1	1	1	1	1	1	1	1	1	1	1	1	1	744720	369240	642320	318950	290150	180970
Q94360	nduf-7	1.12795	-0.459207	2.7151	1.66988	0.137529	4	7.22598	0.39857	21.1146	21.4805	21.3744	20.7613	21.3007	18.5236	Q94360	1	1	1	1	1	1	1	1	1	1	1	1	1	1	1	1	1	1	2270500	2926000	2718500	1777400	2583100	0
O45012	nol-5	1.09345	0.198696	1.9882	2.87152	0.0231357	4	7.22598	0.933962	22.6524	22.6678	23.5961	21.8007	21.4481	22.387	O45012	3	3	4	2	2	3	3	3	4	2	2	3	3	3	4	2	2	3	6592400	6663200	12680000	3653100	2861100	5484900
O44480	rpl-20	1.0832	-0.16463	2.33102	2.03971	0.0794856	4	7.22598	0.53861	20.3971	20.5773	20.1227	18.0662	19.5782	20.2031	O44480	1	1	1	0	0	1	1	1	1	0	0	1	1	1	1	0	0	1	1380800	1564500	1141700	0	0	1207100
H2KYR1	vig-1	1.02193	0.230799	1.81306	3.0352	0.0182603	4	7.22598	1.01833	22.8634	23.8084	23.2145	21.993	22.1723	22.6553	H2KYR1	2	5	5	1	4	3	2	5	5	1	4	3	2	5	5	1	4	3	7630900	14691000	9733200	4173900	4726300	6605800
Q17454	pitr-2	1.00266	-2.14526	4.15058	0.74842	0.477855	4	7.22598	0.161003	24.3932	24.755	21.9026	24.7197	23.6437	19.6794	Q17454	1	1	1	1	1	0	1	1	1	1	1	0	1	1	1	1	1	0	22034000	28314000	3920500	27630000	13106000	0
O61708	pqn-59	1.00194	0.424198	1.57968	4.07497	0.0044126	4	7.22598	1.46321	28.869	28.8751	28.6799	27.9346	27.9265	27.5571	O61708	2	2	2	2	2	2	2	2	2	2	2	2	2	2	2	2	2	2	490280000	492340000	430050000	256540000	255100000	197480000
Q95YF3	cgh-1	1.00011	0.284278	1.71594	3.28286	0.0128431	4	7.22598	1.12726	22.5014	23.2356	23.3091	21.9083	21.9073	22.2302	Q95YF3	4	4	4	1	1	3	4	4	4	1	1	3	4	4	4	1	1	3	5937300	9876900	10393000	3935900	3933300	4920000
Q21217;N1NVC4	gta-1	0.95794	-0.376314	2.29219	1.687	0.134121	4	7.22598	0.404822	20.9574	21.4873	21.2146	20.9012	18.8925	20.9917	Q21217;N1NVC4	1	1	1	1	1	1	1	1	1	1	1	1	1	1	1	1	1	1	2036100	2939800	2433500	1958400	0	2085200
H2L0N9;Q6AW03	Y37E3.17a;Y37E3.17b	0.891223	-0.340699	2.12315	1.69988	0.13161	4	7.22598	0.404822	20.7849	20.8785	20.7549	20.5971	20.5052	18.6423	H2L0N9;Q6AW03	1	1	1	1	1	1	1	1	1	1	1	1	1	1	1	1	1	1	1806700	1927800	1769500	1586200	1488300	0
Q95Y04	rps-28	0.840777	-1.28164	2.96319	0.930821	0.381992	4	7.22598	0.188609	23.0545	22.2196	22.7851	22.8951	23.0944	19.5474	Q95Y04	1	1	1	1	1	0	1	1	1	1	1	0	1	1	1	1	1	0	8711700	4883800	7227800	7800200	8955800	0
Q20719	F53F4.10	0.756973	-0.185332	1.69928	1.88758	0.0997219	4	7.22598	0.48773	21.1876	20.9047	20.7064	20.8498	20.2903	19.3876	Q20719	1	1	2	1	2	2	1	1	2	1	2	2	1	1	2	1	2	2	2388300	1963100	1711000	1889800	1282300	685900
Q9NEW6	rsp-3	0.739443	0.126801	1.35209	2.83605	0.0243624	4	7.22598	0.925305	23.0734	23.0618	23.3627	22.6257	22.125	22.5289	Q9NEW6	2	2	3	1	3	1	2	2	3	1	3	1	2	2	3	1	3	1	8826200	8755900	10786000	6471500	4573800	6051600
V6CKR1	icd-2	0.73151	-1.5543	3.01732	0.751961	0.47585	4	7.22598	0.161003	21.5623	22.3144	22.3265	18.8414	22.5955	22.5718	V6CKR1	1	2	2	2	2	2	1	1	1	1	1	1	1	1	1	1	1	1	3096700	5215600	5259400	0	6337600	6234100
Q9XVL7;Q9XVM0	letm-1	0.71016	-0.490047	1.91037	1.39032	0.205752	4	7.22598	0.315017	21.5149	21.8628	21.7893	19.8215	21.3883	21.8269	Q9XVL7;Q9XVM0	1	3	2	0	2	2	1	3	2	0	2	2	1	3	2	0	2	2	2996700	3813900	3624500	0	2744800	3720100
B5BM25;B5BM24;B5BM23;Q7JMF0;Q21531	ifg-1	0.69248	-0.0528963	1.43786	2.18297	0.0641565	4	7.22598	0.589947	19.5616	20.5452	20.0427	19.1559	19.3934	19.5228	B5BM25;B5BM24;B5BM23;Q7JMF0;Q21531	1	1	2	1	1	1	1	1	2	1	1	1	1	1	2	1	1	1	773810	1530100	1080100	584100	688660	753270
Q95ZT1;Q20655	ftt-2	0.688993	-0.117529	1.49552	2.00731	0.0834272	4	7.22598	0.529021	19.7718	19.6218	19.4242	19.1993	19.3044	18.2471	Q95ZT1;Q20655	1	1	1	1	0	0	1	1	1	1	0	0	1	1	1	1	0	0	895170	806760	703500	601950	0	0
O18218;O62486	nos-3	0.675473	-0.0668806	1.41783	2.13802	0.0686188	4	7.22598	0.584727	18.9017	19.4536	18.8969	18.1552	18.8839	18.1867	O18218;O62486	1	1	1	0	0	0	1	1	1	0	0	0	1	1	1	0	0	0	489770	717970	488120	0	0	0
G5EG23	nspd-6	0.633533	-0.367144	1.63421	1.48762	0.179134	4	7.22598	0.341192	19.3208	19.5327	19.7788	18.0101	19.5919	19.1297	G5EG23	1	1	1	0	1	1	1	1	1	0	1	1	1	1	1	0	1	1	654850	758470	899510	0	790230	573610
Q09359	ZK1307.1	0.629713	-1.05227	2.3117	0.879704	0.407322	4	7.22598	0.181748	20.7681	21.4777	20.9886	21.6626	20.9685	18.7142	Q09359	1	1	1	1	1	0	1	1	1	1	1	0	1	1	1	1	1	0	1785800	2920400	2080600	3319700	2051900	0
G8JY83;P49632;P0CG71	ubq-1;ubq-2	0.612517	-0.981555	2.20659	0.902871	0.395694	4	7.22598	0.18434	24.9671	23.7206	24.7871	25.3249	23.6075	22.7048	G8JY83;P49632;P0CG71	1	1	1	1	1	1	1	1	1	1	1	1	1	1	1	1	1	1	32797000	13823000	28951000	42029000	12781000	6836400
Q9NES9;A5HWB2	Y39B6A.3a;Y39B6A.3b	0.608213	-0.15312	1.36955	1.87714	0.101281	4	7.22598	0.48773	21.9666	22.4493	22.2129	22.1679	21.3524	21.2839	Q9NES9;A5HWB2	2	2	2	2	2	1	2	2	2	2	2	1	2	2	2	2	2	1	4098300	5726700	4861200	4711900	2677300	2553200
P46563;G8JY45	aldo-2	0.586503	-0.553115	1.72612	1.20928	0.26463	4	7.22598	0.274737	22.1834	22.1092	23.8726	22.2395	22.139	22.0273	P46563;G8JY45	1	1	1	1	1	2	1	1	1	1	1	2	1	1	1	1	1	2	4762900	4524100	15359000	4951600	4618400	4274300
Q93714	idha-1	0.55302	-0.138723	1.24476	1.8785	0.101076	4	7.22598	0.48773	21.9598	22.2979	21.6808	21.682	21.0612	21.5363	Q93714	1	1	1	1	1	2	1	1	1	1	1	2	1	1	1	1	1	2	4079000	5156200	3361800	3364500	2188000	3041300
Q07749	unc-60	0.50441	-0.30496	1.31378	1.46437	0.185195	4	7.22598	0.3376	23.5244	22.9101	23.9436	22.6262	22.9678	23.2708	Q07749	3	4	4	4	3	4	3	4	4	4	3	4	2	3	3	3	3	3	12066000	7882000	16134000	6474100	8203700	10121000
Q8T8N8;Q9BIC3;Q9GYT0	ech-1.2	0.464977	-0.155139	1.08509	1.76187	0.120133	4	7.22598	0.432348	23.7816	23.742	23.9885	23.7193	23.228	23.1699	Q8T8N8;Q9BIC3;Q9GYT0	4	4	4	4	4	4	4	4	4	4	4	4	4	4	4	4	4	4	14420000	14030000	16644000	13811000	9824600	9436800
Q2PJ74	aman-2	0.452133	-0.367082	1.27135	1.29683	0.234561	4	7.22598	0.304171	25.4753	25.4453	25.8039	25.5517	25.3689	24.4474	Q2PJ74	1	1	1	1	1	1	1	1	1	1	1	1	1	1	1	1	1	1	46647000	45688000	58578000	49185000	43332000	22877000
H2KZG6;Q8IAB6	acdh-1	0.44554	-0.359829	1.25091	1.29989	0.233566	4	7.22598	0.304171	24.3667	24.2601	24.441	24.5509	23.8181	23.3623	H2KZG6;Q8IAB6;O01607;A0A0K3AQR2	2	4	4	4	4	5	2	4	4	4	4	5	2	4	4	4	4	5	21633000	20092000	22776000	24578000	14790000	10783000
A3QMC5	rpl-34	0.441863	-0.695139	1.57887	0.91315	0.390613	4	7.22598	0.186935	23.5857	22.1601	23.2504	23.0654	22.8031	21.802	A3QMC5	1	1	1	1	1	1	1	1	1	1	1	1	1	1	1	1	1	1	12589000	4686600	9978200	8777900	7318600	3656300
Q4A1S8;O45924	Y39E4A.3	0.43905	-0.399181	1.27728	1.23074	0.256974	4	7.22598	0.284282	22.2789	21.5655	21.6798	20.9769	21.987	21.2432	Q4A1S8;O45924;O45930	2	2	2	2	2	2	2	2	2	2	2	2	2	2	2	2	2	2	5088900	3103600	3359500	2063900	4156600	2482200
G5EFS5;Q9N5T2	F45D11.14;F45D11.15;F45D11.16	0.42702	-0.357551	1.21159	1.27888	0.240476	4	7.22598	0.299059	21.1243	21.4746	22.0383	20.9739	20.8639	21.5182	G5EFS5;Q9N5T2	1	2	1	1	1	1	1	2	1	1	1	1	1	2	1	1	1	1	2285800	2914000	4307100	2059600	1908400	3003500
E3W737;Q19727	prpf-4	0.411617	-0.968414	1.79165	0.700841	0.505338	4	7.22598	0.145813	19.6668	20.9682	19.743	20.1176	20.485	18.5405	E3W737;Q19727	1	1	1	2	2	0	1	1	1	2	2	0	1	1	1	2	2	0	832350	2051400	877460	1137600	1467600	0
G5ECS9;G5EFE6	cpt-2	0.39869	-0.301174	1.09855	1.33856	0.221296	4	7.22598	0.305224	22.4006	22.5241	22.195	22.4337	21.5831	21.9069	G5ECS9;G5EFE6	2	2	2	2	1	3	2	2	2	2	1	3	2	2	2	2	1	3	5536700	6031500	4801500	5665300	3141600	3932100
P34455	aco-2	0.384977	-0.192741	0.962694	1.56579	0.160044	4	7.22598	0.350823	25.0585	25.4925	25.2047	24.9817	24.8209	24.7981	P34455	4	4	4	5	5	6	4	4	4	5	5	6	4	4	4	5	5	6	34942000	47207000	38669000	33132000	29636000	29173000
O62327;U4PB05	gpx-2	0.38219	-0.235148	0.999528	1.45469	0.187774	4	7.22598	0.335526	21.2701	20.869	20.7237	20.7512	20.4494	20.5157	O62327;U4PB05	2	2	2	2	3	2	2	2	2	2	3	2	2	2	2	2	3	2	2529000	1915100	1731600	1764900	1431800	1499100
O01487	C13F10.6	0.369493	-0.465023	1.20401	1.04037	0.331722	4	7.22598	0.207463	28.6944	28.6767	28.2128	28.8025	27.6657	28.0072	O01487	1	1	1	1	1	1	1	1	1	1	1	1	1	1	1	1	1	1	434390000	429080000	311100000	468170000	212920000	269780000
Q8IA89;Q8MXK1;O16249;Q6A598	F44E7.4a;F44E7.4b;F44E7.4c;F44E7.4d	0.367487	-0.513817	1.24879	0.979786	0.358849	4	7.22598	0.193616	24.8806	24.4565	24.4456	24.7495	24.4419	23.4889	Q8IA89;Q8MXK1;O16249;Q6A598;Q17593;Q17592;G5ED87	6	5	5	5	6	6	6	5	5	5	6	6	6	5	5	5	6	6	30890000	23021000	22849000	28206000	22790000	11772000
Q22968	gcst-1	0.349033	-0.300493	0.99856	1.26266	0.245932	4	7.22598	0.296765	22.8087	23.3617	22.8928	22.9429	22.5748	22.4984	Q22968	2	2	2	2	2	2	2	2	2	2	2	2	2	2	2	2	2	2	7346600	10779000	7788100	8063100	6247400	5925000
Q10663	icl-1	0.338707	-0.297583	0.974996	1.25079	0.249989	4	7.22598	0.293021	24.9693	25.0288	24.7856	24.9643	24.3182	24.4849	Q10663	6	7	5	6	6	6	6	7	5	6	6	6	6	7	5	6	6	6	32847000	34231000	28920000	32735000	20918000	23480000
Q93871	ent-2	0.330017	-0.673292	1.33333	0.772888	0.464116	4	7.22598	0.164982	18.7137	18.9306	19.9952	19.027	19.2943	18.3282	Q93871	1	1	1	1	1	0	1	1	1	1	1	0	1	1	1	1	1	0	429930	499680	1045100	534200	642930	0
Q23381	mmcm-1	0.322063	-0.428072	1.0722	1.00883	0.345639	4	7.22598	0.204192	23.8017	23.9425	23.598	23.9912	23.3945	22.9903	Q23381	5	5	5	6	5	6	5	5	5	6	5	6	5	5	5	6	5	6	14623000	16122000	12697000	16675000	11027000	8332600
Q2L6Y6;H2L001	R151.7a;R151.7b	0.310247	-0.34498	0.965474	1.11258	0.301528	4	7.22598	0.227524	22.8973	22.8866	22.6768	22.8425	22.5765	22.1109	Q2L6Y6;H2L001	4	2	4	3	2	2	4	2	4	3	2	2	4	2	4	3	2	2	7812100	7754700	6704800	7521100	6254700	4529500
O02056	rpl-4	0.29834	-0.511758	1.10844	0.865345	0.414653	4	7.22598	0.181748	22.9194	23.6859	23.0927	22.5774	22.769	23.4566	O02056	1	1	2	1	1	1	1	1	2	1	1	1	1	1	2	1	1	1	7933000	13495000	8945200	6258400	7147600	11512000
Q19749	F23B12.5	0.279397	-0.769586	1.32838	0.625847	0.550664	4	7.22598	0.128302	23.2406	22.8729	22.6383	23.5254	22.5523	21.8359	Q19749	2	2	2	2	2	3	2	2	2	2	2	3	2	2	2	2	2	3	9910900	7681100	6528400	12074000	6150600	3743300
Q20219;A0A131MBU3	F40F4.6	0.276403	-0.823603	1.37641	0.590423	0.572902	4	7.22598	0.117511	19.7492	19.5977	20.0933	18.6943	19.391	20.5256	Q20219;A0A131MBU3	2	1	1	1	1	2	2	1	1	1	1	2	2	1	1	1	1	2	881230	793430	1118600	0	687500	1509500
O44441	mai-2	0.273583	-0.551158	1.09832	0.779448	0.460478	4	7.22598	0.164982	22.2752	21.5505	21.4119	21.8668	21.5341	21.0159	O44441	2	2	2	2	2	3	2	2	2	2	2	3	2	2	2	2	2	3	5075900	3071400	2790100	3824400	3036800	2120400
Q18090	C18E9.6	0.270273	-0.788528	1.32907	0.599797	0.566967	4	7.22598	0.11991	19.5063	18.4756	19.277	19.585	18.7401	18.123	Q18090	1	1	1	1	1	1	1	1	1	1	1	1	1	1	1	1	1	1	744720	364520	635270	786480	437870	0
P48150	rps-14	0.263553	-0.571857	1.09896	0.741283	0.481913	4	7.22598	0.159622	23.1829	22.5491	22.7537	23.208	22.2826	22.2044	P48150	4	3	3	3	3	3	4	3	3	3	3	3	4	3	3	3	3	3	9522600	6137000	7071800	9689400	5101900	4832800
P53589	C50F7.4	0.260327	-0.608361	1.12901	0.704158	0.503389	4	7.22598	0.145813	21.8994	22.1033	22.0243	22.3252	21.921	21	P53589	1	1	1	1	1	1	1	1	1	1	1	1	1	1	1	1	1	1	3911900	4505800	4265700	5254800	3970800	2097100
Q19052	E04D5.1	0.258763	-0.528796	1.04632	0.772031	0.464592	4	7.22598	0.164982	20.3126	20.3168	21.2483	20.1143	20.4552	20.532	Q19052	1	1	1	1	1	1	1	1	1	1	1	1	1	1	1	1	1	1	1302300	1306100	2491100	1135000	1437600	1516200
Q11190	let-721	0.249457	-0.292228	0.791142	1.08209	0.313996	4	7.22598	0.216133	21.1359	21.3536	21.3021	21.0102	21.0954	20.9375	Q11190	1	1	1	1	1	1	1	1	1	1	1	1	1	1	1	1	1	1	2304300	2679700	2585600	2112100	2240600	2008300
Q93379	gsr-1	0.247393	-0.624997	1.11978	0.666335	0.525893	4	7.22598	0.137406	20.9493	20.4674	21.6273	20.3409	20.9324	21.0286	Q93379	1	1	1	1	1	2	1	1	1	1	1	2	1	1	1	1	1	2	2024800	1449800	3239500	1328100	2001100	2139200
Q17499	B0395.3	0.245197	-0.420224	0.910617	0.865832	0.414403	4	7.22598	0.181748	19.4717	20.007	20.077	19.7228	19.7633	19.3341	Q17499	1	1	1	1	1	1	1	1	1	1	1	1	1	1	1	1	1	1	727050	1053700	1106100	865250	889910	660920
Q966C6	rpl-7A	0.243423	-0.408548	0.895395	0.877302	0.408542	4	7.22598	0.181748	22.2499	22.6894	22.5894	22.0651	22.1117	22.6217	Q966C6;Q8MXR8;Q95XE4	3	3	3	2	3	3	3	3	3	2	3	3	3	3	3	2	3	3	4987600	6763900	6311000	4388000	4531900	6453700
G5EDH9;H2FLK6;H2FLK9;H2FLK7;G5EFU3;H2FLK4;H2FLK3;H2FLK5;G5EEF0;H2FLL0;H2FLK8;H2FLL1;I2HAL0	lea-1	0.241093	-0.456803	0.938989	0.811727	0.442863	4	7.22598	0.170421	26.1038	25.8199	26.3701	26.2484	25.7974	25.5248	G5EDH9;H2FLK6;H2FLK9;H2FLK7;G5EFU3;H2FLK4;H2FLK3;H2FLK5;G5EEF0;H2FLL0;H2FLK8;H2FLL1;I2HAL0;F5GUH5	2	2	3	2	3	3	2	2	3	2	3	3	2	2	3	2	3	3	72116000	59235000	86735000	79720000	58315000	48276000
Q09531	F07F6.4	0.233803	-0.450372	0.917979	0.802969	0.447595	4	7.22598	0.169315	22.4092	22.4524	22.9079	21.9984	22.3993	22.6703	Q09531	3	3	3	4	3	3	3	3	3	4	3	3	3	3	3	4	3	3	5569700	5739000	7870000	4189600	5531900	6675000
Q09486	C30G12.2	0.228217	-0.431531	0.887964	0.812803	0.442284	4	7.22598	0.170421	19.376	19.6509	19.5316	19.5731	19.433	18.8678	Q09486	1	1	2	1	2	1	1	1	2	1	2	1	1	1	2	1	2	1	680410	823210	757900	780000	707830	478380
G5EFK7;G5ECG8;G5EFW2;G5ECP9;G5EEC4	vab-10	0.214723	-0.604467	1.03391	0.615899	0.556857	4	7.22598	0.12559	21.983	22.5832	22.2514	21.9114	21.5986	22.6634	G5EFK7;G5ECG8;G5EFW2;G5ECP9;G5EEC4	4	4	5	3	4	5	4	4	5	3	4	5	3	3	4	2	3	3	4145300	6283800	4992600	3944500	3175700	6643000
Q9N3H3	Y53G8AL.2	0.214633	-0.405785	0.835052	0.812883	0.442241	4	7.22598	0.170421	21.3574	21.1785	21.158	21.3036	20.6855	21.0608	Q9N3H3	1	1	1	1	1	1	1	1	1	1	1	1	1	1	1	1	1	1	2686600	2373300	2339900	2588400	1686400	2187400
P52275;Q18817;P12456;P41937	tbb-2;ben-1;mec-7;tbb-4	0.212223	-0.708163	1.13261	0.541799	0.604254	4	7.22598	0.1069	21.9645	21.7279	23.0391	21.7512	22.0477	22.2959	P52275;Q18817;P12456;P41937	1	2	2	1	2	2	1	2	2	1	2	2	1	1	1	1	1	1	4092300	3473400	8619000	3529900	4335400	5149100
H2L035;H2L034;Q86S26	pmp-5	0.19458	-0.621342	1.0105	0.560357	0.592177	4	7.22598	0.107356	21.3266	20.9655	21.8702	20.8762	21.0317	21.6706	H2L035;H2L034;Q86S26	1	1	1	1	1	1	1	1	1	1	1	1	1	1	1	1	1	1	2630000	2047600	3833400	1924700	2143800	3338200
P11141	hsp-6	0.191047	-0.4359	0.817994	0.716018	0.496462	4	7.22598	0.148985	26.123	26.082	25.8671	26.1678	25.7842	25.5471	P11141	9	9	8	11	9	10	9	9	8	11	9	10	9	9	8	11	9	10	73084000	71036000	61204000	75386000	57785000	49028000
Q20780;Q8IG19	alh-1	0.18175	-0.473918	0.837418	0.651337	0.534988	4	7.22598	0.133634	21.161	21.7213	21.1791	21.4037	21.1636	20.9489	Q20780;Q8IG19	3	3	3	3	3	1	3	3	3	3	3	1	3	3	3	3	3	1	2344700	3457500	2374300	2774300	2348900	2024100
Q22792	T25G3.3	0.177437	-0.580001	0.934874	0.550442	0.598613	4	7.22598	0.1069	20.2383	20.241	20.666	19.6709	20.3286	20.6135	Q22792	1	1	1	1	1	1	1	1	1	1	1	1	1	1	1	1	1	1	1236900	1239200	1663800	834700	1316800	1604300
G5EGD0;G5EE32	T04F3.1a;T04F3.1b	0.15192	-0.600403	0.904243	0.474489	0.649156	4	7.22598	0.0880593	24.0392	24.1389	23.8295	24.4235	23.689	23.4392	G5EGD0;G5EE32	1	1	1	2	1	2	1	1	1	2	1	2	1	1	1	2	1	2	17239000	18473000	14907000	22502000	13524000	11374000
Q09530	mog-5	0.151747	-0.501132	0.804626	0.546137	0.601419	4	7.22598	0.1069	23.834	23.6094	23.535	23.7402	23.1003	23.6828	Q09530	1	1	1	2	1	1	1	1	1	2	1	1	1	1	1	2	1	1	14954000	12798000	12155000	14012000	8992400	13466000
Q93561	cup-2	0.142403	-0.694521	0.979327	0.399806	0.700855	4	7.22598	0.0788945	21.4901	21.4051	22.2034	21.6999	21.0261	21.9454	Q93561	1	1	1	1	1	1	1	1	1	1	1	1	1	1	1	1	1	1	2945600	2777100	4829200	3406500	2135500	4038600
Q9N5Y2	art-1	0.13725	-0.849509	1.12401	0.326826	0.753063	4	7.22598	0.0635828	22.275	21.1938	22.6777	22.0729	22.1111	21.5507	Q9N5Y2	2	1	1	1	2	1	2	1	1	1	2	1	2	1	1	1	2	1	5074900	2398600	6709200	4411800	4530000	3071800
Q9XTU9	glrx-5	0.137207	-0.594426	0.868839	0.440654	0.672346	4	7.22598	0.0847298	22.272	22.4969	22.6782	22.8782	22.0327	22.1246	Q9XTU9	2	3	2	3	2	2	2	3	2	3	2	2	2	3	2	3	2	2	5064500	5918900	6711500	7709300	4290300	4572800
Q22100	kat-1	0.128617	-0.540735	0.797969	0.4515	0.664869	4	7.22598	0.0847298	23.1097	23.2417	23.0246	23.4167	22.9501	22.6234	Q22100	2	2	2	2	2	3	2	2	2	2	2	3	2	2	2	2	2	3	9051300	9918800	8533100	11198000	8103400	6461200
P91128	rpl-13	0.11955	-0.523701	0.762801	0.436701	0.675081	4	7.22598	0.0847298	20.751	21.1921	21.1575	21.2192	20.6759	20.8468	P91128	2	1	2	1	2	2	2	1	2	1	2	2	2	1	2	1	2	2	1764700	2395800	2339000	2441200	1675200	1885900
P46769	rps-0	0.11565	-0.471112	0.702412	0.463126	0.6569	4	7.22598	0.0867822	24.0835	24.0585	23.8305	24.0288	23.6195	23.9774	P46769	1	1	1	1	1	1	1	1	1	1	1	1	1	1	1	1	1	1	17777000	17472000	14918000	17115000	12888000	16516000
O01761	unc-89	0.113997	-0.555052	0.783045	0.400359	0.700465	4	7.22598	0.0788945	20.9212	20.9214	21.4938	20.9101	20.8066	21.2777	O01761	1	2	2	2	2	3	1	2	2	2	2	3	1	2	2	2	2	3	1985700	1985900	2953100	1970500	1834000	2542300
Q9U2U3	Y116A8C.27a	0.110283	-0.475795	0.696362	0.44215	0.671312	4	7.22598	0.0847298	21.1167	21.3659	21.0754	21.1075	21.2669	20.8528	Q9U2U3	1	1	1	1	1	1	1	1	1	1	1	1	1	1	1	1	1	1	2273900	2702600	2209700	2259400	2523400	1893700
P46562	alh-9	0.10609	-0.49246	0.70464	0.416475	0.689155	4	7.22598	0.0788945	20.6189	20.2948	20.4001	20.5992	20.2416	20.1547	P46562	1	1	1	1	1	2	1	1	1	1	1	2	1	1	1	1	1	2	1610300	1286300	1383700	1588500	1239700	1167300
Q9N580	Y17G9B.5	0.100597	-0.497613	0.698806	0.395135	0.704149	4	7.22598	0.0788945	20.2223	20.2525	20.1946	20.3955	19.8257	20.1464	Q9N580	1	1	1	1	1	1	1	1	1	1	1	1	1	1	1	1	1	1	1223300	1249100	1200000	1379300	929230	1160600
P50140;G8JYF5;V6CLG8	hsp-60	0.0988	-0.580581	0.778181	0.341711	0.742292	4	7.22598	0.0643307	25.8761	25.897	25.5612	25.975	25.82	25.2429	P50140;G8JYF5;V6CLG8	7	7	7	8	7	9	7	7	7	8	7	9	7	7	7	8	7	9	61585000	62485000	49511000	65956000	59239000	39707000
G5ED07	pdi-3	0.0858633	-0.491523	0.663249	0.349427	0.736731	4	7.22598	0.0657442	21.5636	21.3381	21.5186	21.6231	21.2192	21.3204	G5ED07	1	1	1	1	1	1	1	1	1	1	1	1	1	1	1	1	1	1	3099400	2651000	3004300	3230000	2441200	2618700
Q17832;B3GWB2	C08H9.2a;C08H9.2b	0.0856	-0.545562	0.716762	0.318675	0.758987	4	7.22598	0.062001	22.3094	21.8831	22.289	22.365	21.8946	21.9651	Q17832;B3GWB2	3	3	3	3	3	5	3	3	3	3	3	5	3	3	3	3	3	5	5197400	3867700	5124700	5401800	3898700	4094000
O16305;A0A0K3AVX0	cmd-1	0.0807133	-1.6476	1.80903	0.109733	0.915607	4	7.22598	0.0237324	19.4547	19.3473	20.6978	21.2709	19.6022	18.3845	O16305;A0A0K3AVX0	1	1	1	1	1	1	1	1	1	1	1	1	1	1	1	1	1	1	718530	667000	1700800	2530400	795900	0
Q9N4Y8	nuo-5	0.0800667	-0.628964	0.789097	0.26534	0.798159	4	7.22598	0.0544451	22.5504	22.4566	22.2593	22.8201	22.2795	21.9265	Q9N4Y8;Q86S77;Q86S76	2	2	2	3	2	3	2	2	2	3	2	3	2	2	2	3	2	3	6142300	5755900	5020300	7405300	5090800	3986000
P54216	aldo-1	0.07328	-0.510294	0.656854	0.295056	0.776249	4	7.22598	0.0576517	22.4275	22.206	22.6358	22.2751	22.5099	22.2645	P54216	3	2	3	3	3	3	3	2	3	3	3	3	3	2	3	3	3	3	5641000	4837900	6517300	5075300	5972500	5038300
P04970;P17331	gpd-1;gpd-4	0.06126	-0.72191	0.84443	0.183796	0.859225	4	7.22598	0.0397783	23.3982	22.6509	23.7836	23.1717	23.2283	23.249	P04970;P17331	2	1	2	2	1	5	2	1	2	2	1	5	0	0	0	1	0	3	11055000	6585800	14440000	9448600	9826700	9968700
Q21233;Q8MQ11	nuo-4	0.0599433	-0.504606	0.624492	0.249491	0.809925	4	7.22598	0.0535635	21.3054	21.4498	21.3262	21.4797	21.0932	21.3287	Q21233;Q8MQ11	1	1	1	2	1	2	1	1	1	2	1	2	1	1	1	2	1	2	2591600	2864300	2629200	2924300	2237100	2633700
P27420	hsp-3	0.05335	-0.532653	0.639353	0.213919	0.836521	4	7.22598	0.0427608	21.4896	21.3723	21.2125	21.0556	21.4774	21.3814	P27420;V6CJ24	3	2	3	3	2	3	2	2	2	2	2	2	2	2	2	2	2	2	2944600	2714600	2429900	2179500	2919800	2731700
P54889	alh-13	0.0442367	-0.568288	0.656761	0.169697	0.869902	4	7.22598	0.0376668	22.5022	23.1129	22.7431	22.7617	22.6645	22.7993	P54889	2	1	1	3	3	1	2	1	1	3	3	1	2	1	1	3	3	1	5940700	9071400	7020200	7111200	6648300	7298900
P34697	sod-1	0.03296	-0.511035	0.576955	0.142366	0.890679	4	7.22598	0.0338659	23.5342	23.7145	23.6576	23.5537	23.5203	23.7336	P34697;Q27538	2	2	2	2	2	3	2	2	2	2	2	3	2	2	2	2	2	3	12148000	13765000	13233000	12313000	12031000	13948000
O45502	dnj-12	0.01751	-1.5033	1.53832	0.0270537	0.979149	4	7.22598	0.00435234	19.2697	20.2294	19.7722	20.9696	18.3269	19.9223	O45502	1	1	1	1	0	1	1	1	1	1	0	1	1	1	1	1	0	1	632040	1229300	895450	2053400	0	993610
Q23621	gdh-1	0.00775333	-0.554582	0.570088	0.0323973	0.975032	4	7.22598	0.00457077	25.6213	25.6018	25.406	25.7257	25.4542	25.426	Q23621	11	10	9	10	11	9	11	10	9	10	11	9	11	10	9	10	11	9	51617000	50921000	44459000	55488000	45970000	45079000
G5ECU3;P40614	F01G4.6	0.00115667	-0.931667	0.93398	0.00291356	0.997754	4	7.22598	0.000976466	21.9459	22.0016	22.492	21.9189	21.5829	22.9342	G5ECU3;P40614	2	2	2	2	2	2	2	2	2	2	2	2	2	2	2	2	2	2	4039800	4199000	5898900	3965000	3141200	8014800
Q5FC40;B1Q273	D1086.10a;D1086.10c	-0.00481667	-0.588426	0.578793	-0.0193928	0.985052	4	7.22598	0.00334729	22.1211	21.7767	21.6977	22.0103	21.7929	21.8069	Q5FC40;B1Q273	1	1	1	1	1	1	1	1	1	1	1	1	1	1	1	1	1	1	4561700	3592900	3401400	4224300	3633300	3668800
D3YT37;D3YT36;Q23539;Q7JL40;Q3S1I8;O17836;O17835;B7WNA0	pyk-2;pyk-1	-0.0056	-0.960291	0.949091	-0.0137829	0.989376	4	7.22598	0.00304487	23.2687	22.7086	23.8425	23.2572	22.7383	23.841	D3YT37;D3YT36;Q23539;Q7JL40;Q3S1I8;O17836;O17835;B7WNA0	1	1	1	1	1	1	1	1	1	1	1	1	1	1	1	1	1	1	10106000	6854300	15042000	10026000	6996900	15027000
Q18688	daf-21	-0.00948333	-0.55894	0.539973	-0.0405549	0.968749	4	7.22598	0.00457077	26.5068	26.6558	26.3868	26.6328	26.4444	26.5006	Q18688;Q22235	13	12	13	12	11	14	13	12	13	12	11	14	13	12	13	12	11	14	95353000	105730000	87746000	104060000	91317000	94948000
Q95Y71	mrpl-45	-0.0113667	-0.73637	0.713637	-0.036839	0.97161	4	7.22598	0.00457077	18.5774	19.461	19.1413	18.89	19.0126	19.3112	Q95Y71	1	1	1	1	0	1	1	1	1	1	0	1	1	1	1	1	0	1	391150	721700	578240	485810	0	650510
Q19346;B6VQ59;Q7JMA4	F11C1.5a;F11C1.5b;F11C1.5d	-0.02604	-0.852664	0.800584	-0.0740199	0.943002	4	7.22598	0.0142063	23.2656	23.9445	23.1925	24.0255	23.0944	23.3608	Q19346;B6VQ59;Q7JMA4;A7LPG3;S6EZK7	7	9	7	6	8	7	7	9	7	6	8	7	7	9	7	6	8	7	10084000	16144000	9586000	17076000	8956000	10772000
Q20168	copb-2	-0.0350333	-0.998025	0.927958	-0.085482	0.934199	4	7.22598	0.016644	19.859	20.7645	20.9558	20.153	20.3497	21.1817	Q20168	1	1	1	1	1	1	1	1	1	1	1	1	1	1	1	1	1	1	950960	1781300	2033900	1165900	1336200	2378700
G5EE04	hip-1	-0.0410033	-0.668967	0.58696	-0.153426	0.882259	4	7.22598	0.0348817	22.1912	21.9458	21.8546	22.3652	21.7866	21.9628	G5EE04	1	1	1	1	1	2	1	1	1	1	1	2	1	1	1	1	1	2	4788700	4039600	3792300	5402500	3617700	4087500
Q86S66	Y65B4BR.5	-0.0450067	-0.702959	0.612946	-0.16073	0.876707	4	7.22598	0.035956	22.7978	22.086	22.316	22.3566	22.6243	22.3538	Q86S66	1	2	2	2	2	3	1	2	2	2	2	3	1	1	1	1	1	2	7291800	4452000	5221200	5370600	6465600	5360100
O02161	tim-44	-0.0599367	-0.633084	0.513211	-0.24572	0.812732	4	7.22598	0.0535635	21.9329	22.2994	22.1566	22.1067	22.3508	22.1111	O02161	4	3	4	3	3	3	4	3	4	3	3	3	4	3	4	3	3	3	4003600	5161500	4675100	4516400	5348700	4530100
P34255	B0303.3	-0.0605367	-1.06358	0.942509	-0.141812	0.891102	4	7.22598	0.0338659	22.5891	22.9572	22.8979	23.8127	22.2633	22.5497	P34255	2	1	1	2	2	1	2	1	1	2	2	1	2	1	1	2	2	1	6309300	8143500	7815300	14735000	5034100	6139600
Q95YB2	acdh-9	-0.0637067	-0.820165	0.692752	-0.197886	0.848586	4	7.22598	0.0410796	18.1395	17.7417	17.9822	18.4918	18.072	17.4907	Q95YB2	1	1	1	1	1	1	1	1	1	1	1	1	1	1	1	1	1	1	288760	219170	258920	368620	275560	184170
Q21032;H9G2T4	idh-1	-0.0688633	-0.967966	0.830239	-0.179968	0.862121	4	7.22598	0.0397783	20.5113	20.4805	20.6905	20.1717	20.2632	21.454	Q21032;H9G2T4	1	2	1	1	1	2	1	2	1	1	1	2	1	2	1	1	1	2	1494600	1463000	1692200	1181100	1258400	2872800
O62277	dct-18	-0.0710767	-0.921757	0.779603	-0.196325	0.849763	4	7.22598	0.0410796	20.4657	21.0435	20.9913	20.28	21.0004	21.4333	O62277	1	1	1	1	1	1	1	1	1	1	1	1	1	1	1	1	1	1	1448100	2161300	2084500	1273200	2097700	2831800
D0IMZ6;U4PR97;U4PM09;U4PEE8;U4PRA0;U4PM04;U4PBK4;U4PB58;U4PEF1;D0IMZ7;U4PEE3;D0IMZ8;U4PB53;D0IMZ5;U4PR92;U4PM01;U4PBJ9	fln-1	-0.07124	-0.688998	0.546518	-0.27097	0.793992	4	7.22598	0.0544451	22.6532	22.0708	22.3499	22.2933	22.413	22.5814	D0IMZ6;U4PR97;U4PM09;U4PEE8;U4PRA0;U4PM04;U4PBK4;U4PB58;U4PEF1;D0IMZ7;U4PEE3;D0IMZ8;U4PB53;D0IMZ5;U4PR92;U4PM01;U4PBJ9	4	2	5	3	5	5	4	2	5	3	5	5	4	2	5	3	5	5	6596000	4405400	5345700	5139700	5584700	6275800
O17915	ran-1	-0.0781133	-0.977473	0.821246	-0.204083	0.843918	4	7.22598	0.0410796	24.768	24.3164	25.5605	24.7523	24.7533	25.3737	O17915	2	2	3	3	3	2	2	2	3	3	3	2	2	2	3	3	3	2	28571000	20891000	49486000	28261000	28281000	43474000
Q21962;Q86LS6	R12C12.1a;R12C12.1b	-0.08743	-0.852764	0.677904	-0.268426	0.795874	4	7.22598	0.0544451	22.7032	23.3991	22.5654	22.8378	22.7429	23.3494	Q21962;Q86LS6	3	3	3	5	4	4	3	3	3	5	4	4	3	3	3	5	4	4	6828800	11062000	6206900	7496400	7019400	10687000
O17643	idh-2	-0.0876567	-0.920504	0.745191	-0.247306	0.811552	4	7.22598	0.0535635	21.6178	21.7222	21.0989	21.5453	21.0304	22.1263	O17643	1	2	3	2	2	2	1	2	3	2	2	2	1	2	3	2	2	2	3218200	3459700	2246000	3060400	2141800	4577900
P52713	alh-8	-0.0904533	-0.732693	0.551787	-0.330935	0.750084	4	7.22598	0.0635828	24.5028	24.8775	24.4378	24.4826	24.5902	25.0165	P52713;Q7JMI1	3	3	3	3	3	3	3	3	3	3	3	3	3	3	3	3	3	3	23772000	30822000	22725000	23443000	25257000	33941000
Q9BL19	rpl-17	-0.0920433	-1.29573	1.11164	-0.179678	0.86234	4	7.22598	0.0397783	21.4675	20.6873	20.8919	22.1079	21.0966	20.1183	Q9BL19	2	1	1	1	1	1	2	1	1	1	1	1	2	1	1	1	1	1	2899800	1688500	1945700	4520000	2242400	1138200
Q9XTV4	mbf-1	-0.0960667	-0.986249	0.794116	-0.253577	0.806887	4	7.22598	0.0535635	21.5266	22.4439	22.4809	21.7401	22.6559	22.3436	Q9XTV4	1	2	1	1	1	2	1	2	1	1	1	2	1	2	1	1	1	2	3021000	5705300	5853700	3502800	6608600	5322200
O17680	sams-1	-0.0993633	-0.722832	0.524105	-0.374478	0.718797	4	7.22598	0.0727192	22.357	22.0622	22.226	22.1938	22.6576	22.0919	O17680	2	2	2	2	2	2	2	2	2	2	2	2	2	2	2	2	2	2	5371800	4379100	4905600	4797200	6616300	4470200
O01731;H2KYM5;H2KYM6	C09D4.4a;C09D4.4b;C09D4.4c	-0.09982	-0.950412	0.750772	-0.275748	0.790462	4	7.22598	0.0544451	26.1279	26.1623	26.7894	26.3847	25.9509	27.0435	O01731;H2KYM5;H2KYM6	1	1	1	1	1	1	1	1	1	1	1	1	1	1	1	1	1	1	73329000	75102000	115990000	87614000	64864000	138330000
Q9N4J8	cct-3	-0.10332	-0.830563	0.623923	-0.333826	0.74799	4	7.22598	0.0635828	19.8376	19.7754	20.256	20.4683	19.6171	20.0935	Q9N4J8	1	1	1	1	1	1	1	1	1	1	1	1	1	1	1	1	1	1	936960	897380	1252200	1450700	804170	1118800
O61199;U4PC51	ogdh-1	-0.10839	-0.683657	0.466877	-0.442726	0.670914	4	7.22598	0.0847298	22.3411	22.7117	22.4903	22.6791	22.4572	22.7319	O61199;U4PC51	3	3	3	3	3	5	3	3	3	3	3	5	3	3	3	3	3	5	5313100	6869000	5891900	6715700	5758300	6966200
Q8WQF1;Q20676	pccb-1	-0.108427	-0.756555	0.539701	-0.393089	0.705594	4	7.22598	0.0788945	28.4696	28.0552	27.9945	28.6012	28.1192	28.1242	Q8WQF1;Q20676	12	15	13	13	15	16	12	15	13	13	15	16	12	15	13	13	15	16	371720000	278910000	267410000	407210000	291560000	292570000
P31161;P41977	sod-2;sod-3	-0.113457	-0.993505	0.766591	-0.302928	0.77048	4	7.22598	0.0580684	21.4271	22.1193	21.2121	21.527	21.2916	22.2802	P31161;P41977	2	1	2	2	2	2	2	1	2	2	2	2	2	1	2	2	2	2	2819700	4555800	2429300	3021900	2566900	5093500
Q18486	coq-8	-0.11497	-0.640704	0.410764	-0.513847	0.622696	4	7.22598	0.0995229	19.5194	19.4703	19.5193	19.6162	19.578	19.6599	Q18486	1	1	1	1	1	1	1	1	1	1	1	1	1	1	1	1	1	1	751520	726370	751440	803620	782630	828350
P29691	eef-2	-0.119847	-0.825737	0.586044	-0.398937	0.701467	4	7.22598	0.0788945	24.6285	24.2118	24.7378	24.3512	24.5138	25.0727	P29691	4	4	4	6	6	6	4	4	4	6	6	6	4	4	4	6	6	6	25936000	19430000	27979000	21401000	23954000	35288000
P61866	rpl-12	-0.122393	-0.717869	0.473082	-0.482958	0.643415	4	7.22598	0.0897997	23.09	23.2014	23.346	23.111	23.2881	23.6055	P61866	2	2	2	2	2	2	2	2	2	2	2	2	2	2	2	2	2	2	8928700	9645300	10662000	9059300	10243000	12763000
P48154	rps-1	-0.128523	-1.18699	0.929945	-0.285312	0.783411	4	7.22598	0.0554541	22.5496	23.2918	23.2375	22.5755	22.8057	24.0833	P48154	3	2	3	3	3	3	3	2	3	3	3	3	3	2	3	3	3	3	6139300	10269000	9889700	6250300	7331800	17774000
P49405	rpl-5	-0.137877	-1.21619	0.940436	-0.300443	0.7723	4	7.22598	0.0580684	25.0258	24.8308	26.2847	25.2309	25.2288	26.0953	P49405	2	2	2	2	2	3	2	2	2	2	2	3	2	2	2	2	2	3	34159000	29842000	81752000	39377000	39321000	71693000
P54688	bcat-1	-0.139123	-0.950787	0.672541	-0.402753	0.69878	4	7.22598	0.0788945	21.74	20.7704	21.531	21.8789	21.2475	21.3324	P54688	1	1	1	3	2	2	1	1	1	3	2	2	1	1	1	3	2	2	3502700	1788600	3030200	3856700	2489600	2640500
Q9XXK1	H28O16.1	-0.140723	-0.787611	0.506165	-0.511155	0.624487	4	7.22598	0.0995229	25.4181	25.8815	25.4117	25.5822	25.5372	26.0141	Q9XXK1	5	5	5	4	4	7	5	5	5	4	4	7	5	5	5	4	4	7	44835000	61817000	44635000	50235000	48691000	67769000
P19974;Q23240	cyc-2.1;cyc-2.2	-0.142203	-0.747771	0.463364	-0.551776	0.597745	4	7.22598	0.1069	24.6554	24.4193	24.4504	24.3956	24.6171	24.9391	P19974;Q23240	2	1	1	1	1	1	2	1	1	1	1	1	2	1	1	1	1	1	26426000	22436000	22925000	22071000	25732000	32167000
Q9U2G4	puf-3	-0.15217	-0.822467	0.518127	-0.53343	0.609745	4	7.22598	0.105025	18.8332	18.8402	19.0936	19.161	18.651	19.4115	Q9U2G4	1	1	1	0	0	0	1	1	1	0	0	0	1	1	1	0	0	0	467050	469320	559410	0	0	0
O61521	F17E9.5	-0.173177	-1.30944	0.963082	-0.358119	0.730488	4	7.22598	0.0675802	20.0943	20.0855	20.8234	20.4875	19.6127	21.4225	O61521	1	2	2	2	1	2	1	2	2	2	1	2	1	2	2	2	1	2	1119400	1112600	1855500	1470100	801710	2810700
Q19126	asb-2	-0.17343	-0.818941	0.472081	-0.6313	0.547288	4	7.22598	0.128302	22.2147	22.2087	22.2272	22.4838	22.709	21.9781	Q19126;Q20053	3	3	3	2	1	2	3	3	3	2	1	2	3	3	3	2	1	2	4867400	4847300	4909600	5865400	6856300	4131200
Q22993	pmt-2	-0.188553	-0.895498	0.518391	-0.626706	0.550131	4	7.22598	0.128302	21.52	21.7632	22.2684	21.7323	22.1189	22.266	Q22993	3	3	3	3	3	3	3	3	3	3	3	3	3	3	3	3	3	3	3007200	3559400	5051800	3483900	4554700	5043600
Q95XU7;G5EBJ8;Q9TVW5;Q23519;Q21244;Q18461;Q17856;P53020;P53019;P53017;P05634;P53018;S6CPF4;G5EEW3;Q23428;Q94053;Q19832	msp-77;msp-152;msp-63;msp-49;msp-55;msp-38;msp-33;msp-19;msp-10;msp-32;msp-58;msp-74;msp-78;msp-3	-0.1896	-0.768527	0.389327	-0.769538	0.465981	4	7.22598	0.164982	23.8218	24.079	24.101	24.0515	24.1124	24.4066	Q95XU7;G5EBJ8;Q9TVW5;Q23519;Q21244;Q18461;Q17856;P53020;P53019;P53017;P05634;P53018;S6CPF4;G5EEW3;Q23428;Q94053;Q19832	2	2	2	2	2	2	2	2	2	2	2	2	2	2	2	2	2	2	14828000	17721000	17994000	17387000	18137000	22240000
Q93873	gas-1	-0.200527	-0.792527	0.391474	-0.795913	0.451433	4	7.22598	0.169315	22.104	22.3222	22.1496	22.5675	22.1076	22.5023	Q93873	1	1	1	1	1	1	1	1	1	1	1	1	1	1	1	1	1	1	4507700	5244000	4652500	6215600	4519000	5941200
Q965L0	M116.5	-0.20441	-0.897353	0.488533	-0.693139	0.509881	4	7.22598	0.145184	30.5415	30.6785	31.1811	31.0415	30.6896	31.2832	Q965L0	2	2	2	2	2	1	1	1	1	1	1	1	1	1	1	1	1	1	1562800000	1718500000	2434700000	2210200000	1731800000	2613200000
Q9N4M4	anc-1	-0.2123	-0.791821	0.367221	-0.860788	0.417	4	7.22598	0.181748	23.2943	23.4404	23.3406	23.8338	23.4969	23.3814	Q9N4M4	5	5	5	6	7	5	5	5	5	6	7	5	5	5	5	6	7	5	10287000	11383000	10622000	14952000	11838000	10927000
O02640	mdh-2	-0.215767	-0.789825	0.358292	-0.883168	0.405568	4	7.22598	0.181748	23.6561	23.3397	23.4273	23.7136	23.8444	23.5124	O02640	1	2	2	2	4	4	1	2	2	2	4	4	1	2	2	2	4	4	13219000	10616000	11280000	13756000	15062000	11966000
Q19289	ifb-1	-0.221627	-1.24574	0.802484	-0.508499	0.626257	4	7.22598	0.0995229	21.8255	22.6142	22.8144	22.1521	22.3274	23.4394	Q19289;M1Z854;Q19286	4	4	2	3	2	2	4	4	2	3	2	2	4	4	2	3	2	2	3716500	6420100	7376000	4660800	5263000	11375000
Q22111	mmaa-1	-0.227563	-0.896111	0.440985	-0.799807	0.449313	4	7.22598	0.169315	20.9123	21.3748	20.5752	21.215	21.254	21.0759	Q22111	1	1	1	1	1	1	1	1	1	1	1	1	1	1	1	1	1	1	1973400	2719300	1562300	2434200	2500900	2210500
B3CJ34	gcn-1	-0.230463	-0.880605	0.419678	-0.832931	0.431549	4	7.22598	0.17432	21.3021	20.8167	20.8346	21.422	20.916	21.3069	B3CJ34	1	1	1	1	1	2	1	1	1	1	1	2	1	1	1	1	1	2	2585600	1847000	1870000	2809700	1978500	2594200
A3RMS2;G8JY07;Q17770	pdi-2	-0.240533	-0.831299	0.350232	-0.9567	0.369625	4	7.22598	0.191489	22.8683	23.3546	23.2898	23.3635	23.4835	23.3875	A3RMS2;G8JY07;Q17770	3	3	3	3	4	4	3	3	3	3	4	4	3	3	3	3	4	4	7656900	10726000	10255000	10792000	11728000	10973000
Q9NDC9	lis-1	-0.244563	-1.07653	0.587403	-0.690718	0.511314	4	7.22598	0.145184	23.4733	23.6003	23.8441	23.6057	23.4598	24.586	Q9NDC9	3	3	4	3	3	4	3	3	4	3	3	4	3	3	4	3	3	4	11646000	12717000	15059000	12765000	11537000	25183000
P34385	F02A9.4	-0.246643	-0.865162	0.371875	-0.936984	0.379019	4	7.22598	0.189297	28.0592	28.292	28.6382	28.7301	28.5637	28.4356	P34385	10	11	11	9	10	12	10	11	11	9	10	12	10	11	11	9	10	12	279680000	328660000	417800000	445270000	396750000	363060000
P90735	eat-6	-0.254133	-0.831732	0.323465	-1.03383	0.334568	4	7.22598	0.207463	24.1388	24.3971	24.4239	24.3627	24.6607	24.6989	P90735	6	7	6	6	7	7	6	7	6	6	7	7	6	7	6	6	7	7	18472000	22094000	22507000	21573000	26522000	27233000
P19626;P19625	mlc-2;mlc-1	-0.256573	-0.847778	0.334631	-1.01974	0.340774	4	7.22598	0.207463	22.9757	22.861	22.9148	23.2551	23.3899	22.8761	P19626;P19625	3	3	3	4	4	3	3	3	3	4	4	3	3	3	3	4	4	3	8248300	7617900	7907600	10011000	10992000	7698400
Q8WQA8	rps-20	-0.26015	-0.989573	0.469273	-0.838031	0.428859	4	7.22598	0.174561	22.6369	21.6855	22.4284	22.5728	22.5004	22.458	Q8WQA8	2	3	2	2	3	3	2	3	2	2	3	3	2	3	2	2	3	3	6521900	3372800	5644300	6238800	5933100	5761400
O45904;P36573	lec-1	-0.274177	-0.975582	0.427229	-0.918495	0.38799	4	7.22598	0.187204	23.2131	23.1951	23.9351	23.5701	23.6614	23.9343	O45904;P36573	3	3	3	3	3	4	3	3	3	3	3	4	3	3	3	3	3	4	9724000	9603300	16039000	12454000	13268000	16030000
Q19246	dhs-25	-0.28252	-0.984338	0.419298	-0.945889	0.374754	4	7.22598	0.191489	20.8777	20.7037	20.5995	21.0197	20.563	21.4458	Q19246	1	1	1	1	1	1	1	1	1	1	1	1	1	1	1	1	1	1	1926700	1707800	1588800	2126000	1549100	2856400
Q8I111;P52899	pdha-1;T05H10.6	-0.282657	-0.971959	0.406646	-0.963529	0.366412	4	7.22598	0.191489	23.3441	23.8743	23.4904	23.6935	23.6096	24.2536	Q8I111;P52899	3	4	3	4	3	4	3	4	3	4	3	4	3	4	3	4	3	4	10648000	15377000	11785000	13566000	12800000	20002000
Q8TA83	dnj-10	-0.28632	-0.942484	0.369844	-1.02531	0.338311	4	7.22598	0.207463	21.0346	21.7185	21.1051	21.4529	21.5923	21.672	Q8TA83	2	1	2	2	1	1	2	1	2	2	1	1	2	1	2	2	1	1	2148000	3450800	2255700	2870500	3161700	3341400
Q9XW16	pfn-1	-0.297657	-1.49423	0.89892	-0.584508	0.576665	4	7.22598	0.116781	21.9349	22.5307	22.6377	21.7271	22.5576	23.7116	Q9XW16	2	3	2	2	3	3	2	3	2	2	3	3	2	3	2	2	3	3	4009300	6059200	6525900	3471500	6173400	13737000
O01812	lbp-6	-0.30514	-1.04233	0.432049	-0.972604	0.362176	4	7.22598	0.192439	19.8316	19.3657	20.1385	20.0744	20.4248	19.752	O01812	1	1	1	1	1	1	1	1	1	1	1	1	1	1	1	1	1	1	933060	675570	1154200	1104100	1407600	882960
P34574	chc-1	-0.30758	-1.14418	0.529022	-0.863882	0.415405	4	7.22598	0.181748	21.2257	21.6168	21.2584	21.728	21.0404	22.2553	P34574	2	2	2	2	2	2	2	2	2	2	2	2	2	2	2	2	2	2	2452300	3215900	2508600	3473700	2156700	5006100
Q19626	vha-12	-0.30765	-0.860323	0.245023	-1.30799	0.230949	4	7.22598	0.304171	22.7701	22.6653	22.9886	23.1093	23.0574	23.1802	Q19626	2	2	2	2	2	2	2	2	2	2	2	2	2	2	2	2	2	2	7152900	6651900	8322400	9048900	8729300	9504700
P10567	unc-15	-0.309777	-1.0217	0.40215	-1.02242	0.339587	4	7.22598	0.207463	22.8156	22.0486	22.6291	22.6855	23.1084	22.6288	P10567	4	2	4	4	4	4	4	2	4	4	4	4	4	2	4	4	4	4	7382100	4338100	6487100	6745600	9043200	6485500
G5ECR0	T25C12.3	-0.321687	-1.14248	0.49911	-0.920901	0.386814	4	7.22598	0.187204	19.8982	19.7653	20.451	20.226	19.93	20.9235	G5ECR0	1	1	3	2	1	3	1	1	3	2	1	3	1	1	3	2	1	3	977140	891120	1433400	1226400	998910	1988900
Q21465	M02D8.1	-0.330787	-1.06666	0.405084	-1.05624	0.324888	4	7.22598	0.210466	21.3116	21.4561	21.5	21.3724	21.5643	22.3235	Q21465	2	2	2	2	2	2	2	2	2	2	2	2	2	2	2	2	2	2	2602800	2876900	2965900	2714700	3100900	5248600
O45815	act-5	-0.335343	-0.912745	0.242059	-1.36467	0.213331	4	7.22598	0.31033	20.8092	20.9131	20.4768	21.0289	21.0151	21.1612	O45815	5	4	6	8	9	8	1	1	1	2	3	2	1	1	1	2	3	2	1837400	1974500	1459300	2139600	2119200	2345000
O45499	rps-26	-0.33672	-2.01891	1.34547	-0.470337	0.65198	4	7.22598	0.0880593	20.1129	22.7995	20.4565	20.8808	21.4027	22.0955	O45499	1	1	1	1	1	1	1	1	1	1	1	1	1	1	1	1	1	1	1133900	7299900	1438900	1930900	2772300	4481400
Q21215	rack-1	-0.34376	-0.934047	0.246527	-1.36838	0.212219	4	7.22598	0.31033	21.3084	21.217	21.5496	21.7972	21.4625	21.8466	Q21215	1	1	1	1	1	1	1	1	1	1	1	1	1	1	1	1	1	1	2596900	2437600	3069600	3644200	2889700	3771300
Q18066	dim-1	-0.34482	-0.943877	0.254237	-1.35251	0.217009	4	7.22598	0.307617	22.8318	23.25	22.8269	23.1933	23.2588	23.4909	Q18066	2	3	3	2	3	3	2	3	3	2	3	3	2	3	3	2	3	3	7465300	9975500	7440200	9591500	10037000	11789000
Q20591	vha-17	-0.367623	-1.27624	0.540995	-0.950686	0.372471	4	7.22598	0.191489	21.236	20.9974	22.0059	21.6214	21.3656	22.3551	Q20591	1	1	1	1	1	1	1	1	1	1	1	1	1	1	1	1	1	1	2469800	2093400	4211400	3226300	2702000	5364700
P27604	ahcy-1	-0.37997	-0.958434	0.198494	-1.54344	0.165305	4	7.22598	0.345552	26.3703	25.9338	26.1774	26.4219	26.5643	26.6352	P27604	4	5	5	5	5	6	4	5	5	5	5	6	4	5	5	5	5	6	86746000	64101000	75887000	89906000	99231000	104230000
Q10454	F46H5.3	-0.384153	-1.03473	0.266427	-1.38746	0.206587	4	7.22598	0.315017	23.6471	23.7612	23.8024	23.8424	23.9742	24.5466	Q10454	4	4	4	4	5	5	4	4	4	4	5	5	4	4	4	4	5	5	13137000	14218000	14630000	15041000	16480000	24506000
O18688;H2L2E8;P34690	tba-1;tba-2	-0.391203	-1.11088	0.328477	-1.27726	0.241018	4	7.22598	0.299059	22.769	22.4658	23.1641	22.8553	23.1782	23.539	O18688;H2L2E8;P34690	1	1	1	1	1	1	1	1	1	1	1	1	1	1	1	1	1	1	7147500	5792600	9399100	7588100	9491600	12188000
O02089	msra-1	-0.394903	-1.36792	0.578114	-0.953643	0.37107	4	7.22598	0.191489	19.5912	20.4867	19.8256	19.7718	20.2306	21.0859	O02089	1	1	1	1	1	1	1	1	1	1	1	1	1	1	1	1	1	1	789820	1469300	929210	895140	1230300	2225800
A8WI68;Q9XU13;G5EEK8	sca-1	-0.400913	-1.34896	0.547135	-0.993655	0.352493	4	7.22598	0.19853	22.9147	21.9062	23.0673	22.742	22.7833	23.5656	A8WI68;Q9XU13;G5EEK8	2	2	2	2	2	3	2	2	2	2	2	3	2	2	2	2	2	3	7907100	3930200	8788900	7014800	7218800	12415000
P17330;P17329	gpd-3;gpd-2	-0.402987	-1.80379	0.997816	-0.675973	0.5201	4	7.22598	0.140007	21.9587	21.8693	22.3571	22.1403	21.3976	23.856	P17330;P17329	3	2	3	2	3	4	1	1	1	1	2	2	1	1	1	1	2	2	4076000	3830900	5372300	4622800	2762700	15184000
Q9NEQ0	fat-1	-0.41227	-1.49012	0.665583	-0.898747	0.397745	4	7.22598	0.18434	18.656	19.0886	19.0606	19.0358	18.6428	20.3635	Q9NEQ0	1	1	1	1	1	1	1	1	1	1	1	1	1	1	1	1	1	1	413070	557510	546790	537470	409310	1349000
P12844	myo-3	-0.412957	-1.14868	0.322762	-1.31889	0.227466	4	7.22598	0.304171	21.2504	21.1554	21.0083	21.1423	21.4057	22.1051	P12844	1	1	1	2	4	6	1	1	1	2	4	5	1	1	1	2	4	5	2494700	2335700	2109300	2314500	2778100	4511300
Q9N4H7	copa-1	-0.427183	-1.97167	1.11731	-0.649896	0.535866	4	7.22598	0.133634	18.8096	19.1988	19.7441	18.6684	19.1398	21.2258	Q9N4H7	1	1	2	1	1	2	1	1	2	1	1	2	1	1	2	1	1	2	459450	601760	878170	416640	577640	2452500
P98080	ucr-1	-0.442157	-1.13235	0.248038	-1.50529	0.174646	4	7.22598	0.341192	21.7851	22.6057	21.9983	22.6316	22.4204	22.6636	P98080	2	2	2	3	3	2	2	2	2	3	3	2	2	2	2	3	3	2	3613800	6382700	4189400	6498200	5613400	6643700
Q7JKI1;O02286;Q7JKI3;Q7JKI2	pck-2	-0.457547	-1.17241	0.25732	-1.50392	0.174989	4	7.22598	0.341192	22.0591	22.6948	22.1342	22.8298	22.3873	23.0438	Q7JKI1;O02286;Q7JKI3;Q7JKI2	3	2	3	3	3	3	3	2	3	3	3	3	3	2	3	3	3	3	4369800	6789400	4603100	7454900	5485700	8647100
Q18864	sft-4	-0.457617	-1.41546	0.50023	-1.12259	0.297522	4	7.22598	0.230197	23.1011	23.5041	24.1581	23.4923	23.9788	24.6651	Q18864	3	3	3	2	3	2	3	3	3	2	3	2	3	3	3	2	3	2	8997500	11897000	18720000	11800000	16532000	26603000
P41988	cct-1	-0.46007	-1.43665	0.516506	-1.10696	0.303794	4	7.22598	0.227386	19.3751	19.8975	19.5685	19.9141	19.393	20.9141	P41988	2	2	2	1	2	2	2	2	2	1	2	2	2	2	2	1	2	2	679970	976650	777520	987990	688470	1976000
Q8MXS0;Q95XP6;B7CED8;Q95XP5;U4PMD6	mca-3	-0.46396	-1.17614	0.248223	-1.53075	0.168359	4	7.22598	0.341922	21.4789	21.3482	22.111	22.1294	21.8506	22.35	Q8MXS0;Q95XP6;B7CED8;Q95XP5;U4PMD6	3	2	3	2	2	3	3	2	3	2	2	3	3	2	3	2	2	3	2922800	2669600	4529700	4587800	3781700	5345900
Q17763	atp-5	-0.468683	-1.2324	0.295034	-1.44199	0.191206	4	7.22598	0.331553	21.2925	21.6693	21.4914	21.8796	21.4759	22.5038	Q17763	1	1	1	1	2	2	1	1	1	1	2	2	1	1	1	1	2	2	2568600	3335000	2948200	3858400	2916700	5947200
Q22781	acdh-7	-0.473207	-1.26607	0.319652	-1.4024	0.202268	4	7.22598	0.315017	20.6773	21.3426	20.6835	21.6716	20.8573	21.5941	Q22781	1	2	2	1	2	2	1	2	2	1	2	2	1	2	2	1	2	2	1676800	2659300	1684000	3340500	1899600	3165700
P34575	cts-1	-0.490663	-1.84392	0.862589	-0.851962	0.421571	4	7.22598	0.179516	21.6399	23.1545	21.5698	21.6593	22.8736	23.3034	P34575	2	3	2	3	2	3	2	3	2	3	2	3	2	3	2	3	2	3	3267900	9337100	3112900	3312100	7684700	10352000
Q9U2H9;P34460	eef-1B.2;eef-1B.1	-0.49425	-1.50274	0.514239	-1.15157	0.286171	4	7.22598	0.243932	21.5523	21.71	21.4269	21.3261	21.8676	22.9782	Q9U2H9;P34460	2	2	2	2	2	2	2	2	2	2	2	2	2	2	2	2	2	2	3075300	3430600	2819300	2629100	3826500	8263100
P41847	T20B12.7	-0.511377	-1.24137	0.218621	-1.64602	0.142413	4	7.22598	0.392558	19.5682	19.5208	19.7563	19.8641	19.8251	20.6902	P41847	1	1	1	1	1	1	1	1	1	1	1	1	1	1	1	1	1	1	777330	752210	885610	954300	928860	1691900
P54412	eef-1G	-0.515657	-1.29721	0.265898	-1.5503	0.163672	4	7.22598	0.345552	21.0132	20.4111	21.3898	21.7689	21.184	21.4082	P54412	3	2	2	3	2	2	3	2	2	3	2	2	3	2	2	3	2	2	2116500	1394300	2747700	3573400	2382500	2783000
Q9U238	trap-4	-0.52073	-1.33966	0.298196	-1.49411	0.177473	4	7.22598	0.341192	22.2066	22.3804	22.7619	22.6726	22.627	23.6114	Q9U238	1	1	1	1	2	2	1	1	1	1	2	2	1	1	1	1	2	2	4840000	5459600	7112300	6685300	6477500	12816000
P55955	ttr-16	-0.53376	-1.49734	0.429819	-1.30159	0.233015	4	7.22598	0.304171	20.8405	21.7451	21.4008	21.344	21.6398	22.604	P55955	1	1	1	1	1	1	1	1	1	1	1	1	1	1	1	1	1	1	1877700	3515000	2768700	2661800	3267500	6374800
A0A0K3AUC2;A0A0K3AQT4;Q22866;K8ERM4;A0A0K3AUC0;A0A0K3AQS9;A0A0K3ATR6;A0A0K3ARB5;K8FDX2;A0A0K3AWP0;A0A0K3ATS1;A0A0K3ARC0;Q27249	lev-11	-0.534463	-1.38122	0.312294	-1.48311	0.180294	4	7.22598	0.341192	21.3906	20.9687	20.6649	21.2674	21.1847	22.1755	A0A0K3AUC2;A0A0K3AQT4;Q22866;K8ERM4;A0A0K3AUC0;A0A0K3AQS9;A0A0K3ATR6;A0A0K3ARB5;K8FDX2;A0A0K3AWP0;A0A0K3ATS1;A0A0K3ARC0;Q27249;K8ESC3	2	1	2	1	1	2	2	1	2	1	1	2	2	1	2	1	1	2	2749200	2052100	1662500	2524200	2383600	4736700
P53013;G8JY74	eft-3;eef-1a.2	-0.538573	-1.18432	0.107173	-1.95974	0.0895632	4	7.22598	0.514798	25.2435	25.0714	25.3226	25.5638	25.5322	26.1573	P53013;G8JY74	3	4	4	4	4	5	3	4	4	4	4	5	3	4	4	4	4	5	39724000	35256000	41964000	49598000	48525000	74837000
Q22288	ttr-15	-0.540177	-1.75219	0.671833	-1.04724	0.328751	4	7.22598	0.208339	19.8484	19.6598	20.2841	19.5174	20.3243	21.5711	Q22288	1	1	1	1	1	1	1	1	1	1	1	1	1	1	1	1	1	1	943970	828330	1276800	750450	1312900	3115700
P02566	unc-54	-0.557773	-1.17576	0.0602141	-2.12077	0.070413	4	7.22598	0.579507	25.4879	25.8917	25.6612	26.0305	26.1609	26.5227	P02566	20	19	21	18	25	28	20	19	21	18	25	28	20	19	21	18	25	27	47057000	62255000	53064000	68543000	75029000	96411000
G5EDP2	daf-22	-0.56139	-1.60625	0.483466	-1.26248	0.245993	4	7.22598	0.296765	18.7085	19.7148	19.3796	19.3529	19.4587	20.6756	G5EDP2	1	1	1	1	1	1	1	1	1	1	1	1	1	1	1	1	1	1	428380	860470	682100	669560	720520	1674800
O44400	F37C4.5	-0.57676	-1.55572	0.402199	-1.38435	0.207494	4	7.22598	0.315017	22.8084	23.0139	23.2829	23.1153	23.204	24.5161	O44400	2	2	2	2	2	2	2	2	2	2	2	2	2	2	2	2	2	2	7345400	8469700	10206000	9086800	9663000	23993000
G5ECM6	tufm-1	-0.591017	-1.62095	0.438918	-1.34836	0.218276	4	7.22598	0.307617	22.2126	23.2368	22.2756	22.5134	23.1409	23.8437	G5ECM6	2	2	2	2	2	2	2	2	2	2	2	2	2	2	2	2	2	2	4860100	9885200	5077300	5987200	9249100	15055000
Q95XR0	Y39G10AR.8	-0.59569	-1.89755	0.706168	-1.07516	0.316888	4	7.22598	0.21522	21.3811	21.8387	21.5099	21.216	21.8422	23.4586	Q95XR0	1	1	1	1	1	3	1	1	1	1	1	3	1	1	1	1	1	3	2731200	3750500	2986300	2435800	3759600	11528000
P91910;Q20221	mec-12;tba-9	-0.646983	-1.5615	0.267537	-1.66232	0.139059	4	7.22598	0.398362	21.394	21.0917	21.4748	22.7562	21.7836	21.3618	P91910;Q20221;Q19490;P52274	2	1	2	4	4	3	2	1	2	4	4	3	2	1	2	4	4	3	2755800	2234800	2914500	7084100	3610000	2694900
Q21473	aqp-7	-0.654827	-1.43422	0.124563	-1.97418	0.0876549	4	7.22598	0.514798	21.0744	21.9777	21.1	22.169	21.7496	22.1979	Q21473	2	2	2	2	2	2	2	2	2	2	2	2	2	2	2	2	2	2	2208100	4129900	2247700	4715700	3526000	4811000
Q17994	got-2.2	-0.66171	-2.71039	1.38697	-0.758941	0.471914	4	7.22598	0.161816	18.689	20.9393	19.4183	19.483	19.3684	22.1804	Q17994	1	1	1	1	1	1	1	1	1	1	1	1	1	1	1	1	1	1	422610	2010800	700650	732770	676810	4752900
G5EBI0	4D656	-0.664263	-1.37346	0.0449359	-2.20083	0.0624641	4	7.22598	0.594282	22.7425	22.155	22.9953	23.5019	23.1086	23.2751	G5EBI0	5	2	6	3	3	6	5	2	6	3	3	6	5	2	6	3	3	6	7017400	4669900	8361500	11879000	9044200	10151000
Q6A8K1;P10986;P10984;P0DM42;P0DM41;Q95ZL1	act-4;act-2;act-3;act-1	-0.66601	-1.38568	0.0536643	-2.1745	0.064974	4	7.22598	0.589947	27.2358	27.1322	26.9714	28.2197	27.8349	27.2828	Q6A8K1;P10986;P10984;P0DM42;P0DM41;Q95ZL1	11	10	12	13	13	13	11	10	12	13	13	13	7	7	7	7	7	7	158050000	147100000	131580000	312600000	239410000	163280000
H9G333;O45734	cpl-1	-0.679483	-1.31906	-0.0399037	-2.49632	0.0401895	4	7.22598	0.752116	22.0468	21.9715	22.0491	22.4609	22.5273	23.1178	H9G333;O45734	1	2	1	1	2	2	1	2	1	1	2	2	1	2	1	1	2	2	4332700	4112300	4339600	5773100	6044800	9102000
O62289	ttr-51	-0.68946	-1.75501	0.376095	-1.52037	0.170898	4	7.22598	0.341192	21.5422	21.7664	22.2286	21.9856	22.1053	23.5147	O62289	1	1	1	2	2	2	1	1	1	2	2	2	1	1	1	2	2	2	3053900	3567400	4914500	4152600	4512000	11985000
P09446	hsp-1	-0.694837	-1.29511	-0.0945661	-2.71989	0.0288784	4	7.22598	0.881415	25.1286	24.725	24.8914	25.7184	25.3688	25.7425	P09446;P20163	9	8	9	9	9	10	9	8	9	9	9	10	7	7	7	8	9	8	36682000	27732000	31122000	55207000	43327000	56137000
P41932	par-5	-0.733687	-1.5338	0.0664263	-2.15464	0.066934	4	7.22598	0.589449	21.683	21.1446	21.3395	22.0221	21.6461	22.6999	P41932;N1NV25	2	2	1	2	3	3	2	2	1	2	3	3	2	2	1	2	3	3	3367000	2318200	2653500	4259000	3281900	6813400
O01692	rps-17	-0.75187	-1.98314	0.479401	-1.43484	0.193162	4	7.22598	0.330994	21.3963	22.8638	21.707	21.8364	23.1052	23.2811	O01692	2	2	2	2	2	2	2	2	2	2	2	2	2	2	2	2	2	2	2760200	7632700	3423300	3744700	9023000	10193000
P46561	atp-2	-0.75621	-1.46654	-0.0458801	-2.50148	0.0398821	4	7.22598	0.752116	23.9135	23.9667	23.8373	25.0169	24.8421	24.1272	P46561	5	3	4	6	6	5	5	3	4	6	6	5	5	3	4	6	6	5	15801000	16394000	14988000	33950000	30075000	18323000
P37806	unc-87	-0.761267	-1.73538	0.212851	-1.83629	0.107612	4	7.22598	0.466476	21.664	22.3595	21.936	22.0823	22.6249	23.5361	P37806	1	2	2	2	2	4	1	2	2	2	2	4	1	2	2	2	2	4	3322800	5381400	4012300	4440400	6468300	12164000
Q9N3Q1;Q965U6;O44168	snpc-3.3;snpc-3.2;snpc-3.1	-0.788303	-1.55576	-0.0208448	-2.41354	0.0454592	4	7.22598	0.705556	23.696	23.8246	23.2297	23.8876	24.4253	24.8023	Q9N3Q1;Q965U6;O44168	1	1	2	1	1	1	1	1	2	1	1	1	1	1	2	1	1	1	13590000	14857000	9836400	15520000	22530000	29258000
O17893;Q7JKF1	F55B11.3;F55B11.5	-0.813183	-2.10164	0.475276	-1.48297	0.180331	4	7.22598	0.341192	21.745	22.4757	22.9769	22.6484	22.6351	24.3537	O17893;Q7JKF1	2	1	1	2	2	2	2	1	1	2	2	2	2	1	1	2	2	2	3514800	5832500	8255400	6574300	6513800	21438000
Q22101	T02G5.7	-0.825207	-1.66509	0.0146737	-2.30866	0.053162	4	7.22598	0.644416	20.0645	19.9091	20.2683	20.7082	20.4031	21.6062	Q22101	1	1	1	1	1	1	1	1	1	1	1	1	1	1	1	1	1	1	1096500	984520	1262900	1713100	1386600	3192300
Q93572	rpa-0	-0.828333	-1.52779	-0.128881	-2.78268	0.026338	4	7.22598	0.906682	22.6546	22.5751	21.9483	22.9479	23.2816	23.4335	Q93572	2	2	2	2	2	2	2	2	2	2	2	2	2	2	2	2	2	2	6602700	6248600	4046700	8090900	10197000	11329000
P34559	ech-6	-0.86105	-1.89104	0.168936	-1.96432	0.0889536	4	7.22598	0.514798	21.8993	23.276	21.6717	23.0858	23.0435	23.3009	P34559	3	3	3	3	3	2	3	3	3	3	3	2	3	3	3	3	3	2	3911600	10157000	3340600	8902300	8645300	10334000
K8ES75;O17907;K8F7T8	ctg-1	-0.883573	-1.52008	-0.247064	-3.26177	0.0132299	4	7.22598	1.12352	22.3842	23.0003	22.9139	23.5518	23.8006	23.5967	K8ES75;O17907;K8F7T8	2	3	2	3	3	3	2	3	2	3	3	3	2	3	2	3	3	3	5474000	8390300	7902700	12297000	14611000	12686000
O01577	unc-108	-0.885557	-2.44838	0.677264	-1.33144	0.223511	4	7.22598	0.304444	19.2304	20.6529	19.7588	19.7749	20.3269	22.1971	O01577	1	1	2	1	1	2	1	1	2	1	1	2	1	1	2	1	1	2	615090	1648700	887150	897080	1315200	4808300
O45865;G3MU69	ant-1.1	-0.9035	-2.00287	0.195874	-1.93107	0.0934724	4	7.22598	0.501639	24.6497	25.1725	25.4412	25.1872	25.873	26.9135	O45865;G3MU69;Q86CZ9;Q86CZ8;O01813;G5EFW8;G5EFU2	1	3	3	3	2	3	1	3	3	3	2	3	1	3	3	3	2	3	26320000	37815000	45558000	38204000	61456000	126410000
Q07750	unc-60	-0.9427	-2.25305	0.367649	-1.69045	0.133445	4	7.22598	0.404822	19.2557	20.8204	20.3153	20.1752	21.1048	21.9394	Q07750	2	2	2	2	1	3	1	1	1	1	1	2	1	1	1	1	1	2	625940	1851700	1304700	1184000	2255200	4021800
P62784	his-1	-1.05794	-1.92275	-0.193132	-2.87446	0.0230368	4	7.22598	0.933962	20.9864	20.714	20.2372	22.3191	21.5901	21.2022	P62784	1	1	1	1	1	1	1	1	1	1	1	1	1	1	1	1	1	1	2077400	1720000	1236000	5232500	3157000	2412700
O16462	grd-5	-1.05983	-2.53229	0.412625	-1.69126	0.133286	4	7.22598	0.404822	19.5322	20.3379	20.3686	20.1813	20.6458	22.5911	O16462	1	1	1	1	1	1	1	1	1	1	1	1	1	1	1	1	1	1	758190	1325300	1353800	1189000	1640600	6318100
O44145	perm-2	-1.0768	-2.2506	0.0969962	-2.15555	0.0668431	4	7.22598	0.589449	18.6533	19.6874	20.0943	19.9592	20.338	21.3682	O44145	1	1	1	1	1	1	1	1	1	1	1	1	1	1	1	1	1	1	412280	844280	1119400	1019300	1325400	2706800
P05690;G8JY38	vit-2	-1.10156	-1.86004	-0.343079	-3.41255	0.0107159	4	7.22598	1.16728	24.726	24.5541	24.9292	25.6862	25.4206	26.4072	P05690;G8JY38	11	10	14	13	14	20	11	10	14	13	14	20	4	3	4	5	4	6	27750000	24634000	31948000	53990000	44913000	88994000
Q27511	htz-1	-1.2403	-2.17183	-0.308769	-3.12856	0.0159772	4	7.22598	1.05053	23.7813	24.1545	23.6286	25.6221	25.3806	24.2826	Q27511	1	1	1	1	1	1	1	1	1	1	1	1	1	1	1	1	1	1	14417000	18674000	12969000	51644000	43684000	20407000
O62053	C08F11.11	-1.29429	-3.16509	0.576507	-1.62562	0.146716	4	7.22598	0.384131	20.8045	20.2471	22.9105	21.8553	22.1228	23.8669	O62053	2	2	4	3	4	4	2	2	4	3	4	4	2	2	4	3	4	4	1831400	1244500	7884000	3793900	4567100	15299000
K7ZUH9	his-40	-1.32025	-2.42414	-0.216364	-2.81027	0.0252966	4	7.22598	0.91665	23.4934	23.6754	22.722	25.2933	24.852	23.7062	K7ZUH9	1	1	1	1	1	1	1	1	1	1	1	1	1	1	1	1	1	1	11809000	13397000	6918400	41120000	30283000	13686000
P18948	vit-6	-1.3726	-2.32957	-0.415627	-3.37023	0.0113653	4	7.22598	1.16147	23.9896	24.1357	24.3242	25.0594	25.0897	26.4182	P18948	6	5	10	11	13	17	6	5	10	11	13	17	6	5	10	11	13	17	16657000	18432000	21005000	34966000	35708000	89673000
P49197	rps-21	-1.41422	-2.87083	0.0423881	-2.28134	0.0553782	4	7.22598	0.633412	22.2628	22.808	22.5402	22.5645	24.0993	25.1898	P49197	3	4	4	3	4	4	3	4	4	3	4	4	3	4	4	3	4	4	5032300	7343100	6099200	6202800	17973000	38272000
G5ECU1	skr-1	-1.46307	-2.7205	-0.205633	-2.73397	0.0282871	4	7.22598	0.883101	21.6342	21.4284	20.9015	23.6213	23.1503	21.5817	G5ECU1	1	1	1	1	1	1	1	1	1	1	1	1	1	1	1	1	1	1	3254900	2822200	1958800	12904000	9309700	3138600
P06125	vit-5	-1.61161	-2.69215	-0.531078	-3.50459	0.00943694	4	7.22598	1.17742	23.6185	23.2532	24.1996	25.1902	24.558	26.1581	P06125	7	2	8	11	13	18	7	2	8	11	13	18	0	0	0	0	1	2	12879000	9998200	19267000	38282000	24700000	74879000
P08898	his-2	-1.62819	-2.73826	-0.518109	-3.4464	0.0102251	4	7.22598	1.17742	20.5837	20.4396	20.5097	22.8358	22.5469	21.0348	P08898	1	1	1	1	1	1	1	1	1	1	1	1	1	1	1	1	1	1	1571500	1422100	1492900	7486200	6127700	2148400
Q94230	plp-1	-1.92666	-3.38402	-0.469304	-3.10638	0.0164907	4	7.22598	1.04557	21.609	23.7812	21.8313	24.1147	23.8503	25.0364	Q94230;Q93537	2	4	4	4	4	3	2	4	4	4	4	3	2	4	4	4	4	3	3198700	14416000	3731400	18166000	15124000	34412000
Q10943	arf-1.2	-2.43441	-4.433	-0.435812	-2.86209	0.0234551	4	7.22598	0.933962	19.3899	20.6909	19.4809	23.7612	22.7755	20.3282	Q10943	1	1	1	1	1	1	1	1	1	1	1	1	1	1	1	1	1	1	686960	1692700	731690	14218000	7179600	1316400

## Sheet: Fig.S4b
Majority.protein.IDs	Gene.names	log2(foldchange)	CI.L	CI.R	t	P.Value	df.residual	df.total	-log10(adj.P.Value)	log2.LFQ.lin41.1	log2.LFQ.lin41.2	log2.LFQ.lin41.3	log2.LFQ.ctrl.1	log2.LFQ.ctrl.2	log2.LFQ.ctrl.3	Protein.IDs	P.lin41.1	P.lin41.2	P.lin41.3	P.ctrl.1	P.ctrl.2	P.ctrl.3	ru.P.lin41.1	ru.P.lin41.2	ru.P.lin41.3	ru.P.ctrl.1	ru.P.ctrl.2	ru.P.ctrl.3	u.P.lin41.1	u.P.lin41.2	u.P.lin41.3	u.P.ctrl.1	u.P.ctrl.2	u.P.ctrl.3	LFQ.lin41.1	LFQ.lin41.2	LFQ.lin41.3	LFQ.ctrl.1	LFQ.ctrl.2	LFQ.ctrl.3
Q7Z145;Q23487	fubl-2	6.24579	5.5756	6.91598	21.6683	3.89148e-08	4	7.63975	4.96584	24.8728	25.0092	24.6098	18.5889	18.5741	18.5914	Q7Z145;Q23487	8	8	9	0	0	1	8	8	9	0	0	1	8	8	9	0	0	1	30722000	33770000	25603000	0	0	0
Q95QV7;Q95QV8;Q8IG49;Q8IG50	tiar-1	5.50891	4.69661	6.32121	15.7683	4.20428e-07	4	7.63975	4.23329	24.3342	23.6255	24.2259	18.9352	18.2655	18.4581	Q95QV7;Q95QV8;Q8IG49;Q8IG50;Q95QV6	4	4	4	1	1	1	4	4	4	1	1	1	4	4	4	1	1	1	21150000	12941000	19621000	0	0	0
P91398	cey-3	4.19909	3.4737	4.92448	13.4592	1.35708e-06	4	7.63975	3.90047	27.1783	27.1904	26.8252	23.1899	22.6718	22.7349	P91398	7	6	7	2	2	3	7	6	7	2	2	3	7	6	7	2	2	3	151870000	153150000	118900000	9568800	6681600	6980300
Q2XMZ9;Q17935;Q17936	fubl-1	4.07676	2.83212	5.3214	7.61566	7.92983e-05	4	7.63975	2.43484	25.6849	25.4846	24.4056	20.9021	22.0578	20.3848	Q2XMZ9;Q17935;Q17936	6	5	6	3	4	3	6	5	6	3	4	3	6	5	6	3	4	3	53940000	46949000	22223000	1959600	4365700	1369100
P91306	cey-2	3.88879	3.07927	4.69831	11.1692	5.3018e-06	4	7.63975	3.43359	26.9371	26.7892	26.6688	22.8627	22.443	23.423	P91306	6	8	7	3	3	3	6	8	7	3	3	3	6	8	7	3	3	3	128490000	115970000	106690000	7627200	5701800	11247000
Q21351	gtbp-1	3.7021	1.70768	5.69652	4.31586	0.00285149	4	7.63975	1.40191	24.8273	24.8383	24.1901	18.7196	22.1695	21.8603	Q21351	4	3	4	1	1	1	4	3	4	1	1	1	4	3	4	1	1	1	29769000	29996000	19140000	0	4717100	3807200
Q8I7G8;P91277	F26B1.2a;F26B1.2c	3.31203	0.600382	6.02368	2.83986	0.0228676	4	7.63975	0.651132	23.5612	22.8756	23.107	18.6826	22.9487	17.9763	Q8I7G8;P91277;Q8T3B5;Q8I7G7;Q8I7G9	2	3	3	0	1	0	2	3	3	0	1	0	2	3	3	0	1	0	12377000	7695700	9034200	0	8095600	0
Q9XW17	car-1	3.03527	2.24305	3.82749	8.90815	2.67031e-05	4	7.63975	2.82836	26.8324	27.0507	26.2656	23.4603	23.9636	23.6191	Q9XW17	6	6	5	3	4	4	6	6	5	3	4	4	6	6	5	3	4	4	119500000	139020000	80672000	11541000	16359000	12884000
Q20898	ifet-1	2.77173	1.55675	3.9867	5.30418	0.000842559	4	7.63975	1.77648	21.3955	20.4642	21.5828	17.9464	17.7951	19.3859	Q20898	2	1	3	0	0	2	2	1	3	0	0	2	2	1	3	0	0	2	2758600	1446600	3140900	0	0	685060
Q86GC2;Q86GC3;Q9U3D6	adr-1	2.75026	1.76209	3.73843	6.47111	0.000236734	4	7.63975	2.13594	21.5502	21.3669	20.9396	18.7353	19.1223	17.7482	Q86GC2;Q86GC3;Q9U3D6;Q93412	2	2	2	0	0	0	2	2	2	0	0	0	2	2	2	0	0	0	3070800	2704400	2011200	0	0	0
Q17339	gld-1	2.71327	1.77601	3.65054	6.73081	0.000182482	4	7.63975	2.19783	21.3018	20.9638	21.8311	18.8519	19.0773	18.0278	Q17339	1	2	3	0	0	0	1	2	3	0	0	0	1	2	3	0	0	0	2585100	2045200	3730900	0	0	0
Q22037	hrp-1	2.61507	1.56851	3.66163	5.80972	0.00047598	4	7.63975	1.9545	21.381	20.9269	20.1922	18.4619	17.5293	18.6638	Q22037	2	2	2	0	0	0	2	2	2	0	0	0	2	2	2	0	0	0	2731000	1993600	1198000	0	0	0
Q27GU1;H2KZD5	csr-1	2.58893	1.35421	3.82366	4.87514	0.00140588	4	7.63975	1.61275	21.2863	21.7509	20.693	18.4094	17.8524	19.7016	Q27GU1;H2KZD5	2	2	2	0	0	0	2	2	2	0	0	0	2	2	2	0	0	0	2557500	3529200	1695200	0	0	0
Q23044	T22B7.7	2.43242	0.49007	4.37478	2.9117	0.0205335	4	7.63975	0.674855	21.4252	19.8706	22.09	17.307	20.2959	18.4856	Q23044	1	1	1	0	0	0	1	1	1	0	0	0	1	1	1	0	0	0	2816000	958620	4464300	0	0	0
P34689	glh-1	2.37077	1.24847	3.49308	4.91151	0.0013448	4	7.63975	1.61275	24.3285	24.5615	24.8491	22.0211	21.4052	23.2005	P34689;O01836	4	4	6	1	1	3	4	4	6	1	1	3	4	4	6	1	1	3	21068000	24760000	30222000	4256100	2777200	9639600
Q20772	F54D5.7	2.23396	0.21688	4.25105	2.57506	0.0341324	4	7.63975	0.579091	21.3057	21.0799	20.7926	21.0557	17.4259	17.9947	Q20772	1	1	1	1	0	1	1	1	1	1	0	1	1	1	1	1	0	1	2592200	2216500	1816300	2179700	0	0
Q9NLD1	hrp-2	2.17768	1.43653	2.91883	6.83161	0.000165278	4	7.63975	2.19783	25.167	25.0132	25.1288	22.5033	23.2228	23.05	Q9NLD1	4	6	6	3	3	3	4	6	6	3	3	3	4	6	6	3	3	3	37673000	33864000	36689000	5945400	9789300	8684300
Q20757	puf-5	2.0884	1.06963	3.10717	4.76621	0.00160771	4	7.63975	1.61275	20.6997	20.8018	20.305	17.6906	19.2224	18.6284	Q20757	1	1	1	0	0	0	1	1	1	0	0	0	1	1	1	0	0	0	1703100	1828000	1295400	0	0	0
O44512	isp-1	2.01252	0.222556	3.80248	2.61416	0.0321626	4	7.63975	0.584365	21.7223	21.2586	22.2014	19.2368	21.5563	18.3516	O44512	1	1	1	0	1	1	1	1	1	0	1	1	1	1	1	0	1	1	3460000	2508900	4822600	0	3083900	0
Q9TXU2;H2L0A8	H05C05.1a;H05C05.1c	1.98345	1.00991	2.95699	4.73701	0.00166707	4	7.63975	1.61275	20.6511	19.8536	19.3407	18.3798	17.6888	17.8264	Q9TXU2;H2L0A8	1	1	2	0	0	1	1	1	2	0	0	1	1	1	2	0	0	1	1646600	947370	663920	0	0	232420
Q94360	nduf-7	1.91701	-0.0531221	3.88714	2.26238	0.0550372	4	7.63975	0.429308	22.8076	20.693	22.8361	20.7613	21.3007	18.5236	Q94360	1	1	1	1	1	1	1	1	1	1	1	1	1	1	1	1	1	1	7341100	1695200	7487500	1777400	2583100	0
P49181	rpl-36	1.8769	0.972534	2.78126	4.8254	0.00149436	4	7.63975	1.61275	21.9872	21.8354	22.5626	19.7721	20.8267	20.1557	P49181	1	1	1	1	1	1	1	1	1	1	1	1	1	1	1	1	1	1	4157200	3742100	6194700	895330	1859800	1168100
G5EFE3	H03A11.2	1.76718	-1.22268	4.75703	1.37425	0.208325	4	7.63975	0.166632	23.3553	22.6692	21.7951	17.4931	22.6878	22.3371	G5EFE3	1	1	1	0	1	2	1	1	1	0	1	2	1	1	1	0	1	2	10731000	6669700	3638900	0	6756300	5298200
P53014	mlc-3	1.72018	0.204769	3.2356	2.63924	0.0309605	4	7.63975	0.584365	22.5698	21.3449	21.4719	20.5753	20.9908	18.66	P53014	1	1	1	1	1	0	1	1	1	1	1	0	1	1	1	1	1	0	6225700	2663500	2908700	1562400	2083800	0
G5EDV3	cey-4	1.71865	1.04332	2.39397	5.91711	0.000423405	4	7.63975	1.9545	26.0297	25.8901	25.7104	24.0389	24.3288	24.1065	G5EDV3	9	11	11	6	7	7	9	11	11	6	7	7	9	11	11	6	7	7	68506000	62185000	54902000	17236000	21071000	18063000
Q9N580	Y17G9B.5	1.71864	0.970802	2.46648	5.34335	0.000805112	4	7.63975	1.77648	22.1126	21.56	21.851	20.3955	19.8257	20.1464	Q9N580	1	1	1	1	1	1	1	1	1	1	1	1	1	1	1	1	1	1	4534700	3091800	3782600	1379300	929230	1160600
O61196	F37C4.6a	1.70749	-0.277084	3.69207	2.00045	0.0821441	4	7.63975	0.359563	21.9653	20.1289	20.9613	18.2792	18.3792	21.2746	O61196	1	1	1	0	0	1	1	1	1	0	0	1	1	1	1	0	0	1	4094500	1146600	2041600	0	0	2536800
Q8MXR6;Q4W5P0	sqd-1	1.67872	1.00615	2.35129	5.80332	0.000479335	4	7.63975	1.9545	24.4629	24.5493	24.6999	22.7783	23.0924	22.8052	Q8MXR6;Q4W5P0	8	8	8	4	7	6	8	8	8	4	7	6	8	8	8	4	7	6	23124000	24551000	27252000	7193900	8943400	7328800
O45499	rps-26	1.54764	0.350827	2.74446	3.00662	0.0178247	4	7.63975	0.702872	22.0505	23.3262	23.6453	20.8808	21.4027	22.0955	O45499	1	1	1	1	1	1	1	1	1	1	1	1	1	1	1	1	1	1	4343600	10517000	13120000	1930900	2772300	4481400
Q17880	nuo-1	1.42315	0.482389	2.36391	3.51728	0.00847887	4	7.63975	0.957488	21.3916	20.6371	20.9813	20.0701	19.7603	18.9103	Q17880	1	1	1	1	1	0	1	1	1	1	1	0	1	1	1	1	1	0	2751200	1630800	2070200	1100800	888040	0
Q22460	bca-1	1.32096	0.140395	2.50152	2.60157	0.0327837	4	7.63975	0.584365	20.6799	19.1895	20.4073	19.479	18.6099	18.2249	Q22460	1	1	1	1	1	0	1	1	1	1	1	0	1	1	1	1	1	0	1679900	597890	1390600	730740	400080	0
O62213	cey-1	1.23938	0.217772	2.26099	2.82069	0.0235359	4	7.63975	0.651132	24.4632	24.5746	23.568	23.1702	23.4372	22.2803	O62213	1	1	1	1	1	1	1	1	1	1	1	1	1	1	1	1	1	1	23129000	24986000	12436000	9439000	11358000	5093700
Q21217;N1NVC4	gta-1	1.22538	-0.181026	2.63179	2.0258	0.0790297	4	7.63975	0.359563	21.6519	20.9222	21.8875	20.9012	18.8925	20.9917	Q21217;N1NVC4	2	1	2	1	1	1	2	1	2	1	1	1	2	1	2	1	1	1	3295200	1987000	3879700	1958400	0	2085200
Q22053	fib-1	1.18772	0.398028	1.97741	3.49698	0.0087275	4	7.63975	0.957488	23.3655	22.712	22.5467	21.9138	21.5605	21.5866	Q22053	2	3	3	1	2	2	2	3	3	1	2	2	2	3	3	1	2	2	10807000	6870500	6126700	3951000	3092900	3149400
O17730	mpst-1	1.1547	-0.983327	3.29273	1.25572	0.24626	4	7.63975	0.13769	22.4172	21.7909	22.5179	22.6663	18.7534	21.8422	O17730	2	2	2	2	1	2	2	2	2	2	1	2	2	2	2	2	1	2	5601000	3628400	6005700	6656400	0	3759800
G5EEC0;G5ECE5;P50880	rpl-3	1.10888	-0.359246	2.57701	1.75613	0.118906	4	7.63975	0.300295	21.6144	21.9224	21.4175	19.0269	21.5496	21.0511	G5EEC0;G5ECE5;P50880	1	1	1	0	2	2	1	1	1	0	2	2	1	1	1	0	2	2	3210500	3974600	2800900	0	3069500	2172800
Q07749	unc-60	1.10454	0.240112	1.96896	2.9709	0.0187973	4	7.63975	0.696832	23.5092	24.4962	24.1732	22.6262	22.9678	23.2708	Q07749	4	4	4	4	3	4	4	4	4	4	3	4	3	3	3	3	3	3	11939000	23664000	18917000	6474100	8203700	10121000
Q19328	tsn-1	1.10422	0.188949	2.01949	2.80506	0.024096	4	7.63975	0.651132	23.8152	24.2807	23.7283	22.1828	22.9551	23.3736	Q19328	6	5	6	2	6	6	6	5	6	2	6	6	6	5	6	2	6	6	14760000	20381000	13897000	4761000	8131600	10868000
Q20870	daz-1	1.09824	-0.119354	2.31584	2.09716	0.0708709	4	7.63975	0.372679	20.1923	20.4383	19.0321	18.1539	18.5876	19.6265	Q20870	1	1	1	0	0	0	1	1	1	0	0	0	1	1	1	0	0	0	1198100	1420800	536090	0	0	0
P34696	hsp-16.1	1.08091	0.0760382	2.08578	2.50101	0.0382096	4	7.63975	0.551107	21.0547	20.0845	19.9149	19.7709	19.2837	18.7567	P34696	1	1	1	1	1	1	1	1	1	1	1	1	1	1	1	1	1	1	2178200	1111800	988540	894640	638240	442920
Q7K798;Q9U302;Q7K797	pab-1	1.07285	0.25659	1.88911	3.05595	0.0165676	4	7.63975	0.716906	24.6908	24.5282	24.2181	23.3983	23.8724	22.9478	Q7K798;Q9U302;Q7K797	4	5	4	3	3	3	4	5	4	3	3	3	4	5	4	3	3	3	27081000	24195000	19515000	11056000	15357000	8090500
A0A0M9JJ85;A0A0M7RDU5;H2L075;Q8MXD8;Q9NL87;Q5PY59;V6CLU5;V6CKH1;V6CLT3;V6CLU0;V6CJB8;V6CLP5	ketn-1	1.06609	-0.589696	2.72188	1.49701	0.174515	4	7.63975	0.211751	20.0912	19.9239	20.5618	17.9423	18.5734	20.863	A0A0M9JJ85;A0A0M7RDU5;H2L075;Q8MXD8;Q9NL87;Q5PY59;V6CLU5;V6CKH1;V6CLT3;V6CLU0;V6CJB8;V6CLP5	3	2	2	2	1	2	3	2	2	2	1	2	3	2	2	2	1	2	1117000	994720	1547800	0	0	1907100
V6CKR1	icd-2	1.02896	-1.16796	3.22587	1.08898	0.309318	4	7.63975	0.125929	22.2415	22.3938	22.4603	18.8414	22.5955	22.5718	V6CKR1	1	2	2	2	2	2	1	1	1	1	1	1	1	1	1	1	1	1	4958600	5510500	5770500	0	6337600	6234100
Q9XVP0	rps-15	0.982953	0.129672	1.83623	2.67841	0.0291752	4	7.63975	0.592792	26.7161	26.3965	26.266	26.0311	25.4287	24.9698	Q9XVP0	3	3	4	3	1	4	3	3	4	3	1	4	3	3	4	3	1	4	110240000	88334000	80694000	68572000	45166000	32859000
Q86NH9	ttr-41	0.965647	-0.472247	2.40354	1.56145	0.158812	4	7.63975	0.224593	19.5568	20.0326	20.5207	18.4249	18.2934	20.4946	Q86NH9	1	1	1	1	1	1	1	1	1	1	1	1	1	1	1	1	1	1	771200	1072500	1504300	0	0	1477400
Q21824	prdx-3	0.949323	-1.05421	2.95286	1.10167	0.304097	4	7.63975	0.125929	22.4298	21.8738	21.9646	22.5856	21.8883	18.9463	Q21824	1	1	1	1	1	0	1	1	1	1	1	0	1	1	1	1	1	0	5650000	3843000	4092700	6294200	3881900	0
O44480	rpl-20	0.933113	-0.323918	2.19015	1.72593	0.124413	4	7.63975	0.287166	20.3066	20.0069	20.3333	18.0662	19.5782	20.2031	O44480	1	1	1	0	0	1	1	1	1	0	0	1	1	1	1	0	0	1	1296900	1053600	1321100	0	0	1207100
O17893;Q7JKF1	F55B11.3;F55B11.5	0.92826	-0.399308	2.25583	1.62573	0.144438	4	7.63975	0.253605	23.733	23.7685	24.9204	22.6484	22.6351	24.3537	O17893;Q7JKF1	2	2	2	2	2	2	2	2	2	2	2	2	2	2	2	2	2	2	13943000	14290000	31753000	6574300	6513800	21438000
Q9NEW6	rsp-3	0.926677	0.0333398	1.82001	2.41184	0.0437839	4	7.63975	0.505705	23.7406	23.637	22.682	22.6257	22.125	22.5289	Q9NEW6	4	4	4	1	3	1	4	4	4	1	3	1	4	4	4	1	3	1	14016000	13045000	6729100	6471500	4573800	6051600
Q17974	C14C10.4	0.92332	-1.47221	3.31885	0.896161	0.397525	4	7.63975	0.0638011	24.0696	23.2953	22.558	23.7775	23.5906	19.785	Q17974	4	2	4	3	2	2	4	2	4	3	2	2	4	2	4	3	2	2	17607000	10294000	6175100	14379000	12632000	903380
Q95YB2	acdh-9	0.893263	-0.0581994	1.84473	2.18285	0.0621639	4	7.63975	0.40587	18.3126	19.2661	19.1556	18.4918	18.072	17.4907	Q95YB2	1	1	2	1	1	1	1	1	2	1	1	1	1	1	2	1	1	1	325560	630500	583980	368620	275560	184170
H2L0N9;Q6AW03	Y37E3.17a;Y37E3.17b	0.883393	-0.420013	2.1868	1.57583	0.155486	4	7.63975	0.227587	21.2435	20.5981	20.5533	20.5971	20.5052	18.6423	H2L0N9;Q6AW03	2	1	1	1	1	1	2	1	1	1	1	1	2	1	1	1	1	1	2482800	1587200	1538700	1586200	1488300	0
Q17994	got-2.2	0.877637	-0.975228	2.7305	1.1013	0.304248	4	7.63975	0.125929	20.6537	20.8502	22.1608	19.483	19.3684	22.1804	Q17994	1	1	1	1	1	1	1	1	1	1	1	1	1	1	1	1	1	1	1649600	1890300	4688900	732770	676810	4752900
Q21962;Q86LS6	R12C12.1a;R12C12.1b	0.86659	-0.108928	1.84211	2.06545	0.0743889	4	7.63975	0.372679	24.0167	23.0895	24.4235	22.8378	22.7429	23.3494	Q21962;Q86LS6	5	4	5	5	4	4	5	4	5	5	4	4	5	4	5	5	4	4	16973000	8925600	22502000	7496400	7019400	10687000
H2KYR1	vig-1	0.85453	0.0589327	1.65013	2.4973	0.0384265	4	7.63975	0.551107	23.5256	22.9146	22.9439	21.993	22.1723	22.6553	H2KYR1	5	4	5	1	4	3	5	4	5	1	4	3	5	4	5	1	4	3	12076000	7906300	8068800	4173900	4726300	6605800
Q9TYW1	vha-19	0.845807	-0.630653	2.32227	1.33194	0.221242	4	7.63975	0.150606	19.9252	20.0443	20.8212	18.1382	19.4164	20.6987	Q9TYW1	1	1	1	0	0	1	1	1	1	0	0	1	1	1	1	0	0	1	995590	1081300	1852700	0	0	1701900
P53588	F47B10.1	0.835067	-1.86443	3.53456	0.719241	0.493402	4	7.63975	0.048382	22.0804	21.039	21.4698	22.4393	21.9978	17.6469	P53588	3	1	1	3	2	0	3	1	1	3	2	0	3	1	1	3	2	0	4434700	2154600	2904400	5687300	4187800	0
P98080	ucr-1	0.827967	0.107878	1.54806	2.67339	0.0293977	4	7.63975	0.592792	23.3454	23.1186	23.7355	22.6316	22.4204	22.6636	P98080	4	4	3	3	3	2	4	4	3	3	3	2	4	4	3	3	3	2	10658000	9107100	13967000	6498200	5613400	6643700
Q11190	let-721	0.79184	-0.244102	1.82778	1.77721	0.115201	4	7.63975	0.305162	22.2908	20.8426	22.2853	21.0102	21.0954	20.9375	Q11190	1	1	1	1	1	1	1	1	1	1	1	1	1	1	1	1	1	1	5131000	1880400	5111600	2112100	2240600	2008300
Q22111	mmaa-1	0.773413	-0.0849818	1.63181	2.09489	0.0711173	4	7.63975	0.372679	22.3027	21.2844	22.278	21.215	21.254	21.0759	Q22111	1	1	1	1	1	1	1	1	1	1	1	1	1	1	1	1	1	1	5173600	2554200	5085800	2434200	2500900	2210500
Q95YF3	cgh-1	0.766687	-0.00125193	1.53463	2.32128	0.050291	4	7.63975	0.456525	22.3889	23.1779	22.7791	21.9083	21.9073	22.2302	Q95YF3	4	2	3	1	1	3	4	2	3	1	1	3	4	2	3	1	1	3	5491800	9489300	7197900	3935900	3933300	4920000
O61791	mrps-6	0.762067	-0.136992	1.66113	1.97079	0.085939	4	7.63975	0.359563	21.1023	20.0828	21.2814	20.1159	20.0722	19.9922	O61791	1	1	1	1	1	1	1	1	1	1	1	1	1	1	1	1	1	1	2251300	1110500	2548800	1136300	1102400	1042900
Q9TXK6	srh-3	0.725583	-0.843041	2.29421	1.07548	0.314946	4	7.63975	0.125929	21.8994	21.4592	20.9405	21.5419	19.0984	21.4822	Q9TXK6	1	1	1	1	1	1	1	1	1	1	1	1	1	1	1	1	1	1	3911900	2883200	2012400	3053200	561280	2929400
G5EC31;G4RZC3;Q86N72;Q6A593	alh-6	0.71061	-1.24206	2.66328	0.846131	0.423188	4	7.63975	0.0532732	20.6232	20.9244	21.3107	18.2341	20.5654	21.927	G5EC31;G4RZC3;Q86N72;Q6A593	2	2	3	0	2	3	2	2	3	0	2	3	2	2	3	0	2	3	1615100	1990100	2601200	0	1551700	3987400
P34496	mtss-1	0.709297	-0.560299	1.97889	1.29897	0.231784	4	7.63975	0.141888	17.5945	18.7312	18.8824	18.594	17.6551	16.8311	P34496	1	1	1	1	1	1	1	1	1	1	1	1	1	1	1	1	1	1	197910	435160	483260	395680	206410	116590
O17643	idh-2	0.70189	-0.296288	1.70007	1.63492	0.142484	4	7.63975	0.253605	22.5387	21.6185	22.6504	21.5453	21.0304	22.1263	O17643	2	3	2	2	2	2	2	3	2	2	2	2	2	3	2	2	2	2	6092800	3219700	6583600	3060400	2141800	4577900
Q18040	C16A3.10	0.67847	-0.829604	2.18654	1.04603	0.327511	4	7.63975	0.125929	21.3182	21.9192	22.8492	21.2875	20.208	22.5556	Q18040	2	3	2	1	3	2	2	3	2	1	3	2	2	3	2	1	3	2	2614600	3965900	7555800	2559600	1211200	6164800
Q09486	C30G12.2	0.67442	-0.35733	1.70617	1.51982	0.168803	4	7.63975	0.211751	20.5088	20.2712	19.1172	19.5731	19.433	18.8678	Q09486	2	2	2	1	2	1	2	2	2	1	2	1	2	2	2	1	2	1	1492000	1265400	568670	780000	707830	478380
Q94230	plp-1	0.673033	-0.27518	1.62125	1.65031	0.139266	4	7.63975	0.257209	24.9521	24.6761	25.3924	24.1147	23.8503	25.0364	Q94230;Q93537	4	5	5	4	4	3	4	5	5	4	4	3	4	5	5	4	4	3	32458000	26807000	44043000	18166000	15124000	34412000
Q21473	aqp-7	0.664207	-0.59632	1.92473	1.22514	0.256948	4	7.63975	0.133086	21.7554	23.893	22.4608	22.169	21.7496	22.1979	Q21473	2	2	2	2	2	2	2	2	2	2	2	2	2	2	2	2	2	2	3540100	15578000	5772600	4715700	3526000	4811000
P48152	rps-3	0.637223	-0.138356	1.4128	1.9103	0.0942144	4	7.63975	0.345266	24.5097	24.326	24.1554	23.8331	23.2273	24.0191	P48152	2	2	2	2	2	1	2	2	2	2	2	1	2	2	2	2	2	1	23887000	21031000	18686000	14944000	9820300	17001000
G5EFS5;Q9N5T2	F45D11.14;F45D11.15;F45D11.16	0.63322	-0.738895	2.00533	1.073	0.31599	4	7.63975	0.125929	21.7192	20.5694	22.9671	20.9739	20.8639	21.5182	G5EFS5;Q9N5T2	2	1	3	1	1	1	2	1	3	1	1	1	2	1	3	1	1	1	3452600	1556000	8199300	2059600	1908400	3003500
P46562	alh-9	0.626997	-0.1304	1.38439	1.92477	0.0921681	4	7.63975	0.347249	20.8412	21.3453	20.69	20.5992	20.2416	20.1547	P46562	1	1	2	1	1	2	1	1	2	1	1	2	1	1	2	1	1	2	1878600	2664300	1691600	1588500	1239700	1167300
P19974;Q23240	cyc-2.1;cyc-2.2	0.621907	-0.107679	1.35149	1.98191	0.0844963	4	7.63975	0.359563	25.385	25.0035	25.429	24.3956	24.6171	24.9391	P19974;Q23240	1	2	1	1	1	1	1	2	1	1	1	1	1	2	1	1	1	1	43819000	33636000	45173000	22071000	25732000	32167000
P54889	alh-13	0.57443	-0.226736	1.3756	1.66706	0.135841	4	7.63975	0.257209	23.5832	22.75	23.6155	22.7617	22.6645	22.7993	P54889	3	3	2	3	3	1	3	3	2	3	3	1	3	3	2	3	3	1	12568000	7054000	12852000	7111200	6648300	7298900
Q21233;Q8MQ11	nuo-4	0.566307	-0.636617	1.76923	1.09459	0.307004	4	7.63975	0.125929	22.5811	20.686	22.3334	21.4797	21.0932	21.3287	Q21233;Q8MQ11	1	2	2	2	1	2	1	2	2	2	1	2	1	2	2	2	1	2	6274400	1687000	5284600	2924300	2237100	2633700
G5ECS9;G5EFE6	cpt-2	0.561033	-0.309808	1.43187	1.49791	0.174287	4	7.63975	0.211751	22.8269	22.042	22.7379	22.4337	21.5831	21.9069	G5ECS9;G5EFE6	2	2	2	2	1	3	2	2	2	2	1	3	2	2	2	2	1	3	7440100	4318200	6994900	5665300	3141600	3932100
Q93873	gas-1	0.55418	-0.562788	1.67115	1.15358	0.283484	4	7.63975	0.125929	23.3661	21.904	23.5698	22.5675	22.1076	22.5023	Q93873	1	1	1	1	1	1	1	1	1	1	1	1	1	1	1	1	1	1	10812000	3924300	12451000	6215600	4519000	5941200
Q8WQA8	rps-20	0.534093	-0.312013	1.3802	1.46767	0.182119	4	7.63975	0.198691	22.4258	23.5371	23.1706	22.5728	22.5004	22.458	Q8WQA8	1	2	3	2	3	3	1	2	3	2	3	3	1	2	3	2	3	3	5634300	12172000	9441600	6238800	5933100	5761400
Q09359	ZK1307.1	0.526113	-1.11366	2.16588	0.745989	0.477997	4	7.63975	0.048382	21.1535	20.763	21.0072	21.6626	20.9685	18.7142	Q09359	1	1	1	1	1	0	1	1	1	1	1	0	1	1	1	1	1	0	2332600	1779400	2107600	3319700	2051900	0
Q23155	mrps-11	0.526083	-0.317932	1.3701	1.44924	0.187044	4	7.63975	0.192496	18.7534	18.637	18.0827	18.283	18.1464	17.4654	Q23155	1	1	1	1	1	1	1	1	1	1	1	1	1	1	1	1	1	1	441920	407650	277600	318950	290150	180970
P27420	hsp-3	0.509937	-0.320022	1.3399	1.42855	0.192714	4	7.63975	0.184855	22.3202	21.3279	21.7961	21.0556	21.4774	21.3814	P27420;V6CJ24	3	2	3	3	2	3	2	2	2	2	2	2	2	2	2	2	2	2	5236700	2632300	3641400	2179500	2919800	2731700
O45012	nol-5	0.49417	-0.588743	1.57708	1.06101	0.321073	4	7.63975	0.125929	22.7401	21.4948	22.8835	21.8007	21.4481	22.387	O45012	3	1	3	2	2	3	3	1	3	2	2	3	3	1	3	2	2	3	7005600	2955200	7737700	3653100	2861100	5484900
O01869	rps-10	0.492717	-0.574503	1.55994	1.07344	0.315804	4	7.63975	0.125929	20.1243	20.3081	19.1014	19.9073	19.4183	18.7301	O01869	1	1	1	1	1	1	1	1	1	1	1	1	1	1	1	1	1	1	1142900	1298200	562480	983310	700630	434820
Q9N3H3	Y53G8AL.2	0.462857	-0.521144	1.44686	1.09367	0.30738	4	7.63975	0.125929	22.1975	20.792	21.449	21.3036	20.6855	21.0608	Q9N3H3	1	1	1	1	1	1	1	1	1	1	1	1	1	1	1	1	1	1	4809600	1815600	2862800	2588400	1686400	2187400
Q8T8N8;Q9BIC3;Q9GYT0	ech-1.2	0.46229	-0.420135	1.34472	1.21807	0.259475	4	7.63975	0.133086	24.4485	23.3978	23.6578	23.7193	23.228	23.1699	Q8T8N8;Q9BIC3;Q9GYT0	5	4	4	4	4	4	5	4	4	4	4	4	5	4	4	4	4	4	22894000	11052000	13234000	13811000	9824600	9436800
Q93714	idha-1	0.43586	-0.368032	1.23975	1.26062	0.244581	4	7.63975	0.13769	22.2582	21.4992	21.8296	21.682	21.0612	21.5363	Q93714	1	1	2	1	1	2	1	1	2	1	1	2	1	1	2	1	1	2	5016300	2964200	3727000	3364500	2188000	3041300
H2KZG6;Q8IAB6	acdh-1	0.434217	-0.447219	1.31565	1.14539	0.286659	4	7.63975	0.125929	24.4994	24.373	24.1615	24.5509	23.8181	23.3623	H2KZG6;Q8IAB6;O01607;A0A0K3AQR2	4	4	5	4	4	5	4	4	5	4	4	5	4	4	5	4	4	5	23716000	21727000	18765000	24578000	14790000	10783000
G5EG23	nspd-6	0.423137	-0.613476	1.45975	0.949074	0.371633	4	7.63975	0.0827504	19.2259	19.2035	19.5718	18.0101	19.5919	19.1297	G5EG23	1	1	1	0	1	1	1	1	1	0	1	1	1	1	1	0	1	1	613140	603710	779270	0	790230	573610
Q17832;B3GWB2	C08H9.2a;C08H9.2b	0.421783	-0.415148	1.25872	1.17175	0.27654	4	7.63975	0.125929	22.5339	22.9702	21.9859	22.365	21.8946	21.9651	Q17832;B3GWB2	3	5	5	3	3	5	3	5	5	3	3	5	3	5	5	3	3	5	6072700	8217300	4153400	5401800	3898700	4094000
Q20719	F53F4.10	0.415603	-0.799342	1.63055	0.79535	0.450411	4	7.63975	0.048382	21.1735	19.7248	20.8762	20.8498	20.2903	19.3876	Q20719	2	2	2	1	2	2	2	2	2	1	2	2	2	2	2	1	2	2	2365200	866490	1924700	1889800	1282300	685900
Q9XVL7;Q9XVM0	letm-1	0.41083	-0.979355	1.80101	0.687109	0.512327	4	7.63975	0.0450646	21.5048	20.6771	22.0872	19.8215	21.3883	21.8269	Q9XVL7;Q9XVM0	1	1	2	0	2	2	1	1	2	0	2	2	1	1	2	0	2	2	2975700	1676600	4455700	0	2744800	3720100
P34575	cts-1	0.382263	-0.79955	1.56408	0.752055	0.474547	4	7.63975	0.048382	22.3632	23.1693	23.4506	21.6593	22.8736	23.3034	P34575	3	1	3	3	2	3	3	1	3	3	2	3	3	1	3	3	2	3	5395000	9433000	11464000	3312100	7684700	10352000
O02089	msra-1	0.379027	-0.569415	1.32747	0.929169	0.381222	4	7.63975	0.0751475	20.4451	20.9785	20.8018	19.7718	20.2306	21.0859	O02089	1	1	2	1	1	1	1	1	2	1	1	1	1	1	2	1	1	1	1427500	2066100	1827900	895140	1230300	2225800
Q27527	enol-1	0.378883	-1.28118	2.03895	0.530661	0.610727	4	7.63975	0.0339938	20.6448	20.4927	22.0147	19.66	20.1701	22.1855	Q27527	2	1	2	1	1	2	2	1	2	1	1	2	2	1	2	1	1	2	1639500	1475400	4237400	828410	1179800	4769800
A0A061ACT3;A0A061AE24;Q23551;H2FLH3;H2FLH2	unc-22	0.372427	-0.941394	1.68625	0.659084	0.529202	4	7.63975	0.0418489	19.9185	19.5273	20.6207	18.5081	19.8886	20.5526	A0A061ACT3;A0A061AE24;Q23551;H2FLH3;H2FLH2	2	2	2	1	2	4	2	2	2	1	2	4	2	2	2	1	2	4	991010	755620	1612300	0	970640	1538000
O61708	pqn-59	0.366413	-0.409911	1.14274	1.0974	0.305848	4	7.63975	0.125929	28.6074	28.0801	27.8299	27.9346	27.9265	27.5571	O61708	2	2	2	2	2	2	2	2	2	2	2	2	2	2	2	2	2	2	408970000	283770000	238580000	256540000	255100000	197480000
Q7JKI1;O02286;Q7JKI3;Q7JKI2	pck-2	0.338477	-0.404113	1.08107	1.05978	0.321597	4	7.63975	0.125929	22.9596	23.002	23.3147	22.8298	22.3873	23.0438	Q7JKI1;O02286;Q7JKI3;Q7JKI2	3	3	3	3	3	3	3	3	3	3	3	3	3	3	3	3	3	3	8156700	8400400	10433000	7454900	5485700	8647100
Q20219;A0A131MBU3	F40F4.6	0.331913	-0.928949	1.59278	0.612058	0.55827	4	7.63975	0.0369978	19.7854	19.2857	20.5356	18.6943	19.391	20.5256	Q20219;A0A131MBU3	1	1	2	1	1	2	1	1	2	1	1	2	1	1	2	1	1	2	903630	639100	1520000	0	687500	1509500
Q23621	gdh-1	0.325073	-0.342593	0.99274	1.13203	0.291899	4	7.63975	0.125929	25.9639	25.7606	25.8566	25.7257	25.4542	25.426	Q23621	12	12	8	10	11	9	12	12	8	10	11	9	12	12	8	10	11	9	65448000	56848000	60758000	55488000	45970000	45079000
O62277	dct-18	0.31708	-0.645578	1.27974	0.76583	0.466776	4	7.63975	0.048382	20.8184	21.1298	21.7167	20.28	21.0004	21.4333	O62277	1	1	1	1	1	1	1	1	1	1	1	1	1	1	1	1	1	1	1849100	2294600	3446600	1273200	2097700	2831800
Q93561	cup-2	0.314893	-0.71652	1.34631	0.70985	0.498886	4	7.63975	0.0482854	21.7445	21.262	22.6096	21.6999	21.0261	21.9454	Q93561	1	1	1	1	1	1	1	1	1	1	1	1	1	1	1	1	1	1	3513600	2514700	6399900	3406500	2135500	4038600
Q21032;H9G2T4	idh-1	0.3144	-0.903816	1.53262	0.600059	0.565835	4	7.63975	0.0339938	20.3318	20.6626	21.8377	20.1717	20.2632	21.454	Q21032;H9G2T4	3	3	2	1	1	2	3	3	2	1	1	2	3	3	2	1	1	2	1319700	1659800	3748100	1181100	1258400	2872800
Q22993	pmt-2	0.291877	-0.404693	0.988447	0.97425	0.359765	4	7.63975	0.0933575	22.2949	22.3994	22.2986	21.7323	22.1189	22.266	Q22993	3	3	3	3	3	3	3	3	3	3	3	3	3	3	3	3	3	3	5145500	5532000	5158800	3483900	4554700	5043600
O44565	lam-1	0.284467	-0.479002	1.04794	0.866315	0.412696	4	7.63975	0.0575962	18.9608	18.638	18.6979	18.092	18.4758	18.8756	O44565	1	1	1	0	0	1	1	1	1	0	0	1	1	1	1	0	0	1	510250	407940	425240	0	0	480980
O01692	rps-17	0.280093	-0.834311	1.3945	0.584381	0.575809	4	7.63975	0.0339938	22.4906	23.5082	23.0641	21.8364	23.1052	23.2811	O01692	2	2	2	2	2	2	2	2	2	2	2	2	2	2	2	2	2	2	5893300	11931000	8769700	3744700	9023000	10193000
Q9XTV4	mbf-1	0.265513	-0.528432	1.05946	0.777556	0.460228	4	7.63975	0.048382	22.638	22.5177	22.3804	21.7401	22.6559	22.3436	Q9XTV4	1	2	2	1	1	2	1	2	2	1	1	2	1	2	2	1	1	2	6526800	6005000	5459900	3502800	6608600	5322200
P91128	rpl-13	0.25874	-0.605439	1.12292	0.696139	0.506963	4	7.63975	0.0468786	20.8741	20.8607	21.7832	21.2192	20.6759	20.8468	P91128	1	1	2	1	2	2	1	1	2	1	2	2	1	1	2	1	2	2	1921900	1904200	3609200	2441200	1675200	1885900
P52713	alh-8	0.247843	-0.475145	0.970832	0.797043	0.449484	4	7.63975	0.048382	24.7526	24.9307	25.1496	24.4826	24.5902	25.0165	P52713;Q7JMI1	3	4	3	3	3	3	3	4	3	3	3	3	3	4	3	3	3	3	28267000	31980000	37221000	23443000	25257000	33941000
P55955	ttr-16	0.246693	-0.823208	1.31659	0.536105	0.607137	4	7.63975	0.0339938	21.7001	21.846	22.7816	21.344	21.6398	22.604	P55955	1	1	1	1	1	1	1	1	1	1	1	1	1	1	1	1	1	1	3407100	3769700	7210300	2661800	3267500	6374800
Q17499	B0395.3	0.242837	-0.472574	0.958247	0.789214	0.45378	4	7.63975	0.048382	20.0298	19.5945	19.9243	19.7228	19.7633	19.3341	Q17499	2	2	1	1	1	1	2	2	1	1	1	1	2	2	1	1	1	1	1070500	791660	994990	865250	889910	660920
G5EDP2	daf-22	0.23991	-0.88854	1.36836	0.494313	0.634983	4	7.63975	0.0339938	19.8441	19.601	20.7617	19.3529	19.4587	20.6756	G5EDP2	1	1	1	1	1	1	1	1	1	1	1	1	1	1	1	1	1	1	941190	795240	1777800	669560	720520	1674800
Q9N5Y2	art-1	0.23687	-0.480754	0.954494	0.767448	0.465869	4	7.63975	0.048382	22.0392	22.2669	22.1392	22.0729	22.1111	21.5507	Q9N5Y2	2	2	1	1	2	1	2	2	1	1	2	1	2	2	1	1	2	1	4309800	5046600	4619200	4411800	4530000	3071800
Q8I111;P52899	pdha-1;T05H10.6	0.234053	-0.642162	1.11027	0.621069	0.552628	4	7.63975	0.0370344	24.0818	23.5822	24.5949	23.6935	23.6096	24.2536	Q8I111;P52899	4	2	4	4	3	4	4	2	4	4	3	4	4	2	4	4	3	4	17756000	12559000	25340000	13566000	12800000	20002000
Q19246	dhs-25	0.228583	-0.794751	1.25192	0.519353	0.618219	4	7.63975	0.0339938	21.6655	20.4385	21.6102	21.0197	20.563	21.4458	Q19246	1	1	1	1	1	1	1	1	1	1	1	1	1	1	1	1	1	1	3326400	1421000	3201300	2126000	1549100	2856400
Q8WQF1;Q20676	pccb-1	0.227397	-0.496013	0.950806	0.730862	0.486669	4	7.63975	0.048382	28.7298	28.4803	28.3167	28.6012	28.1192	28.1242	Q8WQF1;Q20676	15	15	17	13	15	16	15	15	17	13	15	16	15	15	17	13	15	16	445180000	374470000	334340000	407210000	291560000	292570000
P91341	F55F8.3	0.226987	-1.3753	1.82927	0.329379	0.750717	4	7.63975	0.0213311	20.2156	20.1356	20.7897	18.4611	21.1064	20.8925	P91341	1	1	1	0	1	1	1	1	1	0	1	1	1	1	1	0	1	1	1217600	1151900	1812700	0	2257600	1946500
P54688	bcat-1	0.22611	-0.524941	0.977161	0.699981	0.504691	4	7.63975	0.0468786	21.769	21.892	21.4761	21.8789	21.2475	21.3324	P54688	3	3	3	3	2	2	3	3	3	3	2	2	3	3	3	3	2	2	3573800	3891900	2917000	3856700	2489600	2640500
Q9XXK1	H28O16.1	0.224443	-0.59887	1.04776	0.633837	0.544692	4	7.63975	0.0372884	26.2828	25.41	26.114	25.5822	25.5372	26.0141	Q9XXK1	4	5	8	4	4	7	4	5	8	4	4	7	4	5	8	4	4	7	81643000	44582000	72627000	50235000	48691000	67769000
O62327;U4PB05	gpx-2	0.213453	-0.464626	0.891533	0.731911	0.486065	4	7.63975	0.048382	20.9502	20.7874	20.619	20.7512	20.4494	20.5157	O62327;U4PB05	2	2	3	2	3	2	2	2	3	2	3	2	2	2	3	2	3	2	2026000	1809800	1610400	1764900	1431800	1499100
A0A0K3AUC2;A0A0K3AQT4;Q22866;K8ERM4;A0A0K3AUC0;A0A0K3AQS9;A0A0K3ATR6;A0A0K3ARB5;K8FDX2;A0A0K3AWP0;A0A0K3ATS1;A0A0K3ARC0;Q27249	lev-11	0.21312	-1.25748	1.68372	0.336951	0.745223	4	7.63975	0.0213311	23.1859	20.8957	21.1853	21.2674	21.1847	22.1755	A0A0K3AUC2;A0A0K3AQT4;Q22866;K8ERM4;A0A0K3AUC0;A0A0K3AQS9;A0A0K3ATR6;A0A0K3ARB5;K8FDX2;A0A0K3AWP0;A0A0K3ATS1;A0A0K3ARC0;Q27249;K8ESC3	2	2	1	1	1	2	2	2	1	1	1	2	2	2	1	1	1	2	9542600	1950900	2384500	2524200	2383600	4736700
P51403	rps-2	0.211607	-1.41644	1.83965	0.302203	0.77056	4	7.63975	0.0213311	24.641	24.6982	23.5296	25.2341	24.4686	22.5314	P51403	2	3	3	3	2	1	2	3	3	3	2	1	2	3	3	3	2	1	26163000	27221000	12109000	39465000	23215000	6062100
P37806	unc-87	0.21002	-0.794115	1.21415	0.4863	0.640395	4	7.63975	0.0339938	22.675	22.9142	23.2842	22.0823	22.6249	23.5361	P37806	2	2	4	2	2	4	2	2	4	2	2	4	2	2	4	2	2	4	6696700	7904100	10215000	4440400	6468300	12164000
Q10454	F46H5.3	0.203417	-0.540821	0.947654	0.635493	0.543667	4	7.63975	0.0372884	24.2481	24.2746	24.4509	23.8424	23.9742	24.5466	Q10454	4	4	5	4	5	5	4	4	5	4	5	5	4	4	5	4	5	5	19925000	20294000	22932000	15041000	16480000	24506000
Q22968	gcst-1	0.19631	-0.506972	0.899592	0.649006	0.535352	4	7.63975	0.0395031	23.0702	22.718	22.8169	22.9429	22.5748	22.4984	Q22968	2	2	2	2	2	2	2	2	2	2	2	2	2	2	2	2	2	2	8806600	6899000	7388900	8063100	6247400	5925000
Q22100	kat-1	0.19068	-0.60266	0.98402	0.558832	0.592274	4	7.63975	0.0339938	23.4681	23.1664	22.9277	23.4167	22.9501	22.6234	Q22100	2	2	3	2	2	3	2	2	3	2	2	3	2	2	3	2	2	3	11604000	9414400	7978500	11198000	8103400	6461200
O02056	rpl-4	0.19052	-0.780391	1.16143	0.456244	0.660904	4	7.63975	0.0302831	23.2989	22.4652	23.6104	22.5774	22.769	23.4566	O02056	1	1	1	1	1	1	1	1	1	1	1	1	1	1	1	1	1	1	10320000	5790300	12807000	6258400	7147600	11512000
P48150	rps-14	0.188667	-0.672501	1.04983	0.509382	0.624867	4	7.63975	0.0339938	22.9664	22.5716	22.723	23.208	22.2826	22.2044	P48150	3	4	4	3	3	3	3	4	4	3	3	3	3	4	4	3	3	3	8195800	6233300	6923100	9689400	5101900	4832800
G5ECM6	tufm-1	0.1707	-0.800087	1.14149	0.408833	0.693882	4	7.63975	0.0217309	23.4176	22.9552	23.6373	22.5134	23.1409	23.8437	G5ECM6	2	2	2	2	2	2	2	2	2	2	2	2	2	2	2	2	2	2	11205000	8132100	13048000	5987200	9249100	15055000
Q9U2M4	Y38F1A.6	0.161683	-1.89345	2.21681	0.18292	0.859621	4	7.63975	0.0127497	22.4584	21.5864	24.0393	22.2871	21.0906	24.2213	Q9U2M4	2	2	2	1	2	3	2	2	2	1	2	3	2	2	2	1	2	3	5763000	3148800	17240000	5117800	2233000	19559000
O01487	C13F10.6	0.15422	-0.96888	1.27732	0.31927	0.758076	4	7.63975	0.0213311	29.1629	27.7468	28.0283	28.8025	27.6657	28.0072	O01487	1	1	1	1	1	1	1	1	1	1	1	1	1	1	1	1	1	1	601050000	225230000	273760000	468170000	212920000	269780000
O61199;U4PC51	ogdh-1	0.151757	-0.679509	0.983023	0.424467	0.682925	4	7.63975	0.0217309	23.1819	22.181	22.9606	22.6791	22.4572	22.7319	O61199;U4PC51	4	3	5	3	3	5	4	3	5	3	3	5	4	3	5	3	3	5	9515600	4755100	8162800	6715700	5758300	6966200
Q9U2H9;P34460	eef-1B.2;eef-1B.1	0.14972	-0.981622	1.28106	0.307696	0.766534	4	7.63975	0.0213311	22.704	21.7934	22.1237	21.3261	21.8676	22.9782	Q9U2H9;P34460	2	1	2	2	2	2	2	1	2	2	2	2	2	1	2	2	2	2	6832600	3634800	4569800	2629100	3826500	8263100
Q86S66	Y65B4BR.5	0.144823	-0.562605	0.852252	0.475984	0.647399	4	7.63975	0.0335107	22.3179	22.8526	22.5989	22.3566	22.6243	22.3538	Q86S66	1	3	3	2	2	3	1	3	3	2	2	3	1	2	2	1	1	2	5228100	7573600	6352500	5370600	6465600	5360100
O62289	ttr-51	0.14117	-0.999593	1.28193	0.287729	0.781205	4	7.63975	0.0206068	22.701	22.1941	23.1341	21.9856	22.1053	23.5147	O62289	2	2	2	2	2	2	2	2	2	2	2	2	2	2	2	2	2	2	6818400	4798200	9205700	4152600	4512000	11985000
O45279	C30H6.7a	0.1396	-0.746627	1.02583	0.366249	0.724113	4	7.63975	0.0217309	19.9315	19.1379	20.2781	19.5894	19.9017	19.4376	O45279	1	1	1	1	1	1	1	1	1	1	1	1	1	1	1	1	1	1	999970	576860	1271500	788860	979510	710060
G5EBI0	4D656	0.118633	-0.921268	1.15853	0.265247	0.797835	4	7.63975	0.0206068	22.5405	24.1674	23.5336	23.5019	23.1086	23.2751	G5EBI0	4	5	6	3	3	6	4	5	6	3	3	6	4	5	6	3	3	6	6100500	18841000	12143000	11879000	9044200	10151000
P54216	aldo-1	0.116433	-0.622609	0.855475	0.366306	0.724072	4	7.63975	0.0217309	22.8603	22.3613	22.1772	22.2751	22.5099	22.2645	P54216	3	1	3	3	3	3	3	1	3	3	3	3	3	1	3	3	3	3	7614200	5387900	4742500	5075300	5972500	5038300
P34697	sod-1	0.113253	-0.541557	0.768064	0.402135	0.6986	4	7.63975	0.0217309	23.7182	23.6337	23.7954	23.5537	23.5203	23.7336	P34697;Q27538	2	2	3	2	2	3	2	2	3	2	2	3	2	2	3	2	2	3	13800000	13015000	14559000	12313000	12031000	13948000
P61866	rpl-12	0.11148	-0.581035	0.803995	0.374286	0.718366	4	7.63975	0.0217309	23.4732	23.3317	23.5341	23.111	23.2881	23.6055	P61866	2	2	2	2	2	2	2	2	2	2	2	2	2	2	2	2	2	2	11645000	10557000	12147000	9059300	10243000	12763000
O44400	F37C4.5	0.11139	-1.08565	1.30843	0.216358	0.834373	4	7.63975	0.0173183	23.6547	23.0754	24.4396	23.1153	23.204	24.5161	O44400	2	2	2	2	2	2	2	2	2	2	2	2	2	2	2	2	2	2	13206000	8838800	22753000	9086800	9663000	23993000
P34455	aco-2	0.10851	-0.621862	0.838882	0.345431	0.739088	4	7.63975	0.0213311	25.3381	24.6458	24.9424	24.9817	24.8209	24.7981	P34455	5	5	6	5	5	6	5	5	6	5	5	6	5	5	6	5	5	6	42415000	26250000	32240000	33132000	29636000	29173000
D0IMZ6;U4PR97;U4PM09;U4PEE8;U4PRA0;U4PM04;U4PBK4;U4PB58;U4PEF1;D0IMZ7;U4PEE3;D0IMZ8;U4PB53;D0IMZ5;U4PR92;U4PM01;U4PBJ9	fln-1	0.09224	-0.569288	0.753768	0.324195	0.754487	4	7.63975	0.0213311	22.5128	22.6156	22.436	22.2933	22.413	22.5814	D0IMZ6;U4PR97;U4PM09;U4PEE8;U4PRA0;U4PM04;U4PBK4;U4PB58;U4PEF1;D0IMZ7;U4PEE3;D0IMZ8;U4PB53;D0IMZ5;U4PR92;U4PM01;U4PBJ9	2	4	3	3	5	5	2	4	3	3	5	5	2	4	3	3	5	5	5984400	6426700	5674100	5139700	5584700	6275800
A3QMC5	rpl-34	0.0921267	-0.968469	1.15272	0.201963	0.84522	4	7.63975	0.0145919	22.774	23.1352	22.0376	23.0654	22.8031	21.802	A3QMC5	1	1	1	1	1	1	1	1	1	1	1	1	1	1	1	1	1	1	7172500	9212900	4305200	8777900	7318600	3656300
G5ED07	pdi-3	0.0851067	-0.679338	0.849551	0.258853	0.802586	4	7.63975	0.0206068	21.7186	21.0413	21.6581	21.6231	21.2192	21.3204	G5ED07	1	1	1	1	1	1	1	1	1	1	1	1	1	1	1	1	1	1	3451000	2158100	3309300	3230000	2441200	2618700
P46563;G8JY45	aldo-2	0.0791133	-0.601933	0.76016	0.27009	0.794243	4	7.63975	0.0206068	22.3808	22.2886	21.9736	22.2395	22.139	22.0273	P46563;G8JY45	1	2	2	1	1	2	1	2	2	1	1	2	1	2	2	1	1	2	5461300	5123100	4118300	4951600	4618400	4274300
Q9BL19	rpl-17	0.07572	-1.24159	1.39303	0.133647	0.897135	4	7.63975	0.00963756	20.5954	21.8717	21.0828	22.1079	21.0966	20.1183	Q9BL19	2	1	2	1	1	1	2	1	2	1	1	1	2	1	2	1	1	1	1584300	3837500	2221100	4520000	2242400	1138200
O16462	grd-5	0.06863	-1.55838	1.69564	0.0980756	0.924396	4	7.63975	0.00789973	20.5483	20.8975	22.1783	20.1813	20.6458	22.5911	O16462	1	1	1	1	1	1	1	1	1	1	1	1	1	1	1	1	1	1	1533400	1953300	4746000	1189000	1640600	6318100
Q19126	asb-2	0.0594433	-0.713769	0.832656	0.178748	0.862785	4	7.63975	0.0127497	22.4935	22.6674	22.1883	22.4838	22.709	21.9781	Q19126;Q20053	2	2	2	2	1	2	2	2	2	2	1	2	2	2	2	2	1	2	5904900	6661600	4779200	5865400	6856300	4131200
A3RMS2;G8JY07;Q17770	pdi-2	0.0556567	-0.642364	0.753677	0.185389	0.85775	4	7.63975	0.0127497	23.7705	23.4081	23.2227	23.3635	23.4835	23.3875	A3RMS2;G8JY07;Q17770	3	4	4	3	4	4	3	4	4	3	4	4	3	4	4	3	4	4	14310000	11131000	9789000	10792000	11728000	10973000
O01577	unc-108	0.0551267	-1.58145	1.6917	0.0783181	0.939587	4	7.63975	0.00789973	20.2828	20.3325	21.8489	19.7749	20.3269	22.1971	O01577	1	1	2	1	1	2	1	1	2	1	1	2	1	1	2	1	1	2	1275600	1320400	3777300	897080	1315200	4808300
P50432	mel-32	0.0472	-1.25577	1.35017	0.0842255	0.935042	4	7.63975	0.00789973	21.8546	20.7595	22.946	21.4449	21.7194	22.2543	P50432	3	3	2	2	3	3	3	3	2	2	3	3	3	3	2	2	3	3	3792300	1775100	8080500	2854600	3452900	5002700
Q07750	unc-60	0.0381367	-1.22358	1.29985	0.0702776	0.945777	4	7.63975	0.00667759	20.4218	21.1137	21.7984	20.1752	21.1048	21.9394	Q07750	2	2	3	2	1	3	1	1	2	1	1	2	1	1	2	1	1	2	1404700	2269100	3647200	1184000	2255200	4021800
Q93572	rpa-0	0.0352467	-0.778255	0.848749	0.100738	0.922351	4	7.63975	0.00789973	22.9439	23.0494	23.7754	22.9479	23.2816	23.4335	Q93572	2	3	3	2	2	2	2	3	3	2	2	2	2	3	3	2	2	2	8068800	8680800	14359000	8090900	10197000	11329000
Q9N4Y8	nuo-5	0.0297	-0.842644	0.902044	0.0791598	0.93894	4	7.63975	0.00789973	22.5326	21.9042	22.6784	22.8201	22.2795	21.9265	Q9N4Y8;Q86S77;Q86S76	4	2	3	3	2	3	4	2	3	3	2	3	4	2	3	3	2	3	6067200	3924900	6712300	7405300	5090800	3986000
G5EF32	npa-1	0.0257233	-0.652534	0.703981	0.0881797	0.932001	4	7.63975	0.00789973	18.9669	18.8178	18.6072	18.6317	18.9157	18.7673	G5EF32	1	1	1	0	0	1	1	1	1	0	0	1	1	1	1	0	0	1	512400	462070	399330	0	0	446190
Q22781	acdh-7	0.01188	-0.849264	0.873024	0.0320757	0.975234	4	7.63975	0.00208222	21.5034	20.9549	21.7003	21.6716	20.8573	21.5941	Q22781	2	2	2	1	2	2	2	2	2	1	2	2	2	2	2	1	2	2	2972800	2032600	3407600	3340500	1899600	3165700
P31161;P41977	sod-2;sod-3	0.01139	-0.828193	0.850973	0.0315425	0.975645	4	7.63975	0.00208222	21.6705	21.5204	21.9421	21.527	21.2916	22.2802	P31161;P41977	2	2	2	2	2	2	2	2	2	2	2	2	2	2	2	2	2	2	3337900	3008100	4029300	3021900	2566900	5093500
Q8MNT7;Q19278	F09F7.4a;F09F7.4b	0.00709667	-0.884339	0.898532	0.0185097	0.985706	4	7.63975	0.00208222	22.7727	22.1902	22.5268	22.9885	22.6077	21.8722	Q8MNT7;Q19278	1	1	1	1	1	1	1	1	1	1	1	1	1	1	1	1	1	1	7165600	4785300	6042800	8321800	6391300	3838700
Q93573	tct-1	0.00246667	-0.923531	0.928465	0.0061935	0.995217	4	7.63975	0.00208222	21.8757	22.1773	22.5334	22.1174	21.6297	22.832	Q93573	1	3	3	1	1	3	1	3	3	1	1	3	1	3	3	1	1	3	3848100	4742600	6070700	4549800	3244700	7466400
Q9U238	trap-4	-0.00296667	-1.09084	1.08491	-0.00634054	0.995103	4	7.63975	0.00208222	23.0669	22.2081	23.6271	22.6726	22.627	23.6114	Q9U238	2	1	2	1	2	2	2	1	2	1	2	2	2	1	2	1	2	2	8786700	4845100	12956000	6685300	6477500	12816000
G5EFZ1	ipgm-1	-0.00387	-0.87466	0.86692	-0.0103332	0.99202	4	7.63975	0.00208222	20.6614	20.9037	20.8043	21.1073	20.1074	21.1664	G5EFZ1	1	2	2	1	1	2	1	2	2	1	1	2	1	2	2	1	1	2	1658500	1961700	1831100	2259000	1129600	2353500
P27604	ahcy-1	-0.00475	-0.678478	0.668978	-0.0163925	0.987341	4	7.63975	0.00208222	26.6816	26.599	26.3265	26.4219	26.5643	26.6352	P27604	5	4	6	5	5	6	5	4	6	5	5	6	5	4	6	5	5	6	107640000	101650000	84150000	89906000	99231000	104230000
P41988	cct-1	-0.00530667	-1.07614	1.06552	-0.0115222	0.991102	4	7.63975	0.00208222	19.7161	19.9448	20.5445	19.9141	19.393	20.9141	P41988	1	1	2	1	2	2	1	1	2	1	2	2	1	1	2	1	2	2	861260	1009200	1529400	987990	688470	1976000
Q23381	mmcm-1	-0.00772333	-0.969156	0.953709	-0.0186776	0.985577	4	7.63975	0.00208222	24.0281	23.3665	22.9583	23.9912	23.3945	22.9903	Q23381	5	6	5	6	5	6	5	6	5	6	5	6	5	6	5	6	5	6	17107000	10815000	8149500	16675000	11027000	8332600
Q19554	abcf-1	-0.0227733	-0.975293	0.929746	-0.055589	0.957095	4	7.63975	0.00475226	19.6585	19.4111	19.4566	18.7243	19.7907	20.0795	Q19554	1	1	1	0	1	1	1	1	1	0	1	1	1	1	1	0	1	1	827570	697150	719470	0	906970	1108000
Q9N3Q1;Q965U6;O44168	snpc-3.3;snpc-3.2;snpc-3.1	-0.02361	-0.894411	0.847191	-0.0630395	0.951353	4	7.63975	0.00574831	24.3915	23.9312	24.7217	23.8876	24.4253	24.8023	Q9N3Q1;Q965U6;O44168	1	1	1	1	1	1	1	1	1	1	1	1	1	1	1	1	1	1	22008000	15996000	27668000	15520000	22530000	29258000
Q9U2U3	Y116A8C.27a	-0.0273533	-0.722472	0.667765	-0.0914929	0.929454	4	7.63975	0.00789973	21.2602	20.9524	20.9326	21.1075	21.2669	20.8528	Q9U2U3	1	1	1	1	1	1	1	1	1	1	1	1	1	1	1	1	1	1	2511600	2029100	2001400	2259400	2523400	1893700
Q966C6	rpl-7A	-0.0309733	-0.886424	0.824477	-0.0841839	0.935074	4	7.63975	0.00789973	22.6173	21.6753	22.413	22.0651	22.1117	22.6217	Q966C6;Q8MXR8;Q95XE4	3	3	3	2	3	3	3	3	3	2	3	3	3	3	3	2	3	3	6433900	3349000	5584600	4388000	4531900	6453700
Q5FC40;B1Q273	D1086.10a;D1086.10c	-0.0429533	-0.825096	0.739189	-0.127687	0.901693	4	7.63975	0.00913629	21.5521	22.3415	21.5875	22.0103	21.7929	21.8069	Q5FC40;B1Q273	1	1	1	1	1	1	1	1	1	1	1	1	1	1	1	1	1	1	3074900	5314600	3151300	4224300	3633300	3668800
Q20780;Q8IG19	alh-1	-0.0457867	-0.832136	0.740563	-0.135382	0.895809	4	7.63975	0.00963756	21.6007	20.891	20.887	21.4037	21.1636	20.9489	Q20780;Q8IG19	3	3	2	3	3	1	3	3	2	3	3	1	3	3	2	3	3	1	3180300	1944600	1939100	2774300	2348900	2024100
P19626;P19625	mlc-2;mlc-1	-0.0520033	-1.11648	1.01247	-0.113588	0.912492	4	7.63975	0.00789973	23.1896	23.9195	22.256	23.2551	23.3899	22.8761	P19626;P19625	3	3	4	4	4	3	3	3	4	4	4	3	3	3	4	4	4	3	9566700	15867000	5008800	10011000	10992000	7698400
P12844	myo-3	-0.0566	-1.33608	1.22288	-0.102853	0.920728	4	7.63975	0.00789973	21.3411	20.5537	22.5885	21.1423	21.4057	22.1051	P12844	2	2	6	2	4	6	2	2	5	2	4	5	2	2	5	2	4	5	2656500	1539100	6306900	2314500	2778100	4511300
P05690;G8JY38	vit-2	-0.0598833	-0.937629	0.817863	-0.158626	0.878076	4	7.63975	0.00963756	25.6201	25.537	26.1773	25.6862	25.4206	26.4072	P05690;G8JY38	16	18	21	13	14	20	16	18	21	13	14	20	4	4	6	5	4	6	51573000	48686000	75883000	53990000	44913000	88994000
Q8IA89;Q8MXK1;O16249;Q6A598	F44E7.4a;F44E7.4b;F44E7.4c;F44E7.4d	-0.0649133	-1.17939	1.04956	-0.135425	0.895775	4	7.63975	0.00963756	24.915	23.9411	23.6294	24.7495	24.4419	23.4889	Q8IA89;Q8MXK1;O16249;Q6A598;Q17593;Q17592;G5ED87	6	7	7	5	6	6	6	7	7	5	6	6	6	7	7	5	6	6	31634000	16106000	12977000	28206000	22790000	11772000
Q8TA83	dnj-10	-0.0704767	-0.837746	0.696792	-0.213567	0.836474	4	7.63975	0.0173183	21.6752	21.0223	21.8082	21.4529	21.5923	21.672	Q8TA83	2	1	1	2	1	1	2	1	1	2	1	1	2	1	1	2	1	1	3348700	2129900	3672200	2870500	3161700	3341400
G5ECU3;P40614	F01G4.6	-0.0705033	-1.27058	1.12957	-0.136595	0.894881	4	7.63975	0.00963756	22.5095	21.183	22.5321	21.9189	21.5829	22.9342	G5ECU3;P40614	2	2	2	2	2	2	2	2	2	2	2	2	2	2	2	2	2	2	5970800	2380700	6064900	3965000	3141200	8014800
P04970;P17331	gpd-1;gpd-4	-0.0720467	-0.730548	0.586455	-0.254386	0.80591	4	7.63975	0.0206068	23.1812	23.2748	22.9767	23.1717	23.2283	23.249	P04970;P17331	1	1	4	2	1	5	1	1	4	2	1	5	0	0	2	1	0	3	9511400	10149000	8254300	9448600	9826700	9968700
O02640	mdh-2	-0.0786633	-0.741835	0.584508	-0.275793	0.79002	4	7.63975	0.0206068	23.5534	23.6105	23.6704	23.7136	23.8444	23.5124	O02640	4	4	4	2	4	4	4	4	4	2	4	4	4	4	4	2	4	4	12311000	12808000	13351000	13756000	15062000	11966000
P11141	hsp-6	-0.0829733	-0.848692	0.682746	-0.251945	0.807729	4	7.63975	0.0206068	26.0733	25.4873	25.6896	26.1678	25.7842	25.5471	P11141	10	11	10	11	9	10	10	11	10	11	9	10	10	11	10	11	9	10	70605000	47036000	54119000	75386000	57785000	49028000
O44441	mai-2	-0.0838867	-0.870046	0.702272	-0.248095	0.810598	4	7.63975	0.0206068	21.2341	21.6019	21.3292	21.8668	21.5341	21.0159	O44441	2	2	2	2	2	3	2	2	2	2	2	3	2	2	2	2	2	3	2466600	3182800	2634700	3824400	3036800	2120400
Q10663	icl-1	-0.08429	-0.884661	0.716081	-0.244862	0.813012	4	7.63975	0.0206068	24.8545	24.13	24.5302	24.9643	24.3182	24.4849	Q10663	6	6	6	6	6	6	6	6	6	6	6	6	6	6	6	6	6	6	30335000	18359000	24228000	32735000	20918000	23480000
D3YT37;D3YT36;Q23539;Q7JL40;Q3S1I8;O17836;O17835;B7WNA0	pyk-2;pyk-1	-0.08693	-1.17056	0.996703	-0.186519	0.856895	4	7.63975	0.0127497	23.2151	22.4697	23.8911	23.2572	22.7383	23.841	D3YT37;D3YT36;Q23539;Q7JL40;Q3S1I8;O17836;O17835;B7WNA0	1	1	1	1	1	1	1	1	1	1	1	1	1	1	1	1	1	1	9737000	5808300	15557000	10026000	6996900	15027000
P41932	par-5	-0.09296	-1.00466	0.818742	-0.237071	0.818834	4	7.63975	0.0200003	22.4841	21.724	21.8812	22.0221	21.6461	22.6999	P41932;N1NV25	3	3	3	2	3	3	3	3	3	2	3	3	3	3	3	2	3	3	5866600	3463900	3862700	4259000	3281900	6813400
G8JY83;P49632;P0CG71	ubq-1;ubq-2	-0.09666	-1.64077	1.44745	-0.145547	0.888045	4	7.63975	0.00963756	24.2917	23.8833	23.1723	25.3249	23.6075	22.7048	G8JY83;P49632;P0CG71	1	1	1	1	1	1	1	1	1	1	1	1	1	1	1	1	1	1	20536000	15473000	9452800	42029000	12781000	6836400
Q9XW16	pfn-1	-0.0989433	-1.42075	1.22286	-0.174043	0.866355	4	7.63975	0.0127111	21.9338	22.5312	23.2345	21.7271	22.5576	23.7116	Q9XW16	3	2	3	2	3	3	3	2	3	2	3	3	3	2	3	2	3	3	4006300	6061100	9869200	3471500	6173400	13737000
H2L035;H2L034;Q86S26	pmp-5	-0.0999733	-1.10206	0.902118	-0.23196	0.822661	4	7.63975	0.0200003	21.157	20.3906	21.7311	20.8762	21.0317	21.6706	H2L035;H2L034;Q86S26	1	1	1	1	1	1	1	1	1	1	1	1	1	1	1	1	1	1	2338200	1374600	3481100	1924700	2143800	3338200
P52275;Q18817;P12456;P41937	tbb-2;ben-1;mec-7;tbb-4	-0.100527	-0.807914	0.606861	-0.330415	0.749964	4	7.63975	0.0213311	22.0105	21.7628	22.0199	21.7512	22.0477	22.2959	P52275;Q18817;P12456;P41937	2	2	2	1	2	2	2	2	2	1	2	2	1	1	1	1	1	1	4225100	3558500	4252400	3529900	4335400	5149100
Q9NEQ0	fat-1	-0.10106	-1.61477	1.41265	-0.155229	0.880663	4	7.63975	0.00963756	19.6822	18.0094	20.0474	19.0358	18.6428	20.3635	Q9NEQ0	1	1	1	1	1	1	1	1	1	1	1	1	1	1	1	1	1	1	841250	263850	1083600	537470	409310	1349000
Q20168	copb-2	-0.105	-1.02309	0.813085	-0.265915	0.79734	4	7.63975	0.0206068	20.1993	20.2522	20.9179	20.153	20.3497	21.1817	Q20168	1	1	1	1	1	1	1	1	1	1	1	1	1	1	1	1	1	1	1203900	1248900	1981200	1165900	1336200	2378700
O18688;H2L2E8;P34690	tba-1;tba-2	-0.107563	-0.916999	0.701873	-0.308971	0.765601	4	7.63975	0.0213311	23.2456	22.6515	23.3527	22.8553	23.1782	23.539	O18688;H2L2E8;P34690	1	1	1	1	1	1	1	1	1	1	1	1	1	1	1	1	1	1	9945600	6588200	10712000	7588100	9491600	12188000
O17680	sams-1	-0.113567	-0.961129	0.733996	-0.311541	0.763721	4	7.63975	0.0213311	22.4412	22.5193	21.6421	22.1938	22.6576	22.0919	O17680	2	2	2	2	2	2	2	2	2	2	2	2	2	2	2	2	2	2	5694700	6011600	3272700	4797200	6616300	4470200
Q19052	E04D5.1	-0.11405	-0.796406	0.568306	-0.388616	0.708165	4	7.63975	0.0217309	20.2596	20.1536	20.3461	20.1143	20.4552	20.532	Q19052	1	1	1	1	1	1	1	1	1	1	1	1	1	1	1	1	1	1	1255300	1166400	1332900	1135000	1437600	1516200
P10567	unc-15	-0.117877	-0.8698	0.634046	-0.364494	0.725371	4	7.63975	0.0217309	23.0459	22.5372	22.4859	22.6855	23.1084	22.6288	P10567	5	4	4	4	4	4	5	4	4	4	4	4	5	4	4	4	4	4	8659800	6086700	5874100	6745600	9043200	6485500
Q4A1S8;O45924	Y39E4A.3	-0.118313	-1.31659	1.07996	-0.229568	0.824453	4	7.63975	0.0200003	22.3128	20.9087	20.6307	20.9769	21.987	21.2432	Q4A1S8;O45924;O45930	3	2	2	2	2	2	3	2	2	2	2	2	3	2	2	2	2	2	5209900	1968500	1623500	2063900	4156600	2482200
G5EDH9;H2FLK6;H2FLK9;H2FLK7;G5EFU3;H2FLK4;H2FLK3;H2FLK5;G5EEF0;H2FLL0;H2FLK8;H2FLL1;I2HAL0	lea-1	-0.12675	-0.863871	0.610371	-0.399802	0.700246	4	7.63975	0.0217309	25.8077	25.7466	25.6361	26.2484	25.7974	25.5248	G5EDH9;H2FLK6;H2FLK9;H2FLK7;G5EFU3;H2FLK4;H2FLK3;H2FLK5;G5EEF0;H2FLL0;H2FLK8;H2FLL1;I2HAL0;F5GUH5	3	2	3	2	3	3	3	2	3	2	3	3	3	2	3	2	3	3	58735000	56298000	52146000	79720000	58315000	48276000
Q18090	C18E9.6	-0.130077	-1.10169	0.841535	-0.311274	0.763916	4	7.63975	0.0213311	18.8543	18.6782	18.5254	19.585	18.7401	18.123	Q18090	1	1	1	1	1	1	1	1	1	1	1	1	1	1	1	1	1	1	473930	419480	377310	786480	437870	0
Q2PJ74	aman-2	-0.136827	-1.10595	0.832294	-0.328268	0.751524	4	7.63975	0.0213311	25.3635	25.1186	24.4755	25.5517	25.3689	24.4474	Q2PJ74	1	1	1	1	1	1	1	1	1	1	1	1	1	1	1	1	1	1	43169000	36429000	23327000	49185000	43332000	22877000
P18948	vit-6	-0.137387	-1.43484	1.16007	-0.2462	0.812012	4	7.63975	0.0206068	25.0154	24.7668	26.373	25.0594	25.0897	26.4182	P18948	11	8	19	11	13	17	11	8	19	11	13	17	11	8	19	11	13	17	33914000	28546000	86911000	34966000	35708000	89673000
Q20819	tsfm-1	-0.140803	-1.38832	1.10671	-0.262423	0.799932	4	7.63975	0.0206068	18.317	19.0691	19.3615	18.1712	18.9193	20.0794	Q20819	1	1	1	1	1	1	1	1	1	1	1	1	1	1	1	1	1	1	326560	549990	673600	295180	495780	1107900
G5EGD0;G5EE32	T04F3.1a;T04F3.1b	-0.143927	-1.24297	0.955112	-0.304484	0.768888	4	7.63975	0.0213311	24.5885	23.2444	23.2872	24.4235	23.689	23.4392	G5EGD0;G5EE32	1	1	1	2	1	2	1	1	1	2	1	2	1	1	1	2	1	2	25228000	9936900	10236000	22502000	13524000	11374000
Q9N4M4	anc-1	-0.144973	-0.983841	0.693895	-0.401819	0.698823	4	7.63975	0.0217309	23.9842	22.9983	23.2947	23.8338	23.4969	23.3814	Q9N4M4	7	5	6	6	7	5	7	5	6	6	7	5	7	5	6	6	7	5	16594000	8378900	10290000	14952000	11838000	10927000
Q9XTU9	glrx-5	-0.147563	-1.02788	0.732755	-0.38974	0.707368	4	7.63975	0.0217309	22.6297	21.8043	22.1589	22.8782	22.0327	22.1246	Q9XTU9	2	2	2	3	2	2	2	2	2	3	2	2	2	2	2	3	2	2	6489400	3662200	4682500	7709300	4290300	4572800
P50140;G8JYF5;V6CLG8	hsp-60	-0.153093	-1.04404	0.737852	-0.399523	0.700444	4	7.63975	0.0217309	25.8674	25.7685	24.9428	25.975	25.82	25.2429	P50140;G8JYF5;V6CLG8	7	6	7	8	7	9	7	6	7	8	7	9	7	6	7	8	7	9	61216000	57158000	32250000	65956000	59239000	39707000
H9G333;O45734	cpl-1	-0.15575	-0.931711	0.620211	-0.466685	0.653743	4	7.63975	0.0328041	22.2383	22.6608	22.7396	22.4609	22.5273	23.1178	H9G333;O45734	2	2	2	1	2	2	2	2	2	1	2	2	2	2	2	1	2	2	4947500	6631200	7003100	5773100	6044800	9102000
P47207	cct-2	-0.16002	-0.855544	0.535504	-0.534931	0.60791	4	7.63975	0.0339938	21.0808	20.8583	20.7681	21.1882	21.2001	20.799	P47207	1	1	2	2	2	2	1	1	2	2	2	2	1	1	2	2	2	2	2217900	1901000	1785700	2389300	2409100	1824400
Q18688	daf-21	-0.160097	-0.850502	0.530309	-0.539156	0.60513	4	7.63975	0.0339938	26.6482	26.1882	26.2612	26.6328	26.4444	26.5006	Q18688;Q22235	14	10	11	12	11	14	14	10	11	12	11	14	14	10	11	12	11	14	105170000	76462000	80427000	104060000	91317000	94948000
O02161	tim-44	-0.162463	-1.15866	0.83373	-0.379182	0.714874	4	7.63975	0.0217309	22.3987	21.1384	22.5442	22.1067	22.3508	22.1111	O02161	4	2	3	3	3	3	4	2	3	3	3	3	4	2	3	3	3	3	5529300	2308300	6116000	4516400	5348700	4530100
Q2L6Y6;H2L001	R151.7a;R151.7b	-0.17211	-0.976499	0.632279	-0.497481	0.632849	4	7.63975	0.0339938	22.6151	21.962	22.4365	22.8425	22.5765	22.1109	Q2L6Y6;H2L001	3	3	2	3	2	2	3	3	2	3	2	2	3	3	2	3	2	2	6424100	4085300	5676400	7521100	6254700	4529500
Q19346;B6VQ59;Q7JMA4	F11C1.5a;F11C1.5b;F11C1.5d	-0.175967	-1.1287	0.776763	-0.429434	0.67946	4	7.63975	0.0217309	23.7202	22.697	23.5356	24.0255	23.0944	23.3608	Q19346;B6VQ59;Q7JMA4;A7LPG3;S6EZK7	8	6	9	6	8	7	8	6	9	6	8	7	8	6	9	6	8	7	13819000	6799400	12160000	17076000	8956000	10772000
Q21215	rack-1	-0.180693	-0.957532	0.596145	-0.540813	0.604041	4	7.63975	0.0339938	21.821	21.0652	21.678	21.7972	21.4625	21.8466	Q21215	1	1	1	1	1	1	1	1	1	1	1	1	1	1	1	1	1	1	3704900	2194100	3355300	3644200	2889700	3771300
Q21465	M02D8.1	-0.187163	-0.999953	0.625626	-0.5354	0.607601	4	7.63975	0.0339938	21.438	21.6417	21.6189	21.3724	21.5643	22.3235	Q21465	2	2	2	2	2	2	2	2	2	2	2	2	2	2	2	2	2	2	2841100	3271900	3220600	2714700	3100900	5248600
G5EE04	hip-1	-0.187903	-0.895527	0.51972	-0.617402	0.55492	4	7.63975	0.0370344	21.8794	21.9217	21.7498	22.3652	21.7866	21.9628	G5EE04	1	1	2	1	1	2	1	1	2	1	1	2	1	1	2	1	1	2	3858000	3972700	3526500	5402500	3617700	4087500
Q19626	vha-12	-0.1942	-0.867597	0.479197	-0.670523	0.522273	4	7.63975	0.0448837	23.1581	22.8113	22.795	23.1093	23.0574	23.1802	Q19626	2	3	2	2	2	2	2	3	2	2	2	2	2	3	2	2	2	2	9360200	7360100	7277200	9048900	8729300	9504700
O45815	act-5	-0.196923	-0.97914	0.585293	-0.585337	0.575198	4	7.63975	0.0339938	21.1392	21.1294	20.3458	21.0289	21.0151	21.1612	O45815	6	8	8	8	9	8	1	2	3	2	3	2	1	2	3	2	3	2	2309600	2293900	1332600	2139600	2119200	2345000
G4SLH0	ttn-1	-0.198303	-1.00093	0.60432	-0.574453	0.582176	4	7.63975	0.0339938	23.2408	22.4789	23.3023	23.0554	23.1368	23.4247	G4SLH0	2	2	4	2	3	4	2	2	4	2	3	4	2	2	4	2	3	4	9912200	5845400	10344000	8716800	9222800	11260000
G5EEK9	vha-5	-0.209797	-0.931834	0.512241	-0.675577	0.51923	4	7.63975	0.0448837	21.0011	20.6773	20.8487	21.2172	20.703	21.2364	G5EEK9	1	1	2	1	1	1	1	1	2	1	1	1	1	1	2	1	1	1	2098800	1676800	1888400	2437800	1706900	2470600
P53589	C50F7.4	-0.22498	-1.25526	0.805303	-0.507719	0.625979	4	7.63975	0.0339938	21.8715	21.7217	20.978	22.3252	21.921	21	P53589	1	1	1	1	1	1	1	1	1	1	1	1	1	1	1	1	1	1	3836900	3458500	2065400	5254800	3970800	2097100
Q9XV52	gfm-1	-0.22704	-1.14333	0.689249	-0.57611	0.58111	4	7.63975	0.0339938	21.0321	21.0192	21.677	21.5071	20.892	22.0103	Q9XV52	2	1	2	2	2	2	2	1	2	2	2	2	2	1	2	2	2	2	2144400	2125200	3352900	2980500	1945900	4224300
P09446	hsp-1	-0.231333	-0.936451	0.473785	-0.762803	0.468477	4	7.63975	0.048382	25.2255	25.2792	25.6309	25.7184	25.3688	25.7425	P09446;P20163	11	9	11	9	9	10	11	9	11	9	9	10	9	9	9	8	9	8	39232000	40718000	51959000	55207000	43327000	56137000
Q9U2X0	prmt-1	-0.232843	-1.33729	0.871599	-0.490181	0.637771	4	7.63975	0.0339938	20.4572	18.9019	20.1231	20.4846	19.6185	20.0777	Q9U2X0	1	1	1	1	1	1	1	1	1	1	1	1	1	1	1	1	1	1	1439600	489830	1142000	1467200	804920	1106600
P34574	chc-1	-0.23584	-1.36886	0.897179	-0.483967	0.641976	4	7.63975	0.0339938	21.8068	20.5815	21.9278	21.728	21.0404	22.2553	P34574	2	2	1	2	2	2	2	2	1	2	2	2	2	2	1	2	2	2	3668700	1569100	3989600	3473700	2156700	5006100
Q9NES9;A5HWB2	Y39B6A.3a;Y39B6A.3b	-0.24047	-1.34218	0.861237	-0.507494	0.62613	4	7.63975	0.0339938	22.1929	21.246	20.6438	22.1679	21.3524	21.2839	Q9NES9;A5HWB2	1	1	1	2	2	1	1	1	1	2	2	1	1	1	1	2	2	1	4794300	2487100	1638300	4711900	2677300	2553200
Q18066	dim-1	-0.24878	-0.983275	0.485715	-0.787521	0.454713	4	7.63975	0.048382	22.7482	23.0318	23.4167	23.1933	23.2588	23.4909	Q18066	3	3	3	2	3	3	3	3	3	2	3	3	3	3	3	2	3	3	7045200	8575600	11198000	9591500	10037000	11789000
P02566	unc-54	-0.25033	-0.986942	0.486282	-0.790151	0.453265	4	7.63975	0.048382	26.117	25.6725	26.1737	26.0305	26.1609	26.5227	P02566	21	21	26	18	25	28	21	21	26	18	25	28	21	21	25	18	25	27	72777000	53480000	75694000	68543000	75029000	96411000
Q9N4J8	cct-3	-0.255397	-1.06397	0.553181	-0.734394	0.484635	4	7.63975	0.048382	20.0781	19.526	19.8087	20.4683	19.6171	20.0935	Q9N4J8	1	1	1	1	1	1	1	1	1	1	1	1	1	1	1	1	1	1	1106900	754930	918370	1450700	804170	1118800
P29691	eef-2	-0.264377	-1.08459	0.555838	-0.74943	0.476038	4	7.63975	0.048382	24.6706	23.9679	24.506	24.3512	24.5138	25.0727	P29691	6	6	6	6	6	6	6	6	6	6	6	6	6	6	6	6	6	6	26705000	16408000	23825000	21401000	23954000	35288000
Q95XR0	Y39G10AR.8	-0.265493	-1.91538	1.38439	-0.374142	0.718469	4	7.63975	0.0217309	21.769	20.9282	23.0231	21.216	21.8422	23.4586	Q95XR0	1	1	2	1	1	3	1	1	2	1	1	3	1	1	2	1	1	3	3573600	1995400	8523800	2435800	3759600	11528000
P06125	vit-5	-0.28356	-1.52346	0.956339	-0.531734	0.610018	4	7.63975	0.0339938	24.81	24.4068	25.8388	25.1902	24.558	26.1581	P06125	12	12	18	11	13	18	12	12	18	11	13	18	1	0	2	0	1	2	29414000	22242000	60013000	38282000	24700000	74879000
Q22792	T25G3.3	-0.28484	-1.13806	0.568379	-0.776205	0.460979	4	7.63975	0.048382	19.7096	19.7597	20.2892	19.6709	20.3286	20.6135	Q22792	1	1	1	1	1	1	1	1	1	1	1	1	1	1	1	1	1	1	857390	887710	1281300	834700	1316800	1604300
Q20779	tag-174	-0.286	-1.65339	1.08139	-0.486304	0.640393	4	7.63975	0.0339938	19.9854	20.0608	21.5286	19.805	21.1378	21.4901	Q20779	1	1	1	1	1	1	1	1	1	1	1	1	1	1	1	1	1	1	1038000	1093700	3025300	915980	2307300	2945500
P54412	eef-1G	-0.288427	-1.07468	0.497823	-0.852925	0.419636	4	7.63975	0.0536567	21.0532	21.5734	20.8692	21.7689	21.184	21.4082	P54412	3	3	2	3	2	2	3	3	2	3	2	2	3	3	2	3	2	2	2175900	3120700	1915400	3573400	2382500	2783000
G5ECR0	T25C12.3	-0.297407	-1.40867	0.813856	-0.622257	0.551887	4	7.63975	0.0370344	20.2667	19.197	20.7236	20.226	19.93	20.9235	G5ECR0	1	1	3	2	1	3	1	1	3	2	1	3	1	1	3	2	1	3	1261500	601000	1731500	1226400	998910	1988900
O44471	grd-10	-0.298413	-1.5448	0.947973	-0.556674	0.593676	4	7.63975	0.0339938	18.9785	19.2532	20.4343	19.2088	19.6271	20.7253	O44471	1	1	1	1	1	1	1	1	1	1	1	1	1	1	1	1	1	1	516530	624880	1416900	605950	809730	1733600
Q09530	mog-5	-0.30433	-1.23331	0.624645	-0.761687	0.469104	4	7.63975	0.048382	23.8663	22.7137	23.0303	23.7402	23.1003	23.6828	Q09530	1	2	1	2	1	1	1	2	1	2	1	1	1	2	1	2	1	1	15292000	6878600	8566800	14012000	8992400	13466000
O01761	unc-89	-0.31169	-1.14666	0.52328	-0.867937	0.411861	4	7.63975	0.0575962	20.3883	20.4158	21.2553	20.9101	20.8066	21.2777	O01761	2	3	3	2	2	3	2	3	3	2	2	3	2	3	3	2	2	3	1372400	1398800	2503100	1970500	1834000	2542300
P49197	rps-21	-0.33407	-1.97581	1.30767	-0.473119	0.64935	4	7.63975	0.0335107	22.7162	23.7961	24.3391	22.5645	24.0993	25.1898	P49197	3	4	4	3	4	4	3	4	4	3	4	4	3	4	4	3	4	4	6890500	14566000	21223000	6202800	17973000	38272000
Q19289	ifb-1	-0.33866	-1.43845	0.761131	-0.715961	0.495313	4	7.63975	0.048382	21.9902	21.9202	22.9926	22.1521	22.3274	23.4394	Q19289;M1Z854;Q19286	2	4	3	3	2	2	2	4	3	3	2	2	2	4	3	3	2	2	4166000	3968600	8345400	4660800	5263000	11375000
E5QCI0;O02345	nstp-5	-0.344657	-1.109	0.41969	-1.04841	0.326479	4	7.63975	0.125929	20.3054	19.6737	20.1236	20.3408	20.6766	20.1193	E5QCI0;O02345	1	1	1	1	1	1	1	1	1	1	1	1	1	1	1	1	1	1	1295800	836340	1142400	1328000	1676000	1139000
K8ES75;O17907;K8F7T8	ctg-1	-0.347403	-1.06438	0.369578	-1.12658	0.294059	4	7.63975	0.125929	23.4096	22.959	23.5383	23.5518	23.8006	23.5967	K8ES75;O17907;K8F7T8	3	3	2	3	3	3	3	3	2	3	3	3	3	3	2	3	3	3	11143000	8153500	12182000	12297000	14611000	12686000
H2L048;Q8MQ42	F46H5.7a;F46H5.7b	-0.349247	-1.05263	0.354135	-1.15445	0.283145	4	7.63975	0.125929	20.9214	21.068	20.8293	21.2051	21.595	21.0663	H2L048;Q8MQ42	2	2	2	2	2	2	2	2	2	2	2	2	2	2	2	2	2	2	1986000	2198300	1863100	2417500	3167700	2195800
Q17763	atp-5	-0.36453	-1.61623	0.88717	-0.677125	0.5183	4	7.63975	0.0448837	22.0088	20.47	22.2868	21.8796	21.4759	22.5038	Q17763	2	1	2	1	2	2	2	1	2	1	2	2	2	1	2	1	2	2	4220100	1452400	5116800	3858400	2916700	5947200
P46769	rps-0	-0.364547	-1.13337	0.404278	-1.10246	0.303777	4	7.63975	0.125929	23.6374	23.0867	23.8078	24.0288	23.6195	23.9774	P46769	1	1	1	1	1	1	1	1	1	1	1	1	1	1	1	1	1	1	13049000	8908400	14685000	17115000	12888000	16516000
Q09531	F07F6.4	-0.377233	-1.33189	0.57742	-0.918756	0.386311	4	7.63975	0.0728218	22.2543	21.241	22.441	21.9984	22.3993	22.6703	Q09531	2	2	4	4	3	3	2	2	4	4	3	3	2	2	4	4	3	3	5002900	2478500	5693900	4189600	5531900	6675000
P48154	rps-1	-0.38382	-1.5841	0.81646	-0.7435	0.479417	4	7.63975	0.048382	22.7198	22.1405	23.4528	22.5755	22.8057	24.0833	P48154	2	3	3	3	3	3	2	3	3	3	3	3	2	3	3	3	3	3	6907800	4623300	11481000	6250300	7331800	17774000
B3CJ34	gcn-1	-0.38391	-1.08038	0.312559	-1.28163	0.237497	4	7.63975	0.139339	20.8864	20.7213	20.8853	21.422	20.916	21.3069	B3CJ34	1	1	1	1	1	2	1	1	1	1	1	2	1	1	1	1	1	2	1938400	1728800	1936900	2809700	1978500	2594200
Q9NEY7	Y105E8A.11	-0.39296	-1.15202	0.366104	-1.20367	0.264686	4	7.63975	0.12886	22.0532	21.4209	21.8748	22.3935	22.2519	21.8823	Q9NEY7	1	1	1	1	1	1	1	1	1	1	1	1	1	1	1	1	1	1	4351800	2807600	3845600	5509700	4994500	3865700
Q95XU7;G5EBJ8;Q9TVW5;Q23519;Q21244;Q18461;Q17856;P53020;P53019;P53017;P05634;P53018;S6CPF4;G5EEW3;Q23428;Q94053;Q19832	msp-77;msp-152;msp-63;msp-49;msp-55;msp-38;msp-33;msp-19;msp-10;msp-32;msp-58;msp-74;msp-78;msp-3	-0.409313	-1.18125	0.362619	-1.23286	0.254215	4	7.63975	0.133086	23.461	23.651	24.2307	24.0515	24.1124	24.4066	Q95XU7;G5EBJ8;Q9TVW5;Q23519;Q21244;Q18461;Q17856;P53020;P53019;P53017;P05634;P53018;S6CPF4;G5EEW3;Q23428;Q94053;Q19832	2	2	2	2	2	2	2	2	2	2	2	2	2	2	2	2	2	2	11547000	13172000	19686000	17387000	18137000	22240000
P34255	B0303.3	-0.41648	-1.52064	0.687683	-0.876995	0.40722	4	7.63975	0.0575962	22.7621	21.9773	22.6369	23.8127	22.2633	22.5497	P34255	2	2	1	2	2	1	2	2	1	2	2	1	2	2	1	2	2	1	7113300	4128800	6522200	14735000	5034100	6139600
A8WI68;Q9XU13;G5EEK8	sca-1	-0.435717	-1.29956	0.428125	-1.17275	0.276162	4	7.63975	0.125929	22.4567	23.0193	22.3077	22.742	22.7833	23.5656	A8WI68;Q9XU13;G5EEK8	2	2	3	2	2	3	2	2	3	2	2	3	2	2	3	2	2	3	5756300	8501600	5191500	7014800	7218800	12415000
P34559	ech-6	-0.4533	-1.20186	0.295256	-1.40798	0.198502	4	7.63975	0.18247	22.8653	22.2603	22.9446	23.0858	23.0435	23.3009	P34559	3	2	3	3	3	2	3	2	3	3	3	2	3	2	3	3	3	2	7640900	5023700	8072600	8902300	8645300	10334000
O01731;H2KYM5;H2KYM6	C09D4.4a;C09D4.4b;C09D4.4c	-0.455263	-1.46916	0.558636	-1.04401	0.328387	4	7.63975	0.125929	26.5213	25.3564	26.1356	26.3847	25.9509	27.0435	O01731;H2KYM5;H2KYM6	1	1	1	1	1	1	1	1	1	1	1	1	1	1	1	1	1	1	96317000	42958000	73723000	87614000	64864000	138330000
Q6A8K1;P10986;P10984;P0DM42;P0DM41;Q95ZL1	act-4;act-2;act-3;act-1	-0.45859	-1.28279	0.365608	-1.29369	0.233512	4	7.63975	0.141888	27.2841	27.5886	27.0889	28.2197	27.8349	27.2828	Q6A8K1;P10986;P10984;P0DM42;P0DM41;Q95ZL1	12	14	11	13	13	13	12	14	11	13	13	13	7	8	6	7	7	7	163430000	201840000	142750000	312600000	239410000	163280000
Q94247;Q94246	gfi-1	-0.497277	-1.24189	0.247334	-1.55276	0.160851	4	7.63975	0.224593	18.4014	18.2037	18.9072	18.8682	18.9789	19.157	Q94247;Q94246	1	1	1	1	1	1	1	1	1	1	1	1	1	1	1	1	1	1	346240	301890	491640	478510	516680	584580
P49405	rpl-5	-0.516177	-1.48871	0.456359	-1.23404	0.253799	4	7.63975	0.133086	25.157	24.377	25.4725	25.2309	25.2288	26.0953	P49405	2	2	3	2	2	3	2	2	3	2	2	3	2	2	3	2	2	3	37412000	21787000	46557000	39377000	39321000	71693000
Q9NDC9	lis-1	-0.52191	-1.73081	0.686989	-1.00379	0.34621	4	7.63975	0.106521	23.3688	22.4987	24.2182	23.6057	23.4598	24.586	Q9NDC9	3	2	4	3	3	4	3	2	4	3	3	4	3	2	4	3	3	4	10832000	5926400	19516000	12765000	11537000	25183000
P90735	eat-6	-0.54983	-1.25672	0.157061	-1.80847	0.109904	4	7.63975	0.305162	24.0263	23.7763	24.2702	24.3627	24.6607	24.6989	P90735	7	6	6	6	7	7	7	6	6	6	7	7	7	6	6	6	7	7	17086000	14367000	20233000	21573000	26522000	27233000
Q965L0	M116.5	-0.566633	-1.58196	0.448693	-1.29757	0.232239	4	7.63975	0.141888	30.8788	29.5673	30.8683	31.0415	30.6896	31.2832	Q965L0	2	2	1	2	2	1	1	1	1	1	1	1	1	1	1	1	1	1	1974500000	795510000	1960100000	2210200000	1731800000	2613200000
O44145	perm-2	-0.583543	-1.83776	0.670674	-1.08177	0.312313	4	7.63975	0.125929	19.8052	19.23	20.8794	19.9592	20.338	21.3682	O44145	1	1	1	1	1	1	1	1	1	1	1	1	1	1	1	1	1	1	916150	614920	1929000	1019300	1325400	2706800
P53013;G8JY74	eft-3;eef-1a.2	-0.5921	-1.50811	0.323912	-1.5029	0.173024	4	7.63975	0.211751	25.056	24.6425	25.7785	25.5638	25.5322	26.1573	P53013;G8JY74	4	3	5	4	4	5	4	3	5	4	4	5	4	3	5	4	4	5	34882000	26189000	57558000	49598000	48525000	74837000
O62053	C08F11.11	-0.600663	-2.55245	1.35112	-0.715542	0.495557	4	7.63975	0.048382	20.687	21.6348	23.7212	21.8553	22.1228	23.8669	O62053	3	3	4	3	4	4	3	3	4	3	4	4	3	3	4	3	4	4	1688200	3256300	13829000	3793900	4567100	15299000
Q18864	sft-4	-0.652233	-1.72477	0.420305	-1.41392	0.196815	4	7.63975	0.18247	23.4143	22.7215	24.0436	23.4923	23.9788	24.6651	Q18864	3	1	3	2	3	2	3	1	3	2	3	2	3	1	3	2	3	2	11179000	6916100	17292000	11800000	16532000	26603000
O17915	ran-1	-0.653907	-1.51106	0.203245	-1.77376	0.1158	4	7.63975	0.305162	24.2179	23.8919	24.8077	24.7523	24.7533	25.3737	O17915	2	2	3	3	3	2	2	2	3	3	3	2	2	2	3	3	3	2	19513000	15566000	29368000	28261000	28281000	43474000
O45865;G3MU69	ant-1.1	-0.70318	-1.92635	0.519989	-1.33664	0.219773	4	7.63975	0.150606	25.0258	24.8328	26.0056	25.1872	25.873	26.9135	O45865;G3MU69;Q86CZ9;Q86CZ8;O01813;G5EFW8;G5EFU2	3	2	3	3	2	3	3	2	3	3	2	3	3	2	3	3	2	3	34161000	29882000	67372000	38204000	61456000	126410000
O61521	F17E9.5	-0.72335	-2.05805	0.611349	-1.26009	0.244763	4	7.63975	0.13769	19.3176	19.3312	20.7038	20.4875	19.6127	21.4225	O61521	1	1	2	2	1	2	1	1	2	2	1	2	1	1	2	2	1	2	653410	659600	1707900	1470100	801710	2810700
P46561	atp-2	-0.731077	-1.61341	0.15126	-1.92648	0.0919283	4	7.63975	0.347249	24.4045	23.6885	23.7	25.0169	24.8421	24.1272	P46561	5	5	5	6	6	5	5	5	5	6	6	5	5	5	5	6	6	5	22206000	13519000	13627000	33950000	30075000	18323000
O45904;P36573	lec-1	-0.741953	-1.61901	0.135103	-1.96691	0.086448	4	7.63975	0.359563	23.0565	22.3584	23.525	23.5701	23.6614	23.9343	O45904;P36573	3	3	4	3	3	4	3	3	4	3	3	4	3	3	4	3	3	4	8723800	5377100	12071000	12454000	13268000	16030000
P34385	F02A9.4	-0.79584	-1.7154	0.123717	-2.01226	0.0806788	4	7.63975	0.359563	27.5475	27.2656	28.5288	28.7301	28.5637	28.4356	P34385	11	9	11	9	10	12	11	9	11	9	10	12	11	9	11	9	10	12	196160000	161350000	387280000	445270000	396750000	363060000
G5EFK7;G5ECG8;G5EFW2;G5ECP9;G5EEC4	vab-10	-0.812997	-1.86248	0.236488	-1.80114	0.111124	4	7.63975	0.305162	21.7246	20.4945	21.5154	21.9114	21.5986	22.6634	G5EFK7;G5ECG8;G5EFW2;G5ECP9;G5EEC4	4	3	5	3	4	5	4	3	5	3	4	5	3	2	4	2	3	3	3465300	1477300	2997600	3944500	3175700	6643000
Q19749	F23B12.5	-0.850707	-2.04576	0.344349	-1.65511	0.138276	4	7.63975	0.257209	22.4762	21.5041	21.3812	23.5254	22.5523	21.8359	Q19749	2	3	3	2	2	3	2	3	3	2	2	3	2	3	3	2	2	3	5834500	2974300	2731300	12074000	6150600	3743300
P91910;Q20221	mec-12;tba-9	-0.990307	-2.25437	0.273761	-1.82153	0.107761	4	7.63975	0.305162	21.7185	21.1848	20.0273	22.7562	21.7836	21.3618	P91910;Q20221;Q19490;P52274	3	2	1	4	4	3	3	2	1	4	4	3	3	2	1	4	4	3	3450900	2383700	1068600	7084100	3610000	2694900
P62784	his-1	-1.01046	-2.3315	0.310575	-1.77845	0.114986	4	7.63975	0.305162	21.284	21.31	19.486	22.3191	21.5901	21.2022	P62784	1	1	1	1	1	1	1	1	1	1	1	1	1	1	1	1	1	1	2553500	2599800	734300	5232500	3157000	2412700
Q27511	htz-1	-1.08896	-2.31656	0.13864	-2.06249	0.0747261	4	7.63975	0.372679	24.2188	24.6865	23.1131	25.6221	25.3806	24.2826	Q27511	1	1	1	1	1	1	1	1	1	1	1	1	1	1	1	1	1	1	19524000	27001000	9072800	51644000	43684000	20407000
K7ZUH9	his-40	-1.09597	-2.32215	0.130207	-2.07817	0.0729569	4	7.63975	0.372679	23.861	23.9847	22.718	25.2933	24.852	23.7062	K7ZUH9	1	1	1	1	1	1	1	1	1	1	1	1	1	1	1	1	1	1	15236000	16600000	6899100	41120000	30283000	13686000
P08898	his-2	-1.41325	-2.90067	0.0741658	-2.20914	0.0597119	4	7.63975	0.413363	21.0594	21.5033	19.6151	22.8358	22.5469	21.0348	P08898	1	1	1	1	1	1	1	1	1	1	1	1	1	1	1	1	1	1	2185300	2972500	803060	7486200	6127700	2148400
Q10943	arf-1.2	-1.5344	-3.44309	0.3743	-1.86912	0.100282	4	7.63975	0.325583	21.2769	20.8038	20.1809	23.7612	22.7755	20.3282	Q10943	1	1	1	1	1	1	1	1	1	1	1	1	1	1	1	1	1	1	2540900	1830500	1188700	14218000	7179600	1316400
Q2Z1N9;A0A0K3ARA6	pqn-72	-1.76006	-3.58007	0.0599504	-2.24848	0.0562207	4	7.63975	0.429308	20.0197	22.8257	23.223	23.9638	23.7463	23.6384	Q2Z1N9;A0A0K3ARA6	1	1	1	1	1	1	1	1	1	1	1	1	1	1	1	1	1	1	1063000	7433800	9790500	16361000	14072000	13058000
G5ECU1	skr-1	-1.8372	-3.21275	-0.461657	-3.1054	0.0154004	4	7.63975	0.730151	21.2016	21.4379	20.2022	23.6213	23.1503	21.5817	G5ECU1	1	1	1	1	1	1	1	1	1	1	1	1	1	1	1	1	1	1	2411700	2840900	1206300	12904000	9309700	3138600

## Sheet: Fig.4a
Majority.protein.IDs	Gene.names	log2(foldchange)	CI.L	CI.R	t	P.Value	df.residual	df.total	-log10(adj.P.Value)	log2.LFQ.gld1.1	log2.LFQ.gld1.2	log2.LFQ.gld1.3	log2.LFQ.lin41.1	log2.LFQ.lin41.2	log2.LFQ.lin41.3	log2.LFQ.ctrl.1	log2.LFQ.ctrl.2	log2.LFQ.ctrl.3	Protein.IDs	LFQ.gld1.1	LFQ.gld1.2	LFQ.gld1.3	LFQ.lin41.1	LFQ.lin41.2	LFQ.lin41.3	LFQ.ctrl.1	LFQ.ctrl.2	LFQ.ctrl.3
Q20870	daz-1	5.25321	4.37194	6.13448	13.7771	8.39435e-07	4	7.89769	4.6958	25.2023	25.2153	25.0048	20.1923	20.4383	19.0321	18.1539	18.5876	19.6265	Q20870	38605000	38954000	33666000	1198100	1420800	536090	0	0	0
Q17339	gld-1	4.20958	3.41606	5.0031	12.2608	2.03142e-06	4	7.89769	4.61302	25.1741	26.0969	25.4544	21.3018	20.9638	21.8311	18.8519	19.0773	18.0278	Q17339	37858000	71772000	45977000	2585100	2045200	3730900	0	0	0
Q9U6Y5|GFP	GFP	3.12183	2.34404	3.89961	9.27662	1.61419e-05	4	7.89769	3.88896	21.4015	21.696	20.6902	17.7989	18.1314	18.4919	18.5214	18.1068	18.839	Q9U6Y5|GFP	2770100	3397400	1691900	0	0	0	0	0	0
Q6A582;K8ERX1;Q21605;K8FE02	zbp-1	2.44065	0.09558	4.78573	2.40541	0.043198	4	7.89769	1.18845	21.6557	22.7497	21.7083	22.1958	17.6899	18.9059	18.0977	18.8461	18.9412	Q6A582;K8ERX1;Q21605;K8FE02	3303800	7052400	3426400	4804000	0	0	0	0	0
Q9U2F5	tiar-2	2.43546	1.51184	3.35909	6.09431	0.000306717	4	7.89769	2.73511	20.3203	21.9266	20.9409	18.6983	18.5401	18.643	18.3106	17.6728	18.7919	Q9U2F5	1309200	3986300	2013000	0	0	0	0	0	0
Q20898	ifet-1	1.90414	0.961362	2.84692	4.66799	0.00166295	4	7.89769	2.17706	22.666	23.726	22.7629	21.3955	20.4642	21.5828	17.9464	17.7951	19.3859	Q20898	6655200	13875000	7117200	2758600	1446600	3140900	0	0	685060
Q8IU00	puf-11	1.52792	-0.0979322	3.15377	2.172	0.0620594	4	7.89769	1.10573	20.85	22.253	21.0192	18.1894	20.7271	20.6219	18.8634	18.7096	19.0842	Q8IU00	1890100	4998300	2125200	0	1735700	1613700	0	0	0
Q7K798;Q9U302;Q7K797	pab-1	1.38041	0.781011	1.97982	5.32269	0.000739437	4	7.89769	2.44986	25.6481	26.1197	25.8105	24.6908	24.5282	24.2181	23.3983	23.8724	22.9478	Q7K798;Q9U302;Q7K797	52582000	72917000	58848000	27081000	24195000	19515000	11056000	15357000	8090500
Q9XW17	car-1	1.37747	0.628344	2.1266	4.24979	0.00288314	4	7.89769	2.06301	27.6717	28.5076	28.1018	26.8324	27.0507	26.2656	23.4603	23.9636	23.6191	Q9XW17	213800000	381630000	288070000	119500000	139020000	80672000	11541000	16359000	12884000
Q22037	hrp-1	1.22557	0.462481	1.98867	3.71195	0.00607657	4	7.89769	1.82289	22.001	22.0894	22.0865	21.381	20.9269	20.1922	18.4619	17.5293	18.6638	Q22037	4197100	4462500	4453400	2731000	1993600	1198000	0	0	0
Q9XVP0	rps-15	1.08518	0.515225	1.65514	4.40048	0.00235752	4	7.89769	2.09243	27.6686	27.5911	27.3743	26.7161	26.3965	26.266	26.0311	25.4287	24.9698	Q9XVP0	213350000	202190000	173970000	110240000	88334000	80694000	68572000	45166000	32859000
P91398	cey-3	0.911017	0.340497	1.48154	3.69059	0.00626461	4	7.89769	1.82289	28.0268	28.1306	27.7694	27.1783	27.1904	26.8252	23.1899	22.6718	22.7349	P91398	273470000	293880000	228780000	151870000	153150000	118900000	9568800	6681600	6980300
P91306	cey-2	0.840413	0.196174	1.48465	3.01499	0.0169368	4	7.89769	1.47014	27.3488	28.0933	27.4742	26.9371	26.7892	26.6688	22.8627	22.443	23.423	P91306	170930000	286370000	186450000	128490000	115970000	106690000	7627200	5701800	11247000
Q8MXR6;Q4W5P0	sqd-1	0.80107	0.272967	1.32917	3.50584	0.00817517	4	7.89769	1.74868	25.248	25.424	25.4432	24.4629	24.5493	24.6999	22.7783	23.0924	22.8052	Q8MXR6;Q4W5P0	39849000	45018000	45621000	23124000	24551000	27252000	7193900	8943400	7328800
Q20757	puf-5	0.788973	0.168851	1.4091	2.94053	0.0189602	4	7.89769	1.45589	21.0784	21.5771	21.518	20.6997	20.8018	20.305	17.6906	19.2224	18.6284	Q20757	2214200	3128700	3003000	1703100	1828000	1295400	0	0	0
P34689	glh-1	0.77791	0.00767176	1.54815	2.33423	0.0482445	4	7.89769	1.16679	24.7346	25.7934	25.545	24.3285	24.5615	24.8491	22.0211	21.4052	23.2005	P34689;O01836	27916000	58153000	48955000	21068000	24760000	30222000	4256100	2777200	9639600
D0PV95	laf-1	0.72583	0.0645148	1.38715	2.53669	0.0352453	4	7.89769	1.24878	20.3564	20.3089	20.7731	20.0193	19.9097	19.3319	18.4297	19.0147	17.8482	D0PV95	1342400	1298900	1792000	1062700	984950	0	0	0	0
Q95QV7;Q95QV8;Q8IG49;Q8IG50	tiar-1	0.724403	0.0865285	1.36228	2.62473	0.0307609	4	7.89769	1.27792	24.6145	24.8706	24.8736	24.3342	23.6255	24.2259	18.9352	18.2655	18.4581	Q95QV7;Q95QV8;Q8IG49;Q8IG50;Q95QV6	25686000	30676000	30740000	21150000	12941000	19621000	0	0	0
Q27GU1;H2KZD5	csr-1	0.637297	-0.0858783	1.36047	2.03675	0.076513	4	7.89769	1.03708	21.7757	22.018	21.8484	21.2863	21.7509	20.693	18.4094	17.8524	19.7016	Q27GU1;H2KZD5	3590500	4246900	3775900	2557500	3529200	1695200	0	0	0
P49181	rpl-36	0.455303	-0.330766	1.24137	1.33869	0.217924	4	7.89769	0.643211	22.0857	23.0949	22.5705	21.9872	21.8354	22.5626	19.7721	20.8267	20.1557	P49181	4451100	8958700	6228800	4157200	3742100	6194700	895330	1859800	1168100
Q9NLD1	hrp-2	0.44933	-0.147674	1.04633	1.73952	0.120621	4	7.89769	0.88079	25.2242	25.8737	25.5592	25.167	25.0132	25.1288	22.5033	23.2228	23.05	Q9NLD1	39196000	61484000	49441000	37673000	33864000	36689000	5945400	9789300	8684300
Q86GC2;Q86GC3;Q9U3D6	adr-1	-0.02067	-0.861931	0.820591	-0.0567871	0.956125	4	7.89769	0.0194853	20.6142	21.8831	21.2973	21.5502	21.3669	20.9396	18.7353	19.1223	17.7482	Q86GC2;Q86GC3;Q9U3D6;Q93412	1605100	3867900	2577100	3070800	2704400	2011200	0	0	0
Q7Z145;Q23487	fubl-2	-0.46336	-1.05453	0.127809	-1.81154	0.108121	4	7.89769	0.908099	24.1392	24.6362	24.3264	24.8728	25.0092	24.6098	18.5889	18.5741	18.5914	Q7Z145;Q23487	18476000	26075000	21037000	30722000	33770000	25603000	0	0	0
Q2XMZ9;Q17935;Q17936	fubl-1	-0.820427	-1.65525	0.0143987	-2.27135	0.0531924	4	7.89769	1.14921	24.2669	24.5119	24.335	25.6849	25.4846	24.4056	20.9021	22.0578	20.3848	Q2XMZ9;Q17935;Q17936	20186000	23923000	21162000	53940000	46949000	22223000	1959600	4365700	1369100

## Sheet: Fig.S4e
Majority.protein.IDs	Gene.names	log2(foldchange)	CI.L	CI.R	t	P.Value	df.residual	df.total	-log10(adj.P.Value)	log2.LFQ.ctrl.1	log2.LFQ.ctrl.2	log2.LFQ.ctrl.3	log2.LFQ.gld1.1	log2.LFQ.gld1.2	log2.LFQ.gld1.gfp	Protein.IDs	P.ctrl.1	P.ctrl.2	P.ctrl.3	P.gld1.1	P.gld1.2	P.gld1.gfp	ru.P.ctrl.1	ru.Pctrl.2	ru.Pctrl.3	ru.Pgld1.1	ru.Pgld1.2	ru.Pgld1.gfp	u.P.ctrl.1	u.Pctrl.2	u.Pctrl.3	u.Pgld1.1	u.Pgld1.2	u.Pgld1.gfp	LFQ.ctrl.1	LFQ.ctrl.2	LFQ.ctrl.3	LFQ.gld1.1	LFQ.gld1.2	LFQ.gld1.gfp
Q20870	daz-1	5.28677	4.00649	6.56706	9.62965	1.71382e-05	4	7.51808	3.35106	20.1704	21.5947	20.3233	26.7119	25.4573	25.7795	Q20870	0	0	0	2	2	2	0	0	0	2	2	2	0	0	0	2	2	2	0	0	0	109920000	46068000	57599000
P91398	cey-3	5.22837	4.00418	6.45256	9.95964	1.35245e-05	4	7.51808	3.35106	22.0243	23.7984	23.2744	28.1504	28.0915	28.5403	P91398	2	2	4	7	9	10	2	2	4	7	9	10	2	2	4	7	9	10	4265600	14589000	10146000	297930000	286020000	390370000
Q17339	gld-1	4.97198	3.68225	6.26171	8.98995	2.76899e-05	4	7.51808	3.23962	20.1274	21.4242	20.2747	26.0198	26.0034	24.719	Q17339	1	0	0	4	3	5	1	0	0	4	3	5	1	0	0	4	3	5	0	0	0	68035000	67269000	27617000
Q09312	fbf-2	4.57804	3.47864	5.67745	9.71068	1.61597e-05	4	7.51808	3.35106	20.9156	19.597	19.9052	25.0897	24.63	24.4322	Q09312	0	0	1	3	6	4	0	0	1	3	6	4	0	0	1	1	2	2	0	0	0	35707000	25964000	22637000
Q9XTV4	mbf-1	4.4481	3.54343	5.35278	11.4659	4.9751e-06	4	7.51808	3.35106	20.4073	19.913	19.9386	24.4849	24.2341	24.8842	Q9XTV4	1	1	1	3	2	2	1	1	1	3	2	2	1	1	1	3	2	2	0	0	0	23479000	19733000	30967000
P34689	glh-1	4.36685	2.89736	5.83633	6.92993	0.000161943	4	7.51808	2.82685	22.3261	20.5929	19.9906	25.6936	25.0602	25.2564	P34689	2	2	2	11	10	9	2	2	2	11	10	9	1	0	0	5	5	5	5258100	0	0	54268000	34984000	40081000
P49181	rpl-36	4.19616	2.82082	5.5715	7.1149	0.000136009	4	7.51808	2.82685	21.0454	19.7229	20.0097	24.937	25.0146	23.4149	P49181	0	1	0	4	4	3	0	1	0	4	4	3	0	1	0	4	4	3	0	0	0	32121000	33897000	11184000
P91306	cey-2	4.02485	2.81754	5.23215	7.77427	7.50376e-05	4	7.51808	2.95279	24.5339	25.0587	23.6649	28.8102	27.7594	28.7625	P91306	5	6	4	7	9	7	5	6	4	7	9	7	5	6	4	7	9	7	24291000	34948000	13300000	470690000	227200000	455380000
Q6A582;K8ERX1;Q21605;K8FE02	zbp-1	3.72364	2.67738	4.76991	8.29951	4.80624e-05	4	7.51808	3.07931	20.0017	19.4035	19.5737	24.0815	23.1379	22.9305	Q6A582;K8ERX1;Q21605;K8FE02	0	1	0	4	2	3	0	1	0	4	2	3	0	1	0	4	2	3	0	0	0	17752000	9229800	7993800
G8JY83;P49632;P0CG71	ubq-1;ubq-2	3.69787	0.0561378	7.3396	2.36794	0.0473419	4	7.51808	0.875923	20.4575	26.4123	20.294	25.513	25.5429	27.2015	G8JY83;P49632;P0CG71	1	2	2	2	2	2	1	2	2	2	2	2	1	2	2	2	2	2	0	89312000	0	47884000	48886000	154340000
Q9U2G4	puf-3	3.62858	2.45233	4.80483	7.19388	0.000126376	4	7.51808	2.82685	19.6348	20.126	19.948	24.2728	23.7058	22.616	Q9U2G4	0	0	0	6	5	2	0	0	0	6	5	2	0	0	0	4	4	1	0	0	0	20270000	13682000	6428100
Q9U2F5	tiar-2	3.55485	2.21261	4.89708	6.17617	0.000342647	4	7.51808	2.61991	20.8229	20.7523	19.4935	24.7094	23.9205	23.1034	Q9U2F5	1	1	0	4	3	2	1	1	0	4	3	2	1	1	0	4	3	2	0	0	0	27433000	15878000	9012100
Q95YF3	cgh-1	3.31747	1.25864	5.3763	3.75762	0.00622832	4	7.51808	1.60357	20.0856	22.7651	19.0556	24.0462	24.1472	23.6654	Q95YF3	1	4	1	4	7	6	1	4	1	4	7	6	1	4	1	4	7	6	0	7128200	0	17323000	18580000	13304000
Q95QV7;Q95QV8;Q8IG49;Q8IG50	tiar-1	3.18364	2.10257	4.26471	6.86749	0.000171909	4	7.51808	2.82685	23.8154	23.5116	23.3625	27.4654	26.7154	26.0596	Q95QV7;Q95QV8;Q8IG49;Q8IG50;Q95QV6	4	3	3	6	4	5	4	3	3	6	4	5	4	3	3	6	4	5	14762000	11959000	10785000	185320000	110190000	69937000
G5EDV3	cey-4	3.15478	1.99576	4.31379	6.34753	0.000287344	4	7.51808	2.63851	25.4117	25.1104	24.4615	28.9122	28.0065	27.5293	G5EDV3	3	3	3	4	3	3	3	3	3	4	3	3	3	3	3	4	3	3	44637000	36224000	23102000	505170000	269650000	193710000
P48152	rps-3	3.14801	1.25843	5.03758	3.88506	0.00523443	4	7.51808	1.62816	20.7303	23.6406	23.1778	25.9414	26.2572	24.7942	P48152	4	6	6	7	8	7	4	6	6	7	8	7	4	6	6	7	8	7	0	13078000	9488700	64438000	80204000	29093000
Q17935;Q2XMZ9;Q17936	fubl-1	3.11858	1.81171	4.42545	5.56483	0.000661074	4	7.51808	2.36684	20.3336	22.223	21.3957	24.9654	24.1723	24.1703	Q17935;Q2XMZ9;Q17936	1	3	0	2	3	3	1	3	0	2	3	3	1	3	0	2	3	3	0	4895300	0	32759000	18905000	18880000
Q9XW17	car-1	3.11656	1.50664	4.72648	4.51437	0.00229807	4	7.51808	1.87688	23.8594	23.5846	24.1268	28.3216	27.0658	25.5331	Q9XW17	3	3	3	7	9	6	3	3	3	7	9	6	3	3	3	7	9	6	15219000	12580000	18319000	335460000	140480000	48556000
Q9TXU2;H2L0A8	H05C05.1a;H05C05.1c	2.87788	1.92694	3.82882	7.05739	0.00014354	4	7.51808	2.82685	20.6797	20.3107	19.8704	23.5307	22.8848	23.079	Q9TXU2;H2L0A8	0	0	0	5	5	3	0	0	0	5	5	3	0	0	0	5	5	3	0	0	0	12118000	7744600	8861100
Q19328	tsn-1	2.84801	0.953428	4.74259	3.50554	0.00884529	4	7.51808	1.49865	24.7031	24.7737	24.1472	28.6689	28.0582	25.441	Q19328	6	7	6	14	18	9	6	7	6	14	18	9	6	7	6	14	18	9	27314000	28683000	18580000	426780000	279480000	45552000
Q20898	ifet-1	2.73455	1.70044	3.76865	6.16663	0.000346057	4	7.51808	2.61991	20.9142	19.7563	20.5675	23.1815	23.4319	22.8283	Q20898	0	0	0	3	2	2	0	0	0	3	2	2	0	0	0	3	2	2	0	0	0	9513200	11316000	7447100
Q9N5B3	W08E12.7	2.70127	0.974581	4.42795	3.64822	0.00724442	4	7.51808	1.55433	20.1426	22.9238	20.454	23.5866	23.8107	24.2269	Q9N5B3	1	5	2	6	6	4	1	5	2	6	6	4	1	5	2	6	6	4	0	7957200	0	12597000	14714000	19635000
H2KYR1	vig-1	2.50933	0.849062	4.1696	3.52457	0.00861144	4	7.51808	1.49865	21.265	24.0503	23.023	25.3953	24.786	25.6849	H2KYR1	1	5	5	6	6	3	1	5	5	6	6	3	1	5	5	6	6	3	0	17372000	8523100	44130000	28929000	53943000
G5EC86	oma-1	2.4708	1.12742	3.81418	4.2891	0.00306475	4	7.51808	1.7976	21.1445	19.7393	20.4669	22.9736	22.0512	23.7383	G5EC86;Q9XV46;Q23359	0	0	0	2	2	2	0	0	0	2	2	2	0	0	0	2	2	2	0	0	0	8236400	4345800	13994000
Q9U302;Q7K798;Q7K797	pab-1	2.42612	1.29108	3.56116	4.98455	0.00129067	4	7.51808	2.1026	24.7481	24.9615	24.2917	27.8665	27.0332	26.3801	Q9U302;Q7K798;Q7K797	4	5	5	13	12	5	4	5	5	13	12	5	3	4	3	12	9	5	28179000	32672000	20537000	244710000	137340000	87336000
O01869	rps-10	2.40509	0.664769	4.14541	3.22276	0.0132472	4	7.51808	1.3522	22.8033	23.6016	20.6573	24.742	24.3705	25.1652	O01869	3	3	2	4	3	3	3	3	2	4	3	3	3	3	2	4	3	3	7319700	12729000	0	28059000	21689000	37624000
Q23487;Q7Z145	fubl-2	2.36937	1.10209	3.63665	4.35999	0.00279702	4	7.51808	1.81502	23.2492	22.241	21.8185	25.4576	24.8569	24.1022	Q23487;Q7Z145	5	2	2	5	6	4	5	2	2	5	6	4	5	2	2	5	6	4	9969900	4956700	3698500	46080000	30385000	18009000
Q9NEW6	rsp-3	2.32975	0.921393	3.73811	3.85765	0.00543274	4	7.51808	1.62816	20.9191	22.9652	22.939	24.6814	24.6689	24.4623	Q9NEW6	1	3	3	4	4	3	1	3	3	4	4	3	1	3	3	4	4	3	0	8188400	8041200	26905000	26673000	23114000
H2KZD5;Q27GU1	csr-1	2.22526	0.849125	3.6014	3.77091	0.00611574	4	7.51808	1.60357	20.6934	22.0529	20.1055	23.7848	23.0266	22.7162	H2KZD5;Q27GU1	1	3	0	6	4	5	1	3	0	6	4	5	1	3	0	6	4	5	0	4350900	0	14452000	8544700	6890400
Q17974	mma-1	2.05997	0.853722	3.26623	3.98245	0.00459061	4	7.51808	1.65385	23.1716	23.1041	22.6114	25.8592	24.1283	25.0796	Q17974	3	4	3	15	9	9	3	4	3	15	9	9	3	4	3	15	9	9	9448100	9016300	6407900	60869000	18337000	35457000
O18240	rps-18	2.02785	-0.842843	4.89855	1.64731	0.140527	4	7.51808	0.426273	20.3853	25.435	24.5256	24.7772	25.307	26.3452	O18240	2	3	3	3	5	4	2	3	3	3	5	4	2	3	3	3	5	4	0	45362000	24151000	28753000	41511000	85251000
P48158	rpl-23	2.01218	0.0557713	3.9686	2.39847	0.0451969	4	7.51808	0.884161	21.2339	20.3355	23.6494	23.1824	23.6838	24.3892	P48158	1	4	3	3	3	5	1	4	3	3	3	5	1	4	3	3	3	5	0	0	13158000	9518900	13475000	21973000
Q17832;B3GWB2	vgln-1	1.98876	0.288112	3.68941	2.72706	0.0275179	4	7.51808	1.0485	24.7831	24.5983	24.4609	27.7943	27.1227	24.8916	Q17832;B3GWB2	8	13	12	20	19	11	8	13	12	20	19	11	8	13	12	20	19	11	28870000	25400000	23092000	232760000	146130000	31126000
Q9NLD1	hrp-2	1.86241	0.59083	3.13399	3.41553	0.0100472	4	7.51808	1.45804	23.6416	23.0877	23.6435	26.1257	25.5678	24.2665	Q9NLD1	5	7	7	9	9	3	5	7	7	9	9	3	5	7	7	9	9	3	13087000	8914100	13104000	73218000	49738000	20181000
Q95YB2	acdh-9	1.79991	-0.352157	3.95197	1.95039	0.0892622	4	7.51808	0.612083	23.6363	20.5595	19.8789	22.8651	23.5614	23.048	Q95YB2	5	1	2	3	2	5	5	1	2	3	2	5	5	1	2	3	2	5	13039000	0	0	7639600	12379000	8672200
P49180	rpl-33	1.535	0.632392	2.4376	3.96585	0.00469398	4	7.51808	1.65385	20.0233	19.7567	20.5208	21.6107	21.4736	21.8213	P49180	0	1	2	2	2	2	0	1	2	2	2	2	0	1	2	2	2	2	0	0	1504400	3202400	2912100	3705800
H2L0N9;Q6AW03	Y37E3.17a;Y37E3.17b	1.32321	-0.68162	3.32804	1.53914	0.16473	4	7.51808	0.378977	20.7513	23.3283	24.2783	23.6409	24.2498	24.4368	H2L0N9;Q6AW03	1	6	2	3	3	4	1	6	2	3	3	4	1	6	2	3	3	4	0	10532000	20347000	13080000	19949000	22710000
P34575	cts-1	1.20399	-1.66304	4.07102	0.9793	0.357888	4	7.51808	0.151084	24.7979	24.3578	19.7415	24.3047	24.111	24.0935	P34575	3	3	0	3	5	4	3	3	0	3	5	4	3	3	0	3	5	4	29169000	21500000	0	20723000	18119000	17900000
Q86LS6;Q21962	gldc-1	1.18562	-0.705402	3.07665	1.4621	0.184219	4	7.51808	0.340881	19.5864	22.7957	22.2926	22.8696	22.9112	22.4509	Q86LS6;Q21962	2	2	2	3	3	3	2	2	2	3	3	3	2	2	2	3	3	3	0	7281200	5137300	7663500	7887600	5733200
O45012	nol-5	1.06167	0.145549	1.9778	2.70248	0.0285513	4	7.51808	1.04585	22.9833	22.4822	22.5594	23.9407	23.9547	23.3144	O45012	2	3	3	3	5	4	2	3	3	3	5	4	2	3	3	3	5	4	8292100	5858700	6180800	16102000	16259000	10431000
P48150	rps-14	0.99981	0.0615889	1.93803	2.48507	0.0396337	4	7.51808	0.928971	24.9477	24.8087	24.3946	26.1269	25.712	25.3114	P48150	5	5	5	6	5	5	5	5	5	6	5	5	5	5	5	6	5	5	32359000	29388000	22055000	73281000	54966000	41639000
Q20206	rps-11	0.992123	0.104973	1.87927	2.60792	0.0329166	4	7.51808	0.997031	24.9334	24.9679	24.2969	25.6243	25.8205	25.7298	Q20206	2	5	5	6	6	3	2	5	5	6	6	3	2	5	5	6	6	3	32040000	32817000	20611000	51722000	59257000	55648000
Q304E5;Q9TZQ3	pgl-1	0.976537	-0.793063	2.74614	1.28689	0.236339	4	7.51808	0.262643	23.963	23.1998	21.0119	23.8406	23.1603	24.1033	Q304E5;Q9TZQ3	3	5	0	2	3	7	3	5	0	2	3	7	2	4	0	1	2	6	16352000	9634500	0	15022000	9374500	18023000
Q17763	atp-5	0.870207	-1.05694	2.79735	1.05301	0.324998	4	7.51808	0.161283	20.8371	23.493	23.9699	23.3066	23.2961	24.3079	Q17763	2	5	2	3	3	5	2	5	2	3	3	5	2	5	2	3	3	5	0	11806000	16431000	10375000	10300000	20768000
P12844	myo-3	0.719837	-0.7575	2.19717	1.13627	0.290763	4	7.51808	0.191525	20.6373	22.5225	22.9407	22.4771	22.7008	23.0822	P12844	3	9	5	5	5	10	2	8	4	5	4	10	2	8	4	5	4	9	0	6024900	8050700	5838200	6817300	8880200
P12845	myo-2	0.62387	-0.890818	2.13856	0.9605	0.366671	4	7.51808	0.151084	21.0893	22.6115	20.376	21.2761	22.1448	22.5276	P12845	1	9	5	2	6	10	1	7	3	2	5	7	1	7	3	2	5	7	0	6408400	0	2539400	4637200	6046100
P50432	mel-32	0.558693	-0.647795	1.76518	1.07988	0.313615	4	7.51808	0.167811	21.0639	22.5644	21.3836	21.8914	22.0304	22.7662	P50432	4	4	5	4	4	8	4	4	5	4	4	8	4	4	5	4	4	8	2192200	6202300	2736000	3890200	4283600	7133800
P47207	cct-2	0.558633	-0.796976	1.91424	0.96099	0.36644	4	7.51808	0.151084	20.1903	21.7036	21.5355	21.0832	21.4945	22.5276	P47207	1	4	3	2	2	4	1	4	3	2	2	4	1	4	3	2	2	4	0	3415400	3039600	2221600	2954600	6046000
P02566	unc-54	0.51402	-1.14961	2.17765	0.720526	0.492992	4	7.51808	0.0984342	24.7069	26.014	25.2508	24.9914	25.1488	27.3736	P02566	15	39	21	17	23	42	15	39	21	17	23	42	14	36	18	17	21	37	27386000	67762000	39925000	33355000	37199000	173890000
Q21276	K07C5.4	0.503197	-0.347094	1.35349	1.38006	0.207213	4	7.51808	0.310002	22.3018	22.6434	22.1254	23.0046	22.7563	22.8194	Q21276	2	2	3	3	5	3	2	2	3	3	5	3	2	2	3	3	5	3	5170400	6551600	4575300	8415200	7085000	7401400
O01761	unc-89	0.478993	-0.329617	1.2876	1.38139	0.20682	4	7.51808	0.310002	24.3938	24.2325	24.3808	24.7243	24.8476	24.8722	O01761	3	8	7	4	9	5	3	8	7	4	9	5	3	8	7	4	9	5	22043000	19711000	21845000	27718000	30190000	30710000
A0A061ACT3;A0A061AE24;Q23551;H2FLH2;H2FLH3	unc-22	0.454647	-1.88306	2.79235	0.453535	0.662967	4	7.51808	0.0624765	19.3977	22.1	23.6566	21.8425	21.8117	22.8641	A0A061ACT3;A0A061AE24;Q23551;H2FLH2;H2FLH3	1	5	4	7	3	8	1	5	4	7	3	8	1	5	4	7	3	8	0	4495400	13224000	3760600	3681200	7634400
Q18688	daf-21	0.436007	-0.994372	1.86639	0.710835	0.498641	4	7.51808	0.0984342	24.5286	25.1553	24.4774	24.3768	24.6193	26.4733	Q18688	7	9	9	6	13	13	7	9	9	6	13	13	6	8	8	5	12	12	24202000	37367000	23358000	21784000	25771000	93165000
Q21032;H9G2T4	idh-1	0.37139	-1.02135	1.76413	0.62185	0.552425	4	7.51808	0.092258	22.2005	22.4072	21.8659	22.1461	21.6425	23.7992	Q21032;H9G2T4;H9G2T3	3	5	5	4	4	4	3	5	5	4	4	4	3	5	5	4	4	4	4819800	5561900	3821900	4641300	3273600	14597000
Q9N4M4	anc-1	0.356793	-0.950853	1.66444	0.636287	0.543469	4	7.51808	0.092258	22.7012	23.1171	22.3005	22.569	22.4385	24.1816	Q9N4M4	4	7	7	3	6	11	4	7	7	3	6	11	4	7	7	3	6	11	6819200	9097800	5165400	6222200	5684300	19027000
Q93572	rpa-0	0.350373	-0.619913	1.32066	0.842088	0.425713	4	7.51808	0.116709	23.0025	23.1278	22.361	23.1957	22.7951	23.5517	Q93572	2	4	2	4	3	4	2	4	2	4	3	4	2	4	2	4	3	4	8403100	9165900	5386700	9607100	7277800	12296000
Q19289	ifb-1	0.314897	-0.714601	1.34439	0.713295	0.497203	4	7.51808	0.0984342	21.8847	20.748	21.7692	21.6223	21.7047	22.0195	Q19289	3	1	5	5	3	3	3	1	5	5	3	3	3	1	5	5	3	3	3872000	0	3574200	3228200	3418000	4251500
P46561	atp-2	0.288677	-1.07787	1.65522	0.492623	0.636341	4	7.51808	0.0624765	24.3404	25.8149	24.7301	24.6708	24.8795	26.2012	P46561	7	11	8	7	9	10	7	11	8	7	9	10	7	11	8	7	9	10	21242000	59029000	27829000	26708000	30865000	77153000
P29691	eef-2	0.261837	-0.847834	1.37151	0.550253	0.598108	4	7.51808	0.0743814	24.7278	25.3114	24.4165	24.5905	24.8492	25.8015	P29691	6	10	9	8	8	11	6	10	9	8	8	11	6	10	9	8	8	11	27785000	41637000	22392000	25262000	30224000	58482000
O44400	F37C4.5	0.244683	-0.6543	1.14367	0.634716	0.54444	4	7.51808	0.092258	23.0569	22.9633	23.4714	23.044	23.6301	23.5516	O44400	3	5	6	3	5	4	3	5	6	3	5	4	3	5	6	3	5	4	8726300	8178200	11630000	8648400	12983000	12295000
Q9U2M4	Y38F1A.6	0.21769	-0.614456	1.04984	0.61005	0.559811	4	7.51808	0.092258	24.6676	24.4922	24.8798	24.7711	25.0292	24.8924	Q9U2M4	3	4	4	3	5	5	3	4	4	3	5	5	3	4	4	3	5	5	26649000	23599000	30873000	28632000	34241000	31142000
P62784	his-1	0.216977	-0.91543	1.34938	0.446825	0.667591	4	7.51808	0.0624765	23.3704	24.1476	24.3902	23.8031	23.8565	24.8995	P62784	3	3	2	3	2	3	3	3	2	3	2	3	3	3	2	3	2	3	10844000	18585000	21988000	14637000	15189000	31297000
Q10663	icl-1	0.216323	-0.942464	1.37511	0.435337	0.675544	4	7.51808	0.0624765	24.1389	22.7788	23.0459	23.6591	23.0315	23.9221	Q10663	4	8	4	5	6	5	4	8	4	5	6	5	4	8	4	5	6	5	18473000	7196400	8659900	13246000	8573900	15895000
Q21752	vdac-1	0.207527	-0.945096	1.36015	0.419868	0.686322	4	7.51808	0.0624765	21.9234	22.2015	21.8984	22.3258	21.3376	22.9825	Q21752	3	7	4	2	4	6	3	7	4	2	4	6	3	7	4	2	4	6	3977400	4823000	3909200	5257000	2650100	8287400
P17330;P17329	gpd-3;gpd-2	0.19658	-0.913442	1.3066	0.412985	0.691143	4	7.51808	0.0624765	23.4825	23.3099	23.5533	23.0073	23.4227	24.5055	P17330;P17329	5	7	6	4	9	6	5	7	6	4	9	6	3	6	4	2	7	4	11720000	10399000	12310000	8431400	11244000	23817000
Q93573	tct-1	0.194887	-1.34339	1.73316	0.295444	0.775649	4	7.51808	0.0328208	20.8692	22.6319	22.7827	21.5745	22.1228	23.171	Q93573	1	4	4	3	5	4	1	4	4	3	5	4	1	4	4	3	5	4	0	6499400	7215500	3123100	4567100	9444500
P09446	hsp-1	0.168037	-1.2647	1.60077	0.273504	0.791828	4	7.51808	0.0288185	25.1887	26.1948	25.3927	25.0837	25.1824	27.0141	P09446	5	11	6	6	6	7	5	11	6	6	6	7	4	9	5	5	5	7	38243000	76809000	44053000	35560000	38077000	135540000
Q09936	C53C9.2	0.160057	-1.36608	1.68619	0.244572	0.81333	4	7.51808	0.02209	25.5646	23.626	24.7367	25.0456	25.5531	23.8087	Q09936	4	4	4	3	3	1	4	4	4	3	3	1	3	3	3	3	2	1	49627000	12946000	27956000	34632000	49233000	14694000
Q22968	gcst-1	0.12962	-1.45534	1.71458	0.190713	0.853799	4	7.51808	0.0200941	27.8416	27.5913	27.9394	27.6675	29.411	26.6827	Q22968	6	7	6	3	8	2	6	7	6	3	8	2	6	7	6	3	8	2	240520000	202220000	257390000	213180000	713810000	107720000
Q9BIC3;Q9GYT0;Q8T8N8	ech-1.2	0.0759067	-0.73662	0.888433	0.217856	0.833337	4	7.51808	0.0211871	23.2112	23.092	22.9715	23.081	23.1803	23.241	Q9BIC3;Q9GYT0;Q8T8N8	4	9	7	5	8	4	4	9	7	5	8	4	4	8	7	5	8	4	9710800	8940800	8224400	8872900	9505400	9914000
O61199;U4PC51	ogdh-1	0.06617	-0.900936	1.03328	0.159556	0.877434	4	7.51808	0.0133219	23.2032	23.3708	22.9999	23.272	22.7292	23.7712	O61199;U4PC51	3	6	3	5	5	4	3	6	3	5	5	4	3	6	3	5	5	4	9657600	10847000	8387800	10129000	6952900	14317000
P49405	rpl-5	0.06595	-0.969825	1.10173	0.148483	0.885867	4	7.51808	0.0133219	26.0692	25.3844	25.6149	25.2994	25.5696	26.3974	P49405	3	5	6	2	6	3	3	5	6	2	6	3	3	5	6	2	6	3	70406000	43798000	51388000	41293000	49797000	88390000
Q09533	rpl-10	0.0249333	-1.08246	1.13233	0.0525056	0.959494	4	7.51808	0.000586795	23.1369	23.4927	23.2671	22.5334	23.3922	24.0459	Q09533	2	4	2	3	5	3	2	4	2	3	5	3	2	4	2	3	5	3	9223500	11803000	10095000	6070400	11009000	17320000
P05690;G8JY38	vit-2	0.01079	-1.34125	1.36283	0.0186106	0.985636	4	7.51808	0.000586795	24.8194	25.4715	24.7289	24.216	24.6526	26.1835	P05690;G8JY38	11	21	13	12	15	22	11	21	13	12	15	22	2	8	5	4	6	10	29606000	46525000	27806000	19487000	26374000	76213000
Q9XXK1	H28O16.1	0.00958	-1.01824	1.0374	0.0217358	0.983224	4	7.51808	0.000586795	25.7818	25.824	24.9905	25.3611	25.1998	26.0642	Q9XXK1;O45827	7	10	8	8	8	9	7	10	8	8	8	9	7	10	8	8	8	9	57691000	59403000	33335000	43099000	38538000	70163000
P91128	rpl-13	0.00450333	-0.983179	0.992186	0.0106327	0.991793	4	7.51808	0.000586795	25.3743	24.9806	24.4524	24.9148	24.5878	25.3181	P91128	2	2	3	3	4	2	2	2	3	3	4	2	2	2	3	3	4	2	43493000	33106000	22956000	31631000	25215000	41833000
P46769	rps-0	-0.00072	-0.960541	0.959101	-0.00174932	0.99865	4	7.51808	0.000586795	24.5851	24.6471	24.0241	24.2905	24.0799	24.8838	P46769	3	7	6	5	4	7	3	7	6	5	4	7	3	7	6	5	4	7	25168000	26273000	17060000	20519000	17732000	30958000
O01808;A0A0S4XR36	C44E4.1a	-0.0354367	-2.90391	2.83304	-0.028809	0.977767	4	7.51808	0.000586795	24.6708	20.428	25.1404	24.58	22.9893	22.5636	O01808;A0A0S4XR36;Q7KQG4	2	0	2	2	3	3	2	0	2	2	3	3	2	0	2	2	3	3	26709000	0	36983000	25079000	8326600	6198800
O02266	alh-7	-0.0492633	-1.21332	1.11479	-0.0986909	0.923964	4	7.51808	0.00853769	22.1092	21.4308	20.4467	21.4533	21.0519	21.3338	O02266;G3MU66	3	2	1	2	3	3	3	2	1	2	3	3	3	2	1	2	3	3	4524200	2827000	0	2871300	2173900	2643100
P50140;G8JYF5	hsp-60	-0.0496633	-1.13407	1.03475	-0.106799	0.917743	4	7.51808	0.00853769	25.2738	25.0387	24.7723	24.4281	24.7387	25.769	P50140;G8JYF5	6	9	9	7	13	11	6	9	9	7	13	11	2	4	3	3	6	5	40566000	34467000	28655000	22573000	27995000	57180000
D0IMZ5;U4PR92;U4PM01;U4PBJ9;D0IMZ7;U4PEE3;D0IMZ8;U4PB53;U4PM04;U4PBK4;U4PB58;U4PEF1;U4PR97;U4PM09;U4PEE8;U4PRA0	fln-1	-0.06605	-1.40853	1.27643	-0.114734	0.911661	4	7.51808	0.00853769	22.5879	23.3222	22.4918	22.1009	22.2163	23.8866	D0IMZ5;U4PR92;U4PM01;U4PBJ9;D0IMZ7;U4PEE3;D0IMZ8;U4PB53;U4PM04;U4PBK4;U4PB58;U4PEF1;U4PR97;U4PM09;U4PEE8;U4PRA0;D0IMZ6;H2KZT3;Q9TYW4	2	10	4	3	4	8	2	10	4	3	4	8	2	10	4	3	4	8	6304100	10488000	5898100	4498100	4872700	15509000
P34559	ech-6	-0.07447	-0.956305	0.807365	-0.196934	0.849098	4	7.51808	0.0200941	24.7512	24.2967	24.2795	24.2569	24.1749	24.6722	P34559	4	4	3	4	4	2	4	4	3	4	4	2	3	4	3	3	4	1	28240000	20608000	20363000	20047000	18940000	26734000
P52015	cyn-7	-0.130267	-1.49773	1.2372	-0.222148	0.830113	4	7.51808	0.0211871	21.1708	22.9944	22.9015	21.998	22.765	21.9129	P52015	2	2	2	3	2	3	1	2	2	2	2	3	1	1	1	1	1	1	0	8355900	7835200	4188500	7127600	3948500
P34455	aco-2	-0.137517	-1.09652	0.821482	-0.334398	0.747216	4	7.51808	0.0394251	24.5394	23.8109	23.8875	23.5309	24.2024	24.092	P34455	8	8	6	6	10	7	8	8	6	6	10	7	8	8	6	6	10	7	24384000	14716000	15519000	12120000	19304000	17882000
Q10454	F46H5.3	-0.155257	-1.27459	0.964077	-0.323457	0.755162	4	7.51808	0.0394251	24.2602	25.0525	24.2544	24.0503	23.9344	25.1166	Q10454	2	7	5	4	5	5	2	7	5	4	5	5	2	7	5	4	5	5	20093000	34799000	20013000	17373000	16032000	36379000
P11141	hsp-6	-0.156773	-1.09534	0.781796	-0.389522	0.70769	4	7.51808	0.0574027	25.889	25.5108	24.9049	25.2579	25.2332	25.3434	P11141	7	9	9	8	8	9	7	9	9	8	8	9	7	9	9	8	8	9	62138000	47810000	31415000	40121000	39441000	42571000
Q9N4H7	copa-1	-0.208563	-1.17519	0.758063	-0.50316	0.629257	4	7.51808	0.0624765	24.0198	23.7345	24.5003	23.7201	24.3246	23.5842	Q9N4H7	4	3	3	4	3	2	4	3	3	4	3	2	4	3	3	4	3	2	17009000	13957000	23731000	13818000	21011000	12576000
Q23621	gdh-1	-0.21775	-1.27516	0.839664	-0.480219	0.644731	4	7.51808	0.0624765	24.0183	23.8629	23.804	22.8746	24.0634	24.0939	Q23621	6	8	8	7	5	11	6	8	8	7	5	11	6	8	8	7	5	11	16991000	15256000	14646000	7690400	17531000	17905000
P90735	eat-6	-0.2443	-1.11583	0.627234	-0.65368	0.532796	4	7.51808	0.092258	24.7943	24.2453	24.6951	24.1707	24.2801	24.551	P90735	10	12	11	7	10	4	10	12	11	7	10	4	10	12	11	7	10	4	29095000	19887000	27162000	18884000	20372000	24581000
Q93934	R07H5.8	-0.252077	-1.57816	1.074	-0.443291	0.670033	4	7.51808	0.0624765	22.814	23.0533	22.428	21.567	22.3624	23.6096	Q93934	2	2	3	2	2	6	2	2	3	2	2	6	2	2	3	2	2	6	7373900	8704200	5642800	3106800	5392000	12800000
G5ECS9;G5EFE6	cpt-2	-0.295527	-1.55298	0.961931	-0.548062	0.599538	4	7.51808	0.0743814	22.6444	22.2525	20.976	21.8436	22.0073	21.1354	G5ECS9;G5EFE6	5	4	2	3	3	2	5	4	2	3	3	2	4	3	2	2	2	1	6555900	4996700	2062600	3763400	4215700	2303500
P53013;G8JY74	eft-3;eef-1a.2	-0.304237	-1.2601	0.651629	-0.742235	0.480488	4	7.51808	0.0984342	26.5923	26.8882	26.5267	26.3087	25.8987	26.8872	P53013;G8JY74;Q86NF3;Q86NF4	6	9	9	8	9	12	6	9	9	8	9	12	6	9	9	8	9	12	101180000	124210000	96680000	83120000	62559000	124120000
P34574	chc-1	-0.304343	-1.32047	0.711782	-0.698463	0.505914	4	7.51808	0.0984342	22.187	22.3018	22.5605	21.3644	22.236	22.5359	P34574	3	7	4	4	7	5	3	7	4	4	7	5	3	7	4	4	7	5	4774800	5170400	6185600	2699800	4939600	6081200
P53588	F47B10.1	-0.308427	-1.18644	0.569589	-0.819174	0.437881	4	7.51808	0.114959	24.4056	24.0139	23.8703	23.6099	24.0646	23.6901	P53588	5	7	6	4	6	6	5	7	6	4	6	6	5	7	6	4	6	6	22224000	16940000	15335000	12802000	17546000	13534000
P54889	alh-13	-0.309697	-1.20117	0.581776	-0.81013	0.44275	4	7.51808	0.114959	23.3376	22.5508	23.0242	22.7181	22.6005	22.6649	P54889	4	2	4	4	4	4	4	2	4	4	4	4	4	2	4	4	4	4	10600000	6144000	8530500	6899700	6359400	6649700
Q21926	irs-1	-0.31555	-1.27814	0.647036	-0.764461	0.467905	4	7.51808	0.0984342	25.3996	24.9203	25.575	24.4898	25.2355	25.2228	Q21926	3	4	3	3	4	3	3	4	3	3	4	3	3	4	3	3	4	3	44262000	31751000	49984000	23560000	39504000	39159000
Q94010	T08G11.1a	-0.402357	-1.30985	0.505137	-1.03394	0.333275	4	7.51808	0.159134	21.8033	21.2917	22.055	21.2137	21.5418	21.1876	Q94010	3	4	2	2	3	4	3	4	2	2	3	4	0	0	0	0	0	1	3659800	2567100	4357400	2432000	3052900	2388300
O45865;G3MU69;Q86CZ8	ant-1.1	-0.428263	-1.61575	0.759218	-0.841028	0.42627	4	7.51808	0.116709	26.3505	26.3908	27.2123	25.9848	27.0627	25.6213	O45865;G3MU69;Q86CZ8;Q86CZ9	5	6	6	7	8	8	5	6	6	7	8	8	3	3	4	5	5	5	85567000	87988000	155490000	66406000	140180000	51615000
Q6A8K1;P10986;Q95ZL1	act-4	-0.47355	-1.39681	0.449709	-1.1961	0.268013	4	7.51808	0.217568	26.3189	26.3782	26.4445	26.1086	25.3752	26.2371	Q6A8K1;P10986;Q95ZL1	9	11	7	7	9	8	9	11	7	7	9	8	0	0	0	0	0	0	83711000	87222000	91323000	72356000	43520000	79098000
P34385	F02A9.4	-0.47368	-1.60588	0.658516	-0.97564	0.359585	4	7.51808	0.151084	29.5843	28.6603	29.483	28.9514	29.297	28.0582	P34385	9	10	12	10	13	6	9	10	12	10	13	6	9	10	12	10	13	6	804960000	424250000	750340000	519100000	659590000	279480000
Q8WQF1;Q20676	pccb-1	-0.491377	-1.72902	0.746267	-0.92586	0.383277	4	7.51808	0.147195	28.8933	28.7679	29.0302	28.8975	29.0119	27.3078	Q8WQF1;Q20676	11	14	13	12	15	11	11	14	13	12	15	11	11	14	13	12	15	11	498600000	457100000	548220000	500060000	541330000	166140000
P18948	vit-6	-0.51042	-2.45804	1.4372	-0.611154	0.559117	4	7.51808	0.092258	25.0961	28.0189	25.9074	25.0259	25.5203	26.9449	P18948	7	18	10	10	13	21	7	18	10	10	13	21	7	18	10	10	13	21	35865000	271970000	62936000	34162000	48124000	129190000
O17915	ran-1	-0.59944	-2.11059	0.911707	-0.925051	0.383671	4	7.51808	0.147195	25.6992	25.0395	26.1518	23.7094	25.9773	25.4056	O17915	3	4	4	2	3	4	3	4	4	2	3	4	3	4	4	2	3	4	54481000	34487000	74553000	13716000	66060000	44448000
O17680	sams-1	-0.828073	-2.02479	0.36864	-1.61363	0.147686	4	7.51808	0.415687	23.8911	23.9204	24.1045	23.2081	24.009	22.2148	O17680	4	3	3	3	5	3	4	3	3	3	5	3	2	1	1	2	4	2	15557000	15877000	18038000	9689900	16882000	4867600

## Sheet: Fig.S4f
Majority.protein.IDs	Gene.names	log2(foldchange)	CI.L	CI.R	t	P.Value	df.residual	df.total	-log10(adj.P.Value)	log2.LFQ.ctrl.1	log2.LFQ.ctrl.2	log2.LFQ.ctrl.3	log2.LFQ.lin41.1	log2.LFQ.lin41.2	log2.LFQ.lin41.gfp	Protein.IDs	P.ctrl.1	P.ctrl.2	P.ctrl.3	P.lin41.1	P.lin41.2	P.lin41.gfp	ru.P.ctrl.1	ru.P.ctrl.2	ru.P.ctrl.3	ru.P.lin41.1	ru.P.lin41.2	ru.P.lin41.gfp	u.P.ctrl.1	u.P.ctrl.2	u.P.ctrl.3	u.P.lin41.1	u.P.lin41.2	u.P.lin41.gfp	LFQ.ctrl.1	LFQ.ctrl.2	LFQ.ctrl.3	LFQ.lin41.1	LFQ.lin41.2	LFQ.lin41.gfp
P34689	glh-1	3.63289	2.32286	4.94292	6.16832	0.00010014	4	10.1285	2.72064	22.3261	20.5929	19.9906	24.715	24.1967	24.8967	P34689	2	2	2	5	8	5	2	2	2	5	8	5	1	0	0	3	4	4	5258100	0	0	27539000	19228000	31235000
P91398	cey-3	3.37825	1.88277	4.87373	5.02467	0.000498337	4	10.1285	2.35078	22.0243	23.7984	23.2744	27.3612	26.8801	24.9906	P91398	2	2	4	9	9	4	2	2	4	9	9	4	2	2	4	9	9	4	4265600	14589000	10146000	172400000	123510000	33337000
P91306	cey-2	3.14869	2.14523	4.15216	6.97948	3.56856e-05	4	10.1285	2.86772	24.5339	25.0587	23.6649	27.5807	27.6938	27.4291	P91306	5	6	4	6	7	4	5	6	4	6	7	4	5	6	4	6	7	4	24291000	34948000	13300000	200740000	217100000	180710000
Q9TXU2;H2L0A8	H05C05.1a;H05C05.1c	2.79766	1.59259	4.00273	5.16392	0.000405867	4	10.1285	2.35078	20.6797	20.3107	19.8704	22.756	22.2734	24.2244	Q9TXU2;H2L0A8	0	0	0	4	5	2	0	0	0	4	5	2	0	0	0	4	5	2	0	0	0	7083400	5069400	19601000
Q95QV7;Q95QV8;Q8IG49;Q8IG50	tiar-1	1.99271	1.09095	2.89448	4.91526	0.000586693	4	10.1285	2.35078	23.8154	23.5116	23.3625	26.0129	25.2516	25.4031	Q95QV7;Q95QV8;Q8IG49;Q8IG50;Q95QV6	4	3	3	5	5	3	4	3	3	5	5	3	4	3	3	5	5	3	14762000	11959000	10785000	67713000	39948000	44370000
O18240	rps-18	1.70897	-0.615173	4.03312	1.63556	0.132588	4	10.1285	0.411656	20.3853	25.435	24.5256	25.3012	25.1086	25.063	O18240	2	3	3	3	4	2	2	3	3	3	4	2	2	3	3	3	4	2	0	45362000	24151000	41345000	36177000	35052000
Q23487;Q7Z145	fubl-2	1.66055	0.567405	2.75369	3.37886	0.00689256	4	10.1285	1.35999	23.2492	22.241	21.8185	24.67	23.9332	23.6871	Q23487;Q7Z145	5	2	2	6	5	4	5	2	2	6	5	4	5	2	2	6	5	4	9969900	4956700	3698500	26693000	16018000	13506000
G5EDV3	cey-4	1.3509	0.197569	2.50424	2.60534	0.0259976	4	10.1285	0.892729	25.4117	25.1104	24.4615	26.9094	25.332	26.795	G5EDV3	3	3	3	3	3	2	3	3	3	3	3	2	3	3	3	3	3	2	44637000	36224000	23102000	126050000	42236000	116440000
Q09531	F07F6.4	1.26559	-0.379921	2.91109	1.71076	0.117528	4	10.1285	0.429258	19.2505	22.1779	22.4049	22.54	22.3745	22.7156	Q09531	1	2	7	2	2	2	1	2	7	2	2	2	1	2	7	2	2	2	0	4744900	5553300	6098400	5437500	6887600
H2KYR1	vig-1	1.17271	-0.264333	2.60975	1.81517	0.0991789	4	10.1285	0.46519	21.265	24.0503	23.023	24.0804	23.5117	24.2642	H2KYR1	1	5	5	4	6	3	1	5	5	4	6	3	1	5	5	4	6	3	0	17372000	8523100	17739000	11960000	20149000
Q9NLD1	hrp-2	0.896257	-0.0626709	1.85518	2.07894	0.0639622	4	10.1285	0.568535	23.6416	23.0877	23.6435	24.9341	24.2179	23.9095	Q9NLD1	5	7	7	7	7	3	5	7	7	7	7	3	5	7	7	7	7	3	13087000	8914100	13104000	32057000	19513000	15757000
Q21032;H9G2T4	idh-1	0.5622	-0.681279	1.80568	1.00565	0.338003	4	10.1285	0.160661	22.2005	22.4072	21.8659	22.5253	21.7047	23.9301	Q21032;H9G2T4;H9G2T3	3	5	5	4	4	3	3	5	5	4	4	3	3	5	5	4	4	3	4819800	5561900	3821900	6036800	3417900	15984000
O61199;U4PC51	ogdh-1	0.40802	-0.667164	1.4832	0.844101	0.418103	4	10.1285	0.160661	23.2032	23.3708	22.9999	22.8472	23.4432	24.5076	O61199;U4PC51	3	6	3	4	8	3	3	6	3	4	8	3	3	6	3	4	8	3	9657600	10847000	8387800	7545400	11405000	23852000
P06125	vit-5	0.26924	-0.620055	1.15853	0.673426	0.515748	4	10.1285	0.149696	22.5769	22.7736	22.5105	23.2975	22.4911	22.88	P06125	5	11	8	6	8	5	5	11	8	6	8	5	0	2	0	0	1	1	6256200	7170200	5974800	10310000	5895200	7718900
P48150	rps-14	0.251243	-0.664194	1.16668	0.610466	0.555003	4	10.1285	0.149696	24.9477	24.8087	24.3946	25.0258	24.5289	25.35	P48150	5	5	5	5	4	4	5	5	5	5	4	4	5	5	5	5	4	4	32359000	29388000	22055000	34159000	24207000	42768000
O45012	nol-5	0.25096	-0.600006	1.10193	0.655977	0.526459	4	10.1285	0.149696	22.9833	22.4822	22.5594	22.9575	22.8366	22.9836	O45012	2	3	3	2	3	2	2	3	3	2	3	2	2	3	3	2	3	2	8292100	5858700	6180800	8145200	7490300	8293700
Q19328	tsn-1	0.231807	-0.711742	1.17536	0.546459	0.596582	4	10.1285	0.149696	24.7031	24.7737	24.1472	25.2528	24.7426	24.3241	Q19328	6	7	6	8	7	3	6	7	6	8	7	3	6	7	6	8	7	3	27314000	28683000	18580000	39980000	28072000	21003000
Q8WQF1;Q20676	pccb-1	0.229697	-0.626354	1.08575	0.596831	0.563722	4	10.1285	0.149696	28.8933	28.7679	29.0302	29.1327	29.3978	28.8499	Q8WQF1;Q20676	11	14	13	12	17	5	11	14	13	12	17	5	11	14	13	12	17	5	498600000	457100000	548220000	588610000	707350000	483830000
P34455	aco-2	0.220373	-0.668453	1.1092	0.55149	0.593255	4	10.1285	0.149696	24.5394	23.8109	23.8875	24.4185	24.1441	24.3363	P34455	8	8	6	9	9	2	8	8	6	9	9	2	8	8	6	9	9	2	24384000	14716000	15519000	22423000	18540000	21182000
Q9U302;Q7K798;Q7K797	pab-1	0.17945	-0.821676	1.18058	0.398704	0.698387	4	10.1285	0.107599	24.7481	24.9615	24.2917	25.5478	24.6378	24.3541	Q9U302;Q7K798;Q7K797	4	5	5	7	8	4	4	5	5	7	8	4	3	4	3	6	7	2	28179000	32672000	20537000	49051000	26105000	21445000
O44400	F37C4.5	0.175157	-0.776797	1.12711	0.409267	0.690864	4	10.1285	0.107599	23.0569	22.9633	23.4714	22.7697	23.418	23.8294	O44400	3	5	6	3	6	2	3	5	6	3	6	2	3	5	6	3	6	2	8726300	8178200	11630000	7150900	11208000	14906000
Q17832;B3GWB2	vgln-1	0.0986267	-0.775261	0.972514	0.251035	0.806806	4	10.1285	0.0575151	24.7831	24.5983	24.4609	24.4554	24.5887	25.0941	Q17832;B3GWB2	8	13	12	11	11	5	8	13	12	11	11	5	8	13	12	11	11	5	28870000	25400000	23092000	23004000	25231000	35816000
Q09936	C53C9.2	0.0399533	-1.10636	1.18627	0.0775256	0.939716	4	10.1285	0.0154217	25.5646	23.626	24.7367	24.552	24.9079	24.5873	Q09936	4	4	4	3	3	4	4	4	4	3	3	4	3	3	3	2	3	3	49627000	12946000	27956000	24597000	31479000	25206000
P46561	atp-2	-0.0214033	-1.37743	1.33462	-0.0351083	0.972676	4	10.1285	0.0120319	24.3404	25.8149	24.7301	24.449	24.1735	26.1988	P46561	7	11	8	10	7	6	7	11	8	10	7	6	7	11	8	10	7	6	21242000	59029000	27829000	22902000	18921000	77022000
P29691	eef-2	-0.0857733	-1.01328	0.841729	-0.205699	0.841101	4	10.1285	0.0516706	24.7278	25.3114	24.4165	25.0573	24.6214	24.5196	P29691	6	10	9	9	8	3	6	10	9	9	8	3	6	10	9	9	8	3	27785000	41637000	22392000	34914000	25809000	24052000
O45865;G3MU69;Q86CZ8	ant-1.1	-0.30263	-1.35879	0.753531	-0.63735	0.538037	4	10.1285	0.149696	26.3505	26.3908	27.2123	26.399	26.9877	25.659	O45865;G3MU69;Q86CZ8;Q86CZ9	5	6	6	6	7	5	5	6	6	6	7	5	3	3	4	4	4	2	85567000	87988000	155490000	88492000	133080000	52980000
P62784	his-1	-0.30904	-1.46321	0.845131	-0.59558	0.564526	4	10.1285	0.149696	23.3704	24.1476	24.3902	22.8579	23.5661	24.5572	P62784	3	3	2	4	2	3	3	3	2	4	2	3	3	3	2	4	2	3	10844000	18585000	21988000	7601600	12419000	24686000
P09446	hsp-1	-0.394743	-1.34856	0.559078	-0.920542	0.378693	4	10.1285	0.160661	25.1887	26.1948	25.3927	25.5201	24.9812	25.0906	P09446	5	11	6	10	9	3	5	11	6	10	9	3	4	9	5	9	8	2	38243000	76809000	44053000	48119000	33121000	35730000
Q9U2M4	Y38F1A.6	-0.404647	-1.37148	0.562191	-0.930932	0.373546	4	10.1285	0.160661	24.6676	24.4922	24.8798	24.3605	24.8319	23.6332	Q9U2M4	3	4	4	4	6	3	3	4	4	4	6	3	3	4	4	4	6	3	26649000	23599000	30873000	21540000	29865000	13011000
P53013;G8JY74	eft-3;eef-1a.2	-0.40476	-1.30292	0.493396	-1.0024	0.339496	4	10.1285	0.160661	26.5923	26.8882	26.5267	26.5098	26.4929	25.7903	P53013;G8JY74;Q86NF3;Q86NF4	6	9	9	7	9	5	6	9	9	7	9	5	6	9	9	7	9	5	101180000	124210000	96680000	95551000	94442000	58030000
P46769	rps-0	-0.418227	-1.60375	0.7673	-0.784687	0.450601	4	10.1285	0.149696	24.5851	24.6471	24.0241	23.9174	23.041	25.0431	P46769	3	7	6	5	6	3	3	7	6	5	6	3	3	7	6	5	6	3	25168000	26273000	17060000	15844000	8630600	34573000
Q9XXK1	H28O16.1	-0.419577	-1.44391	0.604753	-0.911103	0.383413	4	10.1285	0.160661	25.7818	25.824	24.9905	25.737	25.0556	24.545	Q9XXK1;O45827	7	10	8	8	10	2	7	10	8	8	10	2	7	10	8	8	10	2	57691000	59403000	33335000	55927000	34874000	24478000
Q21096	K01D12.6	-0.445423	-1.58512	0.694277	-0.869317	0.404804	4	10.1285	0.160661	25.8847	25.064	25.4904	25.6918	25.3903	24.0209	Q21096	2	2	2	2	2	2	2	2	2	2	2	2	2	2	2	2	2	2	61956000	35077000	47140000	54199000	43978000	17022000
P34385	F02A9.4	-0.560233	-1.70304	0.582577	-1.09041	0.300793	4	10.1285	0.160661	29.5843	28.6603	29.483	29.0693	29.2655	27.7121	P34385	9	10	12	8	16	6	9	10	12	8	16	6	9	10	12	8	16	6	804960000	424250000	750340000	563280000	645360000	219880000
P02566	unc-54	-0.607483	-1.68287	0.4679	-1.25651	0.237137	4	10.1285	0.221309	24.7069	26.014	25.2508	25.2618	24.7413	24.1462	P02566	15	39	21	27	23	7	15	39	21	27	23	7	14	36	18	25	19	6	27386000	67762000	39925000	40231000	28046000	18566000
Q6A8K1;P10986;Q95ZL1	act-4	-0.738977	-1.64264	0.16469	-1.81894	0.0985678	4	10.1285	0.46519	26.3189	26.3782	26.4445	25.4867	26.1651	25.2728	Q6A8K1;P10986;Q95ZL1	9	11	7	8	7	5	9	11	7	8	7	5	0	0	0	0	0	0	83711000	87222000	91323000	47019000	75244000	40540000
P18948	vit-6	-1.03879	-2.57473	0.497157	-1.50434	0.16302	4	10.1285	0.354103	25.0961	28.0189	25.9074	25.2121	24.7932	25.9007	P18948	7	18	10	7	10	5	7	18	10	7	10	5	7	18	10	7	10	5	35865000	271970000	62936000	38868000	29073000	62645000
Q18688	daf-21	-1.23592	-2.29961	-0.172226	-2.58446	0.0269512	4	10.1285	0.892729	24.5286	25.1553	24.4774	24.006	23.822	22.6255	Q18688	7	9	9	6	8	5	7	9	9	6	8	5	6	8	8	5	7	4	24202000	37367000	23358000	16847000	14830000	6470900

## Sheet: Fig.S4g
Majority.protein.IDs	Gene.names	log2(foldchange)	CI.L	CI.R	t	P.Value	df.residual	df.total	-log10(adj.P.Value)	log2.LFQ.ctrl.1	log2.LFQ.ctrl.2	log2.LFQ.ctrl.3	log2.LFQ.alg1.1	log2.LFQ.alg1.2	log2.LFQ.alg1.3	Protein.IDs	P.ctrl.1	P.ctrl.2	P.ctrl.3	P.alg1.1	P.alg1.2	P.alg1.3	ru.P.ctrl.1	ru.P.ctrl.2	ru.P.ctrl.3	ru.P.alg1.1	ru.P.alg1.2	ru.P.alg1.3	u.P.ctrl.1	u.P.ctrl.2	u.P.ctrl.3	u.P.alg1.1	u.P.alg1.2	u.P.alg1.3	LFQ.ctrl.1	LFQ.ctrl.2	LFQ.ctrl.3	LFQ.alg1.1	LFQ.alg1.2	LFQ.alg1.3
Q23487;Q7Z145	fubl-2	2.39631	1.01597	3.77666	4.00288	0.0039294	4	8.00452	0.476254	23.2492	22.241	21.8185	25.4865	25.2553	23.7558	Q23487;Q7Z145	5	2	2	5	6	6	5	2	2	5	6	6	5	2	2	5	6	6	9969900	4956700	3698500	47010000	40049000	14165000
Q95YB2	acdh-9	2.20449	0.0921378	4.31684	2.40635	0.0427341	4	8.00452	0.0529946	23.6363	20.5595	19.8789	24.1948	23.1993	23.294	Q95YB2	5	1	2	3	3	3	5	1	2	3	3	3	5	1	2	3	3	3	13039000	0	0	19203000	9631300	10285000
Q9XVP0	rps-15	1.83744	-0.865134	4.54001	1.56766	0.155575	4	8.00452	0.0529946	24.5644	19.8195	23.3022	23.2605	25.6809	24.2569	Q9XVP0	2	2	2	3	3	3	2	2	2	3	3	3	2	2	2	3	3	3	24809000	0	10343000	10049000	53794000	20047000
P34546	vha-2	1.54322	-0.506636	3.59308	1.73589	0.120775	4	8.00452	0.0529946	20.4737	23.6174	23.8783	24.941	23.9463	23.7118	P34546	1	2	2	2	2	2	1	2	2	2	2	2	1	2	2	2	2	2	0	12869000	15420000	32210000	16164000	13739000
P34575	cts-1	1.50207	-1.32459	4.32873	1.22528	0.255299	4	8.00452	0.0456021	24.7979	24.3578	19.7415	24.9164	24.7889	23.6982	P34575	3	3	0	2	3	2	3	3	0	2	3	2	3	3	0	2	3	2	29169000	21500000	0	31665000	28987000	13610000
Q19877	rps-23	1.40642	-1.01665	3.82948	1.33834	0.217554	4	8.00452	0.0456021	24.4894	20.0884	23.5497	24.1859	24.8052	23.3556	Q19877	1	1	1	1	1	2	1	1	1	1	1	2	1	1	1	1	1	2	23553000	0	12279000	19085000	29317000	10733000
Q17763	atp-5	1.40524	-0.389646	3.20013	1.80522	0.108661	4	8.00452	0.0529946	20.8371	23.493	23.9699	24.4181	23.9284	24.1692	Q17763	2	5	2	3	3	2	2	5	2	3	3	2	2	5	2	3	3	2	0	11806000	16431000	22417000	15965000	18865000
Q18066	dim-1	1.33377	-0.284701	2.95225	1.90017	0.0939219	4	8.00452	0.0529946	19.6454	22.0738	20.2156	22.4746	22.3883	21.0731	Q18066	3	3	3	3	4	3	3	3	3	3	4	3	3	3	3	3	4	3	0	4414400	0	5828100	5489900	2206200
Q09531	F07F6.4	1.3331	-0.595213	3.26141	1.59405	0.149569	4	8.00452	0.0529946	19.2505	22.1779	22.4049	23.0916	22.8195	21.9215	Q09531	1	2	7	2	3	2	1	2	7	2	3	2	1	2	7	2	3	2	0	4744900	5553300	8938500	7402100	3972200
P48152	rps-3	1.14854	-0.592052	2.88914	1.52148	0.166612	4	8.00452	0.0529946	20.7303	23.6406	23.1778	23.5011	24.2229	23.2704	P48152	4	6	6	4	6	5	4	6	6	4	6	5	4	6	6	4	6	5	0	13078000	9488700	11872000	19580000	10118000
P12845	myo-2	1.11821	-0.245806	2.48223	1.89026	0.0953671	4	8.00452	0.0529946	21.0893	22.6115	20.376	22.3109	22.779	22.3416	P12845	1	9	5	2	6	5	1	7	3	2	4	3	1	7	3	2	4	3	0	6408400	0	5203100	7197000	5314800
G5EE04	hip-1	1.06752	-0.416883	2.55192	1.65822	0.135839	4	8.00452	0.0529946	22.4301	22.1846	20.1201	23.028	22.6554	22.2539	G5EE04	3	2	1	3	2	2	3	2	1	3	2	2	3	2	1	3	2	2	5651000	4766900	0	8552800	6606400	5001400
Q09508	sdha-1	0.954967	-0.477328	2.38726	1.53735	0.162742	4	8.00452	0.0529946	22.2596	20.2636	21.6201	22.9088	22.6003	21.4991	Q09508	2	1	3	2	3	3	2	1	3	2	3	3	1	1	2	1	1	2	5021200	0	3223300	7874900	6358800	2963900
O01808;A0A0S4XR36	C44E4.1a	0.909423	-1.75603	3.57488	0.786706	0.454113	4	8.00452	0.0379459	24.6708	20.428	25.1404	24.3756	25.0401	23.5518	O01808;A0A0S4XR36;Q7KQG4	2	0	2	2	3	2	2	0	2	2	3	2	2	0	2	2	3	2	26709000	0	36983000	21766000	34499000	12297000
Q9U302;Q7K798;Q7K797	pab-1	0.87765	-0.398324	2.15362	1.58598	0.151384	4	8.00452	0.0529946	24.7481	24.9615	24.2917	26.2411	25.99	24.4033	Q9U302;Q7K798;Q7K797	4	5	5	7	8	5	4	5	5	7	8	5	3	4	3	6	7	4	28179000	32672000	20537000	79313000	66643000	22189000
Q94246;Q94247	gfi-1	0.871367	-1.42568	3.16841	0.874679	0.407226	4	8.00452	0.0391768	20.3408	24.3653	24.0143	23.4868	24.3677	23.48	Q94246;Q94247	0	4	3	2	4	3	0	4	3	2	4	3	0	4	3	2	4	3	0	21611000	16944000	11755000	21647000	11700000
Q95QV7;Q95QV8;Q8IG49;Q8IG50	tiar-1	0.832887	-0.31034	1.97611	1.67985	0.131477	4	8.00452	0.0529946	23.8154	23.5116	23.3625	25.1542	24.5299	23.5041	Q95QV7;Q95QV8;Q8IG49;Q8IG50;Q95QV6	4	3	3	4	5	4	4	3	3	4	5	4	4	3	3	4	5	4	14762000	11959000	10785000	37339000	24223000	11897000
Q19328	tsn-1	0.82499	-0.225613	1.87559	1.81062	0.107767	4	8.00452	0.0529946	24.7031	24.7737	24.1472	25.751	25.7118	24.6362	Q19328	6	7	6	5	11	8	6	7	6	5	11	8	6	7	6	5	11	8	27314000	28683000	18580000	56472000	54957000	26076000
P12844	myo-3	0.697883	-0.720513	2.11628	1.1345	0.289416	4	8.00452	0.0456021	20.6373	22.5225	22.9407	22.8805	22.8015	22.5121	P12844	3	9	5	7	4	4	2	8	4	7	4	3	2	8	4	7	4	3	0	6024900	8050700	7721800	7310300	5981800
P91398	cey-3	0.693497	-1.13309	2.52008	0.87543	0.406841	4	8.00452	0.0391768	22.0243	23.7984	23.2744	24.4634	24.6989	22.0154	P91398	2	2	4	4	3	2	2	2	4	4	3	2	2	2	4	4	3	2	4265600	14589000	10146000	23132000	27233000	4239200
P91306	cey-2	0.691337	-0.586881	1.96955	1.2471	0.247613	4	8.00452	0.0456021	24.5339	25.0587	23.6649	25.7625	25.3343	24.2348	P91306	5	6	4	6	6	5	5	6	4	6	6	5	5	6	4	6	6	5	24291000	34948000	13300000	56921000	42303000	19743000
G5EDV3	cey-4	0.662913	-0.590137	1.91596	1.21985	0.257242	4	8.00452	0.0456021	25.4117	25.1104	24.4615	26.4191	25.888	24.6654	G5EDV3	3	3	3	1	2	3	3	3	3	1	2	3	3	3	3	1	2	3	44637000	36224000	23102000	89731000	62095000	26608000
Q17974	mma-1	0.647817	-0.582762	1.8784	1.21384	0.259407	4	8.00452	0.0456021	23.1716	23.1041	22.6114	24.4237	23.8293	22.5776	Q17974	3	4	3	5	7	4	3	4	3	5	7	4	3	4	3	5	7	4	9448100	9016300	6407900	22504000	14905000	6259400
A0A061ACT3;A0A061AE24;Q23551;H2FLH2;H2FLH3	unc-22	0.637553	-1.56984	2.84494	0.66597	0.524155	4	8.00452	0.0279659	19.3977	22.1	23.6566	22.2126	22.0892	22.7653	A0A061ACT3;A0A061AE24;Q23551;H2FLH2;H2FLH3	1	5	4	2	7	5	1	5	4	2	7	5	1	5	4	2	7	5	0	4495400	13224000	4860100	4461900	7129100
Q9XU13	sca-1	0.616143	-1.68506	2.91735	0.617367	0.554145	4	8.00452	0.025928	24.2176	20.0945	23.7784	23.4308	23.5908	22.9172	Q9XU13	3	3	7	4	5	6	3	3	7	4	5	6	1	0	1	0	0	1	19508000	0	14388000	11308000	12634000	7920500
O01761	unc-89	0.591953	-0.437534	1.62144	1.32582	0.221485	4	8.00452	0.0456021	24.3938	24.2325	24.3808	25.6725	24.7656	24.3449	O01761	3	8	7	10	6	8	3	8	7	10	6	8	3	8	7	10	6	8	22043000	19711000	21845000	53479000	28523000	21308000
Q10663	icl-1	0.58056	-0.597466	1.75859	1.13634	0.288686	4	8.00452	0.0456021	24.1389	22.7788	23.0459	24.5417	23.4714	23.6923	Q10663	4	8	4	6	3	3	4	8	4	6	3	3	4	8	4	6	3	3	18473000	7196400	8659900	24422000	11630000	13555000
Q9XVM0;Q9XVL7	letm-1	0.57693	-0.535401	1.68926	1.19593	0.265946	4	8.00452	0.0456021	22.5857	21.1855	21.935	22.9613	22.1806	22.2952	Q9XVM0;Q9XVL7	3	1	2	4	2	3	3	1	2	4	2	3	3	1	2	4	2	3	6294700	0	4009600	8166800	4753500	5146500
B3CJ34	gcn-1	0.512853	-0.944909	1.97062	0.811192	0.440707	4	8.00452	0.0379459	21.9703	20.2022	22.4621	22.4905	22.1852	21.4975	B3CJ34	4	2	3	4	3	3	4	2	3	4	3	3	4	2	3	4	3	3	4108900	0	5777800	5892600	4768900	2960700
Q95XR0	Y39G10AR.8	0.463957	-0.487824	1.41574	1.12398	0.293597	4	8.00452	0.0456021	22.4178	22.8157	23.4096	23.1264	23.3568	23.5519	Q95XR0	3	4	3	3	2	5	3	4	3	3	2	5	3	4	3	3	2	5	5603200	7382800	11143000	9156600	10742000	12298000
Q9N4M4	anc-1	0.455203	-0.494219	1.40463	1.10551	0.301055	4	8.00452	0.0456021	22.7012	23.1171	22.3005	22.7915	23.2048	23.488	Q9N4M4	4	7	7	6	5	3	4	7	7	6	5	3	4	7	7	6	5	3	6819200	9097800	5165400	7259800	9668200	11765000
V6CLU0;V6CLP5;V6CLT3;V6CJB8;Q5PY59;V6CKH1;Q8MXD8;V6CLU5;H2L075;Q9NL87;A0A0M7RDU5;A0A0M9JJ85	ketn-1	0.43201	-0.61165	1.47567	0.954447	0.367788	4	8.00452	0.0391768	21.1156	22.2281	20.9276	21.892	21.757	21.9183	V6CLU0;V6CLP5;V6CLT3;V6CJB8;Q5PY59;V6CKH1;Q8MXD8;V6CLU5;H2L075;Q9NL87;A0A0M7RDU5;A0A0M9JJ85	1	11	1	4	6	4	1	11	1	4	6	4	1	11	1	4	6	4	0	4912600	0	3891800	3544100	3963300
P54889	alh-13	0.426543	-0.57239	1.42548	0.984564	0.353659	4	8.00452	0.0391768	23.3376	22.5508	23.0242	23.9026	23.3684	22.9211	P54889	4	2	4	3	3	3	4	2	4	3	3	3	4	2	4	3	3	3	10600000	6144000	8530500	15682000	10829000	7942300
Q304E5;Q9TZQ3	pgl-1	0.419797	-1.3556	2.1952	0.545205	0.60047	4	8.00452	0.0244835	23.963	23.1998	21.0119	23.1574	23.8342	22.4424	Q304E5;Q9TZQ3	3	5	0	2	2	2	3	5	0	2	2	2	2	4	0	1	1	1	16352000	9634500	0	9355600	14956000	5699400
Q20206	rps-11	0.373517	-0.613919	1.36095	0.872205	0.408496	4	8.00452	0.0391768	24.9334	24.9679	24.2969	25.5251	25.2102	24.5834	Q20206	2	5	5	3	3	3	2	5	5	3	3	3	2	5	5	3	3	3	32040000	32817000	20611000	48287000	38818000	25139000
O45012	nol-5	0.362603	-0.670598	1.3958	0.809216	0.441779	4	8.00452	0.0379459	22.9833	22.4822	22.5594	23.5661	23.2145	22.332	O45012	2	3	3	2	2	3	2	3	3	2	2	3	2	3	3	2	2	3	8292100	5858700	6180800	12419000	9733500	5279800
Q9BIC3;Q9GYT0;Q8T8N8	ech-1.2	0.33262	-0.671492	1.33673	0.763807	0.466897	4	8.00452	0.0379459	23.2112	23.092	22.9715	24.025	23.4773	22.7702	Q9BIC3;Q9GYT0;Q8T8N8	4	9	7	5	8	6	4	9	7	5	8	6	4	8	7	5	7	5	9710800	8940800	8224400	17070000	11678000	7153500
Q21096	K01D12.6	0.325123	-0.725783	1.37603	0.713348	0.495899	4	8.00452	0.0379459	25.8847	25.064	25.4904	26.343	25.9005	25.1711	Q21096	2	2	2	2	2	2	2	2	2	2	2	2	2	2	2	2	2	2	61956000	35077000	47140000	85120000	62635000	37780000
Q9N4H7	copa-1	0.323283	-0.678876	1.32544	0.743813	0.478252	4	8.00452	0.0379459	24.0198	23.7345	24.5003	24.964	23.9748	24.2856	Q9N4H7	4	3	3	4	3	4	4	3	3	4	3	4	4	3	3	4	3	4	17009000	13957000	23731000	32727000	16487000	20450000
P51403	rps-2	0.257697	-0.898861	1.41425	0.513758	0.621299	4	8.00452	0.0190297	25.7389	26.6203	26.468	26.341	27.3593	25.9001	P51403	1	4	2	3	4	4	1	4	2	3	4	4	1	4	2	3	4	4	56000000	103160000	92826000	85002000	172170000	62619000
O17915	ran-1	0.251407	-0.745969	1.24878	0.581213	0.577092	4	8.00452	0.0253393	25.6992	25.0395	26.1518	26.1775	25.6058	25.8615	O17915	3	4	4	4	3	4	3	4	4	4	3	4	3	4	4	4	3	4	54481000	34487000	74553000	75895000	51063000	60966000
Q22781	acdh-7	0.249913	-0.626897	1.12672	0.657206	0.529488	4	8.00452	0.0279659	21.4856	21.2852	21.7221	21.4369	22.0425	21.7632	Q22781	2	2	2	2	2	2	2	2	2	2	2	2	2	2	2	2	2	2	2936300	2555500	3459400	2838900	4319600	3559400
P46769	rps-0	0.240373	-0.641091	1.12184	0.62878	0.547013	4	8.00452	0.025928	24.5851	24.6471	24.0241	24.6486	24.8407	24.4881	P46769	3	7	6	2	5	5	3	7	6	2	5	5	3	7	6	2	5	5	25168000	26273000	17060000	26300000	30047000	23532000
C1P641;C1P640;A0A061AD21;G5EEV6;A0A061AJI9;Q21313	epi-1	0.234287	-0.746816	1.21539	0.550618	0.596923	4	8.00452	0.0244835	22.7641	21.7805	22.8492	22.66	22.7861	22.6506	C1P641;C1P640;A0A061AD21;G5EEV6;A0A061AJI9;Q21313	3	2	8	4	3	6	3	2	8	4	3	6	3	2	8	4	3	6	7123200	3602400	7555900	6627300	7232600	6584200
Q8IA89;Q8MXK1;O16249;Q6A598	F44E7.4a;F44E7.4b;F44E7.4c;F44E7.4d	0.2066	-0.853774	1.26697	0.449251	0.665166	4	8.00452	0.0190297	22.139	21.8558	21.7278	22.8828	21.9618	21.4977	Q8IA89;Q8MXK1;O16249;Q6A598;Q17592	3	5	5	2	3	4	3	5	5	2	3	4	1	3	3	1	1	3	4618500	3795200	3473100	7733800	4084800	2961200
P53588	F47B10.1	0.18342	-0.889963	1.2568	0.394012	0.703861	4	8.00452	0.0190297	24.4056	24.0139	23.8703	24.8644	24.4775	23.4983	P53588	5	7	6	5	6	2	5	7	6	5	6	2	5	7	6	5	6	2	22224000	16940000	15335000	30544000	23359000	11849000
Q17832;B3GWB2	vgln-1	0.17383	-0.809309	1.15697	0.407687	0.694189	4	8.00452	0.0190297	24.7831	24.5983	24.4609	25.2461	24.9825	24.1352	Q17832;B3GWB2	8	13	12	10	8	10	8	13	12	10	8	10	8	13	12	10	8	10	28870000	25400000	23092000	39795000	33149000	18426000
Q9XW16	pfn-1	0.14987	-0.791558	1.0913	0.367067	0.723084	4	8.00452	0.0190297	22.916	22.7037	23.2845	23.6066	22.9569	22.7904	Q9XW16	3	3	3	2	2	5	3	3	3	2	2	5	3	3	3	2	2	5	7914200	6831300	10217000	12773000	8141600	7254000
Q9XXK1	H28O16.1	0.149847	-1.05867	1.35837	0.285898	0.782216	4	8.00452	0.0190297	25.7818	25.824	24.9905	26.1798	26.1504	24.7158	Q9XXK1;O45827	7	10	8	7	6	8	7	10	8	7	6	8	7	10	8	7	6	8	57691000	59403000	33335000	76014000	74481000	27555000
Q19346;B6VQ59;Q7JMA4;S6EZK7	F11C1.5a;F11C1.5b;F11C1.5d;F11C1.5e	0.141337	-0.75382	1.03649	0.36406	0.725242	4	8.00452	0.0190297	22.1594	21.9381	21.813	22.4414	22.1996	21.6935	Q19346;B6VQ59;Q7JMA4;S6EZK7;A7LPG3	5	3	5	5	3	3	5	3	5	5	3	3	5	3	5	5	3	3	4684200	4018200	3684400	5695500	4816600	3391600
P29691	eef-2	0.140933	-1.0965	1.37836	0.26261	0.799484	4	8.00452	0.0190297	24.7278	25.3114	24.4165	25.675	25.2422	23.9612	P29691	6	10	9	6	8	10	6	10	9	6	8	10	6	10	9	6	8	10	27785000	41637000	22392000	53573000	39689000	16332000
P48150	rps-14	0.13686	-0.865335	1.13905	0.314878	0.760906	4	8.00452	0.0190297	24.9477	24.8087	24.3946	25.3708	24.9455	24.2453	P48150	5	5	5	5	6	5	5	5	5	5	6	5	5	5	5	5	6	5	32359000	29388000	22055000	43387000	32310000	19887000
P17330;P17329	gpd-3;gpd-2	0.136097	-0.70641	0.978604	0.37247	0.719212	4	8.00452	0.0190297	23.4825	23.3099	23.5533	23.8604	23.467	23.4266	P17330;P17329	5	7	6	4	4	6	5	7	6	4	4	6	3	6	4	2	2	5	11720000	10399000	12310000	15230000	11595000	11275000
O45865;G3MU69;Q86CZ8	ant-1.1	0.134003	-0.810955	1.07896	0.326979	0.75207	4	8.00452	0.0190297	26.3505	26.3908	27.2123	26.9348	26.5473	26.8735	O45865;G3MU69;Q86CZ8;Q86CZ9	5	6	6	5	5	5	5	6	6	5	5	5	3	3	4	4	3	3	85567000	87988000	155490000	128290000	98068000	122950000
O02362	F35E12.10	0.132253	-1.10538	1.36989	0.246395	0.811578	4	8.00452	0.0185835	22.1476	20.2745	21.2788	21.7655	21.1141	21.218	O02362	2	3	3	2	2	3	2	3	3	2	2	3	2	3	3	2	2	3	4646200	1268300	2544200	3565100	2269700	2439300
P46561	atp-2	0.132123	-1.2133	1.47755	0.226432	0.82654	4	8.00452	0.0166398	24.3404	25.8149	24.7301	25.7731	25.3755	24.1332	P46561	7	11	8	6	8	6	7	11	8	6	8	6	7	11	8	6	8	6	21242000	59029000	27829000	57342000	43530000	18400000
Q9NLD1	hrp-2	0.126857	-0.950128	1.20384	0.271595	0.792807	4	8.00452	0.0190297	23.6416	23.0877	23.6435	23.9739	23.9939	22.7856	Q9NLD1	5	7	7	5	6	5	5	7	7	5	6	5	5	7	7	5	6	5	13087000	8914100	13104000	16476000	16706000	7230400
P11141	hsp-6	0.0978367	-0.969626	1.1653	0.211332	0.837909	4	8.00452	0.0166159	25.889	25.5108	24.9049	25.9778	25.7143	24.9061	P11141	7	9	9	4	8	6	7	9	9	4	8	6	7	9	9	4	8	6	62138000	47810000	31415000	66084000	55054000	31440000
Q21752	vdac-1	0.0660067	-0.891642	1.02366	0.158928	0.877663	4	8.00452	0.00650427	21.9234	22.2015	21.8984	21.947	22.6537	21.6207	Q21752	3	7	4	2	3	3	3	7	4	2	3	3	3	7	4	2	3	3	3977400	4823000	3909200	4042900	6598500	3224600
G5ECM6	tufm-1	0.0570067	-1.04973	1.16375	0.118767	0.908386	4	8.00452	0.00650427	23.5333	23.4098	23.089	24.0926	23.5485	22.5619	G5ECM6	3	4	3	3	4	2	3	4	3	3	4	2	3	4	3	3	4	2	12140000	11144000	8922500	17890000	12269000	6191700
P90735	eat-6	0.03687	-0.825897	0.899637	0.0985364	0.923929	4	8.00452	0.00650427	24.7943	24.2453	24.6951	24.8029	24.5307	24.5118	P90735	10	12	11	8	10	9	10	12	11	8	10	9	10	12	11	8	10	9	29095000	19887000	27162000	29269000	24236000	23921000
Q21032;H9G2T4	idh-1	0.0310867	-1.20337	1.26554	0.0580652	0.95512	4	8.00452	0.00539777	22.2005	22.4072	21.8659	22.7378	22.7462	21.0828	Q21032;H9G2T4;H9G2T3	3	5	5	3	6	6	3	5	5	3	6	6	3	5	5	3	6	6	4819800	5561900	3821900	6994700	7035400	2221000
P50140;G8JYF5	hsp-60	-0.00221	-0.983807	0.979387	-0.0051913	0.995985	4	8.00452	0.0017472	25.2738	25.0387	24.7723	25.3105	25.3696	24.3981	P50140;G8JYF5	6	9	9	5	10	9	6	9	9	5	10	9	2	4	3	2	5	3	40566000	34467000	28655000	41612000	43351000	22108000
Q10454	F46H5.3	-0.01083	-1.27825	1.25659	-0.0197027	0.984763	4	8.00452	0.0017472	24.2602	25.0525	24.2544	25.0282	25.0745	23.432	Q10454	2	7	5	4	4	4	2	7	5	4	4	4	2	7	5	4	4	4	20093000	34799000	20013000	34217000	35332000	11317000
P34455	aco-2	-0.0180933	-0.924322	0.888135	-0.0460361	0.964409	4	8.00452	0.00539777	24.5394	23.8109	23.8875	23.9134	24.2843	23.9858	P34455	8	8	6	6	5	8	8	8	6	6	5	8	8	8	6	6	5	8	24384000	14716000	15519000	15800000	20432000	16613000
Q23621	gdh-1	-0.0285167	-0.85816	0.801127	-0.0792546	0.938776	4	8.00452	0.00650427	24.0183	23.8629	23.804	24.0301	23.6563	23.9132	Q23621	6	8	8	6	5	7	6	8	8	6	5	7	6	8	8	6	5	7	16991000	15256000	14646000	17131000	13221000	15797000
O44400	F37C4.5	-0.03773	-0.880457	0.804997	-0.103233	0.920318	4	8.00452	0.00650427	23.0569	22.9633	23.4714	23.15	23.1143	23.1142	O44400	3	5	6	3	3	3	3	5	6	3	3	3	3	5	6	3	3	3	8726300	8178200	11630000	9307700	9080100	9079500
P91128	rpl-13	-0.0395833	-1.05131	0.972139	-0.0902128	0.930335	4	8.00452	0.00650427	25.3743	24.9806	24.4524	25.1256	25.1985	24.3644	P91128	2	2	3	3	2	4	2	2	3	3	2	4	2	2	3	3	2	4	43493000	33106000	22956000	36606000	38504000	21598000
P52819	rpl-22	-0.0567233	-1.1434	1.02996	-0.120359	0.907165	4	8.00452	0.00650427	26.106	26.1567	25.915	26.5153	26.3719	25.1204	P52819	2	3	3	3	3	3	2	3	3	3	3	3	2	3	3	3	3	3	72225000	74807000	63270000	95917000	86841000	36474000
P49405	rpl-5	-0.127063	-1.12215	0.868028	-0.294425	0.775924	4	8.00452	0.0190297	26.0692	25.3844	25.6149	25.9855	25.717	24.9848	P49405	3	5	6	3	4	5	3	5	6	3	4	5	3	5	6	3	4	5	70406000	43798000	51388000	66438000	55156000	33202000
Q8WQF1;Q20676	pccb-1	-0.127113	-1.0949	0.840678	-0.302849	0.769726	4	8.00452	0.0190297	28.8933	28.7679	29.0302	28.275	29.3756	28.6594	Q8WQF1;Q20676	11	14	13	12	10	11	11	14	13	12	10	11	11	14	13	12	10	11	498600000	457100000	548220000	324810000	696530000	423990000
P02566	unc-54	-0.174487	-1.39861	1.04964	-0.328665	0.750842	4	8.00452	0.0190297	24.7069	26.014	25.2508	25.3235	25.7764	24.3483	P02566	15	39	21	14	23	20	15	39	21	14	23	20	14	36	18	14	21	18	27386000	67762000	39925000	41990000	57472000	21359000
P09446	hsp-1	-0.18568	-1.21196	0.840597	-0.417175	0.687515	4	8.00452	0.0190297	25.1887	26.1948	25.3927	25.8484	25.3628	25.0079	P09446	5	11	6	3	7	6	5	11	6	3	7	6	4	9	5	2	6	5	38243000	76809000	44053000	60416000	43149000	33739000
P27604	ahcy-1	-0.19589	-1.14361	0.751827	-0.476596	0.646388	4	8.00452	0.0190297	24.6085	25.0544	24.8819	24.1137	25.0543	24.7892	P27604	5	9	8	5	8	7	5	9	8	5	8	7	5	9	8	5	8	7	25580000	34845000	30918000	18153000	34841000	28994000
P53013;G8JY74	eft-3;eef-1a.2	-0.276027	-1.14961	0.597555	-0.728559	0.487037	4	8.00452	0.0379459	26.5923	26.8882	26.5267	26.2637	26.747	26.1684	P53013;G8JY74;Q86NF3;Q86NF4	6	9	9	4	6	8	6	9	9	4	6	8	6	9	9	4	6	8	101180000	124210000	96680000	80570000	112630000	75420000
Q94010	T08G11.1a	-0.28353	-1.17874	0.611683	-0.730281	0.48604	4	8.00452	0.0379459	21.8033	21.2917	22.055	21.2503	21.5361	21.5132	Q94010	3	4	2	2	5	4	3	4	2	2	5	4	0	0	0	0	0	0	3659800	2567100	4357400	2494400	3040900	2993000
D0IMZ5;U4PR92;U4PM01;U4PBJ9;D0IMZ7;U4PEE3;D0IMZ8;U4PB53;U4PM04;U4PBK4;U4PB58;U4PEF1;U4PR97;U4PM09;U4PEE8;U4PRA0	fln-1	-0.3792	-1.37164	0.613242	-0.88101	0.403989	4	8.00452	0.0391768	22.5879	23.3222	22.4918	22.7921	22.5089	21.9634	D0IMZ5;U4PR92;U4PM01;U4PBJ9;D0IMZ7;U4PEE3;D0IMZ8;U4PB53;U4PM04;U4PBK4;U4PB58;U4PEF1;U4PR97;U4PM09;U4PEE8;U4PRA0;D0IMZ6;H2KZT3;Q9TYW4	2	10	4	2	2	4	2	10	4	2	2	4	2	10	4	2	2	4	6304100	10488000	5898100	7262600	5968200	4089200
Q09936	C53C9.2	-0.385063	-1.87322	1.1031	-0.596623	0.567246	4	8.00452	0.0253393	25.5646	23.626	24.7367	24.5201	25.0059	23.2461	Q09936	4	4	4	2	4	2	4	4	4	2	4	2	3	3	3	2	3	2	49627000	12946000	27956000	24059000	33693000	9948600
P34385	F02A9.4	-0.391073	-1.37363	0.591484	-0.917736	0.385575	4	8.00452	0.0391768	29.5843	28.6603	29.483	28.4779	29.0233	29.0533	P34385	9	10	12	6	9	15	9	10	12	6	9	15	9	10	12	6	9	15	804960000	424250000	750340000	373840000	545600000	557080000
P05690;G8JY38	vit-2	-0.39568	-1.43297	0.641607	-0.879554	0.404732	4	8.00452	0.0391768	24.8194	25.4715	24.7289	25.15	24.6646	24.0182	P05690;G8JY38	11	21	13	10	14	16	11	21	13	10	14	16	2	8	5	2	5	4	29606000	46525000	27806000	37230000	26594000	16990000
Q21926	irs-1	-0.454223	-1.41452	0.506069	-1.09064	0.307169	4	8.00452	0.0456021	25.3996	24.9203	25.575	25.2259	24.9509	24.3554	Q21926	3	4	3	3	4	4	3	4	3	3	4	4	3	4	3	3	4	4	44262000	31751000	49984000	39243000	32431000	21463000
O17680	sams-1	-0.546033	-1.45279	0.36072	-1.38851	0.202399	4	8.00452	0.0456021	23.8911	23.9204	24.1045	23.0099	23.3957	23.8723	O17680	4	3	3	4	4	4	4	3	3	4	4	4	2	1	1	2	2	3	15557000	15877000	18038000	8446500	11036000	15356000
P18948	vit-6	-0.768723	-2.4525	0.915049	-1.0527	0.323217	4	8.00452	0.0391768	25.0961	28.0189	25.9074	25.2578	25.3795	26.0789	P18948	7	18	10	5	5	8	7	18	10	5	5	8	7	18	10	5	5	8	35865000	271970000	62936000	40119000	43651000	70879000
Q18688	daf-21	-1.10644	-2.50353	0.290659	-1.82607	0.105248	4	8.00452	0.0529946	24.5286	25.1553	24.4774	24.3272	22.2819	24.2329	Q18688	7	9	9	5	5	9	7	9	9	5	5	9	6	8	8	4	4	8	24202000	37367000	23358000	21049000	5099300	19716000
Q22968	gcst-1	-1.61292	-3.08219	-0.143652	-2.53122	0.0351733	4	8.00452	0.0529946	27.8416	27.5913	27.9394	27.2404	26.5577	24.7354	Q22968	6	7	6	3	2	3	6	7	6	3	2	3	6	7	6	3	2	3	240520000	202220000	257390000	158560000	98777000	27932000
