# Supplementary material for: Identification of proteins and miRNAs that specifically bind an mRNA in vivo
Source: Nat Commun. 2019 Sep 16;10:4205. doi: 10.1038/s41467-019-12050-7 (PMC6746756; doi:10.1038/s41467-019-12050-7)
Supplement: Supplementary file 8 — Supplementary Data 4 [file 41467_2019_12050_MOESM8_ESM.xlsx]

## Sheet: Description
GO term analysis of enriched binders of the gld-1::gfp transcript

## Sheet: Enriched.set
WormBase IDs of enriched genes
WBGene00002244
WBGene00017641
WBGene00044916
WBGene00010908
WBGene00001598
WBGene00004450
WBGene00000473
WBGene00000474
WBGene00001595
WBGene00007534
WBGene00004241
WBGene00000935
WBGene00004132
WBGene00001999
WBGene00003902
WBGene00022738
WBGene00000079
WBGene00022257
WBGene00022235
WBGene00015943
WBGene00002000
WBGene00012904
WBGene00004484
WBGene00012484

## Sheet: Reference.set
WormBase IDs of reference genes
WBGene00002978
WBGene00018237
WBGene00004448
WBGene00003963
WBGene00012666
WBGene00004736
WBGene00044080
WBGene00021697
WBGene00008694
WBGene00003153
WBGene00014001
WBGene00022048
WBGene00002244
WBGene00004186
WBGene00021883
WBGene00022005
WBGene00004414
WBGene00006876
WBGene00007000
WBGene00012018
WBGene00011122
WBGene00004807
WBGene00008505
WBGene00003964
WBGene00002263
WBGene00013284
WBGene00000475
WBGene00011735
WBGene00011436
WBGene00016447
WBGene00018460
WBGene00016058
WBGene00006727
WBGene00015635
WBGene00006924
WBGene00017641
WBGene00016943
WBGene00004062
WBGene00019157
WBGene00021355
WBGene00044916
WBGene00006528
WBGene00010317
WBGene00000776
WBGene00001914
WBGene00010908
WBGene00010370
WBGene00015745
WBGene00006833
WBGene00004486
WBGene00006820
WBGene00002258
WBGene00004479
WBGene00004415
WBGene00018393
WBGene00020383
WBGene00011232
WBGene00003162
WBGene00018426
WBGene00000552
WBGene00001694
WBGene00007942
WBGene00008205
WBGene00008409
WBGene00010085
WBGene00004302
WBGene00003785
WBGene00016636
WBGene00018145
WBGene00015248
WBGene00004432
WBGene00002162
WBGene00020915
WBGene00004495
WBGene00001030
WBGene00011156
WBGene00000067
WBGene00006439
WBGene00002264
WBGene00012713
WBGene00020679
WBGene00017542
WBGene00004143
WBGene00020091
WBGene00020037
WBGene00007458
WBGene00000472
WBGene00010266
WBGene00010440
WBGene00011045
WBGene00006789
WBGene00001683
WBGene00006926
WBGene00006929
WBGene00001919
WBGene00002005
WBGene00000066
WBGene00006754
WBGene00002010
WBGene00003515
WBGene00001685
WBGene00006930
WBGene00003370
WBGene00017121
WBGene00002007
WBGene00019322
WBGene00001167
WBGene00004931
WBGene00015125
WBGene00008514
WBGene00000041
WBGene00019800
WBGene00001155
WBGene00011867
WBGene00000833
WBGene00001598
WBGene00002017
WBGene00004930
WBGene00006819
WBGene00020604
WBGene00003920
WBGene00000377
WBGene00000229
WBGene00000115
WBGene00017166
WBGene00004469
WBGene00004483
WBGene00004472
WBGene00004470
WBGene00004450
WBGene00004490
WBGene00004416
WBGene00002025
WBGene00004471
WBGene00006537
WBGene00000114
WBGene00011510
WBGene00001168
WBGene00009812
WBGene00016844
WBGene00011474
WBGene00008920
WBGene00001149
WBGene00011938
WBGene00012382
WBGene00004424
WBGene00001920
WBGene00001137
WBGene00004425
WBGene00017816
WBGene00000473
WBGene00000474
WBGene00003175
WBGene00018963
WBGene00006794
WBGene00006794
WBGene00014244
WBGene00016274
WBGene00003393
WBGene00017217
WBGene00018519
WBGene00001564
WBGene00000182
WBGene00002855
WBGene00001595
WBGene00015054
WBGene00007175
WBGene00007385
WBGene00007463
WBGene00007534
WBGene00007587
WBGene00015778
WBGene00001000
WBGene00007686
WBGene00000767
WBGene00000915
WBGene00004788
WBGene00008480
WBGene00000207
WBGene00000988
WBGene00002053
WBGene00006626
WBGene00006921
WBGene00009082
WBGene00009542
WBGene00009882
WBGene00001502
WBGene00018701
WBGene00009992
WBGene00004241
WBGene00000107
WBGene00000935
WBGene00004132
WBGene00010556
WBGene00001794
WBGene00019401
WBGene00010677
WBGene00019727
WBGene00000175
WBGene00011110
WBGene00004442
WBGene00020022
WBGene00001999
WBGene00001423
WBGene00002183
WBGene00020166
WBGene00020169
WBGene00011561
WBGene00020812
WBGene00012030
WBGene00017765
WBGene00018811
WBGene00012244
WBGene00013873
WBGene00014202
WBGene00014095
WBGene00019947
WBGene00020110
WBGene00010284
WBGene00003902
WBGene00022738
WBGene00000079
WBGene00022042
WBGene00022257
WBGene00022235
WBGene00020347
WBGene00001028
WBGene00004489
WBGene00008117
WBGene00000843
WBGene00004408
WBGene00009664
WBGene00010701
WBGene00001520
WBGene00004046
WBGene00012376
WBGene00015943
WBGene00021466
WBGene00004497
WBGene00022493
WBGene00017874
WBGene00000479
WBGene00019792
WBGene00004419
WBGene00004429
WBGene00021800
WBGene00021662
WBGene00022119
WBGene00018782
WBGene00000140
WBGene00021562
WBGene00021202
WBGene00000198
WBGene00003047
WBGene00001393
WBGene00004700
WBGene00002000
WBGene00013238
WBGene00012904
WBGene00004239
WBGene00012768
WBGene00013804
WBGene00009078
WBGene00013029
WBGene00003148
WBGene00010279
WBGene00004484
WBGene00003989
WBGene00012484
WBGene00010419
WBGene00022042

## Sheet: GO_Protein_Class
Analysis Type:	PANTHER Overrepresentation Test (Released 20171205)
Annotation Version and Release Date:	PANTHER version 13.1 Released 2018-02-03
Analyzed List:	enriched.WormBase.IDs.manually.curated.txt (Caenorhabditis elegans)
Reference List:	background.all.gld1.identified.WormBaseIDs.manually.curated.txt (Caenorhabditis elegans)	There are duplicate IDs in the file. The unique set of IDs will be used.
Test Type:	BINOMIAL
Bonferroni correction:	TRUE
Bonferroni count:	52
PANTHER Protein Class	all reproducibly identified - REFLIST (269)	enriched (24)	enriched (expected)	enriched (over/under)	enriched (fold Enrichment)	enriched (P-value)
mRNA processing factor (PC00147)	11	7	0.98	+	7.13	0.00186
mRNA splicing factor (PC00148)	8	5	0.71	+	7.01	0.032
Unclassified (UNCLASSIFIED)	122	14	10.88	+	1.29	0

## Sheet: GO_MF
Analysis Type:	PANTHER Overrepresentation Test (Released 20171205)
Annotation Version and Release Date:	GO Ontology database Released 2018-04-04
Analyzed List:	enriched.WormBase.IDs.manually.curated.txt (Caenorhabditis elegans)
Reference List:	background.all.gld1.identified.WormBaseIDs.manually.curated.txt (Caenorhabditis elegans)	There are duplicate IDs in the file. The unique set of IDs will be used.
Test Type:	BINOMIAL
Bonferroni correction:	TRUE
Bonferroni count:	101
GO molecular function complete	all reproducibly identified - REFLIST (269)	enriched (24)	enriched (expected)	enriched (over/under)	enriched (fold Enrichment)	enriched (P-value)
RNA binding (GO:0003723)	47	17	4.19	+	4.05	1.31e-06
nucleic acid binding (GO:0003676)	63	20	5.62	+	3.56	9.65e-08
organic cyclic compound binding (GO:0097159)	111	20	9.9	+	2.02	0.003
heterocyclic compound binding (GO:1901363)	111	20	9.9	+	2.02	0.003

## Sheet: GO_BP
Analysis Type:	PANTHER Overrepresentation Test (Released 20171205)
Annotation Version and Release Date:	GO Ontology database Released 2018-04-04
Analyzed List:	enriched.WormBase.IDs.manually.curated.txt (Caenorhabditis elegans)
Reference List:	background.all.gld1.identified.WormBaseIDs.manually.curated.txt (Caenorhabditis elegans)	There are duplicate IDs in the file. The unique set of IDs will be used.
Test Type:	BINOMIAL
Bonferroni correction:	TRUE
Bonferroni count:	149
GO biological process complete	all reproducibly identified - REFLIST (269)	enriched (24)	enriched (expected)	enriched (over/under)	enriched (fold Enrichment)	enriched (P-value)
regulation of RNA metabolic process (GO:0051252)	15	7	1.34	+	5.23	0.0372
regulation of macromolecule biosynthetic process (GO:0010556)	22	9	1.96	+	4.59	0.0102
regulation of cellular macromolecule biosynthetic process (GO:2000112)	22	9	1.96	+	4.59	0.0102
regulation of cellular biosynthetic process (GO:0031326)	22	9	1.96	+	4.59	0.0102
regulation of biosynthetic process (GO:0009889)	23	9	2.05	+	4.39	0.0144
regulation of gene expression (GO:0010468)	32	11	2.86	+	3.85	0.00565
regulation of macromolecule metabolic process (GO:0060255)	37	11	3.3	+	3.33	0.0218
regulation of metabolic process (GO:0019222)	38	11	3.39	+	3.24	0.0278
Unclassified (UNCLASSIFIED)	49	5	4.37	+	1.14	0

## Sheet: GO_CC
Analysis Type:	PANTHER Overrepresentation Test (Released 20171205)
Annotation Version and Release Date:	GO Ontology database Released 2018-04-04
Analyzed List:	enriched.WormBase.IDs.manually.curated.txt (Caenorhabditis elegans)
Reference List:	background.all.gld1.identified.WormBaseIDs.manually.curated.txt (Caenorhabditis elegans)	There are duplicate IDs in the file. The unique set of IDs will be used.
Test Type:	BINOMIAL
Bonferroni correction:	TRUE
Bonferroni count:	85
GO cellular component complete	all reproducibly identified - REFLIST (269)	enriched (24)	enriched (expected)	enriched (over/under)	enriched (fold Enrichment)	enriched (P-value)
pole plasm (GO:0045495)	11	9	0.98	+	9.17	2.03e-05
P granule (GO:0043186)	11	9	0.98	+	9.17	2.03e-05
germ plasm (GO:0060293)	11	9	0.98	+	9.17	2.03e-05
cytoplasmic ribonucleoprotein granule (GO:0036464)	13	10	1.16	+	8.62	6.19e-06
ribonucleoprotein granule (GO:0035770)	13	10	1.16	+	8.62	6.19e-06
ribonucleoprotein complex (GO:1990904)	52	14	4.64	+	3.02	0.00234
Unclassified (UNCLASSIFIED)	43	5	3.84	+	1.3	0
