# Supplementary material for: Identification of proteins and miRNAs that specifically bind an mRNA in vivo
Source: Nat Commun. 2019 Sep 16;10:4205. doi: 10.1038/s41467-019-12050-7 (PMC6746756; doi:10.1038/s41467-019-12050-7)
Supplement: Supplementary file 9 — Supplementary Data 5 [file 41467_2019_12050_MOESM9_ESM.xlsx]

## Sheet: Description
Nanostring nCounter analysis of RNA levels upon daz-1 knockdown

## Sheet: normalized counts
Probe Name	Accession #	Class Name	Analyte Type	20190301_30102093061019-01_3.1 L_01.RCC	20190301_30102093061019-01_3.1 d_02.RCC	20190301_30102093061019-01_3.2 L_03.RCC	20190301_30102093061019-01_3.2 d_04.RCC	20190301_30102093061019-01_N2 1 L_09.RCC	20190301_30102093061019-01_N2 1 d_10.RCC	20190301_30102093061019-01_N2 2 L_11.RCC	20190301_30102093061019-01_N2 2 d_12.RCC	20190306_30102023990818-01_Sample01_01.RCC	20190306_30102023990818-01_Sample02_02.RCC	20190306_30102023990818-01_Sample03_03.RCC	20190306_30102023990818-01_Sample04_04.RCC	20190306_30102023990818-01_Sample09_09.RCC	20190306_30102023990818-01_Sample10_10.RCC
				gld-1 reporter mock 1	gld-1 reporter daz-1 1	gld-1 reporter mock 2	gld-1 reporter daz-1 2	N2 mock 1	N2 daz-1 1	N2 mock 2	N2 daz-1 2	gld-1 reporter mock 3	gld-1 reporter daz-1 3	gld-1 reporter mock 4	gld-1 reporter daz-1 4	N2 mock 3	N2 daz-1 3
Cas9_Friedland	JJF_Celegans_08.1	Endogenous	mRNA	20.69	17.97	18.95	26.24	25.34	28.37	21.88	14.58	18.29	20.32	23.61	19.36	26.11	36.72
Cas9_Waaijers	JJF_Celegans_09.1	Endogenous	mRNA	16.75	24.95	12.32	28.26	21.44	20.73	25.68	15.91	19.13	42.78	21.64	28.53	17.75	20.52
GFP_SEC	JJF_Celegans_01.1	Endogenous	mRNA	18.72	18.97	16.11	30.28	11.7	15.27	19.02	13.26	19.13	23.53	23.61	24.46	19.84	17.28
GFP_Theil	JJF_Celegans_06.1	Endogenous	mRNA	531.96	473.14	763.68	316.93	9.75	7.64	13.32	19.88	1681.36	600.04	1386.19	516.63	9.4	11.88
Y71G12B.5	NM_058496.3	Endogenous	mRNA	10.84	18.97	18.95	25.23	27.29	14.18	19.97	17.23	23.28	13.9	17.71	16.3	9.4	18.36
act-1	NM_073418.4	Endogenous	mRNA	50962.1	64298.5	48730.5	58275.9	52165.8	52431.4	47200.9	51076.2	53010.1	67005.9	46885.5	57890.5	35981.6	53114
act-2	NM_073417.5	Endogenous	mRNA	85958.4	102329	81837.7	90757.3	90711.7	92627.3	85498.4	96938.7	97312.4	116660	87329	101986	74550.7	94629.5
ama-1	NM_068122.5	Endogenous	mRNA	1133.87	1711.9	1512.2	1180.92	1335.29	1301.57	1454.25	1260.7	1623.15	1666.43	1504.25	1672.15	1347.04	1220.32
bli-1	NM_063910.4	Endogenous	mRNA	29.55	55.9	32.21	43.4	17.54	19.64	26.63	94.12	30.77	480.25	32.47	283.28	17.75	15.12
bli-2	NM_062703.3	Endogenous	mRNA	14.78	51.91	21.79	36.34	9.75	16.37	6.66	59.65	14.97	285.58	29.51	233.35	13.57	4.32
cdc-42	NM_063197.6	Endogenous	mRNA	771.35	1019.15	908.64	926.57	1423.01	1845.98	1700.59	2000.42	2066.35	1839.7	1608.53	1710.87	1456.68	1778.64
cdl-1	NM_063919.7	Endogenous	mRNA	1058.02	1484.31	1946.15	1099.16	1985.38	2088.18	2278.87	1887.74	2151.17	1365.87	2114.21	1535.61	1829.46	2356.4
col-118	NM_001129327.2	Endogenous	mRNA	679.73	1268.7	721.99	1264.7	694.93	728.79	580.18	759.6	882.25	1877.14	743.76	1428.62	482.43	736.51
col-119	NM_069160.4	Endogenous	mRNA	29983	33046.1	32258.3	24471.3	36645.3	51709.2	36893.7	50911.8	32135.3	23090.4	31254.7	25021.2	30687.4	49754.3
col-125	NM_069706.5	Endogenous	mRNA	2419.45	6080.98	1533.04	13325.2	1686.16	789.89	704.77	1007.5	1910.86	16486.7	1906.63	14257.6	574.32	1344.51
col-185	NM_001029563.1	Endogenous	mRNA	20.69	26.95	18.95	30.28	33.14	25.09	31.39	26.51	25.78	41.71	29.51	33.63	18.8	18.36
col-19	NM_001038488.3	Endogenous	mRNA	48171.3	62073.6	49506.5	51815.2	54717.5	74025.7	49806.9	74760.4	50201.2	52649.8	46883.5	50677.2	49269.2	70220
col-3/col-117	NM_069126.3	Endogenous	mRNA	3521.8	9081.55	2305.25	17335.3	2447.37	1009.18	1148.94	1781.68	2520.37	18109.3	2190.95	15462.1	655.77	1501.1
col-34	NM_068119.4	Endogenous	mRNA	549.7	817.52	503.12	1183.95	506.82	571.69	458.44	629.69	607.02	1496.36	503.71	1078.09	375.92	570.2
col-36	NM_063086.3	Endogenous	mRNA	15.76	19.96	17.05	9.08	13.65	24	12.36	18.56	24.11	29.95	15.74	27.51	11.49	25.92
col-38	NM_063409.4	Endogenous	mRNA	1036.34	2170.07	1163.52	9043.63	878.17	296.75	631.54	886.86	1181.61	16792.7	1610.5	9192.26	773.76	901.74
col-43	NM_072673.6	Endogenous	mRNA	23.64	52.9	17.05	34.32	51.66	117.83	50.41	115.33	29.1	62.04	29.51	33.63	43.86	98.27
col-73	NM_062479.5	Endogenous	mRNA	293.57	778.59	384.68	3758.76	333.33	221.47	178.81	401.67	560.45	8736.45	835.26	4837.12	337.28	446.01
col-74	NM_062758.5	Endogenous	mRNA	14.78	8.98	9.47	19.18	10.72	9.82	9.51	13.26	15.8	18.18	10.82	14.27	16.71	15.12
col-95	NM_181973.3	Endogenous	mRNA	2388.91	1733.86	2421.79	1358.56	1568.23	2411.12	1849.92	2516.1	2163.64	862.09	2233.25	1464.28	2143.77	2347.76
daz-1	NM_062635.4	Endogenous	mRNA	1036.34	156.72	1822.97	222.05	2205.66	158.2	2941.79	151.12	2951.1	144.4	3218.05	212.97	1711.47	150.11
dpy-10_1	NM_001348636.1	Endogenous	mRNA	23.64	74.86	39.79	41.38	54.58	67.64	78.94	104.73	68.19	174.34	61.98	282.26	58.48	85.31
dpy-10_2	NM_001348636.1	Endogenous	mRNA	89.65	113.79	125.07	124.15	156.92	164.74	152.18	174.99	126.39	90.92	104.28	139.6	98.16	183.59
dpy-13	NM_068118.5	Endogenous	mRNA	684.66	1527.23	661.35	6050.96	548.73	302.21	242.53	591.24	735.07	10993.3	825.42	6184.22	391.58	419.01
dpy-2	NM_062966.5	Endogenous	mRNA	45.32	101.82	36.95	67.63	31.19	24	31.39	31.82	41.58	192.53	32.47	260.86	21.93	33.48
dpy-3	NM_075994.4	Endogenous	mRNA	50.24	245.56	36.95	112.04	12.67	18.55	20.92	70.26	36.59	287.72	19.68	462.62	11.49	15.12
dpy-4	NM_070407.3	Endogenous	mRNA	837.35	2045.29	756.1	7624.51	600.39	397.13	317.67	806	838.18	14144.3	1024.15	7913.43	467.81	511.88
egl-30	NM_170806.4	Endogenous	mRNA	585.16	1227.78	869.8	1027.5	1074.08	2036.9	1303.98	2069.35	1346.25	2163.79	1298.63	2091.97	933.53	1901.75
eif-3.C	NM_060237.3	Endogenous	mRNA	310.31	403.27	528.7	372.44	630.61	504.04	797.98	584.61	1252.29	1000.07	1069.4	908.93	683.96	528.08
eif-3.D	NM_066583.4	Endogenous	mRNA	1313.16	1660.99	2090.17	1548.32	1790.45	1202.29	1743.39	1239.49	2346.58	2112.45	2291.3	2090.96	1739.66	1277.55
ell-1	NM_001313056.1	Endogenous	mRNA	546.74	1126.96	897.28	861.97	1059.46	1343.03	1270.69	1227.56	1486.78	2020.47	1354.71	1737.37	772.72	1344.51
gld-1	NM_059742.6	Endogenous	mRNA	5348.21	3639.41	7520.25	3363.1	7270	3973.43	8130.11	3827.17	9057.87	3860.17	9025.48	3983.21	7016.08	4286.22
his-70	NM_065411.2	Endogenous	mRNA	66	387.3	90.96	479.43	107.21	242.2	112.23	237.29	113.09	732.67	123.96	732.65	73.1	230.02
his-71	NM_076943.3	Endogenous	mRNA	449.21	751.64	541.02	675.24	627.68	724.43	726.65	664.15	910.53	1235.38	681.78	1178.96	292.38	785.11
his-72_1	NM_001268234.1	Endogenous	mRNA	231665	195021	218227	204804	221341	278955	227208	287360	215144	166075	198611	182189	259760	255825
his-72_2	NM_001268234.1	Endogenous	mRNA	3476.48	3816.09	3861.98	3185.46	4577.98	5463.75	4723.23	5742.75	4427.07	4493.37	4497	4790.25	4859.77	5290.55
his-74	NM_073763.4	Endogenous	mRNA	3136.62	2561.36	3916.93	2351.75	3439.58	2639.14	3522.92	2699.04	4689	2783.09	4245.14	2923.47	3390.57	2803.49
hsp-90 (daf-21)	NM_074225.2	Endogenous	mRNA	19802.8	16037	18918.6	17304	16918.2	12500.7	16939.3	12910.6	18826.7	15923.1	19632.9	16361.8	19638.5	14096.3
let-2	NM_078263.3	Endogenous	mRNA	4032.09	7303.77	3890.4	5680.53	4559.46	5824.87	4090.74	6185.52	5978.71	10275.6	4823.62	8667.48	3871.95	5052.97
let-7	NR_000938.3	Endogenous	mRNA	13.79	37.93	13.26	33.31	19.49	26.18	18.07	22.54	17.46	51.34	16.72	42.8	13.57	12.96
lin-29	NM_001267395.1	Endogenous	mRNA	35.46	89.84	41.69	72.67	70.18	109.1	58.97	86.17	87.31	170.07	78.7	127.37	61.61	74.51
lin-41_1	NM_001025827.4	Endogenous	mRNA	1250.11	1951.46	2131.86	1081	1624.76	2348.93	2296.94	2197.94	2568.6	1369.08	2493.96	1835.19	1672.83	2200.89
lin-41_2	NM_001025827.4	Endogenous	mRNA	1117.12	1547.2	1564.31	825.63	1265.11	1728.15	1662.55	1590.79	1796.11	1003.28	1702.98	1301.24	1317.8	1509.74
mCherry_SEC	JJF_Celegans_04.1	Endogenous	mRNA	15.76	15.97	10.42	28.26	17.54	13.09	18.07	10.61	11.64	25.67	10.82	20.38	8.35	7.56
mCherry_pCFJ	JJF_Celegans_03.1	Endogenous	mRNA	12.81	17.97	17.05	18.17	20.47	25.09	19.02	35.79	17.46	22.46	19.68	18.34	11.49	31.32
myo-3	NM_073664.5	Endogenous	mRNA	353.66	797.56	530.6	528.89	532.16	574.96	629.64	632.34	1040.25	1540.22	937.57	1366.46	382.18	500.01
par-1	NM_001307761.1	Endogenous	mRNA	116.24	226.59	168.65	155.44	228.07	266.2	293.89	281.04	357.56	373.29	322.69	424.92	182.74	222.46
pmp-3	NM_074219.2	Endogenous	mRNA	144.81	258.53	231.19	195.81	306.04	367.67	389.96	364.56	552.97	437.46	486.99	411.67	294.47	415.77
rol-1	NM_064188.4	Endogenous	mRNA	365.48	729.68	427.32	3877.86	248.54	10.91	194.98	139.19	523.86	8326.8	723.1	3817.12	294.47	294.82
rol-6_1	NM_063457.3	Endogenous	mRNA	91.62	163.7	68.22	461.27	16.57	22.91	29.48	139.19	92.3	1417.21	147.57	1027.14	28.19	16.2
rol-6_2	NM_063457.3	Endogenous	mRNA	106.39	173.69	72.01	300.78	52.63	68.73	55.16	144.5	101.45	742.3	114.12	555.35	40.72	55.08
sgRNA_Ramalho	JJF_Celegans_10.1	Endogenous	mRNA	32.51	44.92	36.95	38.35	50.68	37.09	37.09	30.49	54.05	40.64	39.35	40.76	35.5	50.76
snb-1	NM_072287.3	Endogenous	mRNA	853.11	1379.5	1280.06	1159.72	1415.21	1641.96	1531.29	1816.15	1721.27	1732.74	1619.35	1691.51	1614.36	1826.15
sqt-1	NM_064020.5	Endogenous	mRNA	122.15	268.51	90.01	776.18	14.62	21.82	20.92	235.97	157.16	2532.8	213.49	1937.09	32.37	23.76
sqt-2_1	NM_061234.5	Endogenous	mRNA	116.24	301.45	121.28	909.41	31.19	20.73	26.63	294.3	205.39	3122.15	303.01	2222.41	37.59	41.04
sqt-2_2	NM_061234.5	Endogenous	mRNA	194.07	392.29	175.29	1090.08	45.81	42.55	59.92	408.3	230.33	3817.39	328.59	2525.04	53.25	59.4
sqt-3_1	NM_001269484.1	Endogenous	mRNA	1655	1872.61	1155.94	2499.11	1439.57	1707.42	1477.08	2437.88	1289.7	2932.83	795.9	2408.88	658.9	1143.64
sqt-3_2	NM_001269484.1	Endogenous	mRNA	3885.31	5302.39	3463.08	8834.7	4720.28	5719.04	4556.78	7259.3	7003.98	14647	4608.17	9842.37	2309.8	4721.43
tba-1	NM_001264284.1	Endogenous	mRNA	9080.82	7629.18	8846.73	7688.09	8557.52	8089.79	8897.66	8428.53	8746.87	7018.68	8713.61	7438.59	9389.58	7792.74
tbb-1	NM_066966.6	Endogenous	mRNA	8849.31	9305.14	9178.36	9281.83	9234.92	9222.25	9223.9	9323.35	9729.74	9561.11	9549.85	9732.32	9840.68	10161
tbb-2	NM_065405.5	Endogenous	mRNA	13740.4	13067.3	13247.8	13100.1	13166.7	13184.8	13182.4	13041.8	12497.1	12717.5	12732.5	12493.8	12356.2	11966.6
tdTomato	JJF_Celegans_07.1	Endogenous	mRNA	13.79	10.98	13.26	16.15	19.49	29.46	8.56	18.56	19.96	13.9	12.79	20.38	16.71	20.52
unc-119	NM_001268159.1	Endogenous	mRNA	27.58	27.95	39.79	23.21	134.5	130.92	159.79	133.89	66.52	50.27	52.14	47.89	140.97	133.91
unc-26	NM_001136390.2	Endogenous	mRNA	58.12	98.82	119.38	71.66	136.45	140.74	184.52	135.22	236.15	164.72	174.13	169.15	115.91	131.75
unc-54	NM_061195.4	Endogenous	mRNA	17151.9	26342.3	16926	21050.7	18679.4	19832.3	16375.3	19774.8	19414.6	26582.7	16287	23420.3	12056.5	17142.7
wrmScarlet	JJF_Celegans_05.1	Endogenous	mRNA	8.87	13.97	6.63	12.11	11.7	13.09	13.32	7.95	8.32	16.04	10.82	14.27	15.66	15.12
zyg-1	NM_062702.5	Endogenous	mRNA	103.44	150.73	197.08	120.11	236.84	208.38	284.38	208.13	361.72	178.62	299.08	209.91	144.1	225.7
NEG_A	ERCC_00096.1	Negative	SYSTEM	12	11	6	19	9	16	14	2	17	16	11	14	9	8
NEG_B	ERCC_00041.1	Negative	SYSTEM	24	24	18	28	29	29	24	23	42	16	21	27	28	29
NEG_C	ERCC_00019.1	Negative	SYSTEM	14	23	23	23	22	16	22	9	35	15	19	22	18	26
NEG_D	ERCC_00076.1	Negative	SYSTEM	6	15	6	10	10	9	11	13	7	15	4	15	9	15
NEG_E	ERCC_00098.1	Negative	SYSTEM	21	14	23	27	27	24	18	14	22	18	15	18	15	22
NEG_F	ERCC_00126.1	Negative	SYSTEM	9	14	7	17	12	16	8	9	9	11	9	13	8	7
POS_A	ERCC_00034.1	Positive	SYSTEM	33949	35600	29183	32121	35632	41268	34528	35917	37722	34506	26427	31219	36312	33942
POS_B	ERCC_00112.1	Positive	SYSTEM	5906	6394	5323	5939	6528	7674	6161	6485	6677	6243	4713	5833	6945	5889
POS_C	ERCC_00002.1	Positive	SYSTEM	2130	2175	1756	2044	2067	2482	2034	2220	2220	2170	1690	2007	2460	1885
POS_D	ERCC_00092.1	Positive	SYSTEM	221	245	204	261	256	289	252	242	266	282	218	262	292	231
POS_E	ERCC_00035.1	Positive	SYSTEM	131	140	105	140	116	139	137	120	141	136	92	154	118	119
POS_F	ERCC_00117.1	Positive	SYSTEM	48	27	33	34	42	38	33	35	34	37	32	40	31	37
