# Supplementary material for: Identification of proteins and miRNAs that specifically bind an mRNA in vivo
Source: Nat Commun. 2019 Sep 16;10:4205. doi: 10.1038/s41467-019-12050-7 (PMC6746756; doi:10.1038/s41467-019-12050-7)
Supplement: Supplementary file 10 — Supplementary Data 6 [file 41467_2019_12050_MOESM10_ESM.xlsx]

## Sheet: Description
mirDeep2 miRNA counts after vIPR of transgenic and endogenous transcripts

## Sheet: Fig.S5a,b
Data used in Figures S5a,b
#miRNA	gld-1::gfp vIPR	gfp::lin-41 vIPR	control vIPR
cel-let-7-5p	79399	1543598	2619
cel-let-7-3p	1	1	0
cel-lin-4-5p	259	165	117
cel-lin-4-3p	0	0	0
cel-lsy-6-5p	0	0	0
cel-lsy-6-3p	0	0	0
cel-miR-1-5p	14	11	0
cel-miR-1-3p	8	2	1
cel-miR-1018	0	0	0
cel-miR-1019-5p	0	0	0
cel-miR-1019-3p	0	0	0
cel-miR-1020-5p	0	4	0
cel-miR-1020-3p	5	0	0
cel-miR-1021	0	3	0
cel-miR-1022-5p	0	0	0
cel-miR-1022-3p	0	0	0
cel-miR-124-5p	0	0	0
cel-miR-124-3p	0	0	0
cel-miR-1817	115	122	74
cel-miR-1818	0	0	0
cel-miR-1819-5p	0	0	0
cel-miR-1819-3p	31	17	24
cel-miR-1820-5p	0	0	0
cel-miR-1820-3p	0	0	0
cel-miR-1821-5p	0	0	0
cel-miR-1821-3p	0	3	0
cel-miR-1822-5p	0	0	0
cel-miR-1822-3p	0	0	0
cel-miR-1823-5p	0	0	0
cel-miR-1823-3p	0	2	0
cel-miR-1824-5p	0	0	12
cel-miR-1824-3p	0	0	0
cel-miR-1828	0	0	0
cel-miR-1829a-5p	26	7	2
cel-miR-1829a-3p	6	0	0
cel-miR-1829b-5p	0	0	0
cel-miR-1829b-3p	2	0	31
cel-miR-1829c-3p	2	0	31
cel-miR-1829c-5p	5	63	13
cel-miR-1830-5p	0	0	0
cel-miR-1830-3p	0	0	0
cel-miR-1832a-5p	0	0	0
cel-miR-1832a-3p	0	9	0
cel-miR-1832b-5p	0	0	0
cel-miR-1832b-3p	0	0	0
cel-miR-1833	0	0	0
cel-miR-2-5p	0	7	0
cel-miR-2-3p	167	105	44
cel-miR-2207-5p	0	0	0
cel-miR-2207-3p	0	0	0
cel-miR-2208a-5p	0	0	0
cel-miR-2208a-3p	0	0	0
cel-miR-2208b-5p	0	0	0
cel-miR-2208b-3p	0	0	0
cel-miR-2209a-5p	0	0	0
cel-miR-2209a-3p	0	0	0
cel-miR-2209b-5p	0	0	0
cel-miR-2209b-3p	0	0	0
cel-miR-2209c-5p	0	0	0
cel-miR-2209c-3p	0	0	0
cel-miR-2210-5p	5	3	0
cel-miR-2210-3p	6	0	0
cel-miR-2211-5p	0	0	0
cel-miR-2211-3p	0	0	0
cel-miR-2212-5p	0	0	0
cel-miR-2212-3p	0	0	0
cel-miR-2213-5p	0	0	0
cel-miR-2213-3p	0	0	0
cel-miR-2215-5p	0	0	0
cel-miR-2215-3p	0	0	0
cel-miR-2216-5p	0	0	0
cel-miR-2216-3p	0	0	0
cel-miR-2217a-5p	0	0	0
cel-miR-2217a-3p	0	0	0
cel-miR-2217b-1-5p	0	0	0
cel-miR-2217b-3p	9	4	0
cel-miR-2217b-5p	0	0	0
cel-miR-2218a-5p	0	0	0
cel-miR-2218a-3p	0	0	0
cel-miR-2218b-5p	0	0	0
cel-miR-2218b-3p	0	0	0
cel-miR-2219-5p	0	0	0
cel-miR-2219-3p	0	0	0
cel-miR-2220-5p	0	0	0
cel-miR-2220-3p	0	0	0
cel-miR-2221	0	0	0
cel-miR-228-5p	459	203	98
cel-miR-228-3p	1	5	0
cel-miR-229-5p	635	836	499
cel-miR-229-3p	198	205	144
cel-miR-230-5p	3	4	0
cel-miR-230-3p	73	190	22
cel-miR-231-5p	0	0	0
cel-miR-231-3p	1	2	0
cel-miR-232-5p	2	17	0
cel-miR-232-3p	0	0	0
cel-miR-233-5p	6	0	0
cel-miR-233-3p	33	20	17
cel-miR-234-5p	0	0	0
cel-miR-234-3p	2	0	9
cel-miR-235-5p	5	8	0
cel-miR-235-3p	211	32	30
cel-miR-236-5p	0	1	12
cel-miR-236-3p	0	0	0
cel-miR-237-5p	137	43	65
cel-miR-237-3p	0	0	0
cel-miR-238-5p	0	0	0
cel-miR-238-3p	816	753	198
cel-miR-239a-5p	2	0	0
cel-miR-239a-3p	6	11	0
cel-miR-239b-5p	0	0	0
cel-miR-239b-3p	0	0	0
cel-miR-240-5p	69	49	98
cel-miR-240-3p	95	46	40
cel-miR-241-5p	1323	1693	558
cel-miR-241-3p	216	21	0
cel-miR-242	0	0	0
cel-miR-243-5p	0	0	0
cel-miR-243-3p	23	19	13
cel-miR-244-5p	8	8	0
cel-miR-244-3p	0	0	0
cel-miR-245-5p	0	0	0
cel-miR-245-3p	3	0	1
cel-miR-246-5p	0	0	0
cel-miR-246-3p	922	2045	34
cel-miR-247-5p	0	0	0
cel-miR-247-3p	0	0	0
cel-miR-248	6	5	0
cel-miR-249-5p	0	0	0
cel-miR-249-3p	0	0	0
cel-miR-250-5p	1551	57	49
cel-miR-250-3p	8	12	19
cel-miR-251	3	0	0
cel-miR-252-5p	588	263	217
cel-miR-252-3p	0	0	0
cel-miR-253-5p	21	2	0
cel-miR-253-3p	516	257	25
cel-miR-254-5p	0	0	0
cel-miR-254-3p	0	0	0
cel-miR-255-5p	0	0	0
cel-miR-255-3p	2	6	14
cel-miR-256	0	0	0
cel-miR-259-5p	15	75	0
cel-miR-259-3p	9	0	6
cel-miR-261	0	0	0
cel-miR-264	0	0	0
cel-miR-265	0	0	0
cel-miR-266	1	3	0
cel-miR-267	0	0	0
cel-miR-268	0	0	0
cel-miR-269	0	0	0
cel-miR-270	0	0	0
cel-miR-271	0	0	0
cel-miR-272	0	0	0
cel-miR-273	0	0	0
cel-miR-2953-5p	0	0	0
cel-miR-2953-3p	0	0	0
cel-miR-34-5p	216	142	32
cel-miR-34-3p	1	1	0
cel-miR-35-5p	0	1	0
cel-miR-35-3p	1224	15396	3376
cel-miR-354-5p	0	0	0
cel-miR-354-3p	0	0	0
cel-miR-355-5p	0	0	0
cel-miR-355-3p	0	0	0
cel-miR-356a	0	0	0
cel-miR-356b-5p	0	0	0
cel-miR-356b-3p	1	0	0
cel-miR-357-5p	0	0	0
cel-miR-357-3p	0	0	0
cel-miR-358-5p	8	0	0
cel-miR-358-3p	0	0	0
cel-miR-359	0	8	0
cel-miR-36-5p	19	14	26
cel-miR-36-3p	245	214	250
cel-miR-360-5p	0	0	0
cel-miR-360-3p	0	0	0
cel-miR-37-5p	2	11	5
cel-miR-37-3p	2968	1033	727
cel-miR-38-5p	0	2	0
cel-miR-38-3p	0	0	0
cel-miR-39-5p	2	29	95
cel-miR-39-3p	1310	1843	1012
cel-miR-392-5p	0	0	0
cel-miR-392-3p	0	0	0
cel-miR-40-5p	4	0	0
cel-miR-40-3p	2746	2537	1924
cel-miR-41-5p	31	52	31
cel-miR-41-3p	3	1	2
cel-miR-42-5p	10	287	20
cel-miR-42-3p	759	181	155
cel-miR-43-5p	0	0	0
cel-miR-43-3p	0	3	0
cel-miR-44-5p	22	32	63
cel-miR-44-3p	694	650	694
cel-miR-45-3p	694	650	694
cel-miR-45-5p	2	7	0
cel-miR-46-5p	0	0	0
cel-miR-46-3p	266	229	140
cel-miR-47-5p	17	4	10
cel-miR-47-3p	415	271	152
cel-miR-48-5p	15545	4603	1697
cel-miR-48-3p	24	0	14
cel-miR-4805-5p	0	0	0
cel-miR-4805-3p	0	0	0
cel-miR-4806-5p	0	0	0
cel-miR-4806-3p	0	0	0
cel-miR-4807	0	0	0
cel-miR-4808-5p	0	0	0
cel-miR-4808-3p	2	0	0
cel-miR-4809-5p	0	0	0
cel-miR-4809-3p	0	0	0
cel-miR-4810a	0	0	0
cel-miR-4810b-5p	0	0	0
cel-miR-4810b-3p	0	0	0
cel-miR-4811-5p	0	0	0
cel-miR-4811-3p	0	0	0
cel-miR-4812-5p	0	1	0
cel-miR-4812-3p	0	0	0
cel-miR-4813-5p	0	0	0
cel-miR-4813-3p	0	0	0
cel-miR-4814-5p	0	0	0
cel-miR-4814-3p	3	47	0
cel-miR-4815	0	0	0
cel-miR-4816-5p	0	0	0
cel-miR-4816-3p	10	3	0
cel-miR-49-5p	5	29	0
cel-miR-49-3p	12	8	12
cel-miR-4920	0	0	0
cel-miR-4921	0	0	0
cel-miR-4922	0	0	0
cel-miR-4923a	0	0	0
cel-miR-4923b	0	0	0
cel-miR-4924	0	0	0
cel-miR-4925	0	0	0
cel-miR-4926	3	0	0
cel-miR-4927	0	0	0
cel-miR-4929	0	8	0
cel-miR-4930	0	0	0
cel-miR-4931	0	0	0
cel-miR-4932	33	115	0
cel-miR-4933	0	0	0
cel-miR-4934	0	0	0
cel-miR-4935	0	0	0
cel-miR-4936	3	2	0
cel-miR-4937	3	4	0
cel-miR-4938	1	0	0
cel-miR-50-5p	1153	870	217
cel-miR-50-3p	0	0	0
cel-miR-51-5p	518	248	986
cel-miR-51-3p	45	796	16
cel-miR-52-5p	8143	5236	5825
cel-miR-52-3p	23	32	24
cel-miR-53-5p	384	514	231
cel-miR-53-3p	0	0	0
cel-miR-54-5p	854	1202	5590
cel-miR-54-3p	2227	1156	1462
cel-miR-55-5p	5	0	0
cel-miR-55-3p	1168	939	685
cel-miR-5545-5p	0	0	0
cel-miR-5545-3p	1	0	0
cel-miR-5546-5p	0	0	0
cel-miR-5546-3p	0	0	0
cel-miR-5547-5p	0	0	0
cel-miR-5547-3p	0	0	0
cel-miR-5548-5p	0	0	0
cel-miR-5548-3p	0	0	0
cel-miR-5549-5p	0	0	0
cel-miR-5549-3p	38	30	0
cel-miR-5550-5p	0	0	0
cel-miR-5550-3p	0	6	0
cel-miR-5551-5p	39	36	0
cel-miR-5551-3p	0	0	0
cel-miR-5552-5p	0	0	0
cel-miR-5552-3p	1	0	0
cel-miR-5553-5p	0	0	0
cel-miR-5553-3p	0	0	0
cel-miR-5592-5p	10	18	0
cel-miR-5592-3p	16	34	0
cel-miR-5593-5p	0	0	0
cel-miR-5593-3p	0	0	0
cel-miR-5594-5p	0	0	0
cel-miR-5594-3p	0	0	0
cel-miR-5595-5p	0	0	0
cel-miR-5595-3p	0	0	0
cel-miR-56-5p	0	1	0
cel-miR-56-3p	1540	2412	959
cel-miR-57-5p	17	15	0
cel-miR-57-3p	0	0	0
cel-miR-58a-5p	78	85	16
cel-miR-58a-3p	1341	962	453
cel-miR-58b-5p	2	0	0
cel-miR-58b-3p	0	0	0
cel-miR-59-5p	0	0	0
cel-miR-59-3p	4	4	7
cel-miR-60-5p	3709	5005	20097
cel-miR-60-3p	145	173	106
cel-miR-61-5p	2	0	9
cel-miR-61-3p	170	48	11
cel-miR-62	2	5	0
cel-miR-63-5p	3	1	11
cel-miR-63-3p	727	467	124
cel-miR-64-5p	2891	2672	1298
cel-miR-64-3p	0	2	0
cel-miR-65-5p	12793	4843	2651
cel-miR-65-3p	0	0	0
cel-miR-66-5p	33034	4309	1151
cel-miR-66-3p	1	0	0
cel-miR-67-5p	4	23	13
cel-miR-67-3p	5	0	0
cel-miR-70-5p	23	0	0
cel-miR-70-3p	2796	7162	4073
cel-miR-71-5p	20861	20058	2422
cel-miR-71-3p	28	19	46
cel-miR-72-5p	399863	414827	1393
cel-miR-72-3p	16	20	0
cel-miR-73-5p	0	0	0
cel-miR-73-3p	2293	1049	600
cel-miR-74-5p	0	0	0
cel-miR-74-3p	0	0	0
cel-miR-75-5p	9	3	3
cel-miR-75-3p	0	0	0
cel-miR-76-5p	0	0	0
cel-miR-76-3p	25	8	0
cel-miR-77-5p	148	406	148
cel-miR-77-3p	83	169	36
cel-miR-78	9	4	0
cel-miR-784-5p	0	3	0
cel-miR-784-3p	0	0	0
cel-miR-785-5p	0	0	0
cel-miR-785-3p	55	85	23
cel-miR-786-5p	0	0	0
cel-miR-786-3p	25	14	14
cel-miR-787-5p	0	0	0
cel-miR-787-3p	0	0	0
cel-miR-788-5p	48	2613	4
cel-miR-788-3p	48	54	0
cel-miR-789-5p	0	0	0
cel-miR-789-3p	50	22	34
cel-miR-789-2-5p	0	0	0
cel-miR-79-5p	13	0	0
cel-miR-79-3p	4	3	0
cel-miR-790-5p	13	9	0
cel-miR-790-3p	0	0	0
cel-miR-791-5p	0	0	0
cel-miR-791-3p	0	0	9
cel-miR-792-5p	0	0	0
cel-miR-792-3p	0	0	0
cel-miR-793	15	9	0
cel-miR-794-5p	0	0	2
cel-miR-794-3p	0	0	0
cel-miR-795-5p	95	30	57
cel-miR-795-3p	0	0	0
cel-miR-796	1	0	0
cel-miR-797-5p	14	1	0
cel-miR-797-3p	0	0	1
cel-miR-798	0	0	0
cel-miR-799	0	0	0
cel-miR-80-5p	13	0	0
cel-miR-80-3p	20140	19011	4998
cel-miR-800-5p	0	0	0
cel-miR-800-3p	0	0	0
cel-miR-81-5p	0	0	0
cel-miR-81-3p	656	515	99
cel-miR-8186-5p	0	0	0
cel-miR-8186-3p	0	0	0
cel-miR-8187-5p	0	0	0
cel-miR-8187-3p	372	99	0
cel-miR-8188-5p	371	99	0
cel-miR-8188-3p	0	0	0
cel-miR-8189-5p	0	0	0
cel-miR-8189-3p	0	0	0
cel-miR-8190-5p	0	0	0
cel-miR-8190-3p	0	0	0
cel-miR-8191-5p	29	28	55
cel-miR-8191-3p	6	1	0
cel-miR-8192-5p	0	0	0
cel-miR-8192-3p	0	0	0
cel-miR-8193-5p	0	0	0
cel-miR-8193-3p	0	0	0
cel-miR-8194-5p	0	0	0
cel-miR-8194-3p	0	0	0
cel-miR-8195-5p	0	0	0
cel-miR-8195-3p	0	0	0
cel-miR-8196a-5p	0	0	0
cel-miR-8196a-3p	12	1	0
cel-miR-8196b-5p	0	0	0
cel-miR-8196b-3p	0	1	0
cel-miR-8197-5p	0	0	0
cel-miR-8197-3p	0	0	0
cel-miR-8198-5p	0	0	0
cel-miR-8198-3p	0	0	0
cel-miR-8199-5p	0	0	0
cel-miR-8199-3p	0	0	0
cel-miR-82-5p	0	0	0
cel-miR-82-3p	3618	1691	824
cel-miR-8200-5p	0	0	0
cel-miR-8200-3p	0	0	0
cel-miR-8201-5p	0	0	0
cel-miR-8201-3p	0	0	0
cel-miR-8202-5p	0	0	0
cel-miR-8202-3p	0	0	0
cel-miR-8203-5p	0	0	0
cel-miR-8203-3p	0	0	0
cel-miR-8204-5p	0	0	0
cel-miR-8204-3p	0	0	0
cel-miR-8205-5p	0	0	0
cel-miR-8205-3p	4	0	4
cel-miR-8206-5p	0	0	0
cel-miR-8206-3p	0	0	0
cel-miR-8207-5p	0	4	0
cel-miR-8207-3p	0	0	0
cel-miR-8208-5p	0	0	0
cel-miR-8208-3p	0	0	0
cel-miR-8209-5p	4	4	0
cel-miR-8209-3p	0	0	0
cel-miR-8210-5p	0	3	0
cel-miR-8210-3p	0	0	0
cel-miR-8211-5p	0	0	0
cel-miR-8211-3p	0	0	0
cel-miR-8212-5p	0	0	0
cel-miR-8212-3p	0	0	0
cel-miR-83-5p	1	1	0
cel-miR-83-3p	250	162	46
cel-miR-84-5p	1257290	1328	555
cel-miR-84-3p	3	0	0
cel-miR-85-5p	0	0	0
cel-miR-85-3p	39	18	11
cel-miR-86-5p	502	171	52
cel-miR-86-3p	0	0	0
cel-miR-87-5p	0	0	0
cel-miR-87-3p	1341	1057	829
cel-miR-90-5p	0	0	0
cel-miR-90-3p	383	198	93

## Sheet: Fig.5a,b,c,e,f
Data used in Figure 5
#miRNA	lin-41 vIPR	alg-1 vIPR	gld-1 vIPR	ctrl vIPR	seed destr vIPR	change specificity vIPR
cel-let-7-5p	886767	33036	5178	2116	11911	1151265
cel-let-7-3p	0	1	3	2	0	0
cel-lin-4-5p	184	121	168	154	181	65
cel-lin-4-3p	0	0	0	0	0	0
cel-lsy-6-5p	0	0	0	0	0	0
cel-lsy-6-3p	0	0	0	0	0	0
cel-miR-1-5p	2	1	0	0	0	0
cel-miR-1-3p	2	5	5	1	1	3
cel-miR-1018	0	0	0	0	0	0
cel-miR-1019-5p	0	0	0	0	0	0
cel-miR-1019-3p	0	0	0	0	0	0
cel-miR-1020-5p	0	0	0	0	1	0
cel-miR-1020-3p	0	0	0	0	0	0
cel-miR-1021	0	0	0	0	1	0
cel-miR-1022-5p	1	0	0	2	0	0
cel-miR-1022-3p	0	0	0	0	0	0
cel-miR-124-5p	0	0	0	0	0	0
cel-miR-124-3p	20	145	2	24	3	1
cel-miR-1817	122	5	17	40	16	8
cel-miR-1818	0	0	0	0	0	0
cel-miR-1819-5p	0	0	0	0	0	0
cel-miR-1819-3p	9	6	4	2	13	7
cel-miR-1820-5p	0	0	0	0	0	0
cel-miR-1820-3p	0	0	0	0	0	0
cel-miR-1821-5p	0	0	0	0	0	0
cel-miR-1821-3p	0	6	0	0	0	0
cel-miR-1822-5p	0	0	0	0	0	0
cel-miR-1822-3p	0	1	0	0	0	0
cel-miR-1823-5p	0	0	0	0	0	0
cel-miR-1823-3p	2	0	0	0	0	0
cel-miR-1824-5p	0	0	0	0	0	0
cel-miR-1824-3p	0	0	0	0	0	0
cel-miR-1828	0	0	0	0	0	0
cel-miR-1829a-5p	4	4	3	2	15	3
cel-miR-1829a-3p	2	1	1	6	2	0
cel-miR-1829b-5p	0	0	0	0	0	0
cel-miR-1829b-3p	0	2	0	3	0	0
cel-miR-1829c-3p	0	2	0	3	0	0
cel-miR-1829b-3p	0	2	0	3	0	0
cel-miR-1829c-5p	3	530	14	3	6	1
cel-miR-1829c-3p	0	2	0	3	0	0
cel-miR-1830-5p	0	1	0	0	1	0
cel-miR-1830-3p	0	0	0	0	0	0
cel-miR-1832a-5p	0	0	0	0	0	0
cel-miR-1832a-3p	5	0	0	0	1	1
cel-miR-1832b-5p	0	0	0	0	0	0
cel-miR-1832b-3p	0	0	0	0	0	0
cel-miR-1833	0	0	0	0	0	0
cel-miR-2-5p	3	1	5	1	1	0
cel-miR-2-3p	23	25	64	14	31	14
cel-miR-2207-5p	0	0	0	0	0	0
cel-miR-2207-3p	0	0	0	0	0	0
cel-miR-2208a-5p	0	0	0	0	0	0
cel-miR-2208a-3p	0	0	0	0	0	0
cel-miR-2208b-5p	0	0	0	0	0	0
cel-miR-2208b-3p	0	0	0	0	0	0
cel-miR-2209a-5p	0	0	0	0	0	0
cel-miR-2209a-3p	2	0	0	1	0	0
cel-miR-2209b-5p	0	0	0	0	0	0
cel-miR-2209b-3p	2	0	0	0	0	0
cel-miR-2209c-5p	0	0	0	0	0	0
cel-miR-2209c-3p	0	0	0	0	0	0
cel-miR-2210-5p	0	0	0	0	1	0
cel-miR-2210-3p	0	2	0	0	0	0
cel-miR-2211-5p	0	0	0	0	0	0
cel-miR-2211-3p	0	1	0	0	1	0
cel-miR-2212-5p	0	1	0	0	0	0
cel-miR-2212-3p	0	0	0	0	0	0
cel-miR-2213-5p	0	0	0	0	0	0
cel-miR-2213-3p	0	0	0	0	0	0
cel-miR-2215-5p	0	0	0	0	0	0
cel-miR-2215-3p	0	0	0	0	0	0
cel-miR-2216-5p	0	0	0	0	0	0
cel-miR-2216-3p	0	0	0	0	0	0
cel-miR-2217a-5p	0	0	0	0	0	0
cel-miR-2217a-3p	1	0	0	1	0	0
cel-miR-2217b-1-5p	0	0	0	0	0	0
cel-miR-2217b-3p	0	0	0	0	0	0
cel-miR-2217b-3p	0	0	0	0	0	0
cel-miR-2217b-5p	0	0	0	0	0	0
cel-miR-2217b-3p	0	0	0	0	0	0
cel-miR-2217b-5p	0	0	0	0	0	0
cel-miR-2217b-3p	0	0	0	0	0	0
cel-miR-2217b-5p	0	0	0	0	0	0
cel-miR-2218a-5p	0	0	0	0	0	0
cel-miR-2218a-3p	0	0	0	0	0	0
cel-miR-2218b-5p	0	0	0	0	0	0
cel-miR-2218b-3p	0	0	0	0	0	0
cel-miR-2219-5p	0	0	0	0	0	0
cel-miR-2219-3p	2	0	0	0	0	0
cel-miR-2220-5p	0	1	0	0	0	0
cel-miR-2220-3p	1	0	0	0	0	0
cel-miR-2221	0	0	0	0	0	0
cel-miR-228-5p	61	79	75	103	115	48
cel-miR-228-3p	1	0	0	0	0	0
cel-miR-229-5p	127	137	90	121	76	26
cel-miR-229-3p	96	61	100	34	149	90
cel-miR-230-5p	1	23	7	0	10	6
cel-miR-230-3p	76	28	26	24	23	27
cel-miR-231-5p	0	0	0	0	0	0
cel-miR-231-3p	1	3	1	1	3	0
cel-miR-232-5p	1	1	0	0	0	0
cel-miR-232-3p	0	2	0	0	0	0
cel-miR-233-5p	4	1	1	2	2	3
cel-miR-233-3p	5	10	81	9	97	59
cel-miR-234-5p	0	0	0	0	0	0
cel-miR-234-3p	0	0	2	1	0	0
cel-miR-235-5p	0	1	0	2	0	0
cel-miR-235-3p	54	83	24	48	109	78
cel-miR-236-5p	0	0	0	1	0	0
cel-miR-236-3p	0	0	0	0	0	0
cel-miR-237-5p	40	83	67	43	49	22
cel-miR-237-3p	2	0	0	0	1	0
cel-miR-238-5p	0	0	0	0	0	0
cel-miR-238-3p	352	140	68	385	148	75
cel-miR-239a-5p	0	2	0	0	0	0
cel-miR-239a-3p	6	3	10	4	7	0
cel-miR-239b-5p	0	0	0	0	0	0
cel-miR-239b-3p	0	0	0	0	0	0
cel-miR-240-5p	2	9	2	16	1	2
cel-miR-240-3p	16	41	5	22	19	16
cel-miR-241-5p	1833	2665	490	302	947	645
cel-miR-241-3p	25	43	30	17	95	78
cel-miR-242	0	0	1	0	3	1
cel-miR-243-5p	0	0	0	0	0	0
cel-miR-243-3p	23	12	23	12	13	26
cel-miR-244-5p	5	6	5	0	5	5
cel-miR-244-3p	0	0	0	0	0	0
cel-miR-245-5p	0	0	0	0	0	0
cel-miR-245-3p	3	2	10	1	19	11
cel-miR-246-5p	4	3	7	2	1	0
cel-miR-246-3p	1550	25	253	36	433	212
cel-miR-247-5p	0	0	0	0	0	0
cel-miR-247-3p	0	0	0	0	0	0
cel-miR-248	4	2	66	4	25	23
cel-miR-249-5p	0	0	0	0	0	0
cel-miR-249-3p	0	0	0	0	0	0
cel-miR-250-5p	19	41	82	52	724	365
cel-miR-250-3p	12	13	22	19	8	4
cel-miR-251	0	0	0	0	0	0
cel-miR-252-5p	126	218	68	141	231	161
cel-miR-252-3p	0	1	0	0	0	0
cel-miR-253-5p	6	5	0	6	2	0
cel-miR-253-3p	178	484	54	22	290	5437
cel-miR-254-5p	0	0	0	0	0	0
cel-miR-254-3p	0	0	0	0	0	0
cel-miR-255-5p	0	0	0	0	0	0
cel-miR-255-3p	1	0	0	0	0	0
cel-miR-256	0	0	0	0	0	0
cel-miR-259-5p	48	6	1	1	3	0
cel-miR-259-3p	1	0	0	0	0	0
cel-miR-261	0	0	0	0	0	0
cel-miR-264	0	0	0	0	0	0
cel-miR-265	0	0	0	0	0	0
cel-miR-266	1	0	0	0	0	1
cel-miR-267	0	0	0	0	0	0
cel-miR-268	0	0	0	0	0	0
cel-miR-269	0	0	0	0	0	0
cel-miR-270	0	0	0	0	0	0
cel-miR-271	0	0	0	0	0	0
cel-miR-272	0	0	0	0	0	0
cel-miR-273	0	0	0	0	0	0
cel-miR-2953-5p	0	0	0	0	0	0
cel-miR-2953-3p	0	0	0	0	0	0
cel-miR-34-5p	31	38	75	10	127	72
cel-miR-34-3p	5	1	0	2	0	0
cel-miR-35-5p	0	6	0	0	0	0
cel-miR-35-3p	1937	293	208	197	456	484
cel-miR-354-5p	0	0	0	0	0	0
cel-miR-354-3p	0	0	0	0	0	1
cel-miR-355-5p	0	0	0	0	0	0
cel-miR-355-3p	0	0	0	0	0	0
cel-miR-356a	0	0	0	0	0	0
cel-miR-356b-5p	0	0	0	0	0	0
cel-miR-356b-3p	0	1	3	1	0	1
cel-miR-357-5p	0	0	0	0	0	0
cel-miR-357-3p	0	0	0	0	0	0
cel-miR-358-5p	0	0	1	2	1	0
cel-miR-358-3p	0	2	1	0	0	0
cel-miR-359	8	1	2	6	1	1
cel-miR-36-5p	7	6	7	9	4	7
cel-miR-36-3p	19	21	38	24	28	9
cel-miR-360-5p	0	0	0	0	0	0
cel-miR-360-3p	0	0	0	0	0	0
cel-miR-37-5p	15	13	6	1	6	0
cel-miR-37-3p	196	314	627	108	572	278
cel-miR-38-5p	1	0	1	2	1	0
cel-miR-38-3p	0	0	0	0	0	0
cel-miR-39-5p	10	4	16	6	13	6
cel-miR-39-3p	162	228	124	77	161	159
cel-miR-392-5p	0	0	0	0	0	3
cel-miR-392-3p	0	0	0	0	0	0
cel-miR-40-5p	0	0	0	0	0	0
cel-miR-40-3p	471	4884	484	563	482	503
cel-miR-41-5p	21	17	3	1	20	13
cel-miR-41-3p	0	0	0	1	0	0
cel-miR-42-5p	23	0	1	0	9	4
cel-miR-42-3p	10	25	112	8	94	96
cel-miR-43-5p	0	0	0	0	0	0
cel-miR-43-3p	1	1	1	4	0	0
cel-miR-44-5p	5	3	0	3	2	3
cel-miR-44-3p	511	332	179	427	214	105
cel-miR-45-3p	511	332	179	427	214	105
cel-miR-44-3p	511	332	179	427	214	105
cel-miR-45-5p	2	1	1	3	3	0
cel-miR-45-3p	511	332	179	427	214	105
cel-miR-46-5p	0	4	1	0	1	0
cel-miR-46-3p	185	147	156	284	141	53
cel-miR-47-5p	3	3	3	2	4	1
cel-miR-47-3p	156	158	256	190	357	178
cel-miR-48-5p	3010	2128	1358	806	4324	2465
cel-miR-48-3p	5	4	2	5	3	5
cel-miR-4805-5p	0	3	0	0	0	0
cel-miR-4805-3p	1	0	0	0	0	0
cel-miR-4806-5p	0	0	0	0	0	0
cel-miR-4806-3p	0	0	0	0	0	0
cel-miR-4807	0	0	0	0	0	0
cel-miR-4808-5p	0	0	0	0	0	0
cel-miR-4808-3p	0	0	0	0	0	0
cel-miR-4809-5p	0	0	0	0	0	0
cel-miR-4809-3p	0	0	0	0	0	0
cel-miR-4810a	0	0	0	0	0	0
cel-miR-4810b-5p	0	0	0	0	0	0
cel-miR-4810b-3p	0	1	0	0	0	0
cel-miR-4811-5p	0	0	0	0	0	0
cel-miR-4811-3p	0	0	0	0	0	0
cel-miR-4812-5p	0	0	1	0	0	0
cel-miR-4812-3p	0	0	0	0	0	0
cel-miR-4813-5p	0	0	1	0	0	0
cel-miR-4813-3p	0	0	0	0	0	0
cel-miR-4814-5p	0	0	0	0	0	0
cel-miR-4814-3p	25	8	1	1	6	4
cel-miR-4815	0	0	0	0	0	0
cel-miR-4816-5p	0	0	1	0	0	0
cel-miR-4816-3p	2	10	0	2	1	0
cel-miR-49-5p	22	0	1	0	1	0
cel-miR-49-3p	9	20	6	8	6	5
cel-miR-4920	0	0	0	0	0	0
cel-miR-4921	0	0	0	0	0	0
cel-miR-4922	0	0	0	0	0	0
cel-miR-4922	0	0	0	0	0	0
cel-miR-4923a	0	0	0	0	0	0
cel-miR-4923b	0	0	0	0	0	0
cel-miR-4924	0	0	0	0	0	0
cel-miR-4925	0	0	0	0	0	0
cel-miR-4926	0	1	0	0	0	0
cel-miR-4927	0	0	0	0	0	0
cel-miR-4929	1	1	0	0	0	2
cel-miR-4930	0	0	0	0	0	0
cel-miR-4931	0	0	0	0	0	0
cel-miR-4932	154	5	16	0	31	22
cel-miR-4933	0	0	0	0	0	0
cel-miR-4934	0	0	0	0	0	0
cel-miR-4935	0	0	0	0	0	0
cel-miR-4936	0	0	0	0	0	0
cel-miR-4937	2	4	2	1	9	8
cel-miR-4938	0	1	0	0	0	0
cel-miR-50-5p	107	2408	200	65	332	138
cel-miR-50-3p	0	0	0	0	0	0
cel-miR-51-5p	99	121	41	516	57	71
cel-miR-51-3p	744	1832	45	18	51	26
cel-miR-52-5p	1870	2906	2062	1615	1589	555
cel-miR-52-3p	0	2	1	0	3	0
cel-miR-53-5p	163	220	149	77	109	43
cel-miR-53-3p	0	0	1	0	0	0
cel-miR-54-5p	19	32	18	77	35	37
cel-miR-54-3p	716	1144	485	1281	534	399
cel-miR-55-5p	0	0	0	1	0	0
cel-miR-55-3p	416	524	262	491	397	178
cel-miR-5545-5p	0	0	0	0	0	0
cel-miR-5545-3p	2	0	0	0	0	1
cel-miR-5546-5p	0	0	0	0	0	0
cel-miR-5546-3p	0	0	0	0	0	0
cel-miR-5547-5p	0	0	0	0	0	0
cel-miR-5547-3p	0	0	0	0	0	0
cel-miR-5548-5p	0	0	0	0	0	0
cel-miR-5548-3p	0	0	0	0	0	1
cel-miR-5549-5p	0	0	0	0	0	0
cel-miR-5549-3p	0	0	3	0	1	0
cel-miR-5550-5p	0	0	1	0	0	0
cel-miR-5550-3p	4	0	2	0	1	0
cel-miR-5551-5p	1	0	0	0	3	1
cel-miR-5551-3p	0	0	0	0	0	0
cel-miR-5552-5p	0	0	0	0	0	0
cel-miR-5552-3p	0	0	0	0	0	0
cel-miR-5553-5p	0	0	0	0	0	0
cel-miR-5553-3p	0	0	1	0	0	0
cel-miR-5592-5p	7	7	1	6	1	0
cel-miR-5592-3p	3	1	2	2	1	1
cel-miR-5592-5p	7	7	1	6	1	0
cel-miR-5592-3p	3	1	2	2	1	1
cel-miR-5593-5p	0	0	0	0	0	0
cel-miR-5593-3p	0	0	0	0	0	0
cel-miR-5593-5p	0	0	0	0	0	0
cel-miR-5593-3p	0	0	0	0	0	0
cel-miR-5594-5p	0	0	0	0	0	1
cel-miR-5594-3p	0	0	0	0	0	0
cel-miR-5595-5p	0	0	0	0	0	0
cel-miR-5595-3p	0	0	1	0	0	0
cel-miR-56-5p	0	0	0	0	1	0
cel-miR-56-3p	1148	2742	391	1574	436	275
cel-miR-57-5p	9	3	8	3	65	26
cel-miR-57-3p	0	0	0	0	0	0
cel-miR-58a-5p	17	45	14	25	26	17
cel-miR-58a-3p	474	876	831	813	420	138
cel-miR-58b-5p	0	0	0	0	0	0
cel-miR-58b-3p	0	0	0	0	1	0
cel-miR-59-5p	1	0	0	0	0	0
cel-miR-59-3p	0	3	1	1	0	1
cel-miR-60-5p	2	0	1	224	0	0
cel-miR-60-3p	17	101	38	55	6	2
cel-miR-61-5p	0	0	3	0	2	2
cel-miR-61-3p	99	109	50	57	16	19
cel-miR-62	1	1	0	1	0	0
cel-miR-63-5p	1	1	5	3	0	0
cel-miR-63-3p	295	397	587	126	1171	478
cel-miR-64-5p	3424	3378	1914	4417	1959	1047
cel-miR-64-3p	2	0	0	0	0	0
cel-miR-65-5p	4016	2821	36901	3059	36359	16827
cel-miR-65-3p	0	1	0	1	0	0
cel-miR-66-5p	1902	1303	28620	545	19259	8586
cel-miR-66-3p	0	2	0	0	0	0
cel-miR-67-5p	0	0	0	0	0	0
cel-miR-67-3p	0	0	1	2	0	0
cel-miR-70-5p	4	0	4612	0	1987	1208
cel-miR-70-3p	2932	743	1055	6957	1377	611
cel-miR-71-5p	4598	71322	8034	764	18911	6789
cel-miR-71-3p	10	13	6	14	3	2
cel-miR-72-5p	118870	3419	8988	594	7072	4622
cel-miR-72-3p	2	14	4	6	12	7
cel-miR-73-5p	1	0	0	0	0	0
cel-miR-73-3p	154	296	250	115	991	710
cel-miR-74-5p	1	1	1	1	3	0
cel-miR-74-3p	0	0	0	0	0	0
cel-miR-75-5p	1	17	1	0	3	3
cel-miR-75-3p	1	0	0	0	0	1
cel-miR-76-5p	0	0	0	0	0	0
cel-miR-76-3p	1	2	6	0	5	2
cel-miR-77-5p	471	983	565	97	270	250
cel-miR-77-3p	154	222	199	193	16	12
cel-miR-78	6	3	9	0	10	1
cel-miR-784-5p	41	0	0	0	0	0
cel-miR-784-3p	0	3	1	0	0	0
cel-miR-785-5p	0	0	0	0	0	0
cel-miR-785-3p	14	22	13	10	10	0
cel-miR-786-5p	0	0	0	0	0	0
cel-miR-786-3p	6	248	9	6	7	0
cel-miR-787-5p	0	0	0	0	0	0
cel-miR-787-3p	0	1	0	0	0	0
cel-miR-788-5p	89	15	30	8	31	3
cel-miR-788-3p	32	9	21	4	32	15
cel-miR-789-5p	0	0	0	0	0	0
cel-miR-789-3p	25	27	78	54	10	4
cel-miR-789-3p	25	27	78	54	10	4
cel-miR-789-2-5p	0	0	0	0	0	0
cel-miR-79-5p	0	0	0	1	3	2
cel-miR-79-3p	2	9	1	1	0	0
cel-miR-790-5p	4	11	5	8	2	1
cel-miR-790-3p	0	0	0	0	0	0
cel-miR-791-5p	0	0	0	0	2	0
cel-miR-791-3p	0	0	0	1	1	2
cel-miR-792-5p	0	0	0	0	0	0
cel-miR-792-3p	0	0	0	0	0	1
cel-miR-793	18	11	5	20	4	0
cel-miR-794-5p	2	0	0	2	0	2
cel-miR-794-3p	0	0	0	0	0	0
cel-miR-795-5p	19	372	18	3	34	18
cel-miR-795-3p	0	0	0	0	0	0
cel-miR-796	1	0	0	1	4	0
cel-miR-797-5p	5	10	0	2	4	0
cel-miR-797-3p	0	0	0	0	0	0
cel-miR-798	0	0	0	0	0	0
cel-miR-799	0	0	0	0	0	0
cel-miR-80-5p	2	7	7	0	2	0
cel-miR-80-3p	10776	9754	3936	10362	3764	2343
cel-miR-800-5p	0	0	0	0	0	1
cel-miR-800-3p	0	0	0	0	0	0
cel-miR-81-5p	0	0	0	0	0	0
cel-miR-81-3p	197	129	130	112	93	71
cel-miR-8186-5p	0	0	0	0	0	0
cel-miR-8186-3p	0	0	0	0	0	0
cel-miR-8186-5p	0	0	0	0	0	0
cel-miR-8186-3p	0	0	0	0	0	0
cel-miR-8187-5p	0	0	0	0	0	0
cel-miR-8187-3p	15	1	10	0	6	4
cel-miR-8188-5p	15	1	10	0	6	4
cel-miR-8188-3p	0	0	0	0	0	0
cel-miR-8189-5p	0	0	0	0	0	0
cel-miR-8189-3p	1	0	0	0	0	0
cel-miR-8190-5p	0	0	0	0	0	0
cel-miR-8190-3p	0	0	0	0	0	0
cel-miR-8191-5p	151	76	428	201	19	17
cel-miR-8191-3p	0	0	0	0	2	0
cel-miR-8192-5p	0	0	0	0	0	0
cel-miR-8192-3p	0	0	0	0	0	0
cel-miR-8193-5p	0	0	0	0	0	0
cel-miR-8193-3p	1	0	0	0	0	0
cel-miR-8194-5p	0	0	0	0	0	0
cel-miR-8194-3p	0	0	0	0	0	0
cel-miR-8195-5p	0	0	0	0	0	0
cel-miR-8195-3p	0	0	0	0	0	0
cel-miR-8196a-5p	0	0	0	0	0	0
cel-miR-8196a-3p	0	0	0	0	0	0
cel-miR-8196b-5p	0	0	0	0	0	0
cel-miR-8196b-5p	0	0	0	0	0	0
cel-miR-8196b-3p	0	0	0	1	0	0
cel-miR-8197-5p	0	0	0	0	0	0
cel-miR-8197-3p	0	0	0	0	0	0
cel-miR-8198-5p	0	0	0	0	0	0
cel-miR-8198-3p	0	0	0	0	0	0
cel-miR-8199-5p	0	0	0	0	0	0
cel-miR-8199-3p	0	0	0	0	0	0
cel-miR-82-5p	0	0	0	0	0	0
cel-miR-82-3p	646	404	701	493	765	437
cel-miR-8200-5p	0	0	0	0	0	0
cel-miR-8200-3p	0	0	0	0	0	0
cel-miR-8201-5p	0	0	0	0	0	0
cel-miR-8201-3p	0	0	0	0	0	0
cel-miR-8202-5p	0	0	0	0	0	0
cel-miR-8202-3p	0	0	0	0	0	0
cel-miR-8203-5p	0	0	0	0	0	0
cel-miR-8203-3p	0	0	0	0	0	0
cel-miR-8204-5p	0	0	0	0	0	0
cel-miR-8204-3p	0	0	0	0	0	0
cel-miR-8205-5p	0	0	0	0	0	0
cel-miR-8205-3p	0	0	0	0	0	0
cel-miR-8206-5p	0	0	0	0	0	0
cel-miR-8206-3p	0	0	0	0	0	0
cel-miR-8207-5p	0	0	0	0	0	0
cel-miR-8207-3p	0	0	0	0	0	0
cel-miR-8208-5p	0	0	0	0	0	0
cel-miR-8208-3p	0	0	0	0	0	0
cel-miR-8209-5p	1	1	0	3	0	0
cel-miR-8209-3p	0	0	1	0	0	0
cel-miR-8210-5p	0	1	0	0	0	0
cel-miR-8210-3p	0	0	0	0	0	0
cel-miR-8211-5p	0	0	0	0	0	0
cel-miR-8211-3p	0	0	0	0	0	0
cel-miR-8212-5p	0	0	0	0	0	0
cel-miR-8212-3p	0	0	0	0	0	0
cel-miR-83-5p	0	0	0	1	0	0
cel-miR-83-3p	13	15	5	13	2	4
cel-miR-84-5p	663	3108	67538	130	150	385
cel-miR-84-3p	0	2	3	0	0	0
cel-miR-85-5p	0	0	0	0	0	0
cel-miR-85-3p	0	4	2	4	1	0
cel-miR-86-5p	56	153	127	43	110	64
cel-miR-86-3p	0	0	0	0	0	1
cel-miR-87-5p	1	0	0	0	0	0
cel-miR-87-3p	412	872	623	195	1516	639
cel-miR-90-5p	0	0	0	1	1	0
cel-miR-90-3p	85	212	91	159	40	29

## Sheet: additional replicates
Additional replicates
#miRNA	lin-41 vIPR	alg-1 vIPR	gld-1 vIPR	ctrl vIPR	seed destr vIPR	change specificity vIPR	gld-1::gfp vIPR
cel-let-7-5p	108234	25171	10099	818	6322	752753	33116
cel-let-7-3p	0	0	1	0	1	1	2
cel-lin-4-5p	50	37	97	128	336	178	115
cel-lin-4-3p	0	0	0	0	1	0	0
cel-lsy-6-5p	0	0	0	0	0	0	0
cel-lsy-6-3p	0	0	0	0	0	0	0
cel-miR-1-5p	0	0	1	0	2	0	3
cel-miR-1-3p	1	3	3	0	0	2	2
cel-miR-1018	0	0	0	1	0	0	0
cel-miR-1019-5p	0	0	0	0	0	0	0
cel-miR-1019-3p	0	0	0	0	0	0	0
cel-miR-1020-5p	0	0	0	0	0	1	1
cel-miR-1020-3p	0	0	0	0	1	0	0
cel-miR-1021	0	0	0	0	0	0	0
cel-miR-1022-5p	0	0	1	0	4	1	0
cel-miR-1022-3p	0	0	0	0	0	0	0
cel-miR-124-5p	0	0	0	0	0	0	0
cel-miR-124-3p	2	6	3	1	3	1	27
cel-miR-1817	76	6	16	35	29	18	28
cel-miR-1818	0	0	0	0	0	0	0
cel-miR-1819-5p	0	0	0	0	0	0	0
cel-miR-1819-3p	5	7	12	1	8	3	4
cel-miR-1820-5p	0	0	1	0	0	0	0
cel-miR-1820-3p	0	0	0	0	0	0	0
cel-miR-1821-5p	0	0	0	0	0	0	0
cel-miR-1821-3p	0	3	0	0	1	2	0
cel-miR-1822-5p	0	0	0	0	0	0	0
cel-miR-1822-3p	0	0	0	0	0	0	0
cel-miR-1823-5p	0	0	0	0	0	0	0
cel-miR-1823-3p	1	0	2	0	0	1	0
cel-miR-1824-5p	0	0	0	0	0	0	0
cel-miR-1824-3p	0	0	0	0	0	0	0
cel-miR-1828	0	0	0	0	0	0	0
cel-miR-1829a-5p	0	0	3	1	5	1	2
cel-miR-1829a-3p	0	0	2	1	2	2	0
cel-miR-1829b-5p	0	0	1	0	0	0	0
cel-miR-1829b-3p	1	0	0	0	2	0	1
cel-miR-1829c-3p	1	0	0	0	2	0	1
cel-miR-1829b-3p	1	0	0	0	2	0	1
cel-miR-1829c-5p	0	548	2	2	6	9	1
cel-miR-1829c-3p	1	0	0	0	2	0	1
cel-miR-1830-5p	0	0	0	0	2	0	0
cel-miR-1830-3p	0	0	0	0	0	0	0
cel-miR-1832a-5p	0	0	0	0	0	0	0
cel-miR-1832a-3p	4	2	0	0	2	0	0
cel-miR-1832b-5p	0	0	0	0	0	0	0
cel-miR-1832b-3p	0	0	0	0	0	0	0
cel-miR-1833	0	0	0	0	0	0	0
cel-miR-2-5p	0	3	14	2	2	2	0
cel-miR-2-3p	8	30	39	18	48	35	15
cel-miR-2207-5p	0	0	0	0	0	0	0
cel-miR-2207-3p	0	0	0	0	0	0	0
cel-miR-2208a-5p	0	0	0	0	0	0	0
cel-miR-2208a-3p	0	0	0	0	0	0	0
cel-miR-2208b-5p	0	0	0	0	0	0	0
cel-miR-2208b-3p	0	0	0	0	0	0	0
cel-miR-2209a-5p	0	0	0	0	0	0	0
cel-miR-2209a-3p	0	0	0	0	1	0	0
cel-miR-2209b-5p	0	0	0	0	0	0	0
cel-miR-2209b-3p	0	0	2	0	0	0	0
cel-miR-2209c-5p	0	0	0	0	0	0	0
cel-miR-2209c-3p	0	0	0	0	0	0	0
cel-miR-2210-5p	0	0	0	0	0	1	0
cel-miR-2210-3p	0	0	0	0	0	1	0
cel-miR-2211-5p	0	0	0	0	0	0	0
cel-miR-2211-3p	0	0	0	0	0	0	0
cel-miR-2212-5p	0	0	0	0	0	0	0
cel-miR-2212-3p	0	0	0	0	0	0	0
cel-miR-2213-5p	0	0	0	0	0	0	0
cel-miR-2213-3p	0	0	0	0	0	0	0
cel-miR-2215-5p	0	0	0	0	0	0	0
cel-miR-2215-3p	0	0	0	0	0	0	0
cel-miR-2216-5p	0	0	0	0	0	0	0
cel-miR-2216-3p	0	0	0	0	0	0	0
cel-miR-2217a-5p	0	0	0	0	0	0	0
cel-miR-2217a-3p	0	0	0	0	0	0	0
cel-miR-2217b-1-5p	0	0	0	0	0	0	0
cel-miR-2217b-3p	0	0	0	0	0	0	0
cel-miR-2217b-3p	0	0	0	0	0	0	0
cel-miR-2217b-5p	0	0	0	0	0	0	0
cel-miR-2217b-3p	0	0	0	0	0	0	0
cel-miR-2217b-5p	0	0	0	0	0	0	0
cel-miR-2217b-3p	0	0	0	0	0	0	0
cel-miR-2217b-5p	0	0	0	0	0	0	0
cel-miR-2218a-5p	0	0	0	0	0	0	0
cel-miR-2218a-3p	0	0	1	0	0	0	0
cel-miR-2218b-5p	0	0	0	0	0	0	0
cel-miR-2218b-3p	0	0	0	0	0	0	0
cel-miR-2219-5p	0	0	0	0	0	0	0
cel-miR-2219-3p	0	0	1	0	0	0	0
cel-miR-2220-5p	0	0	0	0	0	1	0
cel-miR-2220-3p	0	0	0	0	0	0	0
cel-miR-2221	0	0	0	0	0	0	0
cel-miR-228-5p	21	58	66	37	106	84	48
cel-miR-228-3p	0	0	0	0	0	0	1
cel-miR-229-5p	43	33	48	59	124	100	64
cel-miR-229-3p	44	45	152	18	92	87	47
cel-miR-230-5p	2	15	10	1	7	14	1
cel-miR-230-3p	25	15	42	1	46	30	22
cel-miR-231-5p	0	0	0	0	0	0	0
cel-miR-231-3p	0	3	2	2	4	3	0
cel-miR-232-5p	0	0	0	0	0	0	0
cel-miR-232-3p	0	0	0	0	1	0	0
cel-miR-233-5p	0	0	3	0	1	1	1
cel-miR-233-3p	5	16	140	1	82	95	5
cel-miR-234-5p	0	0	0	0	0	0	0
cel-miR-234-3p	0	2	0	1	1	2	0
cel-miR-235-5p	1	6	4	0	0	1	1
cel-miR-235-3p	7	16	35	6	89	97	16
cel-miR-236-5p	0	0	0	1	0	0	1
cel-miR-236-3p	0	0	1	1	0	1	0
cel-miR-237-5p	18	13	31	5	119	47	26
cel-miR-237-3p	1	0	0	0	0	0	0
cel-miR-238-5p	0	0	0	0	0	0	0
cel-miR-238-3p	73	42	128	75	200	175	85
cel-miR-239a-5p	0	2	0	0	2	0	0
cel-miR-239a-3p	1	6	9	1	4	13	2
cel-miR-239b-5p	0	0	0	0	0	0	0
cel-miR-239b-3p	0	0	0	0	0	0	0
cel-miR-240-5p	0	1	1	25	2	6	21
cel-miR-240-3p	4	12	9	6	25	18	3
cel-miR-241-5p	926	1784	618	261	608	555	402
cel-miR-241-3p	7	25	67	15	50	51	42
cel-miR-242	0	0	3	0	1	3	0
cel-miR-243-5p	0	1	0	0	0	0	0
cel-miR-243-3p	4	9	34	3	19	10	11
cel-miR-244-5p	0	4	3	0	3	3	3
cel-miR-244-3p	0	0	0	0	0	0	0
cel-miR-245-5p	0	0	0	0	0	0	0
cel-miR-245-3p	1	3	11	0	18	13	1
cel-miR-246-5p	0	2	2	0	2	1	5
cel-miR-246-3p	647	16	248	33	219	186	305
cel-miR-247-5p	0	0	0	0	0	0	0
cel-miR-247-3p	0	0	0	0	1	0	0
cel-miR-248	3	0	97	0	24	29	3
cel-miR-249-5p	0	0	0	0	0	0	0
cel-miR-249-3p	0	0	0	0	0	0	0
cel-miR-250-5p	2	16	195	14	449	470	318
cel-miR-250-3p	5	3	13	4	21	9	1
cel-miR-251	0	0	1	0	0	0	0
cel-miR-252-5p	9	97	224	30	218	210	165
cel-miR-252-3p	0	0	0	0	0	1	0
cel-miR-253-5p	0	5	1	0	2	2	1
cel-miR-253-3p	36	356	70	23	95	2566	100
cel-miR-254-5p	0	0	0	0	0	0	0
cel-miR-254-3p	0	0	1	0	0	1	0
cel-miR-255-5p	0	0	0	0	0	0	0
cel-miR-255-3p	0	0	0	0	0	0	0
cel-miR-256	0	0	0	0	0	0	0
cel-miR-259-5p	68	1	3	3	1	0	1
cel-miR-259-3p	0	0	1	0	0	1	0
cel-miR-261	0	0	0	0	0	0	0
cel-miR-264	0	0	0	0	0	0	0
cel-miR-265	0	0	0	0	0	0	0
cel-miR-266	0	0	0	0	0	0	0
cel-miR-267	0	0	0	0	0	0	0
cel-miR-268	0	0	0	0	0	0	0
cel-miR-269	0	0	0	0	0	0	0
cel-miR-270	0	0	0	0	0	0	0
cel-miR-271	0	0	0	0	0	0	0
cel-miR-272	0	0	0	0	0	0	0
cel-miR-273	0	0	0	0	0	0	0
cel-miR-2953-5p	0	0	0	0	0	0	0
cel-miR-2953-3p	0	0	0	0	0	0	0
cel-miR-34-5p	1	31	117	14	77	57	101
cel-miR-34-3p	2	0	0	0	1	0	0
cel-miR-35-5p	0	4	1	0	0	1	0
cel-miR-35-3p	553	155	347	55	189	356	158
cel-miR-354-5p	0	0	0	0	0	0	0
cel-miR-354-3p	0	1	0	0	0	0	0
cel-miR-355-5p	0	0	0	0	0	0	0
cel-miR-355-3p	0	0	0	0	0	0	0
cel-miR-356a	0	0	0	0	0	0	0
cel-miR-356b-5p	0	0	0	0	0	0	0
cel-miR-356b-3p	4	2	0	0	1	2	0
cel-miR-357-5p	0	0	0	0	0	0	0
cel-miR-357-3p	0	0	1	0	0	0	0
cel-miR-358-5p	0	0	1	0	2	0	2
cel-miR-358-3p	0	0	0	0	2	1	1
cel-miR-359	2	0	4	3	7	0	0
cel-miR-36-5p	2	1	5	5	9	3	8
cel-miR-36-3p	9	16	25	8	24	32	49
cel-miR-360-5p	0	0	0	0	0	0	0
cel-miR-360-3p	0	0	0	0	0	0	0
cel-miR-37-5p	1	9	4	2	2	2	7
cel-miR-37-3p	104	191	654	64	376	443	736
cel-miR-38-5p	0	0	0	1	1	0	0
cel-miR-38-3p	0	0	0	0	0	0	0
cel-miR-39-5p	0	4	62	2	4	12	11
cel-miR-39-3p	45	144	198	62	211	292	117
cel-miR-392-5p	0	0	0	0	0	0	0
cel-miR-392-3p	0	0	0	0	0	0	0
cel-miR-40-5p	0	0	0	0	0	0	3
cel-miR-40-3p	325	4244	698	171	639	850	466
cel-miR-41-5p	3	9	12	0	22	21	8
cel-miR-41-3p	0	0	0	0	0	0	2
cel-miR-42-5p	4	1	2	1	6	6	1
cel-miR-42-3p	9	9	233	9	240	227	178
cel-miR-43-5p	0	0	0	0	0	0	0
cel-miR-43-3p	0	0	0	0	0	0	0
cel-miR-44-5p	0	0	2	2	4	6	0
cel-miR-44-3p	40	63	121	60	566	197	108
cel-miR-45-3p	40	63	121	60	566	197	108
cel-miR-44-3p	40	63	121	60	566	197	108
cel-miR-45-5p	0	0	0	2	5	3	1
cel-miR-45-3p	40	63	121	60	566	197	108
cel-miR-46-5p	0	0	0	0	1	0	0
cel-miR-46-3p	58	54	131	42	204	124	70
cel-miR-47-5p	0	3	4	0	14	5	4
cel-miR-47-3p	58	48	241	38	314	195	77
cel-miR-48-5p	514	1536	3144	316	2159	2843	4571
cel-miR-48-3p	2	1	2	0	1	0	1
cel-miR-4805-5p	0	0	0	0	1	0	0
cel-miR-4805-3p	0	0	0	0	1	0	0
cel-miR-4806-5p	0	0	0	0	0	0	0
cel-miR-4806-3p	0	0	0	0	0	0	0
cel-miR-4807	0	0	0	0	0	2	0
cel-miR-4808-5p	0	0	0	0	0	0	0
cel-miR-4808-3p	0	0	0	0	0	0	0
cel-miR-4809-5p	0	0	0	0	0	0	0
cel-miR-4809-3p	0	0	0	0	0	0	0
cel-miR-4810a	0	0	0	0	0	0	0
cel-miR-4810b-5p	0	0	0	0	0	0	0
cel-miR-4810b-3p	0	0	0	0	0	0	0
cel-miR-4811-5p	0	0	0	0	0	0	0
cel-miR-4811-3p	0	0	0	0	0	0	0
cel-miR-4812-5p	0	0	0	0	0	0	1
cel-miR-4812-3p	0	0	0	0	0	0	0
cel-miR-4813-5p	0	0	0	0	0	0	0
cel-miR-4813-3p	0	0	0	0	0	0	0
cel-miR-4814-5p	0	0	0	0	0	0	0
cel-miR-4814-3p	5	10	4	0	3	1	0
cel-miR-4815	0	0	0	0	0	0	0
cel-miR-4816-5p	0	0	0	0	0	0	0
cel-miR-4816-3p	0	1	0	0	8	1	0
cel-miR-49-5p	15	0	8	1	2	2	1
cel-miR-49-3p	1	4	5	1	22	18	8
cel-miR-4920	0	0	0	0	0	0	0
cel-miR-4921	0	0	0	0	0	0	0
cel-miR-4922	0	0	0	0	0	0	0
cel-miR-4922	0	0	0	0	0	0	0
cel-miR-4923a	0	0	0	0	0	0	0
cel-miR-4923b	0	0	2	0	0	0	0
cel-miR-4924	0	0	0	0	0	0	0
cel-miR-4925	0	0	0	0	0	0	0
cel-miR-4926	0	0	0	0	0	0	0
cel-miR-4927	0	0	0	0	0	0	0
cel-miR-4929	0	0	0	0	1	0	0
cel-miR-4930	0	0	0	0	0	0	0
cel-miR-4931	0	0	0	0	0	0	0
cel-miR-4932	33	5	16	0	21	11	5
cel-miR-4933	0	0	0	0	0	0	0
cel-miR-4934	0	0	0	0	0	0	0
cel-miR-4935	0	0	0	0	0	0	0
cel-miR-4936	0	2	0	1	0	2	0
cel-miR-4937	2	4	1	0	4	6	6
cel-miR-4938	0	0	0	0	0	0	0
cel-miR-50-5p	38	2424	185	55	196	254	170
cel-miR-50-3p	0	0	0	0	3	0	0
cel-miR-51-5p	15	69	102	214	106	50	253
cel-miR-51-3p	379	1468	42	9	28	25	36
cel-miR-52-5p	507	717	821	757	2762	1551	1612
cel-miR-52-3p	0	0	3	0	1	1	5
cel-miR-53-5p	46	63	63	46	185	132	73
cel-miR-53-3p	0	0	0	0	0	0	0
cel-miR-54-5p	6	25	22	44	16	42	46
cel-miR-54-3p	215	380	708	263	942	547	563
cel-miR-55-5p	0	0	0	0	0	0	0
cel-miR-55-3p	95	265	235	105	677	460	168
cel-miR-5545-5p	0	0	0	0	0	0	0
cel-miR-5545-3p	0	0	0	0	0	0	0
cel-miR-5546-5p	0	0	0	0	0	0	0
cel-miR-5546-3p	0	0	0	0	0	0	0
cel-miR-5547-5p	0	0	0	0	0	0	0
cel-miR-5547-3p	0	0	0	0	0	0	0
cel-miR-5548-5p	0	0	0	0	0	0	0
cel-miR-5548-3p	0	0	0	0	0	0	2
cel-miR-5549-5p	0	0	0	0	0	0	0
cel-miR-5549-3p	0	1	6	0	4	3	0
cel-miR-5550-5p	0	0	0	0	2	0	0
cel-miR-5550-3p	0	0	0	0	3	0	0
cel-miR-5551-5p	1	0	3	0	0	1	11
cel-miR-5551-3p	0	0	0	0	0	0	0
cel-miR-5552-5p	0	0	1	0	0	0	0
cel-miR-5552-3p	0	0	0	0	0	0	0
cel-miR-5553-5p	0	0	0	0	0	0	0
cel-miR-5553-3p	0	0	0	1	0	0	0
cel-miR-5592-5p	0	0	1	0	8	4	2
cel-miR-5592-3p	0	0	0	3	3	0	2
cel-miR-5592-5p	0	0	1	0	8	4	2
cel-miR-5592-3p	0	0	0	3	3	0	2
cel-miR-5593-5p	0	0	0	0	0	0	0
cel-miR-5593-3p	0	0	0	0	0	0	0
cel-miR-5593-5p	0	0	0	0	0	0	0
cel-miR-5593-3p	0	0	0	0	0	0	0
cel-miR-5594-5p	0	0	0	0	0	0	0
cel-miR-5594-3p	0	0	0	0	0	0	0
cel-miR-5595-5p	0	0	0	0	0	0	0
cel-miR-5595-3p	0	1	1	0	0	0	0
cel-miR-56-5p	0	0	1	0	0	0	0
cel-miR-56-3p	289	1969	371	348	918	463	499
cel-miR-57-5p	1	2	10	1	31	27	6
cel-miR-57-3p	0	0	0	0	0	0	0
cel-miR-58a-5p	3	18	18	4	32	34	12
cel-miR-58a-3p	344	445	630	291	831	551	245
cel-miR-58b-5p	0	0	0	0	0	0	0
cel-miR-58b-3p	0	0	0	1	0	0	0
cel-miR-59-5p	1	0	0	0	0	0	0
cel-miR-59-3p	0	1	0	0	0	0	1
cel-miR-60-5p	0	3	5	969	1	3	392
cel-miR-60-3p	7	22	22	21	90	47	24
cel-miR-61-5p	0	0	1	0	1	2	1
cel-miR-61-3p	16	15	43	6	89	44	48
cel-miR-62	0	1	1	0	1	2	0
cel-miR-63-5p	0	0	0	1	1	0	2
cel-miR-63-3p	110	346	592	33	542	577	330
cel-miR-64-5p	368	496	3189	205	3303	2087	713
cel-miR-64-3p	1	0	0	0	0	0	0
cel-miR-65-5p	935	991	151228	392	37090	36551	4149
cel-miR-65-3p	0	0	1	0	2	0	0
cel-miR-66-5p	716	730	19046	370	11647	11994	19678
cel-miR-66-3p	0	0	0	0	1	0	0
cel-miR-67-5p	0	0	1	0	1	0	1
cel-miR-67-3p	0	0	0	0	0	0	0
cel-miR-70-5p	9	3	4146	1	3025	2343	17
cel-miR-70-3p	1505	558	1297	3075	1269	1278	2914
cel-miR-71-5p	2645	69089	14518	540	7751	9196	4777
cel-miR-71-3p	1	7	4	1	12	3	5
cel-miR-72-5p	38277	3218	8897	523	5378	5714	130797
cel-miR-72-3p	0	5	3	1	6	5	0
cel-miR-73-5p	0	0	0	0	0	0	0
cel-miR-73-3p	47	242	416	77	389	518	464
cel-miR-74-5p	1	0	0	0	0	1	0
cel-miR-74-3p	0	0	1	0	1	0	0
cel-miR-75-5p	1	25	4	0	4	4	0
cel-miR-75-3p	0	0	0	0	1	0	0
cel-miR-76-5p	0	0	0	0	0	0	0
cel-miR-76-3p	0	1	5	1	6	3	4
cel-miR-77-5p	129	850	2318	52	163	263	149
cel-miR-77-3p	130	113	35	13	80	29	43
cel-miR-78	0	0	3	0	9	5	3
cel-miR-784-5p	24	0	2	0	0	0	0
cel-miR-784-3p	0	0	0	0	0	0	0
cel-miR-785-5p	0	0	0	0	0	0	0
cel-miR-785-3p	10	17	17	9	18	17	16
cel-miR-786-5p	0	0	0	0	0	0	0
cel-miR-786-3p	3	150	6	4	11	9	7
cel-miR-787-5p	0	0	0	0	0	0	0
cel-miR-787-3p	0	0	0	0	0	0	0
cel-miR-788-5p	52	11	9	2	38	21	3
cel-miR-788-3p	22	26	14	7	18	23	17
cel-miR-789-5p	0	0	0	0	0	0	0
cel-miR-789-3p	21	6	8	8	40	13	17
cel-miR-789-3p	21	6	8	8	40	13	17
cel-miR-789-2-5p	0	0	0	0	0	0	0
cel-miR-79-5p	0	0	1	0	1	3	0
cel-miR-79-3p	0	6	0	0	0	0	0
cel-miR-790-5p	2	3	4	0	10	4	2
cel-miR-790-3p	0	0	0	0	0	1	0
cel-miR-791-5p	0	3	0	0	1	0	0
cel-miR-791-3p	0	0	0	0	3	0	0
cel-miR-792-5p	0	0	0	0	0	0	0
cel-miR-792-3p	0	0	0	0	0	0	0
cel-miR-793	2	1	6	0	8	5	2
cel-miR-794-5p	0	0	1	2	0	1	3
cel-miR-794-3p	0	0	0	0	0	0	0
cel-miR-795-5p	2	239	45	3	21	11	18
cel-miR-795-3p	0	0	0	0	0	0	0
cel-miR-796	0	0	0	1	0	0	0
cel-miR-797-5p	1	1	0	0	7	2	2
cel-miR-797-3p	0	0	0	0	0	0	0
cel-miR-798	0	0	0	0	0	0	0
cel-miR-799	0	0	0	0	0	0	0
cel-miR-80-5p	0	1	1	0	5	2	1
cel-miR-80-3p	2941	2354	3024	920	6971	4332	3230
cel-miR-800-5p	0	1	0	0	0	0	3
cel-miR-800-3p	0	0	0	0	0	0	0
cel-miR-81-5p	0	0	0	0	0	0	0
cel-miR-81-3p	84	67	130	29	174	121	88
cel-miR-8186-5p	0	0	0	0	0	0	0
cel-miR-8186-3p	0	0	0	0	0	0	0
cel-miR-8186-5p	0	0	0	0	0	0	0
cel-miR-8186-3p	0	0	0	0	0	0	0
cel-miR-8187-5p	0	0	0	0	0	0	0
cel-miR-8187-3p	9	5	13	1	2	3	199
cel-miR-8188-5p	9	5	13	1	2	3	199
cel-miR-8188-3p	0	0	0	0	1	0	0
cel-miR-8189-5p	0	0	0	0	0	0	0
cel-miR-8189-3p	0	0	0	0	0	0	0
cel-miR-8190-5p	0	0	0	0	0	0	0
cel-miR-8190-3p	0	0	0	0	0	0	0
cel-miR-8191-5p	91	17	37	12	118	26	39
cel-miR-8191-3p	0	0	0	1	0	0	1
cel-miR-8192-5p	0	0	0	0	0	0	0
cel-miR-8192-3p	0	0	0	0	0	0	0
cel-miR-8193-5p	0	0	0	0	0	0	0
cel-miR-8193-3p	0	0	0	0	0	0	1
cel-miR-8194-5p	0	0	0	0	0	0	0
cel-miR-8194-3p	0	0	0	0	0	0	0
cel-miR-8195-5p	0	0	0	0	0	0	0
cel-miR-8195-3p	0	0	0	0	0	0	0
cel-miR-8196a-5p	0	0	0	0	0	0	0
cel-miR-8196a-3p	0	0	0	0	0	0	0
cel-miR-8196b-5p	0	0	0	0	0	0	0
cel-miR-8196b-5p	0	0	0	0	0	0	0
cel-miR-8196b-3p	0	0	0	0	0	0	0
cel-miR-8197-5p	0	0	0	0	0	0	0
cel-miR-8197-3p	0	0	0	0	0	0	0
cel-miR-8198-5p	0	0	0	0	0	0	0
cel-miR-8198-3p	0	0	0	0	0	0	0
cel-miR-8199-5p	0	2	0	0	0	0	0
cel-miR-8199-3p	0	0	0	0	0	0	0
cel-miR-82-5p	0	0	0	0	1	0	0
cel-miR-82-3p	462	217	669	155	1176	955	457
cel-miR-8200-5p	0	0	0	0	0	0	0
cel-miR-8200-3p	0	0	0	0	0	0	0
cel-miR-8201-5p	0	0	0	0	0	0	0
cel-miR-8201-3p	0	0	0	0	0	0	0
cel-miR-8202-5p	0	0	0	0	0	0	0
cel-miR-8202-3p	0	0	0	0	0	0	0
cel-miR-8203-5p	0	0	0	0	0	0	0
cel-miR-8203-3p	0	0	0	0	0	0	0
cel-miR-8204-5p	0	0	0	0	0	0	0
cel-miR-8204-3p	0	0	0	0	0	0	0
cel-miR-8205-5p	0	0	0	0	0	0	0
cel-miR-8205-3p	0	0	0	0	0	0	1
cel-miR-8206-5p	0	0	0	0	0	0	0
cel-miR-8206-3p	0	0	0	0	0	0	0
cel-miR-8207-5p	0	0	0	0	0	0	0
cel-miR-8207-3p	0	0	0	0	0	0	0
cel-miR-8208-5p	0	0	0	0	0	0	0
cel-miR-8208-3p	0	0	0	0	0	0	0
cel-miR-8209-5p	0	0	0	0	0	2	0
cel-miR-8209-3p	0	1	0	0	1	0	1
cel-miR-8210-5p	0	0	1	0	0	0	0
cel-miR-8210-3p	0	0	0	0	0	0	0
cel-miR-8211-5p	0	0	0	0	0	0	0
cel-miR-8211-3p	0	0	0	0	0	0	0
cel-miR-8212-5p	0	0	0	0	0	0	0
cel-miR-8212-3p	0	0	0	0	0	0	0
cel-miR-83-5p	0	0	0	0	0	1	0
cel-miR-83-3p	6	35	7	5	26	12	18
cel-miR-84-5p	455	2717	175840	198	182	594	356036
cel-miR-84-3p	0	0	0	0	3	0	1
cel-miR-85-5p	0	0	0	0	0	0	0
cel-miR-85-3p	0	1	3	2	5	3	0
cel-miR-86-5p	20	62	91	6	137	106	51
cel-miR-86-3p	0	0	0	0	0	0	0
cel-miR-87-5p	0	0	0	0	1	1	0
cel-miR-87-3p	160	589	499	108	848	774	450
cel-miR-90-5p	1	0	0	0	1	0	0
cel-miR-90-3p	39	104	63	23	115	80	77
