# Supplementary material for: Identification of proteins and miRNAs that specifically bind an mRNA in vivo
Source: Nat Commun. 2019 Sep 16;10:4205. doi: 10.1038/s41467-019-12050-7 (PMC6746756; doi:10.1038/s41467-019-12050-7)
Supplement: Supplementary file 11 — Source Data [file 41467_2019_12050_MOESM11_ESM.xlsx]

## Sheet: Figure 1b
Figure 1b	qPCR
Sample	gene	crosslinking	RNA levels
Input	gfp	PAR-XL	1
Supernatant	gfp	PAR-XL	0.208054
Elution	gfp	PAR-XL	0.701931
Input	tbb-2	PAR-XL	1
Supernatant	tbb-2	PAR-XL	1.11701
Elution	tbb-2	PAR-XL	2.59584e-05
Input	gfp	PAR-XL	1
Supernatant	gfp	PAR-XL	0.169379
Elution	gfp	PAR-XL	0.615336
Input	gfp	PAR-XL	1
Supernatant	gfp	PAR-XL	0.0221943
Elution	gfp	PAR-XL	0.490224
Input	tbb-2	PAR-XL	1
Supernatant	tbb-2	PAR-XL	0.658417
Elution	tbb-2	PAR-XL	1.34322e-05
Input	gfp	cXL	1
Supernatant	gfp	cXL	0.0888536
Elution	gfp	cXL	0.611488
Input	tbb-2	cXL	1
Supernatant	tbb-2	cXL	0.939612
Elution	tbb-2	cXL	2.64946e-05
Input	gfp	cXL	1
Supernatant	gfp	cXL	0.0104556
Elution	gfp	cXL	0.422902
Input	tbb-2	cXL	1
Supernatant	tbb-2	cXL	0.587323
Elution	tbb-2	cXL	1.80413e-05
Input	gfp	cXL	1
Supernatant	gfp	cXL	0.0211943
Elution	gfp	cXL	0.980191
Input	tbb-2	cXL	1
Supernatant	tbb-2	cXL	1.04089
Elution	tbb-2	cXL	1.38936e-05
Input	gfp	PFA-XL	1
Supernatant	gfp	PFA-XL	0.0762047
Elution	gfp	PFA-XL	0.568495
Input	tbb-2	PFA-XL	1
Supernatant	tbb-2	PFA-XL	1.09971
Elution	tbb-2	PFA-XL	7.65853e-05
Input	gfp	PFA-XL	1
Supernatant	gfp	PFA-XL	0.0227155
Elution	gfp	PFA-XL	0.638276
Input	tbb-2	PFA-XL	1
Supernatant	tbb-2	PFA-XL	0.898396
Elution	tbb-2	PFA-XL	2.30547e-05

## Sheet: Figure S1c
Figure S1c	qPCR
Sample	crosslinking	gene	RNA levels
Input	PAR-XL	tbb-2	24.0028
Supernatant	PAR-XL	tbb-2	24.5482
Elution	PAR-XL	tbb-2	31.1011
Input	PAR-XL	18S	10.1703
Supernatant	PAR-XL	18S	10.2789
Elution	PAR-XL	18S	18.4964
Input	PAR-XL	gfp	26.4643
Supernatant	PAR-XL	gfp	31.5879
Elution	PAR-XL	gfp	18.7982
Input	cXL	tbb-2	23.8512
Supernatant	cXL	tbb-2	24.4214
Elution	cXL	tbb-2	30.0296
Input	cXL	18S	9.72183
Supernatant	cXL	18S	10.1956
Elution	cXL	18S	16.9318
Input	cXL	gfp	25.2953
Supernatant	cXL	gfp	31.4833
Elution	cXL	gfp	17.5617
Input	PFA	tbb-2	23.4984
Supernatant	PFA	tbb-2	23.5325
Elution	PFA	tbb-2	29.9344
Input	PFA	18S	9.56714
Supernatant	PFA	18S	9.85434
Elution	PFA	18S	16.721
Input	PFA	gfp	25.2213
Supernatant	PFA	gfp	30.9694
Elution	PFA	gfp	17.2172

## Sheet: Figure S1h
Figure S1h	qPCR
Replicate	sample	gene	RNA levels
PD1	Input	alg-1	1
PD1	Elution	alg-1	0.820574
PD2	Input	alg-1	1
PD2	Elution	alg-1	0.724066
PD3	Input	alg-1	1
PD3	Elution	alg-1	0.531206
PD1	Input	gld-1	1
PD1	Elution	gld-1	0.794892
PD2	Input	gld-1	1
PD2	Elution	gld-1	0.600818
PD1	Input	lin-41	1
PD1	Elution	lin-41	0.720323
PD2	Input	lin-41	1
PD2	Elution	lin-41	0.623655

## Sheet: Figure S1i
Figure S1i	qPCR
Replicate	sample	gene	RNA levels
PD1	E alg-1	alg-1	29582.5
PD2	E alg-1	alg-1	20739.6
PD3	E alg-1	alg-1	32304.3
PD1	E gld-1	gld-1	6028.58
PD2	E gld-1	gld-1	4427.39
PD1	E lin-41	lin-41	11967.5
PD2	E lin-41	lin-41	12577.8

## Sheet: Figure 4b
Figure 4b	qPCR
Protein	Replicate	Gene	Percentage of input
GLD-1	Replicate 1	gld-1	3.49924
LIN-41	Replicate 1	gld-1	0.0334856
TIAR-1	Replicate 1	gld-1	0.26822
DAZ-1	Replicate 1	gld-1	0.502434
GLD-1	Replicate 2	gld-1	3.131
LIN-41	Replicate 2	gld-1	0.0371403
TIAR-1	Replicate 2	gld-1	0.255197
DAZ-1	Replicate 2	gld-1	0.396421
GLD-1	Replicate 1	gfp	2.64077
LIN-41	Replicate 1	gfp	0.0579665
TIAR-1	Replicate 1	gfp	0.285533
DAZ-1	Replicate 1	gfp	0.0375171
GLD-1	Replicate 2	gfp	2.81943
LIN-41	Replicate 2	gfp	0.0895868
TIAR-1	Replicate 2	gfp	0.240372
DAZ-1	Replicate 2	gfp	0.0345513
GLD-1	Replicate 1	spn-4	6.32355
LIN-41	Replicate 1	spn-4	2.47082
TIAR-1	Replicate 1	spn-4	0.178816
DAZ-1	Replicate 1	spn-4	0.0246347
GLD-1	Replicate 2	spn-4	6.2551
LIN-41	Replicate 2	spn-4	4.01402
TIAR-1	Replicate 2	spn-4	0.172362
DAZ-1	Replicate 2	spn-4	0.0244309
GLD-1	Replicate 1	lin-41	0.243256
LIN-41	Replicate 1	lin-41	0.0524577
TIAR-1	Replicate 1	lin-41	0.36981
DAZ-1	Replicate 1	lin-41	0.0429636
GLD-1	Replicate 2	lin-41	0.234607
LIN-41	Replicate 2	lin-41	0.0972688
TIAR-1	Replicate 2	lin-41	0.42465
DAZ-1	Replicate 2	lin-41	0.0521694
GLD-1	Replicate 1	tbb-2	0.47321
LIN-41	Replicate 1	tbb-2	0.0121089
TIAR-1	Replicate 1	tbb-2	0.263687
DAZ-1	Replicate 1	tbb-2	0.0147911
GLD-1	Replicate 2	tbb-2	0.497215
LIN-41	Replicate 2	tbb-2	0.0276888
TIAR-1	Replicate 2	tbb-2	0.177839
DAZ-1	Replicate 2	tbb-2	0.0178652
GLD-1	Replicate 1	myo-3	0.146825
LIN-41	Replicate 1	myo-3	0.0158025
TIAR-1	Replicate 1	myo-3	0.163128
DAZ-1	Replicate 1	myo-3	0.022518
GLD-1	Replicate 2	myo-3	0.079753
LIN-41	Replicate 2	myo-3	0.0318487
TIAR-1	Replicate 2	myo-3	0.155043
DAZ-1	Replicate 2	myo-3	0.00529082
GLD-1	Replicate 1	18S	0.028484
LIN-41	Replicate 1	18S	0.0106096
TIAR-1	Replicate 1	18S	0.0154813
DAZ-1	Replicate 1	18S	0.00444096
GLD-1	Replicate 2	18S	0.0275941
LIN-41	Replicate 2	18S	0.0165966
TIAR-1	Replicate 2	18S	0.0236011
DAZ-1	Replicate 2	18S	0.0048915

## Sheet: Figure 4c, S4h
Figure 4c, Fig S4h	Nanostring nCounter
a and b are independent transgenic lines of the gld-1 reporter
Gene	Sample	Replicate	Condition	Counts	Relative RNA levels
gld-1 rep	reporter	1a	mock	531.96	1
gld-1 rep	reporter	1a	daz-1	473.14	0.89
gld-1 rep	reporter	1b	mock	763.68	1
gld-1 rep	reporter	1b	daz-1	316.93	0.42
gld-1 rep	reporter	2a	mock	1681.36	1
gld-1 rep	reporter	2a	daz-1	600.04	0.36
gld-1 rep	reporter	2b	mock	1386.19	1
gld-1 rep	reporter	2b	daz-1	516.63	0.37
endo gld-1	N2	1	N2.mock	7270	1
endo gld-1	N2	1	N2.daz-1	3973.43	0.55
endo gld-1	N2	2	N2.mock	8130.11	1
endo gld-1	N2	2	N2.daz-1	3827.17	0.47
endo gld-1	N2	3	N2.mock	7016.08	1
endo gld-1	N2	3	N2.daz-1	4286.22	0.61
daz-1	reporter	1a	mock	1036.34	1
daz-1	reporter	1a	daz-1	156.72	0.15
daz-1	reporter	1b	mock	1822.97	1
daz-1	reporter	1b	daz-1	222.05	0.12
daz-1	reporter	2a	mock	2951.1	1
daz-1	reporter	2a	daz-1	144.4	0.05
daz-1	reporter	2b	mock	3218.05	1
daz-1	reporter	2b	daz-1	212.97	0.07
daz-1	N2	1	N2.mock	2205.66	1
daz-1	N2	1	N2.daz-1	158.2	0.07
daz-1	N2	2	N2.mock	2941.79	1
daz-1	N2	2	N2.daz-1	151.12	0.05
daz-1	N2	3	N2.mock	1711.47	1
daz-1	N2	3	N2.daz-1	150.11	0.09

## Sheet: Figure 4e
Figure 4e	GFP quantification along the germline
Gonad #	Condition	Line	Background	bin 1	bin 2	bin 3	bin 4	bin 5	bin 6	bin 7	bin 8	bin 9	bin 10	bin 11	bin 12	bin 13	bin 14	bin 15	bin 16	bin 17	bin 18	bin 19	bin 20	bin 21	bin 22	bin 23	bin 24	bin 25	bin 26	bin 27	bin 28	bin 29	bin 30
1	mock	1	710.913	5930.34	7070.62	8558.25	10036.8	12079.5	14826	16758.6	19513	19879.9	23009.5	23373.5	22939.2	22634.2	21854.4	24455.8	24236.5	25445.4	24082.2	23289.5	22356.6	21413.3	19451.4	16695.6	14483.2	12199	9226.49	8098.1	6055.53	4782.85	3881.18
2	mock	1	559.924	2826.11	2916.19	2944.78	3643.27	4672.07	6165.65	7613.36	9613.55	12404	14880.1	18304.6	17507.6	20973.1	19781.5	21699.7	23417.4	21891.3	22151.3	21390.1	19816.5	21986.7	19220.8	18334.4	19332.1	16532.1	13544.2	10112	8657.9	7059.68	5523.32
3	mock	1	629.635	3115.55	3416.63	3515	4018.18	4512.56	5280.81	5953.28	7729.91	9693.54	14307.3	19440.9	23934.7	27391	27761	28785.5	30488.8	30773.3	28080.2	27726.8	25884.2	22033.5	19403.1	14924	10809.6	7714.94	5585.23	5000.11	4834.63	3924.97	3431.72
4	mock	1	1043.57	6164.85	6078.02	7277.69	7692.54	9840.01	11334.2	12803.9	15680.7	18107.8	20719.8	21623.8	24181.1	23423.8	25581.4	27660.1	28480.3	24053.7	26386.8	29828.2	24280.6	25210.2	27384.2	23012.2	22821.7	22662	22230.7	17880.5	16166.2	13592.5	12671.6
5	mock	1	618.182	2832.02	3648.37	4277.72	5266.51	6574.25	8801.51	11511.1	14452.9	15641.9	16208.7	15591.1	16606.1	18389.4	19559.9	19594.1	19882.9	21618.7	21019.3	21970.3	20006.4	18560.8	15212	14044.1	11691.6	9209.8	6549.88	5570.1	4537.7	3810.26	3576.32
6	mock	1	1020.67	3798.88	4485.82	5073.91	6510.61	9516.83	10794.6	11752	13650.4	14504.1	16981.5	16357.1	17951	18561.5	18611.9	21196.5	18969.1	17722.5	15446.7	12199.5	11125.6	8828.23	7809.34	6309.8	5370.79	4686.04	4371.19	4113.74	3659.59	3147.76	3440.7
7	mock	1	565.472	4390.67	5473.3	7124.46	9961.81	12318.7	14265.9	18389.5	19360.2	22092.2	22455	23574.8	23688.7	25928.3	26531.5	27112.3	24630.2	26025.5	28858.9	23973.2	21558.6	21025	19095.5	17581.1	15556.2	12524.3	11727.4	9883.37	8466.05	5634.54	5427.53
8	mock	1	808.942	3873.56	4582.64	4964.24	5769.49	7769.09	9711.39	12319.5	14820.8	16484.1	16445.9	17109.5	16833.3	16759.1	17295.3	17019.4	19073	18487.7	19463.9	19014.4	16584.3	16927.9	15438.4	13899.9	12517.6	11185.3	9524.18	8047.01	7140.81	5093.34	4667.72
9	mock	1	747.32	4577.09	5714.79	8091.52	10619.4	13141.4	16966.2	19472.3	23968.5	25659.1	29380.3	28058.6	30954.6	24310.5	31657.9	25621.6	25085.8	21843	22263.9	18424.3	16697.8	13794.9	11361.2	8761.41	6882.79	6226.28	5265.25	4091.33	4241.63	3985.69	4429.54
10	mock	1	770.969	4451.53	4864.37	5247.31	6488.18	9060.16	13482.9	17669.1	22827.4	29272.3	31288	35767.7	32136.6	35743	33386.7	34627.1	35990.9	30639.3	25625.6	23655.4	19534.6	15411.9	12450.3	9283.74	7755.87	6212.06	4743.64	4079.78	5443.85	5402.56	4842.33
11	mock	1	550.077	2949.52	3439.63	3938.32	4406.8	5008.11	7112.17	9287.57	12329.1	14452.7	16244.9	20100	22664.4	26929.3	27097.4	28228.9	27482.5	25930.9	25053.2	21910	18156.5	13910.2	11408.9	8913.8	7016.61	5989.14	5327.45	4382.37	3770.04	3656.19	2967
12	mock	1	750.744	4013.16	4326.42	5116.92	5789.91	6651.05	7832.29	9344.05	11139.7	13356.3	19078.9	25430.6	28359.4	28093.4	29948.1	29555.1	28286.3	26166	24750.6	21916.7	19440.5	16099.6	11803.1	9571.42	6927.04	6134.25	6062	4979.1	3808.12	3762.46	3483.77
13	mock	1	681.291	5253.19	6738.03	8309.45	10793.6	12945.8	16854.4	19037.6	21971	22754.5	26671.2	26197.8	27782.1	30817.6	30201.6	30957.2	27484.4	28665	25660.5	23234.2	19257.1	18501	14328.9	11707.9	9265.14	7551.66	6478.13	5790.65	4609.78	4617.58	5490.01
14	mock	1	826.129	4117.73	4115.22	3819.99	3686.85	4584.84	5247.8	6220.92	7506.27	8515.6	10279.3	11244.9	11736.6	13358.6	14205.2	16797.9	17662.6	17323.3	18208.5	19375.1	20392.2	15226.3	15299.6	13322.7	12336.5	9235.92	7628.96	5793.1	4614.92	3290.84	2855.71
15	mock	1	839.496	2444.65	2957.92	3797.39	4669.17	5898.72	7609.64	9547.69	11470.9	13670.5	17315.8	19961	18465.4	22003.9	21744.9	22030	21110.6	20953.5	21365.5	22955.7	20887.6	21504.2	21352.8	21548.2	17806.3	13984	13238.6	12449.9	9203.82	6870.57	5503.71
16	mock	1	865.009	2525.16	2887.08	3294.63	4036.01	5519.79	6658.32	8546.86	11046.7	13151.8	14667.5	16967.6	17426.7	19142.6	20367.1	22430.5	21578.2	21757.2	20443.5	17768.4	16847.5	17406.8	16168.2	16877	13645.1	12641.7	10627.6	8123.24	4860.31	5351.36	3606.91
17	mock	1	712.849	2536.17	2854.64	3135.49	3613.21	3938.34	5208.19	6553.68	8086.57	10360.8	12067.1	14344.2	14499.9	16894.5	18465	19133.8	18779.9	18887.4	20450.4	19122.5	20593.9	21776.7	18536.3	18015.1	15909.6	14095.6	10229.9	8026.31	5833.63	3710.42	3446.57
18	mock	1	723.464	2336.89	2745.43	3067.61	3583.01	4479.85	5612.65	7153.45	9607.8	11883.1	15858.6	18507.8	21039.6	22828.2	25619.1	23291	25800.4	25386.6	25388.8	25018.1	25321.3	24557.7	23248.8	23279.2	22960.2	20081.4	18406.3	15802.9	14085.7	11501.6	7823.34
19	mock	1	868.475	3752.62	3672.17	3707.97	3786.4	4541.71	4522.13	5837.46	8371.7	10595.4	13081	15476.6	19657.4	23096.5	26555.1	24884.5	24719.2	27663.1	24562.8	23410.5	22126.4	19188	17206.3	13271.1	11045.1	9539.31	7698.37	5956.57	4853.82	3887.94	3454.42
20	mock	1	851.353	5140.27	6137	8538.23	11344.3	14341.6	18206.9	20251.3	21562.1	23877	21915.2	25818	22699.7	23455.9	26298.7	27933.4	28163.3	26544.1	28738.5	27547.4	26748.8	24675.1	23269	19169.1	17152.5	15980.9	12635.3	11121.6	8464.52	7282.13	6604.41
21	mock	1	667.018	3170.2	4132.48	5579.15	8080.6	11693.7	15521.1	19519.4	21048.6	22968.6	26422.3	28076.7	25361.6	29791.9	25054.6	27681.8	23033.2	23225.1	18896.6	18992.1	15326	12034.9	10197	8220.06	6650.15	5698.98	4894.75	4258.18	4427.02	3803.02	4734.11
22	mock	1	765.076	3070.06	4476.38	4112.89	4527.91	5253.65	6237.18	7423.81	9859.83	13113.1	14127.7	15956.3	17420.9	20266	19435.7	22605	23850	22966.4	24742.9	22598.9	21459.8	20811.6	17713.9	16158.5	15495.7	12700.3	11378.1	8996.86	7159.82	6836.36	4461.73
23	mock	1	813.936	3340.82	3907.91	4785.77	5500.86	7120.15	9486.23	11561.3	15167.9	16539.8	17568	19093.9	17562.6	19157.5	19779.2	19040.6	17932.6	16991.4	16869.4	15950.4	16289.6	13857.2	12319.1	10315.6	8324.28	6844.95	5129.8	4415.72	3788.15	3213.62	4106.89
24	mock	1	519.071	4253.89	4777.53	5483.63	6950.54	8436.84	10815.3	13487.1	16190.8	17622.6	18759.2	20280.1	22990.3	25161.3	27975	26674	27844.9	28180.7	28444.9	25518.9	24490.5	19464.2	17701.7	15205.4	13207.3	10975	8284.77	6216.41	5019.46	3988.57	3623.42
1	daz-1	1	459.992	1328.24	1291.31	1352.52	1415.37	1540.13	1744.35	2184.19	2493.42	3260.75	3556.4	4116.37	3836.39	4077.3	3605.15	3448.66	3494.7	3383.66	3491.41	2965.2	2907.91	2795.81	2985.04	2688.63	2894.77	2691.8	2664.75	3298.41	2680.74	2781.72	2296.42
2	daz-1	1	498.958	1561.91	1843.83	1819.73	1916.07	2186.57	2260.29	2627.92	3318.89	3594.17	4382.75	4490.28	4294.61	4295.66	4387.64	4239.01	3740.59	3716.06	4030.6	3771.67	3608.96	3250.65	2973.65	2888.7	2795.28	2657.51	2305.99	2095.25	2299.26	2161.01	2330.37
3	daz-1	1	722.701	2565.37	2619.47	2669.73	2835.57	2855.12	2944.62	3062.55	3193.39	3334.29	3400.95	3373.25	3268.38	3415.9	3270.35	3141.17	3087.22	3217.84	3398.1	3217.26	2946.1	2819.95	2783.86	2540.89	2561.61	2517.79	2434.41	2512.42	2437.55	2495.15	2588.03
4	daz-1	1	408.681	1504.05	1728.18	2063.23	2760.11	3829.11	4799.1	5882.43	6768.53	7479.11	8065.99	8923.98	8286.84	7958.39	9162	8163.78	7437.85	6534.57	6082.11	5073.66	5203.78	5047.51	4077.66	4885.89	4807.56	4709.03	4722.44	4261.69	3927.03	4094.15	3601.47
5	daz-1	1	880.881	2297.68	2376.8	2433.7	2629.13	2824.2	3300.93	3991.78	4889.85	6367.46	7525.39	8583.36	9022.22	9201.97	9634.39	9532.15	8779.19	7815.53	7021.7	6602	6303.69	6123.67	6097.3	6157.74	5959.1	5580.73	5283.03	4447.68	4254.14	3819.33	3523.78
6	daz-1	1	880.832	2329.52	2387.56	2435.6	2646.86	2907.78	3322.33	3739.89	4471.72	5414.93	6749.85	7828.2	8032.76	8339.59	8200.03	7844.33	7863.68	7208.09	7054.14	7560.58	7239.63	6675.26	6432.54	6274.6	6179.34	6144.87	5676.35	4846.8	4063.36	3742.66	3760.58
7	daz-1	1	393.599	1453.05	1520.37	1593.17	1761.52	1962.79	2417.1	2800.74	3349.95	4017.77	4733.5	5692.91	6315.19	6238.22	6171.46	5893.58	5713.31	5317.48	5143.11	4646.06	4311.95	4915.78	4524.38	4439.43	4207.09	3571.26	3484.73	3580.19	3249.95	3087.02	2625.77
8	daz-1	1	891.162	2094.97	2179.68	2261.68	2447.99	2885.86	3664.8	4855.32	5875.03	6552.08	6316.76	5943.72	5804.31	6058.32	5882.91	6305.65	6002	6384.21	5519.38	5199.37	4816.07	4737.02	4399.99	4608.84	4455.98	4809.62	4509.99	4386.03	4475.94	4490.13	3671.04
9	daz-1	1	789.849	1563.08	1684.99	1723.14	1882.31	2040.79	2508.44	3538.98	4443.68	5774.93	6238.04	6817.84	7620.75	6875.91	7175.84	6848.96	6473.75	6306.92	5623.67	5492.21	5476.57	4981.46	4658.44	4221.33	4179.29	3652.17	3848.5	3494.26	3512.23	2925.47	3057.02
10	daz-1	1	454.679	1791.53	1945	1975.67	2181.86	2173.82	2310.63	2620.35	3097.95	3554.94	4423.49	5652.68	5647.4	6354.19	6146.86	6842.41	6146.58	5162.51	5093.49	4955.3	4742.1	5073.36	4167.57	4329.86	4109.07	4064.93	3572.97	3599.66	3538.1	2759.19	2595.61
11	daz-1	1	556.29	2169.34	2173.19	2228.31	2362.76	2588.8	2933.92	3360.5	4001.43	4867.17	6030.38	6236.44	6765.11	6588.1	7244.27	7056.68	7032.27	7424.12	7458.11	7178.42	7340.94	7190.39	6552.55	5900.18	4754.88	4183.47	3895.43	3432.4	3294.63	3020.46	2714.48
12	daz-1	1	833.776	1484.03	1519.72	1560.61	1691.05	1813.51	2093.81	2355.8	2989.58	3647.18	3914.59	4662.84	5384.74	5345.88	6029	7221.89	7325.69	6489.37	6912.55	6639.9	6192.23	6059.14	6024.31	5691.65	5441.65	4908.41	5363.83	5467.67	5015.21	4695.8	4140.61
13	daz-1	1	843.919	2304.27	2520.17	2887.46	3286.2	3890.16	4388.94	5073.66	5110.96	5657.31	6524.77	6894.19	7085.36	6505.19	6819.57	6514.5	6773.83	6877.99	6142.69	6223.15	5404.05	5081.69	5064.78	4941.97	4338.62	3985.39	4053.26	3650.39	3540.49	3227.52	2867.2
14	daz-1	1	747.813	1553.96	1622.54	1780.98	2149.29	2907.99	3770.52	4729.85	4830.28	5511.63	5261.85	5860.03	5464.84	5807.63	5330.39	5511.57	5052.78	4968.45	4835.51	4193.13	3940.95	4024.9	3895.87	3509.72	3183.88	3071.74	3211.37	3079.62	2712.97	2816.52	2556.06
15	daz-1	1	561.731	1806.55	1781.55	1862.49	2017.58	2069.53	2272.27	2777.9	3062.51	3585.2	4660.41	5244.43	5759.7	6257.13	6392.9	6083.76	6076.4	6216.51	5087.41	4997.71	5432.64	4778.28	5015.68	4261.87	4800.81	4394.39	3916.24	4075.42	3970.7	4303.01	2871.61
16	daz-1	1	755.806	3293.3	3306.8	3379.78	3650.23	3841.25	4857.86	5633.27	6261.35	7530.79	8456.28	8799.77	10063.8	10001.6	10010.2	9543.85	9046.25	8605.09	7781.64	7158.15	7041.66	6624.89	6331.28	5906.12	5575.32	5497.79	4774.98	4643.45	4073.51	3447.26	3200.91
17	daz-1	1	825.315	1607.61	1694.1	1733.84	1797.51	1874.29	1967.03	2142.44	2251.08	2503.66	2936.97	3420.82	4092.79	4798.47	4984.95	5299.02	5540.67	5356.23	5550.22	5498.75	5152.45	4963.05	4879.05	4460.72	4488.65	4234.98	3614.72	3118.21	2605.61	2498.86	2380.97
18	daz-1	1	1101.45	3247.73	3349.41	3427.27	3637.82	4201.28	4465.47	4624.2	5270.16	6299.31	7470.97	8326.36	8945.87	9801.6	9897.31	10086.2	9515.49	9555.69	8598.01	8740.85	8295.77	8062.49	8098.02	7400.64	7028.74	6688.49	6465.16	5274.54	4379.69	4405.41	4833.33
19	daz-1	1	654.43	2468.94	2596.71	2654.71	2906.86	3438.07	3359.83	4778.62	6447.6	7984.34	8286.5	8996.53	8612.59	8216.84	8233.33	8003.85	7925.83	7481.53	6635.66	6821.66	6608.92	6636.16	6275.19	5974.46	5689.44	5856.96	5296.02	4914.93	4056.28	3902.44	3354.35
20	daz-1	1	879.511	1666.41	1763.74	1867.26	2043.82	2253.41	2746.34	3850.65	4820.6	5866.2	7030.91	6899.6	7179.22	7051.28	6294.96	5927.36	5552.26	5162.56	4878.29	4539.89	4381.72	4014.28	3898.99	4394.31	4197.63	3968.82	3754.29	3513	3638.15	2712.74	2725.12
21	daz-1	1	689.668	1933.87	1979.26	2164.96	2345.13	2713.69	3499.77	4666.72	5569.12	5990.74	6511	6671.23	6587.14	6963.36	6450.61	6134.54	6288.48	5931.49	5782.49	5349.53	5172.94	5261.42	5260.87	5174.3	5041.12	4764.83	4757.17	4128.24	3583.1	3207.44	2849.51
22	daz-1	1	685.031	2055.62	2217.98	2556.33	3272.36	4822.4	6213.34	6716.62	7361.59	6837.51	7250.11	6835.08	6510.79	6022.28	5741.06	5371.22	5305.27	4924.4	4861.05	4441.74	4007.45	3768.36	3606.33	3512.23	3217.1	3307.81	3246.31	2821.04	3096.79	3067.21	2817.83
23	daz-1	1	732.971	2066.54	2122.66	2460.77	2581.28	3014.38	3761.13	4554.58	4795.61	4934.73	4853.27	4724.3	4340.37	4407.79	4159.2	4346.9	4262.34	3893.32	3608.33	3482.89	3536.17	3263.05	2990.13	2885.3	2694.38	2500.49	2685.14	2487.9	2370.23	2422.73	2280.69
24	daz-1	1	565.904	1912.11	1997.31	2158.47	2353.46	2821.23	3385.48	3973.36	4650.54	5468.16	5794.23	6007.74	6057.83	5759.34	5604.43	5315.21	5339.76	4636.94	4788.29	4191.59	4086.25	4256.12	3756.59	4806.29	3603.61	3935.41	3683.74	3537.86	2596.45	2437.68	2502.47
25	daz-1	1	852.127	1728.48	1767.42	1900.16	2076.04	2570.06	3585.97	4051.76	4823.58	5227.63	6078.24	6335.09	6080.85	6583.04	6092.65	5460.27	5266.53	4595.13	4136.58	4057.81	3684.87	3983.52	4019.09	3864.44	3730.47	3834.05	3835.16	3403.43	3100.04	2915.27	2692.01
26	daz-1	1	485.129	1932.6	1910.5	1896.99	1999.31	2217.21	2580.2	2899.75	3565.69	4296.22	4976.53	5458.29	5917.85	6354.71	6165.61	6389.27	5721.7	4894.75	4473.49	4467.45	4230.74	3785.71	3739.58	3534.03	3654.06	3878.62	3934.7	3810.61	3955.26	3800.86	3731.98
27	daz-1	1	614.259	1871.07	1940.6	2063.89	2284.74	2472.76	2765.94	3507.38	4467.79	5750.5	6646.99	7253.09	7339.69	7385.43	6903.89	6540.79	6579.03	5980.45	5934.13	5634.08	5593.3	4470.13	3958.31	4027.24	3814.06	3691.42	3223.66	3492.19	3078.03	2696.38	2588.24
28	daz-1	1	435.431	1606.47	1682.88	1768.22	1924.87	2202.08	2430.66	2798.15	3208.38	3485.68	3387.69	4047.18	5013.87	5424.03	4992.88	5363.86	5524.73	5521.32	6055.12	4611.64	5121.47	4861.66	4979.79	4659.63	4969.15	4790.91	3891.15	3362.99	2860.39	2704.25	2362.36
29	daz-1	1	808.709	2392.22	2565.01	2616.75	2467.72	2544.29	2847.21	3140.2	3632.25	4393.28	5033.8	5633.53	5789.82	6358.45	6483.42	6495.29	6381.96	5645.57	5664.84	5259.77	4727.67	4735.29	4781.17	4457.48	4749.35	4518.96	4444.5	4313.03	4311.58	3999.14	3392.08
30	daz-1	1	575.184	3156.57	4044.8	4704.02	5693.26	6099.29	6392.09	6785.82	6990.96	7483.71	7805.45	7764.51	7728.41	7029.03	6948.75	6509.76	6320.14	6095.81	6062.48	5956.68	5673.78	5486.2	5323.28	5032.29	5010.17	4609.39	4299.88	4331.32	4302.73	4131.31	3837.54
31	daz-1	1	775.406	2033.39	2149.33	2238.06	2442.09	2693.93	3081.9	3502.4	4488.97	5460.29	6421.57	7408.62	7683.42	7742.81	7897.17	7717.77	7165.3	6823.57	6361.78	5906.38	5346.01	4601.99	4437.84	4519.45	4173.77	4057.31	3947.11	4348.96	3807.38	3988.54	3618.46
32	daz-1	1	786.358	2122.35	2256.78	2511.34	2622.67	2785.08	3295.29	4833.13	6296.86	7712.22	7068.47	6893.89	7282.59	7279.69	7967.97	7468.72	7547.92	5779.1	6017.91	5462.8	4480.79	4402.76	4401.46	3704.27	3973.7	4240.13	3468.64	3729.5	3551.79	2554.67	2690.63
33	daz-1	1	675.632	1733.55	1788	1869.78	1972.35	2170.89	2301.73	2616.32	2750.16	2726.09	2814.71	3018	3087.29	3056.25	3128.6	2916.95	2767.95	2610.72	2569.99	2529.64	2602.09	2457.65	2535	2603.55	2830.02	2893.81	3068.65	3137.22	2862.19	2763.89	2550.77
34	daz-1	1	604.179	2168.88	2326.61	2418.16	2397.44	2489.43	2794.02	3230.64	4146.65	5441.31	6468.19	6816.71	7132.75	6953.65	6729.11	6084.55	5527.62	4983.8	4916.13	4589.87	4172.19	4093.8	3838.21	3972.06	3759.31	3448.67	3484.41	3303.56	3266.12	3054.27	2456.77
35	daz-1	1	622.034	2608.72	2345.75	2102.94	2080.24	2068.34	1929.25	1871.46	2034.25	2162.07	2458.41	2900.7	4024.86	5006.6	6593.41	6785.4	6963.38	6521.56	6698.96	6278.67	5591.64	5353.18	5172.33	4626.95	4905.2	4391.92	4044.36	3695.26	3619.14	3421.12	3483.12
1	mock	2	503.262	2740.88	3244.25	3454.4	4027.82	5082.85	7236.71	9547.93	11148.8	13444.6	16332.8	18110.2	18102.3	20379	24308.7	24321.1	26945.5	25943	23768.8	22944	21035.6	17198	12008.9	9298.08	7003.76	5904.91	4648.59	4033.62	3817.01	3915.64	3531.89
2	mock	2	555.136	1851.37	1911.5	2131.14	2584.42	3094.65	3539.82	4349.63	5642.75	6878.31	8095.04	10737.8	10861.5	11614.5	12944.9	13460.9	15317.7	16141.6	16302.5	15030.4	14291.7	11539.2	10352.2	8761.52	7398.21	5748.12	4786.81	4366.29	4252.1	3559.57	2963.03
3	mock	2	810.601	2486.41	2773.45	3263.37	3680.46	3725.58	4617.26	5092.63	5578.42	6366.33	7451.82	8165.71	10086.8	10566.4	12586.9	15281.1	16397.3	19197.2	22135	24429.3	25175.6	25602	25878.7	24631.3	20175.1	17926.3	13472.1	10725.6	8606.79	6329.75	5059.88
4	mock	2	810.897	3852.65	4130.61	4870.13	5509.71	6141.2	7425.29	9416.78	13392.9	16966.6	22606	24385.3	28658.8	35174	31859	31801.6	32192.1	30450.6	29796	28137	24623.6	22317.1	18923.5	15405.5	12637	9939.75	8509.55	7832.18	7015.75	5866.47	5654.57
5	mock	2	737.462	3220.45	2784.98	2799.08	3184.89	3842.74	4628.56	5261.56	5951.53	8422.2	10488.3	12758.7	14570.7	16879	18807.4	23909.1	21487.3	23199	21980.1	22146	21662.9	19129.7	17438.5	14417.3	12697.4	9526.72	6962.45	5867.77	4387.86	3708.64	3339.61
6	mock	2	965.702	4709.98	5271.59	5611.78	5797.29	6859.27	8447.95	9234.54	11735.6	13516.1	19028	22024	27188.7	29832.1	33056	31152.8	29432.7	28824.2	27146.5	25563.1	20439.8	17587.8	14150.3	9869.45	7725.07	6754.32	5991.2	4709.03	4330.13	3730	3640.21
7	mock	2	686.459	5714.8	6686.41	7213.81	8305.18	8437.74	10245.3	12085.3	12613	13700	12537.7	14287	13974.9	14388.1	14332.7	15204.9	15985.4	15401.8	14119.3	13262.5	11739.9	10494.2	7839.45	6086.5	5382.76	4565.72	4114.94	3568.59	3500.56	3573.6	4550.87
8	mock	2	467.839	2416.87	2508.69	3046.11	3719.94	4305.86	5237.27	6749.52	8298.11	10438.6	12446.4	15745.7	16140.9	18019.4	18608.5	19500	19772	18023.3	18204.2	17696.5	17668.6	17498.3	16407.3	14977.9	11399.5	9250.97	7230.41	4989.01	3636.91	2952.85	2662.97
9	mock	2	901.484	5379.28	6585.04	6312.15	6608.08	7179.77	8601.21	9762.03	9777.15	10144.2	12681.8	16120.5	17651.6	21636.4	24175.4	25773.9	27052.1	27275.1	25175.2	22378.9	19957.3	16530.5	14226	10797.7	8380.21	6943.97	5999.94	5297.8	4063.55	4098.24	3700.65
10	mock	2	993.821	3178.26	3397.94	3529.31	3650.36	3816.31	4113.04	5040.59	6047.15	7100.63	8936.46	9601.81	9584.42	10565.9	10390.3	11834.9	11967.8	11557.7	11444	11265.1	10943.7	10919	10023.9	9397.35	9083.45	8546.88	7359.96	6394.12	4793.67	4234.95	3493.25
11	mock	2	584.7	3602.95	4099.68	5009.4	5963.92	6757.79	7480.76	8646.98	11082.3	12434.4	15987.2	19762.3	21206.7	24087.8	25622.7	26858.5	26668.1	26311.8	25094.3	22894.7	20804	18632.6	16260.7	12817	10187.5	7713.42	6493.24	5324.1	4436.27	3984.31	3299.98
12	mock	2	597.838	4364.83	4852.9	5698.16	6155.94	7839.29	9644.25	10536.3	13754.3	17147	23631.3	25980.8	29344.2	30433.3	32113.8	31889	30427.2	30310.2	30187.6	27656.4	26387	21601.6	19080.5	16470.2	12834.4	10730.2	8896.18	6903.16	6546.29	6196.7	5912.36
13	mock	2	938.897	2571.64	2917.33	3406.1	4125.93	5240.9	5957.37	7223.83	9178.97	9891.13	11569.2	11867.5	13295.3	13220.1	14460.6	13513.5	13917.4	14380.9	12227.1	12450	11742.9	11691.6	9637.51	8260.09	7379.52	5979.67	4671.82	4238.27	3397.15	2953.1	2865.56
14	mock	2	1029.41	5124.8	6816.25	9678.72	10558.2	12448.4	14748.8	14420.5	16160.2	14714.3	16364.4	15832.7	16591.3	15086.9	18157.3	15058.4	15927.9	14823.1	13586.3	13910.4	11452.6	11697.6	10161.2	8850.3	7025.61	6489.15	5407.67	4447	3400.18	3448.8	2999.09
15	mock	2	847.687	2434.99	2626.59	3069.6	3496.17	3952.62	4581.73	5591.91	7005.49	8387.95	10331.4	11464.2	13482.6	13868.2	13337.1	13785.5	13095.5	12728.4	12266.8	13244.1	12078.6	12342.1	12189.8	11275.6	9770.82	9029.66	7938.43	6434.54	5277.45	4150.93	2859.36
16	mock	2	820.033	3140.92	3288.76	3763.52	4609.65	5522.89	7273.14	9812.69	12005.5	13159.5	15564.7	17830.6	17114.7	18312.7	18693.2	20217.5	19061.8	18033.1	19655.7	18381.1	17098	16806.6	13417.5	12893.7	10230	7723.01	7632.88	5518.5	3780.36	3207.34	3150.74
17	mock	2	862.21	3127.88	3871.59	5093.56	6393.19	8516.72	11495.9	13697.4	14970.1	15114.1	15937	16503.5	18502.6	20181.9	22598.3	22997.2	23436.2	24022.2	22600.7	19568.1	20455.9	18229.4	14112.4	11306.9	9528.96	8059.27	5908.2	4202.65	3281.22	2819.53	2710.93
18	mock	2	844.574	2359.34	2870.53	4240.42	5571.46	7457.01	10632.1	13373.5	15346.2	16279.1	18136.7	18105.1	20214.3	19089.7	21647.1	21345.7	18075.1	20400.4	15792.5	14572.3	13625.4	10865.7	9045.71	7448.49	6333.78	5344.46	4365	3572.98	2709.23	2597.51	2255.92
1	daz-1	2	661.135	2101.65	2136.52	2488.4	3338.41	4385.9	5999.3	7083.7	7940.02	8226.57	8586.16	8584.64	8589.39	8524.6	7715.36	8096.13	6531.83	6448.57	6200.13	5810.89	6074.23	5484.26	4788.15	4566.97	4199.23	3589.55	3702.42	3007.54	3056.88	3359.38	2570
2	daz-1	2	649.229	1631.78	1701.13	1769.79	1868.6	2165.91	2621.03	3454.9	4510.82	5863.02	6107.56	6593.45	6898.03	7058.99	6595.11	6672.15	6224.81	5725.33	5762.97	5739.78	5903.29	5108.23	4567.63	4022.02	3844.02	3366.62	4087.62	4138.66	3392.96	3958.97	4311.79
3	daz-1	2	653.944	2618.58	2748.04	2933.93	2918.63	3156.4	3512.83	4170.65	4502.39	5432.3	6196.78	6640.84	7238.58	7624.25	7243.07	7520.35	6233.37	5991.66	5481.1	5208.01	4662.68	4632.64	4579.17	4810.01	3964.22	3737.07	3866.38	4086.33	4116.86	3943.47	3937.13
4	daz-1	2	616.17	1649.28	1664.94	1726.96	1918.03	2216.12	2818.15	3867.82	5439.55	6587.44	7212.9	7629.25	7309.05	6895.4	7149.53	6808.48	6630.56	6139.11	5868.15	5250.66	5370.29	4455.79	4659.52	4456.61	4188.33	4022.12	3605.75	3442.86	3630.57	3620.61	3273.2
5	daz-1	2	608.418	1557.78	1869.91	2155.18	2471.93	3039.05	3773.5	4638.11	4763.17	4690.7	5062.07	5007.43	5338.47	5096.68	5102.29	4785.64	4301.3	4229.26	3789.12	3432.25	3667.6	2884.81	3328.24	2962.1	3066.52	3415.84	3640.76	3311.07	2938.95	2657.78	2492.89
6	daz-1	2	831.05	1819.68	1886.96	1936.83	2049.89	2180.97	2336.07	2533.81	2805.01	3151.09	3850.29	4238.07	4729.54	4864.35	4703.65	4716.48	4383.54	4283.13	4047.28	3770.74	3637.71	3526.78	3455.21	3290.73	3302.22	3276.26	3293.97	3505.59	3778.87	4175.65	4131.13
7	daz-1	2	547.285	1217.01	1304.72	1406.16	1510.75	1608.82	1977.49	2169.53	2447.8	2823.13	3092.14	3336.36	3860.2	3841.96	3753.93	3830.95	3803.02	3559.62	3112.34	3013.09	2911.94	2839.32	2685.56	2463.77	2325.87	2261.5	2170.67	2273.94	2088.06	2025.49	2158.65
8	daz-1	2	773.47	2171.38	2260.69	2302.82	2239.52	2236.02	2300.3	2462.68	2492.82	2745.12	2927.69	3100	3008.29	3075.73	2913.61	2719.19	2365.16	2332.09	2201.89	2050.76	1986.8	1941.78	1889.31	1842.71	1794.17	1794.46	1798.61	1748.56	1729.96	1674.77	1601.8
9	daz-1	2	619.931	1631.44	1794.56	2019.34	2203.72	2443.55	2554.49	2836.21	2929.8	2958.87	3186.27	3113.34	2921.78	2689.66	2547.33	2287.83	2072.2	1861.35	2073.35	1984.47	2094.89	1980.43	1813.12	1826.33	1649.07	1763.52	1585.38	1569.06	1361.33	1408.67	1336.08
10	daz-1	2	628.156	1799.8	1895.45	2056.29	2206.26	2228.87	2425.32	2709.11	3079.35	3532.39	4195.87	4813.99	5229.82	5772	5906.37	5547.46	5651.27	5497.88	4869.61	4496.8	4288.91	3719.66	3571.3	3267.34	3404.43	3286.45	3145.1	3191.37	3347.72	3638.15	3378.48
11	daz-1	2	479.322	2054.34	2141.89	2254.47	2504.14	3006.95	3498.91	4179.5	4532.46	4832.91	5194.29	4878.57	4306.88	4018.07	3909.15	3854.06	3581.05	3429.96	3045.19	3196.78	2874.49	3020.06	2909.23	2854.74	3006.87	2723.9	2376.07	2428.67	2488.83	2031.02	2326.36
12	daz-1	2	765.063	2217.97	2370.01	2504.62	2818.24	3121.11	3679.74	4614.8	5178.42	6095.85	7008.15	7147.07	7311.5	7358.04	6970.38	7109.39	6692.92	6173.96	5916.99	5609.9	5570.91	5219.31	5041.1	4854.79	4599.86	4778.2	4197.67	3941.95	4048.69	3972.62	3863.6
13	daz-1	2	747.049	2455.62	2265.8	2176.17	2191.52	2241.82	2307.77	2703.55	3160.95	4000.59	4689.85	5207.38	5389.93	5710.52	5287.92	5480.65	5208.67	5377.82	4908.23	4832.59	4282.5	4162.74	4579.01	4278.22	4235.35	4152.35	4000.86	4125.87	3609.95	3744.51	3156.7
14	daz-1	2	718.605	2189.74	2305.68	2866.58	2858.67	3348.47	3779.89	4096.36	5660.84	6205.74	7217.59	7758.27	8610.28	8494.07	9545.31	8862.83	8798.06	7837.3	8439.54	7662.93	6533.58	6596.57	5961.78	5509.98	4898.42	4493.48	4494.18	3467.52	2920.03	2929.21	2489.99
15	daz-1	2	666.526	2516.54	2680.81	2765.15	3171.89	3926.77	4939.41	6054.93	7165.17	7602.52	7944.14	7792.76	7939.34	7453.86	7047.83	6816.81	6366.72	6274.87	6002.63	5444.72	5733.12	5292.25	4670.84	4873.26	5035.46	5189.73	5544.83	5603.41	5436.99	5183.08	4915.31
16	daz-1	2	588.426	1354.15	1389.33	1566.6	1879.59	2603.76	3551.65	4181.96	5303.27	5889.07	6539.32	6667.73	7661.04	7834.41	7416.42	6990.12	5232.27	4226.43	5015.44	4018.19	3566.74	3070.95	3697.33	3731.85	4364.15	3839.96	3630.89	3655.96	2826.82	2133.98	2371.33
17	daz-1	2	635.238	2650.55	2716.73	2969.8	3421.13	4135.79	5084.06	6040.39	6705.05	7596.17	8098.67	8058.6	8238.63	7512.37	6722.05	5860.72	5636.03	4911.51	4871.09	4473.2	4767.57	3987.67	4072.37	3874.17	3807.27	3314.52	3311.93	3402.85	3347.24	3280.93	3010.16
18	daz-1	2	743.026	1556.9	1696.14	1729.14	1889.34	2033.79	2222.45	2307.27	2389.46	2803.7	2901.41	2876.86	3067.12	3079.95	3244.5	2958.43	2695.72	2329.52	2086.47	2097.63	1973.36	1967.69	1859.78	1772.06	1758.01	1772.28	1780.09	1809.49	1772.48	1741.43	1738.24
19	daz-1	2	705.705	1127.37	1173.53	1257.22	1343.93	1480.75	1740.26	2167.09	2602.87	2903.75	3247.64	3436.79	3422.78	3200.96	2993.92	2605.18	2517.62	2216.82	2242.69	2130.22	2107.68	2001.23	1829.1	1827.82	1764.44	1637.23	1629.14	1565.87	1504.6	1489.85	1407.23
20	daz-1	2	773.97	1473.54	1524.92	1709.51	2059.27	2629.64	3401.5	4195.68	4888.43	5220.24	5887.66	5825.55	5558.8	5592.12	5926.83	5705	6103.8	5523.57	5044.67	4597.21	3920.97	3542.12	3176.76	2632.08	2638.8	2279.31	2116.49	2005.48	2027.62	2151.87	1931.84
21	daz-1	2	828.948	2657.43	2596.26	2632.5	2690.86	2828.46	3246.8	4285.86	4801.84	5090.68	5962.02	6543.97	6854.59	7300.48	7224.85	7052.34	7002.21	6420.05	5347.04	4774.3	4459.43	4400.85	4469.88	4545.75	4114.52	4357.37	4695.39	4455.63	4207.84	3755.64	3763.46
22	daz-1	2	728.056	2741.97	2906.95	2984.53	3283.43	3645.65	4195.86	4812.46	5432.22	6228.92	6702.31	7192.2	7161.62	6489.8	5967.38	5355.51	4812.89	5329.39	4765.02	4553.66	4550.41	4247.19	4337.5	4567.96	4654.64	4357.52	4425.43	4176	3998.61	3960.88	3857.99
23	daz-1	2	823.703	1622.85	1671.57	1724.08	1800.91	1876.08	2075.19	2415.24	3254.52	4258.15	5207.99	5849.37	6275.01	6421.43	5896.33	5178.14	4486.14	4118.05	3707.19	3605.4	3183.38	3547.12	3226.64	3239.83	3532.04	3587.59	3952.62	2890.52	3130.92	3032.91	3893.35

## Sheet: Figure S4c
Figure S4c	qPCR
Gene	Sequence region	Percentage of input
gfp	CDS	0.869898
lin-41	CDS	0.863162
lin-41	CDS/3' UTR	0.730995
lin-41	3' UTR (1)	0.723734
lin-41	3' UTR (2)	0.787874
